# Supplementary material for: Genetic correlation-guided mega-analysis of DO mice provides mechanistic insight and candidate genes for age-related pathologies
Source: PLoS Genet. 2026 Feb 27;22(2):e1012037. doi: 10.1371/journal.pgen.1012037 (PMC12948109; doi:10.1371/journal.pgen.1012037)
Supplement: S2 Table — Contains information on the studies from which phenotypes were obtained. This includes the number of animals used and phenotypes measured, the general focus of each study, the source of the phenotype and genotype data, the genotyping array used, and the prefix assigned to corresponding Mouse_ID and phenotype labels. (XLSX) [file pgen.1012037.s030.xlsx]

## Sheet: Sheet1
Study	No. mice	No. phenotypes	Focus	Source	Genotype array	Data Prefix
Attie et al	500	42	Pancreas function	https://churchilllab.jax.org/qtlviewer/attie/islets	GigaMUGA (pre-interpolated)	attie
Al-Barghouthi et al	619	74	Bone strength	https://www.nature.com/articles/s41467-021-23649-0#Sec12	GigaMUGA	bone
Calico internal	430	173	Frailty, open field, lung function, aorta physiology	N/A	GigaMUGA	cal_int
CATNAP	320	310	Energy expenditure, food and water intake, behavior, circadian rhythm	https://elifesciences.org/articles/72664	GigaMUGA	catnap
Chesler et al	332	6	Striatum	https://www.sciencedirect.com/science/article/pii/S2772392522000402	GigaMUGA	ches_striatum
Svenson HFD	835	211	High fat diet	https://churchilllab.jax.org/qtlviewer/svenson/DOHFD	GigaMUGA (pre-interpolated)	Sven_HFD
DRiDO	946	2422	Effects of dietary restriction	https://churchilllab.jax.org/qtlviewer/DRiDO	GigaMUGA	cal_cr
Harrison lifespan, Mullis et al	1009	4	Lifespan	https://doi.org/10.1101/2024.11.20.624531	MUGA	lifespan_har
Shock lifespan, Mullis et al	460	1	Lifespan	https://doi.org/10.1101/2024.11.20.624531	MegaMUGA	lifespan_shock
Pazdro et al	220	16	Heart	https://churchilllab.jax.org/qtlviewer/pazdrodoheart & https://doi.org/10.1093/g3journal/jkab293	GigaMUGA	pazdro_heart
