# Supplementary material for: Genetic correlation-guided mega-analysis of DO mice provides mechanistic insight and candidate genes for age-related pathologies
Source: PLoS Genet. 2026 Feb 27;22(2):e1012037. doi: 10.1371/journal.pgen.1012037 (PMC12948109; doi:10.1371/journal.pgen.1012037)
Supplement: S3 Table — Individual heritability estimates for each of the phenotypes in the dataset, before filtering based on h2. ‘Trait’ corresponds to one of the phenotypes in S1 Table. ‘h2’ provides the heritability of the trait as estimated by Haseman-Elston regression. ‘SE’ corresponds to the standard error of the trait. ‘p’ corresponds to the p-value of the h2 estimate. ‘n’ corresponds to the number of animals used in the estimate. (TXT) [file pgen.1012037.s031.txt]

Trait	h2	SE	p	n
1	cal_int_pheno_ang	0.141	0.132	0.26	396
2	cal_int_pheno_dist	0.051	0.13	0.682	396
3	cal_int_pheno_dpa	0.129	0.132	0.304	395
4	cal_int_pheno_gait	0.068	0.131	0.591	394
5	cal_int_pheno_wall	0	0.129	0.998	396
6	cal_int_pheno_bw.delta	-0.108	0.211	0.608	189
7	cal_int_pheno_circ.f	0.356	0.215	0.091	189
8	cal_int_pheno_circ.w	0.265	0.216	0.213	189
9	cal_int_pheno_coat.q	0.295	0.216	0.165	189
10	cal_int_pheno_DFI	0.6	0.237	0.011	143
11	cal_int_pheno_gait.f	0.937	0.222	0	189
12	cal_int_pheno_gait.w	0.808	0.22	0	189
13	cal_int_pheno_nest	-0.063	0.213	0.768	189
14	cal_int_pheno_spins	0.417	0.215	0.047	189
15	cal_int_pheno_param_gait.w	0.341	0.217	0.109	189
16	cal_int_pheno_param_gait.f	0.4	0.213	0.055	188
17	cal_int_pheno_param_circ.w	0.325	0.217	0.126	189
18	cal_int_pheno_param_circ.f	0.407	0.218	0.056	189
19	cal_int_pheno_param_spins	0.307	0.216	0.148	189
20	cal_int_pheno_param_nest	0.124	0.209	0.549	188
21	cal_int_pheno_param_coat.q	0.36	0.216	0.089	189
22	cal_int_pheno_param_bw.delta	-0.123	0.212	0.562	189
23	cal_int_pheno_BW_DFI	1.11	0.238	0	137
24	cal_int_pheno_Avg.Temp	0.385	0.239	0.108	137
25	cal_int_pheno_Alopecia	0.628	0.239	0.009	137
26	cal_int_pheno_Loss.of.fur.colour	0.294	0.238	0.218	137
27	cal_int_pheno_Dermatitis	-0.298	0.233	0.202	137
28	cal_int_pheno_Loss.of.whiskers	2.539	0.239	0	137
29	cal_int_pheno_Coat.condition	0.686	0.239	0.004	137
30	cal_int_pheno_Breathing.rate.depth	0.706	0.23	0.002	137
31	cal_int_pheno_Mouse.Grimace.Scale	NA	NA	NA	0
32	cal_int_pheno_Piloerection	-0.095	0.235	0.687	137
33	cal_int_pheno_Tumours	0.256	0.234	0.275	135
34	cal_int_pheno_Distended.abdomen	NA	NA	NA	0
35	cal_int_pheno_Kyphosis	0.288	0.237	0.227	137
36	cal_int_pheno_Gait.disorders	-0.081	0.226	0.722	137
37	cal_int_pheno_Tremor	NA	NA	NA	0
38	cal_int_pheno_Vestibular.disturbance	NA	NA	NA	0
39	cal_int_pheno_Tail.stiffening	0.128	0.232	0.582	134
40	cal_int_pheno_Cataracts	-0.028	0.04	0.483	136
41	cal_int_pheno_Corneal.Opacity	-0.028	0.04	0.483	136
42	cal_int_pheno_Eye.discharge.swelling	NA	NA	NA	0
43	cal_int_pheno_Microthalmia	NA	NA	NA	0
44	cal_int_pheno_Nasal.discharge	NA	NA	NA	0
45	cal_int_pheno_Malocclusions	NA	NA	NA	0
46	cal_int_pheno_Rectal.prolapse	NA	NA	NA	0
47	cal_int_pheno_Vaginal.uterine.penile.prolapse	NA	NA	NA	0
48	cal_int_pheno_Diarrhoea	NA	NA	NA	0
49	cal_int_pheno_BCS	0.237	0.234	0.313	137
50	cal_int_pheno_Forelimb.grip.strength	0.219	0.238	0.36	137
51	cal_int_pheno_Menace.reflex	0.055	0.239	0.819	137
52	cal_int_pheno_Vision.loss	0.348	0.238	0.145	137
53	cal_int_pheno_Hearing.Loss	-0.055	0.238	0.817	137
54	cal_int_pheno_MFI	0.854	0.238	0	137
55	cal_int_pheno_Cohort	2.003	0.338	0	116
56	cal_int_pheno_BW_lung	0.559	0.346	0.113	115
57	cal_int_pheno_Batch	0.186	0.052	0	116
58	cal_int_pheno_Temp	0.206	0.354	0.565	114
59	cal_int_pheno_BRnormOx	-0.263	0.35	0.454	116
60	cal_int_pheno_BRhypOx	0.773	0.345	0.028	116
61	cal_int_pheno_HRnormOx	-0.005	0.346	0.989	115
62	cal_int_pheno_HRhypOx	-0.113	0.35	0.749	115
63	cal_int_pheno_pO2	0.856	0.344	0.015	116
64	cal_int_pheno_TransferRate	-0.188	0.349	0.591	116
65	cal_int_pheno_R_squared	-0.009	0.346	0.981	115
66	cal_int_pheno_Rrs	0.074	0.418	0.863	96
67	cal_int_pheno_Ers	1.158	0.395	0.006	96
68	cal_int_pheno_Rn	-0.268	0.452	0.554	86
69	cal_int_pheno_G	0.431	0.444	0.348	85
70	cal_int_pheno_H	1.566	0.41	0.001	85
71	cal_int_pheno_A	0.295	0.414	0.487	95
72	cal_int_pheno_K	0.767	0.407	0.071	95
73	cal_int_pheno_Cst	0.524	0.412	0.219	95
74	cal_int_pheno_IC	0.188	0.406	0.649	98
75	cal_int_pheno_FEV0.1	0.74	0.401	0.076	98
76	cal_int_pheno_CTID	-0.765	0.355	0.03	116
77	cal_int_pheno_LeftVol	-0.057	0.356	0.874	114
78	cal_int_pheno_AccessoryVol	0.542	0.343	0.12	115
79	cal_int_pheno_CaudalVol	0.256	0.339	0.456	115
80	cal_int_pheno_CranialVol	-0.05	0.341	0.885	114
81	cal_int_pheno_MiddelVol	0.087	0.344	0.803	115
82	cal_int_pheno_LeftFib	0.231	0.341	0.504	115
83	cal_int_pheno_AccessoryFib	0.547	0.349	0.124	115
84	cal_int_pheno_CaudalFib	0.311	0.347	0.376	114
85	cal_int_pheno_CranialFib	0.266	0.356	0.461	113
86	cal_int_pheno_MiddelFib	0.617	0.348	0.082	114
87	cal_int_pheno_LeftFibVol	0.411	0.334	0.226	114
88	cal_int_pheno_AccessoryFibVol	0.415	0.346	0.238	114
89	cal_int_pheno_CaudalFibVol	0.335	0.336	0.326	114
90	cal_int_pheno_CranialFibVol	0.365	0.349	0.302	115
91	cal_int_pheno_MiddelFibVol	0.639	0.348	0.072	115
92	cal_int_pheno_LeftFibInt	-0.042	0.354	0.907	114
93	cal_int_pheno_AccessoryFibInt	-0.071	0.345	0.839	115
94	cal_int_pheno_CaudalFibInt	-0.04	0.354	0.912	115
95	cal_int_pheno_CranialFibInt	0.177	0.355	0.623	113
96	cal_int_pheno_MiddelFibInt	0.222	0.351	0.532	114
97	cal_int_pheno_LeftEm	0.202	0.348	0.566	113
98	cal_int_pheno_AccessoryEm	-0.163	0.331	0.624	114
99	cal_int_pheno_CaudalEm	0.554	0.341	0.11	115
100	cal_int_pheno_CranialEm	-0.342	0.366	0.351	112
101	cal_int_pheno_MiddelEm	0.066	0.355	0.854	113
102	cal_int_pheno_LeftEmVol	0.104	0.333	0.758	114
103	cal_int_pheno_AccessoryEmVol	0.076	0.35	0.83	114
104	cal_int_pheno_CaudalEmVol	0.311	0.333	0.358	114
105	cal_int_pheno_CranialEmVol	-0.269	0.358	0.453	114
106	cal_int_pheno_MiddelEmVol	-0.014	0.358	0.97	114
107	cal_int_pheno_LeftEmInt	0.077	0.354	0.829	115
108	cal_int_pheno_AccessoryEmInt	0.363	0.369	0.334	110
109	cal_int_pheno_CaudalEmInt	0.324	0.353	0.365	114
110	cal_int_pheno_CranialEmInt	-0.009	0.369	0.98	112
111	cal_int_pheno_MiddelEmInt	0.799	0.383	0.044	100
112	cal_int_pheno_HighResReg_score	0.683	0.346	0.053	115
113	cal_int_pheno_LungTumor_score	0.167	0.339	0.627	116
114	cal_int_pheno_LungVolumeHR	-0.233	0.353	0.51	114
115	cal_int_pheno_FibrosisVol	0.444	0.344	0.205	113
116	cal_int_pheno_EmVol	0.127	0.346	0.716	113
117	cal_int_pheno_Alveolar_Radii_Mean_lung_he	0.917	0.344	0.01	111
118	cal_int_pheno_Alveolar_Radii_Std_lung_he	0.846	0.346	0.017	111
119	cal_int_pheno_Alveolar_Radii_Median_lung_he	0.902	0.345	0.011	111
120	cal_int_pheno_Alveolar_Num_lung_he	0.938	0.347	0.009	111
121	cal_int_pheno_Num_Clusters_lung_he	0.317	0.344	0.365	110
122	cal_int_pheno_Ave_Nuc_per_Cluster_lung_he	-0.436	0.351	0.212	109
123	cal_int_pheno_Ave_Nuc_Density_per_Cluster_lung_he	-0.509	0.362	0.159	110
124	cal_int_pheno_Nuclear_NN_Mean_lung_he	0.928	0.347	0.009	111
125	cal_int_pheno_Nuclear_NN_Std_lung_he	0.78	0.349	0.029	111
126	cal_int_pheno_Nuclear_NN_Median_lung_he	0.972	0.346	0.006	111
127	cal_int_pheno_Nuclear_Num_lung_he	0.021	0.354	0.952	110
128	cal_int_pheno_Tissue_Area_lung_he	0.341	0.351	0.341	109
129	cal_int_pheno_Nucleus_Area_lung_he	0.055	0.354	0.878	110
130	cal_int_pheno_Total_Area_lung_he	0.154	0.349	0.663	110
131	cal_int_pheno_Nuc_per_Alveolus_lung_he	0.572	0.349	0.109	110
132	cal_int_pheno_Tissue_Area_lung_tc	-0.143	0.354	0.688	111
133	cal_int_pheno_Collagen_Area_lung_tc	-0.235	0.357	0.511	111
134	cal_int_pheno_Total_Area_lung_tc	0.327	0.342	0.347	110
135	cal_int_pheno_Tissue_Ratio_lung_tc	0.004	0.356	0.991	111
136	cal_int_pheno_Collagen_Ratio_lung_tc	0.004	0.356	0.991	111
137	cal_int_pheno_param_DFI	1.085	0.602	0.117	46
138	cal_int_pheno_tissue_area_aorta_he	1.693	0.279	0	114
139	cal_int_pheno_nuc_area_aorta_he	0.396	0.281	0.166	114
140	cal_int_pheno_cells_per_tissue_area_aorta_he	1.182	0.284	0	114
141	cal_int_pheno_cell_area_per_tissue_area_aorta_he	0.122	0.288	0.676	114
142	cal_int_pheno_collagen_in_aortic_wall_fraction_aorta_tc	0.479	0.284	0.097	115
143	cal_int_pheno_collagen_ternal_thickness_median_aorta_tc	-0.254	0.358	0.48	94
144	cal_int_pheno_collagen_ternal_thickness_mean_aorta_tc	-0.168	0.359	0.641	94
145	cal_int_pheno_collagen_ternal_thickness_std_aorta_tc	0.252	0.354	0.486	94
146	cal_int_pheno_aorta_interior_perimeter_aorta_tc	0.367	0.282	0.2	115
147	cal_int_pheno_aorta_terior_perimeter_aorta_tc	0.472	0.28	0.098	115
148	cal_int_pheno_aorta_thickness_median_aorta_tc	0.344	0.283	0.231	115
149	cal_int_pheno_aorta_thickness_mean_aorta_tc	0.506	0.283	0.079	115
150	cal_int_pheno_aorta_thickness_std_aorta_tc	0.548	0.283	0.057	115
151	cal_int_pheno_tissue_area_aorta_vvg	0.642	0.284	0.026	116
152	cal_int_pheno_elastin_area_aorta_vvg	0.765	0.283	0.008	116
153	cal_int_pheno_elastin_area_fraction_aorta_vvg	0.625	0.281	0.029	116
154	cr_pheno_Y3_CBC_CHr.AdjBatch_40	0.339	0.5	0.512	79
210	cr_pheno_Y3_CBC_CHr.AdjBatch_AL	-0.877	3.037	0.751	14
310	cr_pheno_Y1_CBC_RDWcv.AdjBatch	0.292	0.064	0	882
410	cr_pheno_Y1_CBC_RDWcv.AdjBatch_1D	-0.144	0.29	0.622	169
510	cr_pheno_Y1_CBC_RDWcv.AdjBatch_20	0.148	0.268	0.576	182
610	cr_pheno_Y1_CBC_RDWcv.AdjBatch_2D	0.336	0.255	0.181	178
710	cr_pheno_Y1_CBC_RDWcv.AdjBatch_40	-0.031	0.265	0.907	174
810	cr_pheno_Y1_CBC_RDWcv.AdjBatch_AL	0.307	0.274	0.257	180
910	cr_pheno_Y2_CBC_RDWcv.AdjBatch	0.175	0.079	0.015	660
1010	cr_pheno_Y2_CBC_RDWcv.AdjBatch_1D	-0.425	0.413	0.305	126
1110	cr_pheno_Y2_CBC_RDWcv.AdjBatch_20	-0.117	0.326	0.722	137
1210	cr_pheno_Y2_CBC_RDWcv.AdjBatch_2D	0.293	0.331	0.378	133
1310	cr_pheno_Y2_CBC_RDWcv.AdjBatch_40	0.216	0.304	0.477	151
1410	cr_pheno_Y2_CBC_RDWcv.AdjBatch_AL	0.09	0.405	0.825	113
155	cr_pheno_Y3_CBC_RDWcv.AdjBatch	-0.1	0.215	0.641	207
161	cr_pheno_Y3_CBC_RDWcv.AdjBatch_1D	1.553	1.499	0.427	27
171	cr_pheno_Y3_CBC_RDWcv.AdjBatch_20	-0.819	0.812	0.288	50
181	cr_pheno_Y3_CBC_RDWcv.AdjBatch_2D	-0.802	1.251	0.496	37
191	cr_pheno_Y3_CBC_RDWcv.AdjBatch_40	-0.677	0.511	0.175	79
201	cr_pheno_Y3_CBC_RDWcv.AdjBatch_AL	1.541	2.046	0.59	14
211	cr_pheno_Y1_CBC_HDWcv.AdjBatch	0.315	0.064	0	878
221	cr_pheno_Y1_CBC_HDWcv.AdjBatch_1D	-0.126	0.282	0.657	169
231	cr_pheno_Y1_CBC_HDWcv.AdjBatch_20	0.118	0.269	0.659	182
241	cr_pheno_Y1_CBC_HDWcv.AdjBatch_2D	0.064	0.25	0.795	178
251	cr_pheno_Y1_CBC_HDWcv.AdjBatch_40	0.272	0.269	0.306	172
261	cr_pheno_Y1_CBC_HDWcv.AdjBatch_AL	0.441	0.273	0.1	180
271	cr_pheno_Y2_CBC_HDWcv.AdjBatch	0.194	0.08	0.007	656
281	cr_pheno_Y2_CBC_HDWcv.AdjBatch_1D	-0.407	0.411	0.323	126
291	cr_pheno_Y2_CBC_HDWcv.AdjBatch_20	-0.116	0.326	0.722	136
301	cr_pheno_Y2_CBC_HDWcv.AdjBatch_2D	0.342	0.328	0.3	132
311	cr_pheno_Y2_CBC_HDWcv.AdjBatch_40	0.749	0.306	0.014	150
321	cr_pheno_Y2_CBC_HDWcv.AdjBatch_AL	-0.228	0.41	0.579	113
331	cr_pheno_Y3_CBC_HDWcv.AdjBatch	0.08	0.218	0.712	207
341	cr_pheno_Y3_CBC_HDWcv.AdjBatch_1D	-0.342	2.01	0.863	27
351	cr_pheno_Y3_CBC_HDWcv.AdjBatch_20	0.379	0.727	0.624	50
361	cr_pheno_Y3_CBC_HDWcv.AdjBatch_2D	-0.311	1.182	0.791	37
371	cr_pheno_Y3_CBC_HDWcv.AdjBatch_40	0.142	0.497	0.781	79
381	cr_pheno_Y3_CBC_HDWcv.AdjBatch_AL	-0.086	2.737	0.976	14
391	cr_pheno_Y1_CBC_NumWBC.AdjBatch	0.439	0.066	0	885
401	cr_pheno_Y1_CBC_NumWBC.AdjBatch_1D	0.258	0.291	0.371	170
411	cr_pheno_Y1_CBC_NumWBC.AdjBatch_20	0.778	0.276	0.004	182
421	cr_pheno_Y1_CBC_NumWBC.AdjBatch_2D	0.901	0.263	0	178
431	cr_pheno_Y1_CBC_NumWBC.AdjBatch_40	0.723	0.277	0.008	174
441	cr_pheno_Y1_CBC_NumWBC.AdjBatch_AL	-0.367	0.269	0.176	181
451	cr_pheno_Y2_CBC_NumWBC.AdjBatch	0.067	0.077	0.352	659
461	cr_pheno_Y2_CBC_NumWBC.AdjBatch_1D	-0.65	0.423	0.125	125
471	cr_pheno_Y2_CBC_NumWBC.AdjBatch_20	0.053	0.329	0.872	137
481	cr_pheno_Y2_CBC_NumWBC.AdjBatch_2D	-0.012	0.332	0.972	133
491	cr_pheno_Y2_CBC_NumWBC.AdjBatch_40	0.468	0.316	0.138	150
501	cr_pheno_Y2_CBC_NumWBC.AdjBatch_AL	-0.423	0.415	0.307	113
511	cr_pheno_Y3_CBC_NumWBC.AdjBatch	0.26	0.221	0.23	206
521	cr_pheno_Y3_CBC_NumWBC.AdjBatch_1D	0.84	1.532	0.638	27
531	cr_pheno_Y3_CBC_NumWBC.AdjBatch_20	-1.274	0.835	0.095	50
541	cr_pheno_Y3_CBC_NumWBC.AdjBatch_2D	-0.212	1.164	0.856	37
551	cr_pheno_Y3_CBC_NumWBC.AdjBatch_40	-0.103	0.519	0.845	79
561	cr_pheno_Y3_CBC_NumWBC.AdjBatch_AL	-6.676	5.846	0.019	14
571	cr_pheno_Y1_CBC_NumLymph.AdjBatch	0.399	0.066	0	883
581	cr_pheno_Y1_CBC_NumLymph.AdjBatch_1D	-0.249	0.284	0.384	170
591	cr_pheno_Y1_CBC_NumLymph.AdjBatch_20	0.677	0.275	0.011	182
601	cr_pheno_Y1_CBC_NumLymph.AdjBatch_2D	0.954	0.263	0	178
611	cr_pheno_Y1_CBC_NumLymph.AdjBatch_40	0.414	0.272	0.121	174
621	cr_pheno_Y1_CBC_NumLymph.AdjBatch_AL	-0.148	0.27	0.583	181
631	cr_pheno_Y2_CBC_NumLymph.AdjBatch	0.087	0.078	0.227	660
641	cr_pheno_Y2_CBC_NumLymph.AdjBatch_1D	-0.53	0.417	0.204	126
651	cr_pheno_Y2_CBC_NumLymph.AdjBatch_20	0.037	0.33	0.912	137
661	cr_pheno_Y2_CBC_NumLymph.AdjBatch_2D	0.324	0.333	0.333	133
671	cr_pheno_Y2_CBC_NumLymph.AdjBatch_40	0.089	0.31	0.774	151
681	cr_pheno_Y2_CBC_NumLymph.AdjBatch_AL	-0.588	0.417	0.157	113
691	cr_pheno_Y3_CBC_NumLymph.AdjBatch	-0.029	0.216	0.891	207
701	cr_pheno_Y3_CBC_NumLymph.AdjBatch_1D	-1.268	1.917	0.453	27
711	cr_pheno_Y3_CBC_NumLymph.AdjBatch_20	-1.072	0.82	0.16	50
721	cr_pheno_Y3_CBC_NumLymph.AdjBatch_2D	1.193	0.987	0.311	37
731	cr_pheno_Y3_CBC_NumLymph.AdjBatch_40	-0.736	0.537	0.16	79
741	cr_pheno_Y3_CBC_NumLymph.AdjBatch_AL	-7.099	5.979	0.012	14
751	cr_pheno_Y1_CBC_NumNeut.AdjBatch	0.2	0.062	0	885
761	cr_pheno_Y1_CBC_NumNeut.AdjBatch_1D	0.379	0.29	0.186	170
771	cr_pheno_Y1_CBC_NumNeut.AdjBatch_20	0.432	0.27	0.103	182
781	cr_pheno_Y1_CBC_NumNeut.AdjBatch_2D	0.591	0.258	0.019	179
791	cr_pheno_Y1_CBC_NumNeut.AdjBatch_40	0.62	0.274	0.021	174
801	cr_pheno_Y1_CBC_NumNeut.AdjBatch_AL	-0.073	0.272	0.789	180
811	cr_pheno_Y2_CBC_NumNeut.AdjBatch	0.271	0.081	0	657
821	cr_pheno_Y2_CBC_NumNeut.AdjBatch_1D	-0.291	0.413	0.482	125
831	cr_pheno_Y2_CBC_NumNeut.AdjBatch_20	0.407	0.332	0.222	137
841	cr_pheno_Y2_CBC_NumNeut.AdjBatch_2D	0.164	0.33	0.621	133
851	cr_pheno_Y2_CBC_NumNeut.AdjBatch_40	0.355	0.315	0.258	150
861	cr_pheno_Y2_CBC_NumNeut.AdjBatch_AL	0.14	0.42	0.742	112
871	cr_pheno_Y3_CBC_NumNeut.AdjBatch	0.149	0.219	0.49	206
881	cr_pheno_Y3_CBC_NumNeut.AdjBatch_1D	1.719	1.451	0.378	27
891	cr_pheno_Y3_CBC_NumNeut.AdjBatch_20	-0.651	0.797	0.397	50
901	cr_pheno_Y3_CBC_NumNeut.AdjBatch_2D	-2.205	1.469	0.067	37
911	cr_pheno_Y3_CBC_NumNeut.AdjBatch_40	0.137	0.51	0.793	79
921	cr_pheno_Y3_CBC_NumNeut.AdjBatch_AL	-2.296	3.57	0.393	14
931	cr_pheno_Y1_CBC_NumMono.AdjBatch	0.321	0.064	0	885
941	cr_pheno_Y1_CBC_NumMono.AdjBatch_1D	0.272	0.291	0.347	170
951	cr_pheno_Y1_CBC_NumMono.AdjBatch_20	0.41	0.272	0.125	182
961	cr_pheno_Y1_CBC_NumMono.AdjBatch_2D	0.512	0.26	0.044	178
971	cr_pheno_Y1_CBC_NumMono.AdjBatch_40	0.477	0.276	0.079	174
981	cr_pheno_Y1_CBC_NumMono.AdjBatch_AL	-0.158	0.271	0.559	181
991	cr_pheno_Y2_CBC_NumMono.AdjBatch	0.21	0.08	0.003	659
1001	cr_pheno_Y2_CBC_NumMono.AdjBatch_1D	-0.603	0.424	0.156	125
1011	cr_pheno_Y2_CBC_NumMono.AdjBatch_20	0.075	0.332	0.823	137
1021	cr_pheno_Y2_CBC_NumMono.AdjBatch_2D	0.517	0.333	0.123	133
1031	cr_pheno_Y2_CBC_NumMono.AdjBatch_40	-0.364	0.305	0.236	151
1041	cr_pheno_Y2_CBC_NumMono.AdjBatch_AL	0.15	0.406	0.716	113
1051	cr_pheno_Y3_CBC_NumMono.AdjBatch	0.436	0.223	0.044	207
1061	cr_pheno_Y3_CBC_NumMono.AdjBatch_1D	-0.446	2.053	0.824	27
1071	cr_pheno_Y3_CBC_NumMono.AdjBatch_20	0.172	0.739	0.823	50
1081	cr_pheno_Y3_CBC_NumMono.AdjBatch_2D	0.585	1.097	0.629	37
1091	cr_pheno_Y3_CBC_NumMono.AdjBatch_40	0.158	0.511	0.763	79
1101	cr_pheno_Y3_CBC_NumMono.AdjBatch_AL	-6.769	5.937	0.018	14
1111	cr_pheno_Y1_CBC_NumEos.AdjBatchClumps	0.469	0.067	0	886
1121	cr_pheno_Y1_CBC_NumEos.AdjBatchClumps_1D	0.33	0.289	0.249	170
1131	cr_pheno_Y1_CBC_NumEos.AdjBatchClumps_20	0.412	0.272	0.123	182
1141	cr_pheno_Y1_CBC_NumEos.AdjBatchClumps_2D	0.345	0.256	0.17	179
1151	cr_pheno_Y1_CBC_NumEos.AdjBatchClumps_40	0.434	0.275	0.109	174
1161	cr_pheno_Y1_CBC_NumEos.AdjBatchClumps_AL	0.666	0.277	0.013	181
1171	cr_pheno_Y2_CBC_NumEos.AdjBatchClumps	0.11	0.078	0.126	659
1181	cr_pheno_Y2_CBC_NumEos.AdjBatchClumps_1D	-0.171	0.42	0.686	125
1191	cr_pheno_Y2_CBC_NumEos.AdjBatchClumps_20	-0.097	0.333	0.771	137
1201	cr_pheno_Y2_CBC_NumEos.AdjBatchClumps_2D	-0.077	0.326	0.813	133
1211	cr_pheno_Y2_CBC_NumEos.AdjBatchClumps_40	0.204	0.31	0.51	151
1221	cr_pheno_Y2_CBC_NumEos.AdjBatchClumps_AL	0.093	0.412	0.823	113
1231	cr_pheno_Y3_CBC_NumEos.AdjBatchClumps	-0.125	0.217	0.565	207
1241	cr_pheno_Y3_CBC_NumEos.AdjBatchClumps_1D	-2.75	2.707	0.178	27
1251	cr_pheno_Y3_CBC_NumEos.AdjBatchClumps_20	-0.564	0.793	0.464	50
1261	cr_pheno_Y3_CBC_NumEos.AdjBatchClumps_2D	-0.143	1.217	0.908	37
1271	cr_pheno_Y3_CBC_NumEos.AdjBatchClumps_40	-0.552	0.533	0.293	79
1281	cr_pheno_Y3_CBC_NumEos.AdjBatchClumps_AL	5.335	0.318	0.06	14
1291	cr_pheno_Y1_CBC_NLR.AdjBatch	0.217	0.062	0	883
1301	cr_pheno_Y1_CBC_NLR.AdjBatch_1D	0.555	0.294	0.055	169
1311	cr_pheno_Y1_CBC_NLR.AdjBatch_20	0.141	0.269	0.598	181
1321	cr_pheno_Y1_CBC_NLR.AdjBatch_2D	0.467	0.256	0.063	179
1331	cr_pheno_Y1_CBC_NLR.AdjBatch_40	0.054	0.27	0.841	173
1341	cr_pheno_Y1_CBC_NLR.AdjBatch_AL	0.109	0.276	0.692	180
1351	cr_pheno_Y2_CBC_NLR.AdjBatch	0.285	0.082	0	659
1361	cr_pheno_Y2_CBC_NLR.AdjBatch_1D	0.134	0.42	0.751	125
1371	cr_pheno_Y2_CBC_NLR.AdjBatch_20	-0.174	0.329	0.599	137
1381	cr_pheno_Y2_CBC_NLR.AdjBatch_2D	0.8	0.334	0.017	133
1391	cr_pheno_Y2_CBC_NLR.AdjBatch_40	0.378	0.308	0.219	151
1401	cr_pheno_Y2_CBC_NLR.AdjBatch_AL	-0.738	0.415	0.073	113
1411	cr_pheno_Y3_CBC_NLR.AdjBatch	-0.087	0.216	0.688	207
1421	cr_pheno_Y3_CBC_NLR.AdjBatch_1D	-0.886	2.15	0.655	27
1431	cr_pheno_Y3_CBC_NLR.AdjBatch_20	-0.292	0.774	0.705	50
1441	cr_pheno_Y3_CBC_NLR.AdjBatch_2D	-0.31	1.212	0.797	37
1451	cr_pheno_Y3_CBC_NLR.AdjBatch_40	-0.973	0.542	0.062	79
1461	cr_pheno_Y3_CBC_NLR.AdjBatch_AL	-4.709	4.886	0.097	14
1471	cr_pheno_Y1_CBC_PercLymph.AdjBatch	0.193	0.062	0	883
1481	cr_pheno_Y1_CBC_PercLymph.AdjBatch_1D	0.367	0.294	0.205	169
1491	cr_pheno_Y1_CBC_PercLymph.AdjBatch_20	0.062	0.266	0.815	182
1501	cr_pheno_Y1_CBC_PercLymph.AdjBatch_2D	0.452	0.257	0.073	179
1511	cr_pheno_Y1_CBC_PercLymph.AdjBatch_40	-0.037	0.269	0.89	173
1521	cr_pheno_Y1_CBC_PercLymph.AdjBatch_AL	0.191	0.277	0.487	180
1531	cr_pheno_Y2_CBC_PercLymph.AdjBatch	0.288	0.082	0	659
156	Sven_HFD_pheno_leptin	0.397	0.056	0	819
212	Sven_HFD_pheno_lipase1	0.29	0.217	0.19	97
312	Sven_HFD_pheno_ltm1	0.581	0.058	0	825
412	Sven_HFD_pheno_ltm2	0.599	0.059	0	813
512	Sven_HFD_pheno_mch1	0.59	0.068	0	620
612	Sven_HFD_pheno_mch2	0.362	0.068	0	584
712	Sven_HFD_pheno_mchc1	0.262	0.063	0	620
812	Sven_HFD_pheno_mchc2	0.41	0.069	0	584
912	Sven_HFD_pheno_mcv1	0.58	0.068	0	621
1012	Sven_HFD_pheno_mcv2	0.458	0.069	0	599
1112	Sven_HFD_pheno_mhgb1	0.192	0.062	0.001	620
1212	Sven_HFD_pheno_mhgb2	0.158	0.065	0.008	584
1312	Sven_HFD_pheno_mpv1	0.337	0.064	0	621
1412	Sven_HFD_pheno_mpv2	0.391	0.068	0	598
157	Sven_HFD_pheno_necr.wt	0.497	0.057	0	829
162	Sven_HFD_pheno_nefa1	0.182	0.059	0.001	685
172	Sven_HFD_pheno_nefa2	0.009	0.058	0.869	673
182	Sven_HFD_pheno_non.fast.alb	0.327	0.079	0	448
192	Sven_HFD_pheno_non.fast.calcium	0.294	0.084	0	409
202	Sven_HFD_pheno_non.fast.crex	0.099	0.074	0.157	456
213	Sven_HFD_pheno_non.fast.phosphorous	0.044	0.072	0.523	464
222	Sven_HFD_pheno_perc.eos1	0.157	0.061	0.005	621
232	Sven_HFD_pheno_perc.eos2	0.036	0.062	0.539	601
242	Sven_HFD_pheno_perc.fat1	0.428	0.056	0	825
252	Sven_HFD_pheno_perc.fat2	0.349	0.055	0	813
262	Sven_HFD_pheno_perc.lym1	0.15	0.061	0.008	621
272	Sven_HFD_pheno_perc.lym2	0.207	0.065	0	601
282	Sven_HFD_pheno_perc.mono1	0.297	0.064	0	621
292	Sven_HFD_pheno_perc.mono2	0.249	0.065	0	601
302	Sven_HFD_pheno_perc.neut1	0.291	0.063	0	621
313	Sven_HFD_pheno_perc.neut2	0.292	0.066	0	601
322	Sven_HFD_pheno_phosphorus1	0.199	0.066	0.001	636
332	Sven_HFD_pheno_phosphorus2	0.115	0.054	0.019	764
342	Sven_HFD_pheno_plt1	0.463	0.066	0	621
352	Sven_HFD_pheno_plt2	0.257	0.066	0	598
362	Sven_HFD_pheno_pnn50...6ms.	0.113	0.054	0.021	773
372	Sven_HFD_pheno_pq	0.11	0.054	0.025	773
382	Sven_HFD_pheno_pr	0.128	0.054	0.009	773
392	Sven_HFD_pheno_qrs	0.161	0.055	0.001	773
402	Sven_HFD_pheno_qtc	0.119	0.054	0.015	773
413	Sven_HFD_pheno_qtc.dispersion	0.116	0.054	0.018	773
422	Sven_HFD_pheno_rbc1	0.381	0.065	0	621
432	Sven_HFD_pheno_rbc2	0.331	0.067	0	599
442	Sven_HFD_pheno_rdw1	0.214	0.062	0	621
452	Sven_HFD_pheno_rdw2	0.247	0.065	0	599
462	Sven_HFD_pheno_retic1	0.084	0.06	0.133	621
472	Sven_HFD_pheno_retic2	0.08	0.063	0.172	599
482	Sven_HFD_pheno_rmssd	0.137	0.054	0.005	773
492	Sven_HFD_pheno_rr	0.255	0.056	0	773
502	Sven_HFD_pheno_spleen.wt	0.504	0.066	0	665
513	Sven_HFD_pheno_st	0.173	0.055	0	773
522	Sven_HFD_pheno_t.area1	0.466	0.057	0	825
532	Sven_HFD_pheno_t.area2	0.488	0.058	0	813
542	Sven_HFD_pheno_tbil1	0.144	0.166	0.382	186
552	Sven_HFD_pheno_tbil2	-0.334	0.215	0.121	143
562	Sven_HFD_pheno_tg1	0.275	0.056	0	778
572	Sven_HFD_pheno_tg2	0.159	0.052	0.001	814
582	Sven_HFD_pheno_totalwater.mri	0.511	0.161	0.001	196
592	Sven_HFD_pheno_ttm1	0.555	0.058	0	825
602	Sven_HFD_pheno_ttm2	0.493	0.058	0	813
613	Sven_HFD_pheno_urine.creatinine1	0.223	0.061	0	699
622	Sven_HFD_pheno_urine.creatinine2	0.183	0.054	0	794
632	Sven_HFD_pheno_urine.glucose1	0.084	0.059	0.124	692
642	Sven_HFD_pheno_urine.glucose2	0.05	0.053	0.301	779
652	Sven_HFD_pheno_urine.microalbumin1	0.101	0.059	0.06	701
662	Sven_HFD_pheno_urine.microalbumin2	0.06	0.051	0.209	802
672	Sven_HFD_pheno_wbc1	0.409	0.065	0	621
682	Sven_HFD_pheno_wbc2	0.295	0.066	0	601
692	Sven_HFD_pheno_weight.mri	0.714	0.162	0	196
702	Sven_HFD_pheno_weight1	0.561	0.058	0	825
713	Sven_HFD_pheno_weight2	0.538	0.058	0	813
722	Sven_HFD_pheno_nlr1	0.35	0.064	0	621
732	Sven_HFD_pheno_nlr2	0.191	0.065	0.001	597
742	Sven_HFD_pheno_delta.acr	-0.135	0.162	0.405	190
752	Sven_HFD_pheno_delta.b.area	0.133	0.052	0.004	812
762	Sven_HFD_pheno_delta.bmc	0.102	0.052	0.03	812
772	Sven_HFD_pheno_delta.bmd	0.106	0.052	0.023	812
782	Sven_HFD_pheno_delta.bun	0.036	0.053	0.472	762
792	Sven_HFD_pheno_delta.calcium	-0.001	0.068	0.993	573
802	Sven_HFD_pheno_delta.chcm	0.108	0.064	0.067	593
813	Sven_HFD_pheno_delta.chgb	-0.037	0.062	0.529	593
822	Sven_HFD_pheno_delta.chol	0.079	0.054	0.112	764
832	Sven_HFD_pheno_delta.ct.eos	0.036	0.063	0.545	594
842	Sven_HFD_pheno_delta.ct.lym	-0.006	0.062	0.916	594
852	Sven_HFD_pheno_delta.ct.mono	0.112	0.064	0.058	594
862	Sven_HFD_pheno_delta.ct.neut	0.009	0.062	0.874	594
872	Sven_HFD_pheno_delta.ftm	0.224	0.053	0	812
882	Sven_HFD_pheno_delta.gldh	0.159	0.068	0.01	614
892	Sven_HFD_pheno_delta.glucose	0.113	0.057	0.031	716
902	Sven_HFD_pheno_delta.hct	-0.098	0.061	0.1	593
913	Sven_HFD_pheno_delta.hdld	0.08	0.054	0.111	758
922	Sven_HFD_pheno_delta.hdw	0.059	0.063	0.319	593
932	Sven_HFD_pheno_delta.length	0.099	0.051	0.035	813
942	Sven_HFD_pheno_delta.ltm	0.146	0.052	0.002	812
952	Sven_HFD_pheno_delta.mch	0.065	0.065	0.281	577
962	Sven_HFD_pheno_delta.mchc	0.031	0.064	0.609	577
972	Sven_HFD_pheno_delta.mcv	0.001	0.062	0.987	593
982	Sven_HFD_pheno_delta.mhgb	-0.039	0.063	0.523	577
992	Sven_HFD_pheno_delta.mpv	0.179	0.065	0.003	592
1002	Sven_HFD_pheno_delta.nefa	-0.01	0.057	0.849	673
1013	Sven_HFD_pheno_delta.nlr	0.009	0.062	0.873	594
1022	Sven_HFD_pheno_delta.perc.eos	0.013	0.062	0.832	595
1032	Sven_HFD_pheno_delta.perc.fat	0.213	0.053	0	812
1042	Sven_HFD_pheno_delta.perc.lym	0.022	0.062	0.709	595
1052	Sven_HFD_pheno_delta.perc.mono	0.077	0.063	0.194	595
1062	Sven_HFD_pheno_delta.perc.neut	0.002	0.062	0.974	595
1072	Sven_HFD_pheno_delta.phosphorus	0.024	0.068	0.709	574
1082	Sven_HFD_pheno_delta.plt	-0.014	0.062	0.82	592
1092	Sven_HFD_pheno_delta.rbc	-0.023	0.062	0.703	593
1102	Sven_HFD_pheno_delta.rdw	0.058	0.063	0.326	593
1113	Sven_HFD_pheno_delta.retic	0.084	0.064	0.154	593
1122	Sven_HFD_pheno_delta.t.area	0.182	0.053	0	812
1132	Sven_HFD_pheno_delta.tbil	-0.183	0.232	0.432	134
1142	Sven_HFD_pheno_delta.tg	0.045	0.053	0.368	764
1152	Sven_HFD_pheno_delta.ttm	0.203	0.053	0	812
1162	Sven_HFD_pheno_delta.urine.creatinine	0.043	0.06	0.436	679
1172	Sven_HFD_pheno_delta.urine.glucose	0.037	0.06	0.51	663
1182	Sven_HFD_pheno_delta.urine.microalbumin	-0.053	0.057	0.337	686
1192	Sven_HFD_pheno_delta.wbc	0.079	0.063	0.184	595
1202	Sven_HFD_pheno_delta.weight	0.193	0.053	0	812
1213	lifespan_shock_pheno_Lifespan	0.111	0.083	0.159	460
1222	lifespan_ell_pheno_Lifespan	-0.024	0.052	0.637	623
1232	lifespan_ell_pheno_Lifespan_Rapa	0.17	0.137	0.203	228
1242	lifespan_ell_pheno_Lifespan_Chow	0.482	0.225	0.035	119
1252	lifespan_ell_pheno_Lifespan_CR	-0.067	0.104	0.513	276
1262	lifespan_har_pheno_Lifespan	0.126	0.036	0	936
1272	lifespan_har_pheno_Lifespan_Rapa	0.176	0.111	0.098	309
1282	lifespan_har_pheno_Lifespan_CR	0.038	0.11	0.721	308
1292	lifespan_har_pheno_Lifespan_Chow	0.248	0.109	0.016	319
1302	pazdro_heart_covar_batch	0.015	0.15	0.922	220
1313	pazdro_heart_covar_body.weight	0.69	0.156	0	220
1322	pazdro_heart_covar_tibia.length	1.151	0.161	0	218
1332	pazdro_heart_pheno_heart.weight	0.835	0.157	0	220
1342	pazdro_heart_pheno_hw.bw.percent	0.307	0.153	0.038	220
1352	pazdro_heart_pheno_hw.bw.ratio	0.307	0.153	0.038	220
1362	pazdro_heart_pheno_hw.tl.ratio	0.633	0.156	0	218
1372	pazdro_heart_pheno_GDF11	0.129	0.152	0.387	217
1382	pazdro_heart_pheno_MSTN	0.642	0.157	0	217
1392	pazdro_heart_pheno_wall.thickness	0.095	0.152	0.527	219
1402	pazdro_heart_pheno_cardiomyocyte.cross.sectional.area	0.123	0.151	0.406	220
1413	pazdro_heart_pheno_percent.fibrosis	-0.012	0.149	0.933	220
1422	pazdro_heart_pheno_hw.adj.bw	0.835	0.157	0	220
1432	pazdro_heart_pheno_hw.adj.tl	0.835	0.157	0	220
1442	pazdro_heart_pheno_hw.reg.bw	0.542	0.154	0	220
1452	pazdro_heart_pheno_hw.reg.tl	0.64	0.157	0	218
1462	ches_striatum_pheno_pheno1	-0.087	0.143	0.536	332
1472	ches_striatum_pheno_Acq.Total.Trials	0.057	0.145	0.686	332
1482	ches_striatum_pheno_Acq.Anticipatory.Correct.Responses	0.237	0.149	0.094	332
1492	ches_striatum_pheno_Rev.Total.Trials	0.214	0.148	0.129	332
1502	ches_striatum_pheno_Rev.Anticipatory.Incorrect.Responses	-0.04	0.144	0.776	330
1512	ches_striatum_pheno_Diff.Total.Trials	0.045	0.145	0.75	332
1522	meta_lifespan3	0.117	0.023	0	2308
158	cr_pheno_Y2_CBC_PercLymph.AdjBatch_1D	-0.149	0.414	0.721	126
214	cr_pheno_Y2_CBC_PercLymph.AdjBatch_20	-0.141	0.328	0.668	137
314	cr_pheno_Y2_CBC_PercLymph.AdjBatch_2D	0.825	0.334	0.014	133
414	cr_pheno_Y2_CBC_PercLymph.AdjBatch_40	0.515	0.309	0.094	151
514	cr_pheno_Y2_CBC_PercLymph.AdjBatch_AL	-0.882	0.417	0.033	113
614	cr_pheno_Y3_CBC_PercLymph.AdjBatch	0.011	0.217	0.961	207
714	cr_pheno_Y3_CBC_PercLymph.AdjBatch_1D	-1.24	2.234	0.531	27
814	cr_pheno_Y3_CBC_PercLymph.AdjBatch_20	-0.316	0.774	0.681	50
914	cr_pheno_Y3_CBC_PercLymph.AdjBatch_2D	-0.029	1.171	0.981	37
1014	cr_pheno_Y3_CBC_PercLymph.AdjBatch_40	-0.982	0.542	0.06	79
1114	cr_pheno_Y3_CBC_PercLymph.AdjBatch_AL	-6.459	5.695	0.022	14
1214	cr_pheno_Y1_CBC_PercNeut.AdjBatch	0.233	0.062	0	883
1314	cr_pheno_Y1_CBC_PercNeut.AdjBatch_1D	0.616	0.295	0.033	169
1414	cr_pheno_Y1_CBC_PercNeut.AdjBatch_20	0.2	0.27	0.454	181
159	cr_pheno_Y1_CBC_PercNeut.AdjBatch_2D	0.458	0.256	0.068	179
163	cr_pheno_Y1_CBC_PercNeut.AdjBatch_40	0.008	0.268	0.977	174
173	cr_pheno_Y1_CBC_PercNeut.AdjBatch_AL	0.12	0.276	0.662	180
183	cr_pheno_Y2_CBC_PercNeut.AdjBatch	0.277	0.081	0	659
193	cr_pheno_Y2_CBC_PercNeut.AdjBatch_1D	0.065	0.412	0.875	126
203	cr_pheno_Y2_CBC_PercNeut.AdjBatch_20	-0.202	0.328	0.54	137
215	cr_pheno_Y2_CBC_PercNeut.AdjBatch_2D	0.76	0.334	0.024	133
223	cr_pheno_Y2_CBC_PercNeut.AdjBatch_40	0.358	0.308	0.243	151
233	cr_pheno_Y2_CBC_PercNeut.AdjBatch_AL	-0.691	0.414	0.093	113
243	cr_pheno_Y3_CBC_PercNeut.AdjBatch	-0.094	0.216	0.663	207
253	cr_pheno_Y3_CBC_PercNeut.AdjBatch_1D	-0.686	2.094	0.729	27
263	cr_pheno_Y3_CBC_PercNeut.AdjBatch_20	-0.239	0.769	0.757	50
273	cr_pheno_Y3_CBC_PercNeut.AdjBatch_2D	-0.313	1.211	0.795	37
283	cr_pheno_Y3_CBC_PercNeut.AdjBatch_40	-0.88	0.538	0.091	79
293	cr_pheno_Y3_CBC_PercNeut.AdjBatch_AL	-2.842	4.017	0.317	14
303	cr_pheno_Y1_CBC_PercMono.AdjBatch	0.403	0.066	0	886
315	cr_pheno_Y1_CBC_PercMono.AdjBatch_1D	0.508	0.294	0.079	170
323	cr_pheno_Y1_CBC_PercMono.AdjBatch_20	0.105	0.27	0.694	182
333	cr_pheno_Y1_CBC_PercMono.AdjBatch_2D	0.727	0.259	0.004	179
343	cr_pheno_Y1_CBC_PercMono.AdjBatch_40	0.558	0.276	0.04	174
353	cr_pheno_Y1_CBC_PercMono.AdjBatch_AL	0.165	0.274	0.542	181
363	cr_pheno_Y2_CBC_PercMono.AdjBatch	0.308	0.082	0	659
373	cr_pheno_Y2_CBC_PercMono.AdjBatch_1D	0.62	0.42	0.144	126
383	cr_pheno_Y2_CBC_PercMono.AdjBatch_20	-0.135	0.333	0.687	137
393	cr_pheno_Y2_CBC_PercMono.AdjBatch_2D	0.909	0.334	0.007	133
403	cr_pheno_Y2_CBC_PercMono.AdjBatch_40	-0.04	0.309	0.898	151
415	cr_pheno_Y2_CBC_PercMono.AdjBatch_AL	0.698	0.409	0.096	112
423	cr_pheno_Y3_CBC_PercMono.AdjBatch	0.422	0.223	0.051	207
433	cr_pheno_Y3_CBC_PercMono.AdjBatch_1D	-1.413	2.338	0.486	27
443	cr_pheno_Y3_CBC_PercMono.AdjBatch_20	1.251	0.662	0.103	50
453	cr_pheno_Y3_CBC_PercMono.AdjBatch_2D	2.81	0.803	0.021	37
463	cr_pheno_Y3_CBC_PercMono.AdjBatch_40	0.328	0.506	0.531	79
473	cr_pheno_Y3_CBC_PercMono.AdjBatch_AL	-3.138	4.173	0.271	14
483	cr_pheno_Y1_CBC_PercEos.AdjBatchClumps	0.274	0.063	0	885
493	cr_pheno_Y1_CBC_PercEos.AdjBatchClumps_1D	0.06	0.293	0.837	169
503	cr_pheno_Y1_CBC_PercEos.AdjBatchClumps_20	-0.058	0.267	0.827	182
515	cr_pheno_Y1_CBC_PercEos.AdjBatchClumps_2D	0.435	0.256	0.083	179
523	cr_pheno_Y1_CBC_PercEos.AdjBatchClumps_40	0.098	0.272	0.718	174
533	cr_pheno_Y1_CBC_PercEos.AdjBatchClumps_AL	0.479	0.278	0.078	181
543	cr_pheno_Y2_CBC_PercEos.AdjBatchClumps	0.091	0.078	0.208	659
553	cr_pheno_Y2_CBC_PercEos.AdjBatchClumps_1D	-0.182	0.421	0.667	126
563	cr_pheno_Y2_CBC_PercEos.AdjBatchClumps_20	-0.16	0.331	0.63	137
573	cr_pheno_Y2_CBC_PercEos.AdjBatchClumps_2D	0.155	0.332	0.642	132
583	cr_pheno_Y2_CBC_PercEos.AdjBatchClumps_40	-0.139	0.309	0.654	151
593	cr_pheno_Y2_CBC_PercEos.AdjBatchClumps_AL	0.415	0.409	0.319	113
603	cr_pheno_Y3_CBC_PercEos.AdjBatchClumps	0.076	0.219	0.726	207
615	cr_pheno_Y3_CBC_PercEos.AdjBatchClumps_1D	3.41	1.091	0.1	27
623	cr_pheno_Y3_CBC_PercEos.AdjBatchClumps_20	0.164	0.733	0.83	50
633	cr_pheno_Y3_CBC_PercEos.AdjBatchClumps_2D	-0.803	1.303	0.513	37
643	cr_pheno_Y3_CBC_PercEos.AdjBatchClumps_40	-0.732	0.536	0.161	79
653	cr_pheno_Y3_CBC_PercEos.AdjBatchClumps_AL	-5.064	4.518	0.045	14
663	cr_pheno_Y1_CBC_NumPlt.AdjBatchClumps	0.335	0.064	0	884
673	cr_pheno_Y1_CBC_NumPlt.AdjBatchClumps_1D	0.36	0.272	0.181	169
683	cr_pheno_Y1_CBC_NumPlt.AdjBatchClumps_20	0.021	0.266	0.938	182
693	cr_pheno_Y1_CBC_NumPlt.AdjBatchClumps_2D	0.72	0.258	0.004	178
703	cr_pheno_Y1_CBC_NumPlt.AdjBatchClumps_40	0.569	0.275	0.034	174
715	cr_pheno_Y1_CBC_NumPlt.AdjBatchClumps_AL	0.078	0.271	0.773	180
723	cr_pheno_Y2_CBC_NumPlt.AdjBatchClumps	0.165	0.079	0.021	660
733	cr_pheno_Y2_CBC_NumPlt.AdjBatchClumps_1D	0.775	0.414	0.064	126
743	cr_pheno_Y2_CBC_NumPlt.AdjBatchClumps_20	0.274	0.33	0.408	137
753	cr_pheno_Y2_CBC_NumPlt.AdjBatchClumps_2D	-0.677	0.332	0.042	133
763	cr_pheno_Y2_CBC_NumPlt.AdjBatchClumps_40	-0.068	0.306	0.824	151
773	cr_pheno_Y2_CBC_NumPlt.AdjBatchClumps_AL	0.065	0.41	0.876	113
783	cr_pheno_Y3_CBC_NumPlt.AdjBatchClumps	0.289	0.221	0.18	207
793	cr_pheno_Y3_CBC_NumPlt.AdjBatchClumps_1D	-1.775	2.263	0.347	27
803	cr_pheno_Y3_CBC_NumPlt.AdjBatchClumps_20	1.481	0.626	0.047	50
815	cr_pheno_Y3_CBC_NumPlt.AdjBatchClumps_2D	-0.461	1.205	0.695	37
823	cr_pheno_Y3_CBC_NumPlt.AdjBatchClumps_40	-0.452	0.523	0.383	79
833	cr_pheno_Y3_CBC_NumPlt.AdjBatchClumps_AL	3.953	0.95	0.166	14
843	cr_pheno_Y1_CBC_MPV.AdjBatchClumps	0.268	0.063	0	885
853	cr_pheno_Y1_CBC_MPV.AdjBatchClumps_1D	0.309	0.287	0.277	169
863	cr_pheno_Y1_CBC_MPV.AdjBatchClumps_20	0.524	0.275	0.051	181
873	cr_pheno_Y1_CBC_MPV.AdjBatchClumps_2D	0.401	0.257	0.113	178
883	cr_pheno_Y1_CBC_MPV.AdjBatchClumps_40	0.064	0.272	0.814	174
893	cr_pheno_Y1_CBC_MPV.AdjBatchClumps_AL	-0.331	0.267	0.219	180
903	cr_pheno_Y2_CBC_MPV.AdjBatchClumps	0.25	0.081	0.001	658
915	cr_pheno_Y2_CBC_MPV.AdjBatchClumps_1D	-0.092	0.422	0.827	125
923	cr_pheno_Y2_CBC_MPV.AdjBatchClumps_20	0.597	0.333	0.074	136
933	cr_pheno_Y2_CBC_MPV.AdjBatchClumps_2D	0.212	0.33	0.523	133
943	cr_pheno_Y2_CBC_MPV.AdjBatchClumps_40	-0.264	0.305	0.39	151
953	cr_pheno_Y2_CBC_MPV.AdjBatchClumps_AL	0.766	0.404	0.064	113
963	cr_pheno_Y3_CBC_MPV.AdjBatchClumps	-0.09	0.216	0.675	206
973	cr_pheno_Y3_CBC_MPV.AdjBatchClumps_1D	-0.308	2.015	0.878	27
983	cr_pheno_Y3_CBC_MPV.AdjBatchClumps_20	-0.077	0.691	0.913	50
993	cr_pheno_Y3_CBC_MPV.AdjBatchClumps_2D	-1.718	1.295	0.122	37
1003	cr_pheno_Y3_CBC_MPV.AdjBatchClumps_40	0.184	0.498	0.719	79
1015	cr_pheno_Y3_CBC_MPV.AdjBatchClumps_AL	1.988	1.53	0.402	14
1023	cr_pheno_Y1_CBC_MPM.AdjBatchClumps	0.495	0.068	0	881
1033	cr_pheno_Y1_CBC_MPM.AdjBatchClumps_1D	0.275	0.29	0.338	170
1043	cr_pheno_Y1_CBC_MPM.AdjBatchClumps_20	0.405	0.27	0.126	181
1053	cr_pheno_Y1_CBC_MPM.AdjBatchClumps_2D	0.325	0.256	0.198	178
1063	cr_pheno_Y1_CBC_MPM.AdjBatchClumps_40	0.411	0.271	0.124	173
1073	cr_pheno_Y1_CBC_MPM.AdjBatchClumps_AL	1.008	0.282	0	180
1083	cr_pheno_Y2_CBC_MPM.AdjBatchClumps	0.306	0.082	0	659
1093	cr_pheno_Y2_CBC_MPM.AdjBatchClumps_1D	0.319	0.419	0.45	126
1103	cr_pheno_Y2_CBC_MPM.AdjBatchClumps_20	-0.135	0.326	0.68	137
1115	cr_pheno_Y2_CBC_MPM.AdjBatchClumps_2D	0.312	0.332	0.35	133
1123	cr_pheno_Y2_CBC_MPM.AdjBatchClumps_40	0.28	0.307	0.362	150
1133	cr_pheno_Y2_CBC_MPM.AdjBatchClumps_AL	0.273	0.407	0.508	113
1143	cr_pheno_Y3_CBC_MPM.AdjBatchClumps	-0.023	0.215	0.913	207
1153	cr_pheno_Y3_CBC_MPM.AdjBatchClumps_1D	-2.633	2.615	0.187	27
1163	cr_pheno_Y3_CBC_MPM.AdjBatchClumps_20	0.817	0.693	0.288	50
1173	cr_pheno_Y3_CBC_MPM.AdjBatchClumps_2D	-1.804	1.329	0.111	37
1183	cr_pheno_Y3_CBC_MPM.AdjBatchClumps_40	0.478	0.506	0.366	78
1193	cr_pheno_Y3_CBC_MPM.AdjBatchClumps_AL	0.352	2.588	0.902	14
1203	cr_pheno_Y1_CBC_PDWcv.AdjBatchClumps	0.152	0.061	0.005	883
1215	cr_pheno_Y1_CBC_PDWcv.AdjBatchClumps_1D	-0.126	0.282	0.655	168
1223	cr_pheno_Y1_CBC_PDWcv.AdjBatchClumps_20	0.124	0.271	0.646	181
1233	cr_pheno_Y1_CBC_PDWcv.AdjBatchClumps_2D	0.202	0.255	0.424	178
1243	cr_pheno_Y1_CBC_PDWcv.AdjBatchClumps_40	0.051	0.269	0.85	174
1253	cr_pheno_Y1_CBC_PDWcv.AdjBatchClumps_AL	0.021	0.268	0.936	181
1263	cr_pheno_Y2_CBC_PDWcv.AdjBatchClumps	0.116	0.078	0.108	657
1273	cr_pheno_Y2_CBC_PDWcv.AdjBatchClumps_1D	1.228	0.409	0.003	126
1283	cr_pheno_Y2_CBC_PDWcv.AdjBatchClumps_20	0.759	0.328	0.021	137
1293	cr_pheno_Y2_CBC_PDWcv.AdjBatchClumps_2D	0.305	0.333	0.364	132
1303	cr_pheno_Y2_CBC_PDWcv.AdjBatchClumps_40	-0.071	0.309	0.819	149
1315	cr_pheno_Y2_CBC_PDWcv.AdjBatchClumps_AL	0.336	0.404	0.413	113
1323	cr_pheno_Y3_CBC_PDWcv.AdjBatchClumps	0.156	0.218	0.467	206
1333	cr_pheno_Y3_CBC_PDWcv.AdjBatchClumps_1D	0.534	1.811	0.791	27
1343	cr_pheno_Y3_CBC_PDWcv.AdjBatchClumps_20	0.022	0.714	0.976	50
1353	cr_pheno_Y3_CBC_PDWcv.AdjBatchClumps_2D	-0.169	1.105	0.88	37
1363	cr_pheno_Y3_CBC_PDWcv.AdjBatchClumps_40	0.158	0.486	0.751	79
1373	cr_pheno_Y3_CBC_PDWcv.AdjBatchClumps_AL	0.958	2.037	0.704	14
1383	cr_pheno_Y1_Echo_BPM.AdjBatch	0.406	0.066	0	886
1393	cr_pheno_Y1_Echo_BPM.AdjBatch_1D	0.202	0.287	0.477	171
1403	cr_pheno_Y1_Echo_BPM.AdjBatch_20	0.666	0.273	0.012	182
1415	cr_pheno_Y1_Echo_BPM.AdjBatch_2D	0.143	0.252	0.567	180
1423	cr_pheno_Y1_Echo_BPM.AdjBatch_40	0.887	0.279	0.001	173
1433	cr_pheno_Y1_Echo_BPM.AdjBatch_AL	0.521	0.281	0.058	180
1443	cr_pheno_Y2_Echo_BPM.AdjBatch	0.295	0.08	0	680
1453	cr_pheno_Y2_Echo_BPM.AdjBatch_1D	0.353	0.403	0.384	130
1463	cr_pheno_Y2_Echo_BPM.AdjBatch_20	-0.376	0.334	0.261	137
1473	cr_pheno_Y2_Echo_BPM.AdjBatch_2D	0.387	0.327	0.239	136
1483	cr_pheno_Y2_Echo_BPM.AdjBatch_40	0.022	0.303	0.942	154
1493	cr_pheno_Y2_Echo_BPM.AdjBatch_AL	-0.461	0.387	0.234	123
1503	cr_pheno_Y3_Echo_BPM.AdjBatch	0.352	0.203	0.072	235
1513	cr_pheno_Y3_Echo_BPM.AdjBatch_1D	-0.401	1.315	0.756	32
1523	cr_pheno_Y3_Echo_BPM.AdjBatch_20	2.528	0.623	0.002	54
1532	cr_pheno_Y3_Echo_BPM.AdjBatch_2D	1.338	0.964	0.248	41
160	cr_pheno_Y3_Echo_BPM.AdjBatch_40	0.163	0.462	0.73	91
216	cr_pheno_Y3_Echo_BPM.AdjBatch_AL	-4.29	4.39	0.113	17
316	cr_pheno_Y1_Echo_CardiacOutput.AdjBatchBW	0.286	0.063	0	886
416	cr_pheno_Y1_Echo_CardiacOutput.AdjBatchBW_1D	0.192	0.287	0.5	171
516	cr_pheno_Y1_Echo_CardiacOutput.AdjBatchBW_20	0.438	0.27	0.099	182
616	cr_pheno_Y1_Echo_CardiacOutput.AdjBatchBW_2D	0.107	0.252	0.668	180
716	cr_pheno_Y1_Echo_CardiacOutput.AdjBatchBW_40	0.29	0.274	0.284	173
816	cr_pheno_Y1_Echo_CardiacOutput.AdjBatchBW_AL	0.721	0.283	0.009	180
916	cr_pheno_Y2_Echo_CardiacOutput.AdjBatchBW	0.21	0.078	0.003	680
1016	cr_pheno_Y2_Echo_CardiacOutput.AdjBatchBW_1D	0.226	0.403	0.578	130
1116	cr_pheno_Y2_Echo_CardiacOutput.AdjBatchBW_20	0.522	0.334	0.119	137
1216	cr_pheno_Y2_Echo_CardiacOutput.AdjBatchBW_2D	0.235	0.327	0.474	136
1316	cr_pheno_Y2_Echo_CardiacOutput.AdjBatchBW_40	0.081	0.304	0.79	154
1416	cr_pheno_Y2_Echo_CardiacOutput.AdjBatchBW_AL	-0.575	0.388	0.138	123
1510	cr_pheno_Y3_Echo_CardiacOutput.AdjBatchBW	-0.059	0.197	0.763	235
164	cr_pheno_Y3_Echo_CardiacOutput.AdjBatchBW_1D	-3.226	1.757	0.012	32
174	cr_pheno_Y3_Echo_CardiacOutput.AdjBatchBW_20	-0.147	0.807	0.857	54
184	cr_pheno_Y3_Echo_CardiacOutput.AdjBatchBW_2D	-1.577	1.31	0.17	41
194	cr_pheno_Y3_Echo_CardiacOutput.AdjBatchBW_40	0.582	0.46	0.223	91
204	cr_pheno_Y3_Echo_CardiacOutput.AdjBatchBW_AL	-0.579	2.755	0.825	17
217	cr_pheno_Y1_Echo_StrokeVolume.AdjBatchBW	0.281	0.063	0	890
224	cr_pheno_Y1_Echo_StrokeVolume.AdjBatchBW_1D	0.088	0.285	0.755	172
234	cr_pheno_Y1_Echo_StrokeVolume.AdjBatchBW_20	0.57	0.27	0.031	183
244	cr_pheno_Y1_Echo_StrokeVolume.AdjBatchBW_2D	0.111	0.251	0.655	180
254	cr_pheno_Y1_Echo_StrokeVolume.AdjBatchBW_40	0.549	0.273	0.041	174
264	cr_pheno_Y1_Echo_StrokeVolume.AdjBatchBW_AL	0.66	0.28	0.015	181
274	cr_pheno_Y2_Echo_StrokeVolume.AdjBatchBW	0.214	0.078	0.002	680
284	cr_pheno_Y2_Echo_StrokeVolume.AdjBatchBW_1D	0.574	0.401	0.155	131
294	cr_pheno_Y2_Echo_StrokeVolume.AdjBatchBW_20	0.648	0.33	0.05	137
304	cr_pheno_Y2_Echo_StrokeVolume.AdjBatchBW_2D	-0.173	0.327	0.598	136
317	cr_pheno_Y2_Echo_StrokeVolume.AdjBatchBW_40	0.406	0.305	0.182	154
324	cr_pheno_Y2_Echo_StrokeVolume.AdjBatchBW_AL	-0.55	0.387	0.155	123
334	cr_pheno_Y3_Echo_StrokeVolume.AdjBatchBW	0.053	0.195	0.784	238
344	cr_pheno_Y3_Echo_StrokeVolume.AdjBatchBW_1D	-0.869	1.378	0.498	33
354	cr_pheno_Y3_Echo_StrokeVolume.AdjBatchBW_20	-0.653	0.729	0.355	56
364	cr_pheno_Y3_Echo_StrokeVolume.AdjBatchBW_2D	-1.299	1.279	0.259	41
374	cr_pheno_Y3_Echo_StrokeVolume.AdjBatchBW_40	0.618	0.459	0.196	91
384	cr_pheno_Y3_Echo_StrokeVolume.AdjBatchBW_AL	-0.804	2.798	0.755	17
394	cr_pheno_Y1_Echo_EF.AdjBatch	0.119	0.06	0.026	890
404	cr_pheno_Y1_Echo_EF.AdjBatch_1D	0.118	0.285	0.678	172
417	cr_pheno_Y1_Echo_EF.AdjBatch_20	0.044	0.266	0.869	183
424	cr_pheno_Y1_Echo_EF.AdjBatch_2D	-0.094	0.25	0.708	180
434	cr_pheno_Y1_Echo_EF.AdjBatch_40	0.048	0.269	0.859	174
444	cr_pheno_Y1_Echo_EF.AdjBatch_AL	0.331	0.277	0.225	181
454	cr_pheno_Y2_Echo_EF.AdjBatch	0.065	0.075	0.355	681
464	cr_pheno_Y2_Echo_EF.AdjBatch_1D	0.237	0.402	0.557	131
474	cr_pheno_Y2_Echo_EF.AdjBatch_20	-0.095	0.334	0.776	137
484	cr_pheno_Y2_Echo_EF.AdjBatch_2D	0.285	0.326	0.385	136
494	cr_pheno_Y2_Echo_EF.AdjBatch_40	0.261	0.305	0.391	154
504	cr_pheno_Y2_Echo_EF.AdjBatch_AL	-0.359	0.386	0.354	123
517	cr_pheno_Y3_Echo_EF.AdjBatch	0.256	0.199	0.185	238
524	cr_pheno_Y3_Echo_EF.AdjBatch_1D	0.475	1.179	0.713	33
534	cr_pheno_Y3_Echo_EF.AdjBatch_20	1.161	0.637	0.108	56
544	cr_pheno_Y3_Echo_EF.AdjBatch_2D	-2.873	1.486	0.013	41
554	cr_pheno_Y3_Echo_EF.AdjBatch_40	0.372	0.465	0.437	91
564	cr_pheno_Y3_Echo_EF.AdjBatch_AL	-3.135	3.812	0.236	17
574	cr_pheno_Y1_Echo_FS.AdjBatch	0.111	0.06	0.038	890
584	cr_pheno_Y1_Echo_FS.AdjBatch_1D	0.171	0.285	0.545	172
594	cr_pheno_Y1_Echo_FS.AdjBatch_20	0.112	0.267	0.673	183
604	cr_pheno_Y1_Echo_FS.AdjBatch_2D	-0.156	0.249	0.533	180
617	cr_pheno_Y1_Echo_FS.AdjBatch_40	0.102	0.27	0.704	174
624	cr_pheno_Y1_Echo_FS.AdjBatch_AL	0.225	0.276	0.409	181
634	cr_pheno_Y2_Echo_FS.AdjBatch	0.075	0.075	0.284	681
644	cr_pheno_Y2_Echo_FS.AdjBatch_1D	0.165	0.401	0.683	131
654	cr_pheno_Y2_Echo_FS.AdjBatch_20	-0.164	0.332	0.623	137
664	cr_pheno_Y2_Echo_FS.AdjBatch_2D	0.311	0.326	0.342	136
674	cr_pheno_Y2_Echo_FS.AdjBatch_40	0.297	0.305	0.329	154
684	cr_pheno_Y2_Echo_FS.AdjBatch_AL	-0.298	0.386	0.442	123
694	cr_pheno_Y3_Echo_FS.AdjBatch	0.235	0.198	0.222	238
704	cr_pheno_Y3_Echo_FS.AdjBatch_1D	0.448	1.178	0.727	33
717	cr_pheno_Y3_Echo_FS.AdjBatch_20	1.03	0.645	0.155	56
724	cr_pheno_Y3_Echo_FS.AdjBatch_2D	-2.853	1.466	0.013	41
734	cr_pheno_Y3_Echo_FS.AdjBatch_40	0.359	0.466	0.453	91
744	cr_pheno_Y3_Echo_FS.AdjBatch_AL	-2.894	3.735	0.277	17
754	cr_pheno_Y1_Echo_LVMass.AdjBatchBW	0.135	0.06	0.012	888
764	cr_pheno_Y1_Echo_LVMass.AdjBatchBW_1D	0.277	0.286	0.328	172
774	cr_pheno_Y1_Echo_LVMass.AdjBatchBW_20	0.342	0.268	0.195	183
784	cr_pheno_Y1_Echo_LVMass.AdjBatchBW_2D	0.386	0.256	0.124	179
794	cr_pheno_Y1_Echo_LVMass.AdjBatchBW_40	-0.266	0.266	0.32	173
804	cr_pheno_Y1_Echo_LVMass.AdjBatchBW_AL	0.145	0.274	0.593	181
817	cr_pheno_Y2_Echo_LVMass.AdjBatchBW	0.126	0.077	0.072	680
824	cr_pheno_Y2_Echo_LVMass.AdjBatchBW_1D	0.318	0.401	0.431	131
834	cr_pheno_Y2_Echo_LVMass.AdjBatchBW_20	0.98	0.334	0.003	136
844	cr_pheno_Y2_Echo_LVMass.AdjBatchBW_2D	-0.169	0.327	0.607	136
854	cr_pheno_Y2_Echo_LVMass.AdjBatchBW_40	0.306	0.304	0.312	154
864	cr_pheno_Y2_Echo_LVMass.AdjBatchBW_AL	-0.518	0.385	0.179	123
874	cr_pheno_Y3_Echo_LVMass.AdjBatchBW	0.068	0.195	0.723	238
884	cr_pheno_Y3_Echo_LVMass.AdjBatchBW_1D	-2.498	1.634	0.052	33
894	cr_pheno_Y3_Echo_LVMass.AdjBatchBW_20	-0.531	0.732	0.459	56
904	cr_pheno_Y3_Echo_LVMass.AdjBatchBW_2D	-1.409	1.302	0.224	41
917	cr_pheno_Y3_Echo_LVMass.AdjBatchBW_40	0.598	0.453	0.204	91
924	cr_pheno_Y3_Echo_LVMass.AdjBatchBW_AL	-4.831	4.49	0.067	17
934	cr_pheno_Y1_Echo_LVVoldia.AdjBatchBW	0.317	0.064	0	890
944	cr_pheno_Y1_Echo_LVVoldia.AdjBatchBW_1D	0.118	0.286	0.677	172
954	cr_pheno_Y1_Echo_LVVoldia.AdjBatchBW_20	0.723	0.272	0.006	183
964	cr_pheno_Y1_Echo_LVVoldia.AdjBatchBW_2D	0.16	0.252	0.521	180
974	cr_pheno_Y1_Echo_LVVoldia.AdjBatchBW_40	0.532	0.274	0.048	174
984	cr_pheno_Y1_Echo_LVVoldia.AdjBatchBW_AL	0.132	0.275	0.629	181
994	cr_pheno_Y2_Echo_LVVoldia.AdjBatchBW	0.143	0.077	0.041	680
1004	cr_pheno_Y2_Echo_LVVoldia.AdjBatchBW_1D	0.651	0.4	0.106	131
1017	cr_pheno_Y2_Echo_LVVoldia.AdjBatchBW_20	0.815	0.335	0.015	136
1024	cr_pheno_Y2_Echo_LVVoldia.AdjBatchBW_2D	-0.028	0.327	0.932	136
1034	cr_pheno_Y2_Echo_LVVoldia.AdjBatchBW_40	0.025	0.305	0.934	153
1044	cr_pheno_Y2_Echo_LVVoldia.AdjBatchBW_AL	-0.301	0.386	0.437	123
1054	cr_pheno_Y3_Echo_LVVoldia.AdjBatchBW	0.097	0.196	0.614	238
1064	cr_pheno_Y3_Echo_LVVoldia.AdjBatchBW_1D	-0.323	1.304	0.802	33
1074	cr_pheno_Y3_Echo_LVVoldia.AdjBatchBW_20	0.365	0.684	0.614	56
1084	cr_pheno_Y3_Echo_LVVoldia.AdjBatchBW_2D	-2.164	1.383	0.06	41
1094	cr_pheno_Y3_Echo_LVVoldia.AdjBatchBW_40	0.306	0.457	0.515	91
1104	cr_pheno_Y3_Echo_LVVoldia.AdjBatchBW_AL	-1.317	2.881	0.595	17
1117	cr_pheno_Y1_Echo_LVVolsys.AdjBatchBW	0.167	0.061	0.002	890
1124	cr_pheno_Y1_Echo_LVVolsys.AdjBatchBW_1D	0.139	0.285	0.624	172
1134	cr_pheno_Y1_Echo_LVVolsys.AdjBatchBW_20	0.132	0.267	0.618	183
1144	cr_pheno_Y1_Echo_LVVolsys.AdjBatchBW_2D	-0.02	0.251	0.935	180
1154	cr_pheno_Y1_Echo_LVVolsys.AdjBatchBW_40	0.19	0.271	0.481	174
1164	cr_pheno_Y1_Echo_LVVolsys.AdjBatchBW_AL	0.255	0.275	0.348	181
1174	cr_pheno_Y2_Echo_LVVolsys.AdjBatchBW	0.06	0.075	0.389	679
1184	cr_pheno_Y2_Echo_LVVolsys.AdjBatchBW_1D	0.303	0.401	0.454	131
1194	cr_pheno_Y2_Echo_LVVolsys.AdjBatchBW_20	0.368	0.336	0.274	136
1204	cr_pheno_Y2_Echo_LVVolsys.AdjBatchBW_2D	0.206	0.326	0.53	136
1217	cr_pheno_Y2_Echo_LVVolsys.AdjBatchBW_40	0.037	0.304	0.903	153
1224	cr_pheno_Y2_Echo_LVVolsys.AdjBatchBW_AL	-0.325	0.386	0.401	123
1234	cr_pheno_Y3_Echo_LVVolsys.AdjBatchBW	0.156	0.196	0.416	238
1244	cr_pheno_Y3_Echo_LVVolsys.AdjBatchBW_1D	0.384	1.202	0.768	33
1254	cr_pheno_Y3_Echo_LVVolsys.AdjBatchBW_20	1.449	0.616	0.044	56
1264	cr_pheno_Y3_Echo_LVVolsys.AdjBatchBW_2D	-2.854	1.48	0.014	41
1274	cr_pheno_Y3_Echo_LVVolsys.AdjBatchBW_40	0.246	0.455	0.598	91
1284	cr_pheno_Y3_Echo_LVVolsys.AdjBatchBW_AL	-2.884	3.407	0.235	17
1294	cr_pheno_Y1_Echo_LVIDdia.AdjBatchBW	0.312	0.063	0	890
1304	cr_pheno_Y1_Echo_LVIDdia.AdjBatchBW_1D	0.133	0.286	0.64	172
1317	cr_pheno_Y1_Echo_LVIDdia.AdjBatchBW_20	0.693	0.272	0.009	183
1324	cr_pheno_Y1_Echo_LVIDdia.AdjBatchBW_2D	0.177	0.252	0.477	180
1334	cr_pheno_Y1_Echo_LVIDdia.AdjBatchBW_40	0.512	0.274	0.057	174
1344	cr_pheno_Y1_Echo_LVIDdia.AdjBatchBW_AL	0.19	0.275	0.486	181
1354	cr_pheno_Y2_Echo_LVIDdia.AdjBatchBW	0.138	0.077	0.049	680
1364	cr_pheno_Y2_Echo_LVIDdia.AdjBatchBW_1D	0.631	0.4	0.118	131
1374	cr_pheno_Y2_Echo_LVIDdia.AdjBatchBW_20	0.775	0.335	0.021	136
1384	cr_pheno_Y2_Echo_LVIDdia.AdjBatchBW_2D	-0.033	0.327	0.92	136
1394	cr_pheno_Y2_Echo_LVIDdia.AdjBatchBW_40	0.046	0.302	0.878	154
1404	cr_pheno_Y2_Echo_LVIDdia.AdjBatchBW_AL	-0.231	0.386	0.551	123
1417	cr_pheno_Y3_Echo_LVIDdia.AdjBatchBW	0.141	0.197	0.464	238
1424	cr_pheno_Y3_Echo_LVIDdia.AdjBatchBW_1D	-0.084	1.258	0.948	33
1434	cr_pheno_Y3_Echo_LVIDdia.AdjBatchBW_20	0.245	0.689	0.734	56
1444	cr_pheno_Y3_Echo_LVIDdia.AdjBatchBW_2D	-1.917	1.342	0.093	41
1454	cr_pheno_Y3_Echo_LVIDdia.AdjBatchBW_40	0.376	0.459	0.427	91
1464	cr_pheno_Y3_Echo_LVIDdia.AdjBatchBW_AL	-1.273	2.923	0.615	17
1474	cr_pheno_Y1_Echo_LVIDsys.AdjBatchBW	0.165	0.061	0.002	890
1484	cr_pheno_Y1_Echo_LVIDsys.AdjBatchBW_1D	0.134	0.285	0.636	172
1494	cr_pheno_Y1_Echo_LVIDsys.AdjBatchBW_20	0.215	0.268	0.417	183
1504	cr_pheno_Y1_Echo_LVIDsys.AdjBatchBW_2D	-0.036	0.251	0.885	180
1514	cr_pheno_Y1_Echo_LVIDsys.AdjBatchBW_40	0.253	0.272	0.347	174
1524	cr_pheno_Y1_Echo_LVIDsys.AdjBatchBW_AL	0.151	0.275	0.578	181
1533	cr_pheno_Y2_Echo_LVIDsys.AdjBatchBW	0.044	0.075	0.533	681
1541	cr_pheno_Y2_Echo_LVIDsys.AdjBatchBW_1D	0.265	0.402	0.512	131
165	cr_pheno_Y2_Echo_LVIDsys.AdjBatchBW_20	0.223	0.332	0.503	137
218	cr_pheno_Y2_Echo_LVIDsys.AdjBatchBW_2D	0.221	0.327	0.5	136
318	cr_pheno_Y2_Echo_LVIDsys.AdjBatchBW_40	0.075	0.303	0.804	154
418	cr_pheno_Y2_Echo_LVIDsys.AdjBatchBW_AL	-0.238	0.386	0.54	123
518	cr_pheno_Y3_Echo_LVIDsys.AdjBatchBW	0.218	0.198	0.257	238
618	cr_pheno_Y3_Echo_LVIDsys.AdjBatchBW_1D	0.41	1.181	0.749	33
718	cr_pheno_Y3_Echo_LVIDsys.AdjBatchBW_20	1.213	0.631	0.092	56
818	cr_pheno_Y3_Echo_LVIDsys.AdjBatchBW_2D	-2.725	1.448	0.017	41
918	cr_pheno_Y3_Echo_LVIDsys.AdjBatchBW_40	0.319	0.463	0.503	91
1018	cr_pheno_Y3_Echo_LVIDsys.AdjBatchBW_AL	-3.437	3.739	0.171	17
1118	cr_pheno_Y1_Echo_LVPWdia.AdjBatchBW	0.101	0.059	0.059	889
1218	cr_pheno_Y1_Echo_LVPWdia.AdjBatchBW_1D	0.068	0.285	0.809	172
1318	cr_pheno_Y1_Echo_LVPWdia.AdjBatchBW_20	-0.274	0.262	0.3	183
1418	cr_pheno_Y1_Echo_LVPWdia.AdjBatchBW_2D	0.148	0.255	0.558	179
1515	cr_pheno_Y1_Echo_LVPWdia.AdjBatchBW_40	-0.094	0.27	0.728	173
166	cr_pheno_Y1_Echo_LVPWdia.AdjBatchBW_AL	0.229	0.276	0.4	181
175	cr_pheno_Y2_Echo_LVPWdia.AdjBatchBW	0.077	0.075	0.269	681
185	cr_pheno_Y2_Echo_LVPWdia.AdjBatchBW_1D	0.088	0.399	0.827	131
195	cr_pheno_Y2_Echo_LVPWdia.AdjBatchBW_20	-0.166	0.333	0.619	137
205	cr_pheno_Y2_Echo_LVPWdia.AdjBatchBW_2D	0.309	0.327	0.346	136
219	cr_pheno_Y2_Echo_LVPWdia.AdjBatchBW_40	-0.385	0.301	0.204	154
225	cr_pheno_Y2_Echo_LVPWdia.AdjBatchBW_AL	-0.155	0.385	0.688	123
235	cr_pheno_Y3_Echo_LVPWdia.AdjBatchBW	-0.027	0.194	0.889	238
245	cr_pheno_Y3_Echo_LVPWdia.AdjBatchBW_1D	0.442	1.15	0.724	33
255	cr_pheno_Y3_Echo_LVPWdia.AdjBatchBW_20	-1.279	0.785	0.077	56
265	cr_pheno_Y3_Echo_LVPWdia.AdjBatchBW_2D	-0.459	1.179	0.691	41
275	cr_pheno_Y3_Echo_LVPWdia.AdjBatchBW_40	-0.176	0.475	0.712	91
285	cr_pheno_Y3_Echo_LVPWdia.AdjBatchBW_AL	-1.808	3.306	0.499	17
295	cr_pheno_Y1_Echo_LVPWsys.AdjBatchBW	0.105	0.059	0.049	890
305	cr_pheno_Y1_Echo_LVPWsys.AdjBatchBW_1D	-0.035	0.284	0.901	172
319	cr_pheno_Y1_Echo_LVPWsys.AdjBatchBW_20	0.197	0.266	0.454	183
325	cr_pheno_Y1_Echo_LVPWsys.AdjBatchBW_2D	0.009	0.25	0.972	180
335	cr_pheno_Y1_Echo_LVPWsys.AdjBatchBW_40	-0.227	0.267	0.397	174
345	cr_pheno_Y1_Echo_LVPWsys.AdjBatchBW_AL	0.416	0.278	0.127	181
355	cr_pheno_Y2_Echo_LVPWsys.AdjBatchBW	0.058	0.075	0.409	681
365	cr_pheno_Y2_Echo_LVPWsys.AdjBatchBW_1D	-0.213	0.401	0.597	131
375	cr_pheno_Y2_Echo_LVPWsys.AdjBatchBW_20	-0.456	0.333	0.173	137
385	cr_pheno_Y2_Echo_LVPWsys.AdjBatchBW_2D	0.142	0.327	0.666	136
395	cr_pheno_Y2_Echo_LVPWsys.AdjBatchBW_40	-0.101	0.303	0.74	154
405	cr_pheno_Y2_Echo_LVPWsys.AdjBatchBW_AL	-0.28	0.387	0.47	123
419	cr_pheno_Y3_Echo_LVPWsys.AdjBatchBW	-0.046	0.194	0.811	238
425	cr_pheno_Y3_Echo_LVPWsys.AdjBatchBW_1D	1.27	1.062	0.327	33
435	cr_pheno_Y3_Echo_LVPWsys.AdjBatchBW_20	-1.016	0.773	0.162	56
445	cr_pheno_Y3_Echo_LVPWsys.AdjBatchBW_2D	-0.602	1.191	0.6	41
455	cr_pheno_Y3_Echo_LVPWsys.AdjBatchBW_40	0.191	0.462	0.685	91
465	cr_pheno_Y3_Echo_LVPWsys.AdjBatchBW_AL	-1.803	3.182	0.483	17
475	cr_pheno_Y1_Echo_IVSdia.AdjBatchBW	0.005	0.058	0.93	888
485	cr_pheno_Y1_Echo_IVSdia.AdjBatchBW_1D	-0.077	0.283	0.787	172
495	cr_pheno_Y1_Echo_IVSdia.AdjBatchBW_20	-0.156	0.264	0.555	183
505	cr_pheno_Y1_Echo_IVSdia.AdjBatchBW_2D	0.123	0.252	0.624	180
519	cr_pheno_Y1_Echo_IVSdia.AdjBatchBW_40	0.067	0.272	0.806	172
525	cr_pheno_Y1_Echo_IVSdia.AdjBatchBW_AL	0.514	0.278	0.059	181
535	cr_pheno_Y2_Echo_IVSdia.AdjBatchBW	0.043	0.075	0.54	681
545	cr_pheno_Y2_Echo_IVSdia.AdjBatchBW_1D	0.125	0.4	0.756	131
555	cr_pheno_Y2_Echo_IVSdia.AdjBatchBW_20	-0.066	0.333	0.845	137
565	cr_pheno_Y2_Echo_IVSdia.AdjBatchBW_2D	-0.041	0.327	0.901	136
575	cr_pheno_Y2_Echo_IVSdia.AdjBatchBW_40	0.013	0.304	0.966	154
585	cr_pheno_Y2_Echo_IVSdia.AdjBatchBW_AL	-0.325	0.387	0.403	123
595	cr_pheno_Y3_Echo_IVSdia.AdjBatchBW	-0.055	0.194	0.776	238
605	cr_pheno_Y3_Echo_IVSdia.AdjBatchBW_1D	-0.623	1.369	0.635	33
619	cr_pheno_Y3_Echo_IVSdia.AdjBatchBW_20	0.578	0.654	0.411	56
625	cr_pheno_Y3_Echo_IVSdia.AdjBatchBW_2D	-0.431	1.173	0.708	41
635	cr_pheno_Y3_Echo_IVSdia.AdjBatchBW_40	-0.509	0.481	0.285	91
645	cr_pheno_Y3_Echo_IVSdia.AdjBatchBW_AL	-0.967	2.957	0.717	17
655	cr_pheno_Y1_Echo_IVSsys.AdjBatchBW	0.045	0.058	0.401	890
665	cr_pheno_Y1_Echo_IVSsys.AdjBatchBW_1D	0.332	0.287	0.242	172
675	cr_pheno_Y1_Echo_IVSsys.AdjBatchBW_20	0.027	0.264	0.918	183
685	cr_pheno_Y1_Echo_IVSsys.AdjBatchBW_2D	-0.168	0.249	0.501	180
695	cr_pheno_Y1_Echo_IVSsys.AdjBatchBW_40	-0.025	0.269	0.926	174
705	cr_pheno_Y1_Echo_IVSsys.AdjBatchBW_AL	0.018	0.273	0.947	181
719	cr_pheno_Y2_Echo_IVSsys.AdjBatchBW	0.073	0.075	0.295	681
725	cr_pheno_Y2_Echo_IVSsys.AdjBatchBW_1D	0.163	0.401	0.686	131
735	cr_pheno_Y2_Echo_IVSsys.AdjBatchBW_20	0.228	0.333	0.495	137
745	cr_pheno_Y2_Echo_IVSsys.AdjBatchBW_2D	0.095	0.325	0.772	136
755	cr_pheno_Y2_Echo_IVSsys.AdjBatchBW_40	0.028	0.303	0.925	154
765	cr_pheno_Y2_Echo_IVSsys.AdjBatchBW_AL	-0.268	0.385	0.488	123
775	cr_pheno_Y3_Echo_IVSsys.AdjBatchBW	-0.223	0.192	0.248	238
785	cr_pheno_Y3_Echo_IVSsys.AdjBatchBW_1D	-3.882	1.858	0.003	33
795	cr_pheno_Y3_Echo_IVSsys.AdjBatchBW_20	0.633	0.661	0.376	56
805	cr_pheno_Y3_Echo_IVSsys.AdjBatchBW_2D	-0.222	1.141	0.846	41
819	cr_pheno_Y3_Echo_IVSsys.AdjBatchBW_40	-0.569	0.481	0.231	91
825	cr_pheno_Y3_Echo_IVSsys.AdjBatchBW_AL	0.149	2.36	0.953	17
835	cr_pheno_Y1_PIXI_TTM.AdjBatch	0.591	0.069	0	889
845	cr_pheno_Y1_PIXI_TTM.AdjBatch_1D	0.292	0.288	0.306	171
855	cr_pheno_Y1_PIXI_TTM.AdjBatch_20	0.088	0.266	0.74	183
865	cr_pheno_Y1_PIXI_TTM.AdjBatch_2D	0.665	0.259	0.008	178
875	cr_pheno_Y1_PIXI_TTM.AdjBatch_40	0.451	0.274	0.094	174
885	cr_pheno_Y1_PIXI_TTM.AdjBatch_AL	0.217	0.274	0.423	183
895	cr_pheno_Y2_PIXI_TTM.AdjBatch	0.482	0.083	0	684
905	cr_pheno_Y2_PIXI_TTM.AdjBatch_1D	0.052	0.405	0.899	130
919	cr_pheno_Y2_PIXI_TTM.AdjBatch_20	0.258	0.326	0.431	140
925	cr_pheno_Y2_PIXI_TTM.AdjBatch_2D	-0.074	0.327	0.821	136
935	cr_pheno_Y2_PIXI_TTM.AdjBatch_40	0.401	0.303	0.184	154
945	cr_pheno_Y2_PIXI_TTM.AdjBatch_AL	0.38	0.38	0.323	124
955	cr_pheno_Y3_PIXI_TTM.AdjBatch	0.509	0.201	0.008	240
965	cr_pheno_Y3_PIXI_TTM.AdjBatch_1D	-0.372	1.277	0.767	34
975	cr_pheno_Y3_PIXI_TTM.AdjBatch_20	-0.436	0.726	0.542	56
985	cr_pheno_Y3_PIXI_TTM.AdjBatch_2D	-0.338	1.148	0.766	42
995	cr_pheno_Y3_PIXI_TTM.AdjBatch_40	0.859	0.455	0.073	91
1005	cr_pheno_Y3_PIXI_TTM.AdjBatch_AL	-0.247	2.585	0.924	17
1019	cr_pheno_Y1_PIXI_LTM.AdjBatch	0.377	0.065	0	889
1025	cr_pheno_Y1_PIXI_LTM.AdjBatch_1D	-0.077	0.285	0.787	171
1035	cr_pheno_Y1_PIXI_LTM.AdjBatch_20	0.093	0.266	0.724	183
1045	cr_pheno_Y1_PIXI_LTM.AdjBatch_2D	0.604	0.258	0.016	178
1055	cr_pheno_Y1_PIXI_LTM.AdjBatch_40	0.504	0.275	0.062	174
1065	cr_pheno_Y1_PIXI_LTM.AdjBatch_AL	0.678	0.278	0.012	183
1075	cr_pheno_Y2_PIXI_LTM.AdjBatch	0.248	0.079	0	684
1085	cr_pheno_Y2_PIXI_LTM.AdjBatch_1D	0.361	0.403	0.373	130
1095	cr_pheno_Y2_PIXI_LTM.AdjBatch_20	0.054	0.328	0.87	140
1105	cr_pheno_Y2_PIXI_LTM.AdjBatch_2D	0.033	0.324	0.92	136
1119	cr_pheno_Y2_PIXI_LTM.AdjBatch_40	0.68	0.307	0.025	154
1125	cr_pheno_Y2_PIXI_LTM.AdjBatch_AL	0.451	0.378	0.239	124
1135	cr_pheno_Y3_PIXI_LTM.AdjBatch	0.553	0.201	0.004	240
1145	cr_pheno_Y3_PIXI_LTM.AdjBatch_1D	-0.992	1.354	0.426	34
1155	cr_pheno_Y3_PIXI_LTM.AdjBatch_20	-0.807	0.754	0.263	56
1165	cr_pheno_Y3_PIXI_LTM.AdjBatch_2D	1.456	0.904	0.185	42
1175	cr_pheno_Y3_PIXI_LTM.AdjBatch_40	0.956	0.451	0.045	91
1185	cr_pheno_Y3_PIXI_LTM.AdjBatch_AL	1.171	1.903	0.629	17
1195	cr_pheno_Y1_PIXI_PercFat.AdjBatch	0.793	0.073	0	889
1205	cr_pheno_Y1_PIXI_PercFat.AdjBatch_1D	0.764	0.293	0.007	171
1219	cr_pheno_Y1_PIXI_PercFat.AdjBatch_20	0.696	0.273	0.009	183
1225	cr_pheno_Y1_PIXI_PercFat.AdjBatch_2D	0.513	0.258	0.042	178
1235	cr_pheno_Y1_PIXI_PercFat.AdjBatch_40	0.601	0.276	0.026	174
1245	cr_pheno_Y1_PIXI_PercFat.AdjBatch_AL	0.302	0.275	0.264	183
1255	cr_pheno_Y2_PIXI_PercFat.AdjBatch	0.475	0.083	0	684
1265	cr_pheno_Y2_PIXI_PercFat.AdjBatch_1D	0.738	0.403	0.07	130
1275	cr_pheno_Y2_PIXI_PercFat.AdjBatch_20	0.168	0.33	0.611	140
1285	cr_pheno_Y2_PIXI_PercFat.AdjBatch_2D	0.279	0.327	0.396	136
1295	cr_pheno_Y2_PIXI_PercFat.AdjBatch_40	0.528	0.306	0.082	154
1305	cr_pheno_Y2_PIXI_PercFat.AdjBatch_AL	0.026	0.384	0.947	124
1319	cr_pheno_Y3_PIXI_PercFat.AdjBatch	0.325	0.199	0.089	240
1325	cr_pheno_Y3_PIXI_PercFat.AdjBatch_1D	0.462	1.156	0.714	34
1335	cr_pheno_Y3_PIXI_PercFat.AdjBatch_20	-1.27	0.785	0.079	56
1345	cr_pheno_Y3_PIXI_PercFat.AdjBatch_2D	0.779	1.015	0.493	42
1355	cr_pheno_Y3_PIXI_PercFat.AdjBatch_40	0.224	0.463	0.636	91
1365	cr_pheno_Y3_PIXI_PercFat.AdjBatch_AL	-0.472	2.731	0.858	17
1375	cr_pheno_Y1_PIXI_BMD.AdjBatch	0.379	0.065	0	889
1385	cr_pheno_Y1_PIXI_BMD.AdjBatch_1D	0.238	0.287	0.404	171
1395	cr_pheno_Y1_PIXI_BMD.AdjBatch_20	0.436	0.269	0.098	183
1405	cr_pheno_Y1_PIXI_BMD.AdjBatch_2D	-0.422	0.249	0.094	178
1419	cr_pheno_Y1_PIXI_BMD.AdjBatch_40	0.072	0.271	0.789	174
1425	cr_pheno_Y1_PIXI_BMD.AdjBatch_AL	0.521	0.275	0.053	183
1435	cr_pheno_Y2_PIXI_BMD.AdjBatch	0.258	0.079	0	683
1445	cr_pheno_Y2_PIXI_BMD.AdjBatch_1D	-0.042	0.404	0.918	130
1455	cr_pheno_Y2_PIXI_BMD.AdjBatch_20	0.065	0.332	0.846	139
1465	cr_pheno_Y2_PIXI_BMD.AdjBatch_2D	-0.255	0.326	0.436	136
1475	cr_pheno_Y2_PIXI_BMD.AdjBatch_40	-0.067	0.303	0.824	154
1485	cr_pheno_Y2_PIXI_BMD.AdjBatch_AL	0.56	0.377	0.142	124
1495	cr_pheno_Y3_PIXI_BMD.AdjBatch	0.494	0.201	0.01	239
1505	cr_pheno_Y3_PIXI_BMD.AdjBatch_1D	-0.254	1.264	0.841	34
1516	cr_pheno_Y3_PIXI_BMD.AdjBatch_20	0.806	0.643	0.254	56
1525	cr_pheno_Y3_PIXI_BMD.AdjBatch_2D	2.437	0.796	0.027	42
1534	cr_pheno_Y3_PIXI_BMD.AdjBatch_40	0.695	0.453	0.141	91
167	cr_pheno_Y3_PIXI_BMD.AdjBatch_AL	-1.056	2.835	0.676	17
220	cr_pheno_Y1_Grip_All.AdjBatchBW	0.027	0.061	0.637	860
320	cr_pheno_Y1_Grip_All.AdjBatchBW_1D	0.027	0.302	0.928	159
420	cr_pheno_Y1_Grip_All.AdjBatchBW_20	-0.115	0.263	0.662	183
520	cr_pheno_Y1_Grip_All.AdjBatchBW_2D	-0.213	0.273	0.438	168
620	cr_pheno_Y1_Grip_All.AdjBatchBW_40	0.302	0.281	0.278	166
720	cr_pheno_Y1_Grip_All.AdjBatchBW_AL	-0.127	0.268	0.637	184
820	cr_pheno_Y2_Grip_All.AdjBatchBW	0.089	0.076	0.205	681
920	cr_pheno_Y2_Grip_All.AdjBatchBW_1D	0.801	0.401	0.047	130
1020	cr_pheno_Y2_Grip_All.AdjBatchBW_20	0.161	0.336	0.633	134
1120	cr_pheno_Y2_Grip_All.AdjBatchBW_2D	-0.256	0.324	0.431	137
1220	cr_pheno_Y2_Grip_All.AdjBatchBW_40	0.365	0.305	0.229	155
1320	cr_pheno_Y2_Grip_All.AdjBatchBW_AL	-0.041	0.377	0.915	125
1420	cr_pheno_Y3_Grip_All.AdjBatchBW	0.034	0.191	0.858	243
1517	cr_pheno_Y3_Grip_All.AdjBatchBW_1D	0.319	1.592	0.852	33
168	cr_pheno_Y3_Grip_All.AdjBatchBW_20	0.897	0.651	0.213	56
176	cr_pheno_Y3_Grip_All.AdjBatchBW_2D	-2.034	1.148	0.037	45
186	cr_pheno_Y3_Grip_All.AdjBatchBW_40	0.348	0.463	0.466	91
196	cr_pheno_Y3_Grip_All.AdjBatchBW_AL	-2.678	3.555	0.304	18
206	cr_pheno_Y1_Grip_DeltaAll.AdjBatchBW	0.016	0.061	0.783	858
2110	cr_pheno_Y1_Grip_DeltaAll.AdjBatchBW_1D	0.078	0.302	0.795	159
226	cr_pheno_Y1_Grip_DeltaAll.AdjBatchBW_20	0.082	0.267	0.756	182
236	cr_pheno_Y1_Grip_DeltaAll.AdjBatchBW_2D	-0.209	0.274	0.446	168
246	cr_pheno_Y1_Grip_DeltaAll.AdjBatchBW_40	-0.302	0.278	0.28	165
256	cr_pheno_Y1_Grip_DeltaAll.AdjBatchBW_AL	0.397	0.274	0.14	184
266	cr_pheno_Y2_Grip_DeltaAll.AdjBatchBW	0.119	0.076	0.09	680
276	cr_pheno_Y2_Grip_DeltaAll.AdjBatchBW_1D	0.372	0.404	0.361	129
286	cr_pheno_Y2_Grip_DeltaAll.AdjBatchBW_20	0.092	0.337	0.786	134
296	cr_pheno_Y2_Grip_DeltaAll.AdjBatchBW_2D	0.162	0.325	0.621	137
306	cr_pheno_Y2_Grip_DeltaAll.AdjBatchBW_40	0.089	0.303	0.77	155
3110	cr_pheno_Y2_Grip_DeltaAll.AdjBatchBW_AL	-0.023	0.378	0.952	125
326	cr_pheno_Y3_Grip_DeltaAll.AdjBatchBW	0.024	0.191	0.897	243
336	cr_pheno_Y3_Grip_DeltaAll.AdjBatchBW_1D	0.17	1.604	0.92	33
346	cr_pheno_Y3_Grip_DeltaAll.AdjBatchBW_20	0.48	0.675	0.505	56
356	cr_pheno_Y3_Grip_DeltaAll.AdjBatchBW_2D	-1.602	1.105	0.1	45
366	cr_pheno_Y3_Grip_DeltaAll.AdjBatchBW_40	0.501	0.461	0.294	91
376	cr_pheno_Y3_Grip_DeltaAll.AdjBatchBW_AL	-3.34	3.848	0.203	18
386	cr_pheno_Y1_Grip_Fore.AdjBatchBW	0.163	0.064	0.004	860
396	cr_pheno_Y1_Grip_Fore.AdjBatchBW_1D	-0.174	0.301	0.563	159
406	cr_pheno_Y1_Grip_Fore.AdjBatchBW_20	0.167	0.266	0.526	183
4110	cr_pheno_Y1_Grip_Fore.AdjBatchBW_2D	0.023	0.274	0.933	168
426	cr_pheno_Y1_Grip_Fore.AdjBatchBW_40	0.139	0.28	0.618	166
436	cr_pheno_Y1_Grip_Fore.AdjBatchBW_AL	0.326	0.273	0.224	184
446	cr_pheno_Y2_Grip_Fore.AdjBatchBW	-0.045	0.073	0.52	681
456	cr_pheno_Y2_Grip_Fore.AdjBatchBW_1D	0.14	0.4	0.727	130
466	cr_pheno_Y2_Grip_Fore.AdjBatchBW_20	0.017	0.337	0.96	134
476	cr_pheno_Y2_Grip_Fore.AdjBatchBW_2D	-0.398	0.324	0.222	137
486	cr_pheno_Y2_Grip_Fore.AdjBatchBW_40	-0.39	0.3	0.197	155
496	cr_pheno_Y2_Grip_Fore.AdjBatchBW_AL	0.352	0.377	0.355	125
506	cr_pheno_Y3_Grip_Fore.AdjBatchBW	0.168	0.193	0.372	243
5110	cr_pheno_Y3_Grip_Fore.AdjBatchBW_1D	2.923	1.059	0.085	33
526	cr_pheno_Y3_Grip_Fore.AdjBatchBW_20	0.447	0.625	0.501	56
536	cr_pheno_Y3_Grip_Fore.AdjBatchBW_2D	0.038	0.94	0.969	45
546	cr_pheno_Y3_Grip_Fore.AdjBatchBW_40	-0.029	0.469	0.952	91
556	cr_pheno_Y3_Grip_Fore.AdjBatchBW_AL	0.129	2.366	0.959	18
566	cr_pheno_Y1_Grip_DeltaFore.AdjBatchBW	0.178	0.064	0.002	858
576	cr_pheno_Y1_Grip_DeltaFore.AdjBatchBW_1D	0.072	0.301	0.81	159
586	cr_pheno_Y1_Grip_DeltaFore.AdjBatchBW_20	0.302	0.268	0.252	182
596	cr_pheno_Y1_Grip_DeltaFore.AdjBatchBW_2D	0.017	0.273	0.95	168
606	cr_pheno_Y1_Grip_DeltaFore.AdjBatchBW_40	0.164	0.279	0.556	165
6110	cr_pheno_Y1_Grip_DeltaFore.AdjBatchBW_AL	0.113	0.271	0.674	184
626	cr_pheno_Y2_Grip_DeltaFore.AdjBatchBW	-0.12	0.072	0.088	680
636	cr_pheno_Y2_Grip_DeltaFore.AdjBatchBW_1D	-0.194	0.405	0.633	129
646	cr_pheno_Y2_Grip_DeltaFore.AdjBatchBW_20	-0.133	0.337	0.693	134
656	cr_pheno_Y2_Grip_DeltaFore.AdjBatchBW_2D	0.087	0.325	0.791	137
666	cr_pheno_Y2_Grip_DeltaFore.AdjBatchBW_40	-0.553	0.3	0.068	155
676	cr_pheno_Y2_Grip_DeltaFore.AdjBatchBW_AL	0.551	0.376	0.147	125
686	cr_pheno_Y3_Grip_DeltaFore.AdjBatchBW	-0.101	0.189	0.592	243
696	cr_pheno_Y3_Grip_DeltaFore.AdjBatchBW_1D	0.04	1.608	0.981	33
706	cr_pheno_Y3_Grip_DeltaFore.AdjBatchBW_20	0.814	0.649	0.254	56
7110	cr_pheno_Y3_Grip_DeltaFore.AdjBatchBW_2D	0.338	0.914	0.728	45
726	cr_pheno_Y3_Grip_DeltaFore.AdjBatchBW_40	-0.087	0.473	0.855	91
736	cr_pheno_Y3_Grip_DeltaFore.AdjBatchBW_AL	2.219	1.372	0.306	18
746	cr_pheno_Y1_Rotarod_Mean.AdjBatchBW	0.269	0.062	0	898
756	cr_pheno_Y1_Rotarod_Mean.AdjBatchBW_1D	-0.093	0.282	0.741	173
766	cr_pheno_Y1_Rotarod_Mean.AdjBatchBW_20	0.385	0.275	0.154	180
776	cr_pheno_Y1_Rotarod_Mean.AdjBatchBW_2D	-0.307	0.245	0.214	184
786	cr_pheno_Y1_Rotarod_Mean.AdjBatchBW_40	-0.043	0.267	0.871	177
796	cr_pheno_Y1_Rotarod_Mean.AdjBatchBW_AL	0.171	0.272	0.526	184
806	cr_pheno_Y2_Rotarod_Mean.AdjBatchBW	0.12	0.075	0.081	697
8110	cr_pheno_Y2_Rotarod_Mean.AdjBatchBW_1D	-0.787	0.397	0.048	133
826	cr_pheno_Y2_Rotarod_Mean.AdjBatchBW_20	0.304	0.328	0.354	142
836	cr_pheno_Y2_Rotarod_Mean.AdjBatchBW_2D	-0.45	0.323	0.165	140
846	cr_pheno_Y2_Rotarod_Mean.AdjBatchBW_40	0.606	0.306	0.045	155
856	cr_pheno_Y2_Rotarod_Mean.AdjBatchBW_AL	0.589	0.371	0.116	127
866	cr_pheno_Y3_Rotarod_Mean.AdjBatchBW	0.473	0.19	0.009	252
876	cr_pheno_Y3_Rotarod_Mean.AdjBatchBW_1D	1.801	0.908	0.128	36
886	cr_pheno_Y3_Rotarod_Mean.AdjBatchBW_20	0.324	0.646	0.633	59
896	cr_pheno_Y3_Rotarod_Mean.AdjBatchBW_2D	0.439	0.871	0.638	48
906	cr_pheno_Y3_Rotarod_Mean.AdjBatchBW_40	0.958	0.454	0.046	91
9110	cr_pheno_Y3_Rotarod_Mean.AdjBatchBW_AL	-3.851	3.991	0.136	18
926	cr_pheno_Y1_Rotarod_Slope	0.001	0.061	0.984	829
936	cr_pheno_Y1_Rotarod_Slope_1D	0.172	0.308	0.576	159
946	cr_pheno_Y1_Rotarod_Slope_20	-0.035	0.282	0.901	172
956	cr_pheno_Y1_Rotarod_Slope_2D	0.389	0.272	0.147	170
966	cr_pheno_Y1_Rotarod_Slope_40	-0.086	0.301	0.777	154
976	cr_pheno_Y1_Rotarod_Slope_AL	-0.186	0.282	0.512	174
986	cr_pheno_Y2_Rotarod_Slope	-0.069	0.077	0.357	638
996	cr_pheno_Y2_Rotarod_Slope_1D	-0.698	0.434	0.108	124
1006	cr_pheno_Y2_Rotarod_Slope_20	-0.23	0.358	0.521	132
10110	cr_pheno_Y2_Rotarod_Slope_2D	-0.131	0.334	0.696	135
1026	cr_pheno_Y2_Rotarod_Slope_40	0.221	0.364	0.547	126
1036	cr_pheno_Y2_Rotarod_Slope_AL	-0.119	0.386	0.76	121
1046	cr_pheno_Y3_Rotarod_Slope	-0.23	0.199	0.25	223
1056	cr_pheno_Y3_Rotarod_Slope_1D	-1.85	1.403	0.118	35
1066	cr_pheno_Y3_Rotarod_Slope_20	-0.438	0.708	0.53	55
1076	cr_pheno_Y3_Rotarod_Slope_2D	1.618	0.801	0.101	44
1086	cr_pheno_Y3_Rotarod_Slope_40	-0.927	0.624	0.122	71
1096	cr_pheno_Y3_Rotarod_Slope_AL	-3.401	3.836	0.191	18
1106	cr_pheno_Y1_Rotarod_ImmediateFalls	0.074	0.058	0.161	893
11110	cr_pheno_Y1_Rotarod_ImmediateFalls_1D	-0.265	0.282	0.349	171
1126	cr_pheno_Y1_Rotarod_ImmediateFalls_20	0.173	0.269	0.515	178
1136	cr_pheno_Y1_Rotarod_ImmediateFalls_2D	0.365	0.246	0.13	183
1146	cr_pheno_Y1_Rotarod_ImmediateFalls_40	0.048	0.264	0.855	176
1156	cr_pheno_Y1_Rotarod_ImmediateFalls_AL	0.462	0.271	0.082	182
1166	cr_pheno_Y2_Rotarod_ImmediateFalls	0.094	0.074	0.168	693
1176	cr_pheno_Y2_Rotarod_ImmediateFalls_1D	0.348	0.39	0.375	132
1186	cr_pheno_Y2_Rotarod_ImmediateFalls_20	-0.421	0.318	0.188	141
1196	cr_pheno_Y2_Rotarod_ImmediateFalls_2D	-0.123	0.311	0.694	138
1206	cr_pheno_Y2_Rotarod_ImmediateFalls_40	-0.267	0.287	0.355	154
12110	cr_pheno_Y2_Rotarod_ImmediateFalls_AL	0.443	0.366	0.23	127
1226	cr_pheno_Y3_Rotarod_ImmediateFalls	-0.245	0.177	0.169	249
1236	cr_pheno_Y3_Rotarod_ImmediateFalls_1D	-0.201	0.814	0.807	35
1246	cr_pheno_Y3_Rotarod_ImmediateFalls_20	0.399	0.596	0.526	59
1256	cr_pheno_Y3_Rotarod_ImmediateFalls_2D	-0.046	0.852	0.958	48
1266	cr_pheno_Y3_Rotarod_ImmediateFalls_40	0.556	0.379	0.158	90
1276	cr_pheno_Y3_Rotarod_ImmediateFalls_AL	0.147	2.349	0.953	18
1286	cr_pheno_Y1_Rotarod_NoFalls	0.356	0.064	0	898
1296	cr_pheno_Y1_Rotarod_NoFalls_1D	0.21	0.282	0.453	173
1306	cr_pheno_Y1_Rotarod_NoFalls_20	-0.043	0.268	0.872	180
13110	cr_pheno_Y1_Rotarod_NoFalls_2D	-0.037	0.246	0.879	184
1326	cr_pheno_Y1_Rotarod_NoFalls_40	0.037	0.268	0.889	177
1336	cr_pheno_Y1_Rotarod_NoFalls_AL	0.113	0.269	0.67	184
1346	cr_pheno_Y2_Rotarod_NoFalls	0.352	0.08	0	697
1356	cr_pheno_Y2_Rotarod_NoFalls_1D	-0.496	0.39	0.205	133
1366	cr_pheno_Y2_Rotarod_NoFalls_20	0.16	0.324	0.622	142
1376	cr_pheno_Y2_Rotarod_NoFalls_2D	-0.079	0.32	0.806	140
1386	cr_pheno_Y2_Rotarod_NoFalls_40	0.992	0.309	0.001	155
1396	cr_pheno_Y2_Rotarod_NoFalls_AL	0.5	0.362	0.171	127
1406	cr_pheno_Y3_Rotarod_NoFalls	0.337	0.188	0.062	252
14110	cr_pheno_Y3_Rotarod_NoFalls_1D	-0.362	1.052	0.727	36
1426	cr_pheno_Y3_Rotarod_NoFalls_20	-0.38	0.663	0.563	59
1436	cr_pheno_Y3_Rotarod_NoFalls_2D	1.138	0.771	0.2	48
1446	cr_pheno_Y3_Rotarod_NoFalls_40	0.892	0.457	0.064	91
1456	cr_pheno_Y3_Rotarod_NoFalls_AL	1.756	1.38	0.372	18
1466	cr_pheno_Y1_Temp_Temperature.AdjBatchCoat	0.179	0.06	0.001	901
1476	cr_pheno_Y1_Temp_Temperature.AdjBatchCoat_1D	0.366	0.284	0.192	174
1486	cr_pheno_Y1_Temp_Temperature.AdjBatchCoat_20	0.487	0.27	0.065	183
1496	cr_pheno_Y1_Temp_Temperature.AdjBatchCoat_2D	0.055	0.249	0.823	183
1506	cr_pheno_Y1_Temp_Temperature.AdjBatchCoat_40	-0.03	0.269	0.911	176
1518	cr_pheno_Y1_Temp_Temperature.AdjBatchCoat_AL	-0.15	0.268	0.577	183
1526	cr_pheno_Y2_Temp_Temperature.AdjBatchCoat	0.247	0.077	0	698
1535	cr_pheno_Y2_Temp_Temperature.AdjBatchCoat_1D	-0.434	0.382	0.257	135
1542	cr_pheno_Y2_Temp_Temperature.AdjBatchCoat_20	0.662	0.329	0.044	141
169	cr_pheno_Y2_Temp_Temperature.AdjBatchCoat_2D	0.368	0.314	0.242	140
227	cr_pheno_Y2_Temp_Temperature.AdjBatchCoat_40	0.257	0.301	0.39	155
327	cr_pheno_Y2_Temp_Temperature.AdjBatchCoat_AL	-0.502	0.372	0.178	127
427	cr_pheno_Y3_Temp_Temperature.AdjBatchCoat	-0.011	0.179	0.949	258
527	cr_pheno_Y3_Temp_Temperature.AdjBatchCoat_1D	0.358	1.014	0.742	37
627	cr_pheno_Y3_Temp_Temperature.AdjBatchCoat_20	-0.209	0.67	0.756	59
727	cr_pheno_Y3_Temp_Temperature.AdjBatchCoat_2D	0.114	0.819	0.893	51
827	cr_pheno_Y3_Temp_Temperature.AdjBatchCoat_40	0.136	0.467	0.775	91
927	cr_pheno_Y3_Temp_Temperature.AdjBatchCoat_AL	2.836	1.27	0.215	20
1027	cr_pheno_Y1_Frailty_Mean.AdjBatchTechCoat	0.12	0.059	0.023	901
1127	cr_pheno_Y1_Frailty_Mean.AdjBatchTechCoat_1D	0.461	0.284	0.099	174
1227	cr_pheno_Y1_Frailty_Mean.AdjBatchTechCoat_20	0.46	0.27	0.082	183
1327	cr_pheno_Y1_Frailty_Mean.AdjBatchTechCoat_2D	0.451	0.252	0.067	183
1427	cr_pheno_Y1_Frailty_Mean.AdjBatchTechCoat_40	0.492	0.271	0.064	177
1519	cr_pheno_Y1_Frailty_Mean.AdjBatchTechCoat_AL	-0.173	0.268	0.519	184
1610	cr_pheno_Y2_Frailty_Mean.AdjBatchTechCoat	0.243	0.077	0	701
177	cr_pheno_Y2_Frailty_Mean.AdjBatchTechCoat_1D	0.043	0.377	0.909	136
187	cr_pheno_Y2_Frailty_Mean.AdjBatchTechCoat_20	0.407	0.327	0.213	142
197	cr_pheno_Y2_Frailty_Mean.AdjBatchTechCoat_2D	0.793	0.319	0.013	141
207	cr_pheno_Y2_Frailty_Mean.AdjBatchTechCoat_40	0.382	0.302	0.203	155
2111	cr_pheno_Y2_Frailty_Mean.AdjBatchTechCoat_AL	-0.271	0.373	0.47	127
228	cr_pheno_Y3_Frailty_Mean.AdjBatchTechCoat	0.103	0.181	0.559	259
237	cr_pheno_Y3_Frailty_Mean.AdjBatchTechCoat_1D	-0.189	1.11	0.865	37
247	cr_pheno_Y3_Frailty_Mean.AdjBatchTechCoat_20	1.252	0.593	0.063	60
257	cr_pheno_Y3_Frailty_Mean.AdjBatchTechCoat_2D	-0.682	0.888	0.425	51
267	cr_pheno_Y3_Frailty_Mean.AdjBatchTechCoat_40	1.299	0.434	0.005	91
277	cr_pheno_Y3_Frailty_Mean.AdjBatchTechCoat_AL	5.409	0.448	0.027	20
287	cr_pheno_Y1_Frailty_Alopecia	-0.005	0.057	0.926	902
297	cr_pheno_Y1_Frailty_Alopecia_1D	0.273	0.28	0.326	174
307	cr_pheno_Y1_Frailty_Alopecia_20	-0.094	0.265	0.724	183
3111	cr_pheno_Y1_Frailty_Alopecia_2D	-0.138	0.246	0.575	184
328	cr_pheno_Y1_Frailty_Alopecia_40	-0.058	0.265	0.826	177
337	cr_pheno_Y1_Frailty_Alopecia_AL	-0.137	0.269	0.611	184
347	cr_pheno_Y2_Frailty_Alopecia	0.099	0.074	0.144	700
357	cr_pheno_Y2_Frailty_Alopecia_1D	-0.114	0.386	0.768	135
367	cr_pheno_Y2_Frailty_Alopecia_20	0.761	0.329	0.021	142
377	cr_pheno_Y2_Frailty_Alopecia_2D	-0.259	0.319	0.419	141
387	cr_pheno_Y2_Frailty_Alopecia_40	-0.353	0.3	0.242	155
397	cr_pheno_Y2_Frailty_Alopecia_AL	0.189	0.374	0.615	127
407	cr_pheno_Y3_Frailty_Alopecia	-0.127	0.177	0.471	259
4111	cr_pheno_Y3_Frailty_Alopecia_1D	-0.068	1.106	0.952	37
428	cr_pheno_Y3_Frailty_Alopecia_20	-0.487	0.673	0.462	60
437	cr_pheno_Y3_Frailty_Alopecia_2D	-0.298	0.849	0.725	51
447	cr_pheno_Y3_Frailty_Alopecia_40	-0.426	0.473	0.365	91
457	cr_pheno_Y3_Frailty_Alopecia_AL	4.002	0.943	0.1	20
467	cr_pheno_Y1_Frailty_LossOfFurColor	0.338	0.063	0	902
477	cr_pheno_Y1_Frailty_LossOfFurColor_1D	0.217	0.283	0.438	174
487	cr_pheno_Y1_Frailty_LossOfFurColor_20	0.332	0.269	0.209	183
497	cr_pheno_Y1_Frailty_LossOfFurColor_2D	-0.074	0.247	0.764	184
507	cr_pheno_Y1_Frailty_LossOfFurColor_40	0.343	0.27	0.197	177
5111	cr_pheno_Y1_Frailty_LossOfFurColor_AL	0.876	0.278	0.001	184
528	cr_pheno_Y2_Frailty_LossOfFurColor	0.198	0.076	0.004	701
537	cr_pheno_Y2_Frailty_LossOfFurColor_1D	0.241	0.383	0.53	136
547	cr_pheno_Y2_Frailty_LossOfFurColor_20	-0.236	0.327	0.473	142
557	cr_pheno_Y2_Frailty_LossOfFurColor_2D	-0.077	0.321	0.81	141
567	cr_pheno_Y2_Frailty_LossOfFurColor_40	0.491	0.306	0.106	155
577	cr_pheno_Y2_Frailty_LossOfFurColor_AL	-0.468	0.376	0.215	127
587	cr_pheno_Y3_Frailty_LossOfFurColor	0.506	0.188	0.004	259
597	cr_pheno_Y3_Frailty_LossOfFurColor_1D	-1.171	1.251	0.302	37
607	cr_pheno_Y3_Frailty_LossOfFurColor_20	0.599	0.631	0.376	60
6111	cr_pheno_Y3_Frailty_LossOfFurColor_2D	0.727	0.76	0.384	51
628	cr_pheno_Y3_Frailty_LossOfFurColor_40	0.852	0.457	0.076	91
637	cr_pheno_Y3_Frailty_LossOfFurColor_AL	-0.507	2.599	0.839	20
647	cr_pheno_Y1_Frailty_Dermatitis	NA	NA	NA	0
657	cr_pheno_Y1_Frailty_Dermatitis_1D	NA	NA	NA	0
667	cr_pheno_Y1_Frailty_Dermatitis_20	NA	NA	NA	0
677	cr_pheno_Y1_Frailty_Dermatitis_2D	NA	NA	NA	0
687	cr_pheno_Y1_Frailty_Dermatitis_40	NA	NA	NA	0
697	cr_pheno_Y1_Frailty_Dermatitis_AL	NA	NA	NA	0
707	cr_pheno_Y2_Frailty_Dermatitis	NA	NA	NA	0
7111	cr_pheno_Y2_Frailty_Dermatitis_1D	NA	NA	NA	0
728	cr_pheno_Y2_Frailty_Dermatitis_20	NA	NA	NA	0
737	cr_pheno_Y2_Frailty_Dermatitis_2D	-0.722	0.309	0.02	140
747	cr_pheno_Y2_Frailty_Dermatitis_40	NA	NA	NA	0
757	cr_pheno_Y2_Frailty_Dermatitis_AL	-0.147	0.325	0.652	125
767	cr_pheno_Y3_Frailty_Dermatitis	0.083	0.172	0.622	258
777	cr_pheno_Y3_Frailty_Dermatitis_1D	0.82	0.872	0.408	37
787	cr_pheno_Y3_Frailty_Dermatitis_20	-0.195	0.325	0.551	59
797	cr_pheno_Y3_Frailty_Dermatitis_2D	-0.555	0.781	0.465	51
807	cr_pheno_Y3_Frailty_Dermatitis_40	NA	NA	NA	0
8111	cr_pheno_Y3_Frailty_Dermatitis_AL	-3.072	3.365	0.198	20
828	cr_pheno_Y1_Frailty_LossOfWhiskers	-0.014	0.056	0.785	902
837	cr_pheno_Y1_Frailty_LossOfWhiskers_1D	0.224	0.284	0.425	174
847	cr_pheno_Y1_Frailty_LossOfWhiskers_20	0.422	0.269	0.109	183
857	cr_pheno_Y1_Frailty_LossOfWhiskers_2D	-0.377	0.244	0.126	184
867	cr_pheno_Y1_Frailty_LossOfWhiskers_40	0.075	0.268	0.779	177
877	cr_pheno_Y1_Frailty_LossOfWhiskers_AL	-0.29	0.268	0.282	184
887	cr_pheno_Y2_Frailty_LossOfWhiskers	0.013	0.072	0.854	701
897	cr_pheno_Y2_Frailty_LossOfWhiskers_1D	0.199	0.382	0.603	136
907	cr_pheno_Y2_Frailty_LossOfWhiskers_20	-0.142	0.326	0.663	142
9111	cr_pheno_Y2_Frailty_LossOfWhiskers_2D	-0.091	0.32	0.776	141
928	cr_pheno_Y2_Frailty_LossOfWhiskers_40	-0.08	0.302	0.793	155
937	cr_pheno_Y2_Frailty_LossOfWhiskers_AL	0.685	0.372	0.068	127
947	cr_pheno_Y3_Frailty_LossOfWhiskers	0.189	0.183	0.285	258
957	cr_pheno_Y3_Frailty_LossOfWhiskers_1D	-0.884	1.227	0.44	37
967	cr_pheno_Y3_Frailty_LossOfWhiskers_20	0.35	0.65	0.608	59
977	cr_pheno_Y3_Frailty_LossOfWhiskers_2D	0.355	0.81	0.679	51
987	cr_pheno_Y3_Frailty_LossOfWhiskers_40	0.385	0.463	0.42	91
997	cr_pheno_Y3_Frailty_LossOfWhiskers_AL	-0.68	2.665	0.786	20
1007	cr_pheno_Y1_Frailty_CoatCondition	0.134	0.059	0.011	902
10111	cr_pheno_Y1_Frailty_CoatCondition_1D	0.066	0.282	0.814	174
1028	cr_pheno_Y1_Frailty_CoatCondition_20	0.262	0.269	0.323	183
1037	cr_pheno_Y1_Frailty_CoatCondition_2D	0.163	0.249	0.51	184
1047	cr_pheno_Y1_Frailty_CoatCondition_40	0.223	0.269	0.403	177
1057	cr_pheno_Y1_Frailty_CoatCondition_AL	-0.15	0.268	0.576	184
1067	cr_pheno_Y2_Frailty_CoatCondition	0.318	0.078	0	701
1077	cr_pheno_Y2_Frailty_CoatCondition_1D	-0.27	0.382	0.482	136
1087	cr_pheno_Y2_Frailty_CoatCondition_20	0.399	0.327	0.223	142
1097	cr_pheno_Y2_Frailty_CoatCondition_2D	0.722	0.321	0.024	141
1107	cr_pheno_Y2_Frailty_CoatCondition_40	-0.059	0.303	0.847	155
11111	cr_pheno_Y2_Frailty_CoatCondition_AL	-0.201	0.375	0.593	127
1128	cr_pheno_Y3_Frailty_CoatCondition	0.09	0.181	0.61	259
1137	cr_pheno_Y3_Frailty_CoatCondition_1D	-0.862	1.215	0.448	37
1147	cr_pheno_Y3_Frailty_CoatCondition_20	0.532	0.631	0.429	60
1157	cr_pheno_Y3_Frailty_CoatCondition_2D	-0.992	0.913	0.246	51
1167	cr_pheno_Y3_Frailty_CoatCondition_40	0.394	0.465	0.411	91
1177	cr_pheno_Y3_Frailty_CoatCondition_AL	1.256	1.91	0.607	20
1187	cr_pheno_Y1_Frailty_Tumours	NA	NA	NA	0
1197	cr_pheno_Y1_Frailty_Tumours_1D	0.144	0.272	0.593	174
1207	cr_pheno_Y1_Frailty_Tumours_20	NA	NA	NA	0
12111	cr_pheno_Y1_Frailty_Tumours_2D	NA	NA	NA	0
1228	cr_pheno_Y1_Frailty_Tumours_40	NA	NA	NA	0
1237	cr_pheno_Y1_Frailty_Tumours_AL	NA	NA	NA	0
1247	cr_pheno_Y2_Frailty_Tumours	0.048	0.073	0.487	692
1257	cr_pheno_Y2_Frailty_Tumours_1D	-0.747	0.37	0.044	136
1267	cr_pheno_Y2_Frailty_Tumours_20	-0.228	0.323	0.483	141
1277	cr_pheno_Y2_Frailty_Tumours_2D	0.036	0.286	0.899	140
1287	cr_pheno_Y2_Frailty_Tumours_40	NA	NA	NA	0
1297	cr_pheno_Y2_Frailty_Tumours_AL	-0.107	0.37	0.773	125
1307	cr_pheno_Y3_Frailty_Tumours	-0.075	0.176	0.666	259
13111	cr_pheno_Y3_Frailty_Tumours_1D	-0.513	1.149	0.646	37
1328	cr_pheno_Y3_Frailty_Tumours_20	-0.457	0.657	0.48	60
1337	cr_pheno_Y3_Frailty_Tumours_2D	-0.008	0.801	0.993	51
1347	cr_pheno_Y3_Frailty_Tumours_40	NA	NA	NA	0
1357	cr_pheno_Y3_Frailty_Tumours_AL	0.92	1.994	0.701	20
1367	cr_pheno_Y1_Frailty_DistendedAbdomen	0.357	0.064	0	902
1377	cr_pheno_Y1_Frailty_DistendedAbdomen_1D	0.594	0.286	0.034	174
1387	cr_pheno_Y1_Frailty_DistendedAbdomen_20	0.189	0.267	0.474	183
1397	cr_pheno_Y1_Frailty_DistendedAbdomen_2D	0.555	0.252	0.024	184
1407	cr_pheno_Y1_Frailty_DistendedAbdomen_40	0.044	0.264	0.868	177
14111	cr_pheno_Y1_Frailty_DistendedAbdomen_AL	-0.024	0.27	0.928	184
1428	cr_pheno_Y2_Frailty_DistendedAbdomen	0.304	0.078	0	701
1437	cr_pheno_Y2_Frailty_DistendedAbdomen_1D	0.42	0.383	0.274	136
1447	cr_pheno_Y2_Frailty_DistendedAbdomen_20	0.234	0.328	0.476	142
1457	cr_pheno_Y2_Frailty_DistendedAbdomen_2D	0.19	0.32	0.554	141
1467	cr_pheno_Y2_Frailty_DistendedAbdomen_40	-0.178	0.293	0.544	155
1477	cr_pheno_Y2_Frailty_DistendedAbdomen_AL	-0.395	0.376	0.295	127
1487	cr_pheno_Y3_Frailty_DistendedAbdomen	0.301	0.184	0.089	259
1497	cr_pheno_Y3_Frailty_DistendedAbdomen_1D	0.565	1.052	0.625	37
1507	cr_pheno_Y3_Frailty_DistendedAbdomen_20	-0.185	0.671	0.784	60
15110	cr_pheno_Y3_Frailty_DistendedAbdomen_2D	1.484	0.72	0.082	51
1527	cr_pheno_Y3_Frailty_DistendedAbdomen_40	0.855	0.443	0.067	90
1536	cr_pheno_Y3_Frailty_DistendedAbdomen_AL	-3.239	3.608	0.197	20
170	cr_pheno_Y1_Frailty_Kyphosis	0.113	0.059	0.032	902
229	cr_pheno_Y1_Frailty_Kyphosis_1D	0.353	0.282	0.205	174
329	cr_pheno_Y1_Frailty_Kyphosis_20	-0.277	0.262	0.293	183
429	cr_pheno_Y1_Frailty_Kyphosis_2D	0.062	0.243	0.799	184
529	cr_pheno_Y1_Frailty_Kyphosis_40	0.167	0.268	0.529	177
629	cr_pheno_Y1_Frailty_Kyphosis_AL	0.224	0.272	0.405	184
729	cr_pheno_Y2_Frailty_Kyphosis	0.205	0.076	0.003	701
829	cr_pheno_Y2_Frailty_Kyphosis_1D	0.062	0.383	0.872	136
929	cr_pheno_Y2_Frailty_Kyphosis_20	0.502	0.327	0.125	142
1029	cr_pheno_Y2_Frailty_Kyphosis_2D	-0.012	0.32	0.969	141
1129	cr_pheno_Y2_Frailty_Kyphosis_40	0.206	0.304	0.498	155
1229	cr_pheno_Y2_Frailty_Kyphosis_AL	1.172	0.371	0.002	127
1329	cr_pheno_Y3_Frailty_Kyphosis	0.566	0.188	0.001	259
1429	cr_pheno_Y3_Frailty_Kyphosis_1D	1.318	0.944	0.25	37
1520	cr_pheno_Y3_Frailty_Kyphosis_20	1.209	0.596	0.073	60
1611	cr_pheno_Y3_Frailty_Kyphosis_2D	-0.281	0.849	0.74	51
178	cr_pheno_Y3_Frailty_Kyphosis_40	0.961	0.453	0.045	91
188	cr_pheno_Y3_Frailty_Kyphosis_AL	2.753	1.429	0.275	20
198	cr_pheno_Y1_Frailty_TailStiffening	0.088	0.058	0.096	902
208	cr_pheno_Y1_Frailty_TailStiffening_1D	-0.267	0.276	0.337	174
2112	cr_pheno_Y1_Frailty_TailStiffening_20	-0.534	0.258	0.042	183
2210	cr_pheno_Y1_Frailty_TailStiffening_2D	0.437	0.25	0.074	184
238	cr_pheno_Y1_Frailty_TailStiffening_40	0.083	0.265	0.753	177
248	cr_pheno_Y1_Frailty_TailStiffening_AL	0.143	0.27	0.594	184
258	cr_pheno_Y2_Frailty_TailStiffening	0.144	0.075	0.034	695
268	cr_pheno_Y2_Frailty_TailStiffening_1D	NA	NA	NA	0
278	cr_pheno_Y2_Frailty_TailStiffening_20	0.823	0.313	0.008	142
288	cr_pheno_Y2_Frailty_TailStiffening_2D	-0.19	0.291	0.517	140
298	cr_pheno_Y2_Frailty_TailStiffening_40	-0.263	0.288	0.363	155
308	cr_pheno_Y2_Frailty_TailStiffening_AL	-0.385	0.369	0.298	126
3112	cr_pheno_Y3_Frailty_TailStiffening	0.125	0.179	0.476	259
3210	cr_pheno_Y3_Frailty_TailStiffening_1D	-0.323	1.108	0.769	37
338	cr_pheno_Y3_Frailty_TailStiffening_20	-0.799	0.666	0.211	60
348	cr_pheno_Y3_Frailty_TailStiffening_2D	0.361	0.757	0.652	51
358	cr_pheno_Y3_Frailty_TailStiffening_40	0.472	0.454	0.314	91
368	cr_pheno_Y3_Frailty_TailStiffening_AL	-0.923	1.778	0.569	20
378	cr_pheno_Y1_Frailty_GaitDisorders	0.045	0.058	0.4	895
388	cr_pheno_Y1_Frailty_GaitDisorders_1D	0.223	0.276	0.414	173
398	cr_pheno_Y1_Frailty_GaitDisorders_20	-0.15	0.256	0.558	183
408	cr_pheno_Y1_Frailty_GaitDisorders_2D	NA	NA	NA	0
4112	cr_pheno_Y1_Frailty_GaitDisorders_40	0.31	0.271	0.246	174
4210	cr_pheno_Y1_Frailty_GaitDisorders_AL	0.124	0.269	0.643	181
438	cr_pheno_Y2_Frailty_GaitDisorders	0.293	0.078	0	701
448	cr_pheno_Y2_Frailty_GaitDisorders_1D	-0.315	0.379	0.408	136
458	cr_pheno_Y2_Frailty_GaitDisorders_20	0.035	0.328	0.916	142
468	cr_pheno_Y2_Frailty_GaitDisorders_2D	0.25	0.319	0.435	141
478	cr_pheno_Y2_Frailty_GaitDisorders_40	0.325	0.303	0.281	155
488	cr_pheno_Y2_Frailty_GaitDisorders_AL	0.578	0.371	0.122	127
498	cr_pheno_Y3_Frailty_GaitDisorders	0.155	0.181	0.379	259
508	cr_pheno_Y3_Frailty_GaitDisorders_1D	-0.236	1.129	0.835	37
5112	cr_pheno_Y3_Frailty_GaitDisorders_20	0.272	0.64	0.684	60
5210	cr_pheno_Y3_Frailty_GaitDisorders_2D	-0.152	0.836	0.857	51
538	cr_pheno_Y3_Frailty_GaitDisorders_40	0.475	0.462	0.321	91
548	cr_pheno_Y3_Frailty_GaitDisorders_AL	2.166	1.541	0.359	20
558	cr_pheno_Y1_Frailty_Tremor	-0.018	0.056	0.726	902
568	cr_pheno_Y1_Frailty_Tremor_1D	0.089	0.276	0.745	174
578	cr_pheno_Y1_Frailty_Tremor_20	-0.148	0.262	0.572	183
588	cr_pheno_Y1_Frailty_Tremor_2D	-0.089	0.245	0.716	184
598	cr_pheno_Y1_Frailty_Tremor_40	-0.047	0.263	0.859	177
608	cr_pheno_Y1_Frailty_Tremor_AL	0.174	0.269	0.512	184
6112	cr_pheno_Y2_Frailty_Tremor	-0.006	0.072	0.928	701
6210	cr_pheno_Y2_Frailty_Tremor_1D	0.201	0.373	0.592	136
638	cr_pheno_Y2_Frailty_Tremor_20	0.094	0.324	0.772	142
648	cr_pheno_Y2_Frailty_Tremor_2D	-0.378	0.312	0.228	141
658	cr_pheno_Y2_Frailty_Tremor_40	-0.021	0.301	0.944	155
668	cr_pheno_Y2_Frailty_Tremor_AL	-0.077	0.366	0.835	127
678	cr_pheno_Y3_Frailty_Tremor	-0.249	0.175	0.159	259
688	cr_pheno_Y3_Frailty_Tremor_1D	0.379	1.052	0.738	37
698	cr_pheno_Y3_Frailty_Tremor_20	0.389	0.639	0.564	60
708	cr_pheno_Y3_Frailty_Tremor_2D	-0.765	0.864	0.354	51
7112	cr_pheno_Y3_Frailty_Tremor_40	-0.492	0.477	0.299	91
7210	cr_pheno_Y3_Frailty_Tremor_AL	-1.082	2.651	0.647	20
738	cr_pheno_Y1_Frailty_BodyCondition	0.15	0.06	0.005	902
748	cr_pheno_Y1_Frailty_BodyCondition_1D	-0.005	0.281	0.984	174
758	cr_pheno_Y1_Frailty_BodyCondition_20	0.626	0.272	0.018	183
768	cr_pheno_Y1_Frailty_BodyCondition_2D	0.499	0.252	0.043	184
778	cr_pheno_Y1_Frailty_BodyCondition_40	-0.155	0.266	0.56	177
788	cr_pheno_Y1_Frailty_BodyCondition_AL	-0.067	0.269	0.803	184
798	cr_pheno_Y2_Frailty_BodyCondition	0.203	0.076	0.003	701
808	cr_pheno_Y2_Frailty_BodyCondition_1D	0.431	0.383	0.262	136
8112	cr_pheno_Y2_Frailty_BodyCondition_20	0.141	0.328	0.668	142
8210	cr_pheno_Y2_Frailty_BodyCondition_2D	0.738	0.321	0.021	141
838	cr_pheno_Y2_Frailty_BodyCondition_40	-0.001	0.304	0.997	155
848	cr_pheno_Y2_Frailty_BodyCondition_AL	-0.378	0.375	0.314	127
858	cr_pheno_Y3_Frailty_BodyCondition	0.156	0.182	0.379	259
868	cr_pheno_Y3_Frailty_BodyCondition_1D	-0.279	1.14	0.806	37
878	cr_pheno_Y3_Frailty_BodyCondition_20	0.21	0.652	0.757	60
888	cr_pheno_Y3_Frailty_BodyCondition_2D	0.172	0.812	0.838	51
898	cr_pheno_Y3_Frailty_BodyCondition_40	1.247	0.448	0.009	91
908	cr_pheno_Y3_Frailty_BodyCondition_AL	3.153	1.26	0.202	20
9112	cr_pheno_Y1_Frailty_RightingReflex	NA	NA	NA	0
9210	cr_pheno_Y1_Frailty_RightingReflex_1D	NA	NA	NA	0
938	cr_pheno_Y1_Frailty_RightingReflex_20	NA	NA	NA	0
948	cr_pheno_Y1_Frailty_RightingReflex_2D	-0.005	0.224	0.982	183
958	cr_pheno_Y1_Frailty_RightingReflex_40	0.172	0.242	0.473	176
968	cr_pheno_Y1_Frailty_RightingReflex_AL	-0.172	0.258	0.505	184
978	cr_pheno_Y2_Frailty_RightingReflex	0.001	0.072	0.989	696
988	cr_pheno_Y2_Frailty_RightingReflex_1D	-0.876	0.367	0.017	134
998	cr_pheno_Y2_Frailty_RightingReflex_20	-0.122	0.315	0.7	142
1008	cr_pheno_Y2_Frailty_RightingReflex_2D	0.04	0.306	0.895	141
10112	cr_pheno_Y2_Frailty_RightingReflex_40	NA	NA	NA	0
10210	cr_pheno_Y2_Frailty_RightingReflex_AL	0.227	0.362	0.535	124
1038	cr_pheno_Y3_Frailty_RightingReflex	-0.347	0.172	0.048	259
1048	cr_pheno_Y3_Frailty_RightingReflex_1D	-1.959	1.309	0.074	37
1058	cr_pheno_Y3_Frailty_RightingReflex_20	0.338	0.617	0.602	60
1068	cr_pheno_Y3_Frailty_RightingReflex_2D	0.044	0.812	0.958	51
1078	cr_pheno_Y3_Frailty_RightingReflex_40	-0.385	0.473	0.414	90
1088	cr_pheno_Y3_Frailty_RightingReflex_AL	0.714	2.053	0.764	20
1098	cr_pheno_Y1_Frailty_VestibDisturbance	0.02	0.057	0.709	902
1108	cr_pheno_Y1_Frailty_VestibDisturbance_1D	-0.217	0.279	0.439	174
11112	cr_pheno_Y1_Frailty_VestibDisturbance_20	-0.23	0.263	0.384	183
11210	cr_pheno_Y1_Frailty_VestibDisturbance_2D	0.145	0.248	0.554	184
1138	cr_pheno_Y1_Frailty_VestibDisturbance_40	-0.291	0.264	0.273	177
1148	cr_pheno_Y1_Frailty_VestibDisturbance_AL	-0.025	0.27	0.926	184
1158	cr_pheno_Y2_Frailty_VestibDisturbance	0.108	0.074	0.111	701
1168	cr_pheno_Y2_Frailty_VestibDisturbance_1D	0.272	0.379	0.475	136
1178	cr_pheno_Y2_Frailty_VestibDisturbance_20	0.533	0.326	0.102	142
1188	cr_pheno_Y2_Frailty_VestibDisturbance_2D	-0.497	0.318	0.12	141
1198	cr_pheno_Y2_Frailty_VestibDisturbance_40	-0.181	0.3	0.548	155
1208	cr_pheno_Y2_Frailty_VestibDisturbance_AL	0.063	0.372	0.866	127
12112	cr_pheno_Y3_Frailty_VestibDisturbance	0.039	0.18	0.823	259
12210	cr_pheno_Y3_Frailty_VestibDisturbance_1D	-2.274	1.289	0.03	37
1238	cr_pheno_Y3_Frailty_VestibDisturbance_20	-0.52	0.685	0.439	60
1248	cr_pheno_Y3_Frailty_VestibDisturbance_2D	-0.675	0.86	0.415	51
1258	cr_pheno_Y3_Frailty_VestibDisturbance_40	-0.274	0.476	0.565	91
1268	cr_pheno_Y3_Frailty_VestibDisturbance_AL	-3.672	3.721	0.139	20
1278	cr_pheno_Y1_Frailty_Cataracts	-0.047	0.054	0.35	895
1288	cr_pheno_Y1_Frailty_Cataracts_1D	NA	NA	NA	0
1298	cr_pheno_Y1_Frailty_Cataracts_20	-0.189	0.197	0.339	181
1308	cr_pheno_Y1_Frailty_Cataracts_2D	NA	NA	NA	0
13112	cr_pheno_Y1_Frailty_Cataracts_40	NA	NA	NA	0
13210	cr_pheno_Y1_Frailty_Cataracts_AL	0.112	0.07	0.106	180
1338	cr_pheno_Y2_Frailty_Cataracts	-0.037	0.066	0.562	692
1348	cr_pheno_Y2_Frailty_Cataracts_1D	NA	NA	NA	0
1358	cr_pheno_Y2_Frailty_Cataracts_20	NA	NA	NA	0
1368	cr_pheno_Y2_Frailty_Cataracts_2D	NA	NA	NA	0
1378	cr_pheno_Y2_Frailty_Cataracts_40	0.091	0.081	0.261	152
1388	cr_pheno_Y2_Frailty_Cataracts_AL	0.049	0.288	0.866	124
1398	cr_pheno_Y3_Frailty_Cataracts	-0.148	0.167	0.375	253
1408	cr_pheno_Y3_Frailty_Cataracts_1D	0.08	0.942	0.935	37
14112	cr_pheno_Y3_Frailty_Cataracts_20	-1.269	0.599	0.022	59
14210	cr_pheno_Y3_Frailty_Cataracts_2D	0.26	0.387	0.523	50
1438	cr_pheno_Y3_Frailty_Cataracts_40	0.074	0.174	0.674	89
1448	cr_pheno_Y3_Frailty_Cataracts_AL	-0.248	1.406	0.86	20
1458	cr_pheno_Y1_Frailty_EyeDischargeOrSwelling	NA	NA	NA	0
1468	cr_pheno_Y1_Frailty_EyeDischargeOrSwelling_1D	NA	NA	NA	0
1478	cr_pheno_Y1_Frailty_EyeDischargeOrSwelling_20	NA	NA	NA	0
1488	cr_pheno_Y1_Frailty_EyeDischargeOrSwelling_2D	NA	NA	NA	0
1498	cr_pheno_Y1_Frailty_EyeDischargeOrSwelling_40	NA	NA	NA	0
1508	cr_pheno_Y1_Frailty_EyeDischargeOrSwelling_AL	NA	NA	NA	0
15111	cr_pheno_Y2_Frailty_EyeDischargeOrSwelling	NA	NA	NA	0
1528	cr_pheno_Y2_Frailty_EyeDischargeOrSwelling_1D	NA	NA	NA	0
1537	cr_pheno_Y2_Frailty_EyeDischargeOrSwelling_20	NA	NA	NA	0
179	cr_pheno_Y2_Frailty_EyeDischargeOrSwelling_2D	NA	NA	NA	0
230	cr_pheno_Y2_Frailty_EyeDischargeOrSwelling_40	NA	NA	NA	0
330	cr_pheno_Y2_Frailty_EyeDischargeOrSwelling_AL	NA	NA	NA	0
430	cr_pheno_Y3_Frailty_EyeDischargeOrSwelling	0.166	0.178	0.337	259
530	cr_pheno_Y3_Frailty_EyeDischargeOrSwelling_1D	NA	NA	NA	0
630	cr_pheno_Y3_Frailty_EyeDischargeOrSwelling_20	0.521	0.297	0.1	59
730	cr_pheno_Y3_Frailty_EyeDischargeOrSwelling_2D	-0.052	0.678	0.94	50
830	cr_pheno_Y3_Frailty_EyeDischargeOrSwelling_40	0.337	0.455	0.471	91
930	cr_pheno_Y3_Frailty_EyeDischargeOrSwelling_AL	-1.818	2.817	0.428	20
1030	cr_pheno_Y1_Frailty_Microphthalmia	-0.069	0.056	0.198	880
1130	cr_pheno_Y1_Frailty_Microphthalmia_1D	NA	NA	NA	0
1230	cr_pheno_Y1_Frailty_Microphthalmia_20	-0.348	0.237	0.147	178
1330	cr_pheno_Y1_Frailty_Microphthalmia_2D	-0.103	0.239	0.665	180
1430	cr_pheno_Y1_Frailty_Microphthalmia_40	0.464	0.264	0.073	177
1529	cr_pheno_Y1_Frailty_Microphthalmia_AL	-0.362	0.258	0.164	184
1612	cr_pheno_Y2_Frailty_Microphthalmia	0.058	0.073	0.387	701
1710	cr_pheno_Y2_Frailty_Microphthalmia_1D	0.176	0.364	0.629	136
189	cr_pheno_Y2_Frailty_Microphthalmia_20	0.089	0.315	0.779	142
199	cr_pheno_Y2_Frailty_Microphthalmia_2D	-0.149	0.313	0.636	141
209	cr_pheno_Y2_Frailty_Microphthalmia_40	-0.302	0.299	0.316	155
2113	cr_pheno_Y2_Frailty_Microphthalmia_AL	-0.463	0.368	0.209	127
2211	cr_pheno_Y3_Frailty_Microphthalmia	0.484	0.187	0.006	259
239	cr_pheno_Y3_Frailty_Microphthalmia_1D	5.831	0.352	0	37
249	cr_pheno_Y3_Frailty_Microphthalmia_20	0.139	0.641	0.833	60
259	cr_pheno_Y3_Frailty_Microphthalmia_2D	-0.124	0.834	0.883	51
269	cr_pheno_Y3_Frailty_Microphthalmia_40	0.224	0.466	0.638	91
279	cr_pheno_Y3_Frailty_Microphthalmia_AL	0.458	2.163	0.849	20
289	cr_pheno_Y1_Frailty_CornealOpacity	0.023	0.042	0.551	885
299	cr_pheno_Y1_Frailty_CornealOpacity_1D	NA	NA	NA	0
309	cr_pheno_Y1_Frailty_CornealOpacity_20	NA	NA	NA	0
3113	cr_pheno_Y1_Frailty_CornealOpacity_2D	NA	NA	NA	0
3211	cr_pheno_Y1_Frailty_CornealOpacity_40	0.066	0.07	0.349	174
339	cr_pheno_Y1_Frailty_CornealOpacity_AL	NA	NA	NA	0
349	cr_pheno_Y2_Frailty_CornealOpacity	-0.095	0.058	0.094	694
359	cr_pheno_Y2_Frailty_CornealOpacity_1D	NA	NA	NA	0
369	cr_pheno_Y2_Frailty_CornealOpacity_20	-0.163	0.098	0.098	140
379	cr_pheno_Y2_Frailty_CornealOpacity_2D	NA	NA	NA	0
389	cr_pheno_Y2_Frailty_CornealOpacity_40	NA	NA	NA	0
399	cr_pheno_Y2_Frailty_CornealOpacity_AL	0.259	0.124	0.039	123
409	cr_pheno_Y3_Frailty_CornealOpacity	0.367	0.181	0.033	259
4113	cr_pheno_Y3_Frailty_CornealOpacity_1D	0.17	0.905	0.858	37
4211	cr_pheno_Y3_Frailty_CornealOpacity_20	-0.1	0.594	0.868	60
439	cr_pheno_Y3_Frailty_CornealOpacity_2D	0.597	0.66	0.404	51
449	cr_pheno_Y3_Frailty_CornealOpacity_40	0.077	0.174	0.664	89
459	cr_pheno_Y3_Frailty_CornealOpacity_AL	0.314	2.234	0.897	20
469	cr_pheno_Y1_Frailty_VisionLoss	0.134	0.059	0.011	902
479	cr_pheno_Y1_Frailty_VisionLoss_1D	0.09	0.282	0.749	174
489	cr_pheno_Y1_Frailty_VisionLoss_20	0.002	0.266	0.993	183
499	cr_pheno_Y1_Frailty_VisionLoss_2D	0.475	0.252	0.054	184
509	cr_pheno_Y1_Frailty_VisionLoss_40	0.143	0.269	0.591	177
5113	cr_pheno_Y1_Frailty_VisionLoss_AL	0.25	0.273	0.353	184
5211	cr_pheno_Y2_Frailty_VisionLoss	0.136	0.075	0.045	701
539	cr_pheno_Y2_Frailty_VisionLoss_1D	0.073	0.383	0.849	136
549	cr_pheno_Y2_Frailty_VisionLoss_20	-0.007	0.327	0.984	142
559	cr_pheno_Y2_Frailty_VisionLoss_2D	0.157	0.321	0.626	141
569	cr_pheno_Y2_Frailty_VisionLoss_40	-0.248	0.302	0.414	155
579	cr_pheno_Y2_Frailty_VisionLoss_AL	0.548	0.372	0.145	127
589	cr_pheno_Y3_Frailty_VisionLoss	0.152	0.182	0.389	259
599	cr_pheno_Y3_Frailty_VisionLoss_1D	2.509	0.787	0.027	37
609	cr_pheno_Y3_Frailty_VisionLoss_20	-0.012	0.664	0.985	60
6113	cr_pheno_Y3_Frailty_VisionLoss_2D	-1.337	0.941	0.118	51
6211	cr_pheno_Y3_Frailty_VisionLoss_40	1.047	0.453	0.029	91
639	cr_pheno_Y3_Frailty_VisionLoss_AL	2.302	1.538	0.344	20
649	cr_pheno_Y1_Frailty_MenaceReflex	0.282	0.062	0	902
659	cr_pheno_Y1_Frailty_MenaceReflex_1D	0.613	0.287	0.029	174
669	cr_pheno_Y1_Frailty_MenaceReflex_20	0.336	0.27	0.206	183
679	cr_pheno_Y1_Frailty_MenaceReflex_2D	-0.097	0.247	0.695	184
689	cr_pheno_Y1_Frailty_MenaceReflex_40	0.427	0.272	0.11	177
699	cr_pheno_Y1_Frailty_MenaceReflex_AL	0.215	0.273	0.426	184
709	cr_pheno_Y2_Frailty_MenaceReflex	0.259	0.077	0	701
7113	cr_pheno_Y2_Frailty_MenaceReflex_1D	-0.211	0.381	0.581	136
7211	cr_pheno_Y2_Frailty_MenaceReflex_20	0.141	0.324	0.664	142
739	cr_pheno_Y2_Frailty_MenaceReflex_2D	-0.176	0.32	0.584	141
749	cr_pheno_Y2_Frailty_MenaceReflex_40	-0.047	0.299	0.876	155
759	cr_pheno_Y2_Frailty_MenaceReflex_AL	0.081	0.366	0.826	127
769	cr_pheno_Y3_Frailty_MenaceReflex	0.26	0.182	0.139	259
779	cr_pheno_Y3_Frailty_MenaceReflex_1D	-0.164	1.108	0.884	37
789	cr_pheno_Y3_Frailty_MenaceReflex_20	0.529	0.612	0.417	60
799	cr_pheno_Y3_Frailty_MenaceReflex_2D	0.848	0.73	0.296	51
809	cr_pheno_Y3_Frailty_MenaceReflex_40	0.396	0.455	0.398	91
8113	cr_pheno_Y3_Frailty_MenaceReflex_AL	1.742	1.223	0.31	20
8211	cr_pheno_Y1_Frailty_NasalDischarge	NA	NA	NA	0
839	cr_pheno_Y1_Frailty_NasalDischarge_1D	NA	NA	NA	0
849	cr_pheno_Y1_Frailty_NasalDischarge_20	-0.174	0.086	0.045	181
859	cr_pheno_Y1_Frailty_NasalDischarge_2D	NA	NA	NA	0
869	cr_pheno_Y1_Frailty_NasalDischarge_40	0.116	0.2	0.56	175
879	cr_pheno_Y1_Frailty_NasalDischarge_AL	NA	NA	NA	0
889	cr_pheno_Y2_Frailty_NasalDischarge	NA	NA	NA	0
899	cr_pheno_Y2_Frailty_NasalDischarge_1D	NA	NA	NA	0
909	cr_pheno_Y2_Frailty_NasalDischarge_20	NA	NA	NA	0
9113	cr_pheno_Y2_Frailty_NasalDischarge_2D	NA	NA	NA	0
9211	cr_pheno_Y2_Frailty_NasalDischarge_40	NA	NA	NA	0
939	cr_pheno_Y2_Frailty_NasalDischarge_AL	NA	NA	NA	0
949	cr_pheno_Y3_Frailty_NasalDischarge	NA	NA	NA	0
959	cr_pheno_Y3_Frailty_NasalDischarge_1D	NA	NA	NA	0
969	cr_pheno_Y3_Frailty_NasalDischarge_20	NA	NA	NA	0
979	cr_pheno_Y3_Frailty_NasalDischarge_2D	NA	NA	NA	0
989	cr_pheno_Y3_Frailty_NasalDischarge_40	NA	NA	NA	0
999	cr_pheno_Y3_Frailty_NasalDischarge_AL	NA	NA	NA	0
1009	cr_pheno_Y1_Frailty_Malocclusions	NA	NA	NA	0
10113	cr_pheno_Y1_Frailty_Malocclusions_1D	NA	NA	NA	0
10211	cr_pheno_Y1_Frailty_Malocclusions_20	NA	NA	NA	0
1039	cr_pheno_Y1_Frailty_Malocclusions_2D	NA	NA	NA	0
1049	cr_pheno_Y1_Frailty_Malocclusions_40	NA	NA	NA	0
1059	cr_pheno_Y1_Frailty_Malocclusions_AL	NA	NA	NA	0
1069	cr_pheno_Y2_Frailty_Malocclusions	NA	NA	NA	0
1079	cr_pheno_Y2_Frailty_Malocclusions_1D	NA	NA	NA	0
1089	cr_pheno_Y2_Frailty_Malocclusions_20	NA	NA	NA	0
1099	cr_pheno_Y2_Frailty_Malocclusions_2D	NA	NA	NA	0
1109	cr_pheno_Y2_Frailty_Malocclusions_40	NA	NA	NA	0
11113	cr_pheno_Y2_Frailty_Malocclusions_AL	-0.143	0.108	0.19	126
11211	cr_pheno_Y3_Frailty_Malocclusions	NA	NA	NA	0
1139	cr_pheno_Y3_Frailty_Malocclusions_1D	NA	NA	NA	0
1149	cr_pheno_Y3_Frailty_Malocclusions_20	NA	NA	NA	0
1159	cr_pheno_Y3_Frailty_Malocclusions_2D	NA	NA	NA	0
1169	cr_pheno_Y3_Frailty_Malocclusions_40	NA	NA	NA	0
1179	cr_pheno_Y3_Frailty_Malocclusions_AL	NA	NA	NA	0
1189	cr_pheno_Y1_Frailty_RectalProlapse	NA	NA	NA	0
1199	cr_pheno_Y1_Frailty_RectalProlapse_1D	NA	NA	NA	0
1209	cr_pheno_Y1_Frailty_RectalProlapse_20	NA	NA	NA	0
12113	cr_pheno_Y1_Frailty_RectalProlapse_2D	NA	NA	NA	0
12211	cr_pheno_Y1_Frailty_RectalProlapse_40	NA	NA	NA	0
1239	cr_pheno_Y1_Frailty_RectalProlapse_AL	NA	NA	NA	0
1249	cr_pheno_Y2_Frailty_RectalProlapse	NA	NA	NA	0
1259	cr_pheno_Y2_Frailty_RectalProlapse_1D	NA	NA	NA	0
1269	cr_pheno_Y2_Frailty_RectalProlapse_20	NA	NA	NA	0
1279	cr_pheno_Y2_Frailty_RectalProlapse_2D	NA	NA	NA	0
1289	cr_pheno_Y2_Frailty_RectalProlapse_40	NA	NA	NA	0
1299	cr_pheno_Y2_Frailty_RectalProlapse_AL	NA	NA	NA	0
1309	cr_pheno_Y3_Frailty_RectalProlapse	NA	NA	NA	0
13113	cr_pheno_Y3_Frailty_RectalProlapse_1D	NA	NA	NA	0
13211	cr_pheno_Y3_Frailty_RectalProlapse_20	NA	NA	NA	0
1339	cr_pheno_Y3_Frailty_RectalProlapse_2D	NA	NA	NA	0
1349	cr_pheno_Y3_Frailty_RectalProlapse_40	NA	NA	NA	0
1359	cr_pheno_Y3_Frailty_RectalProlapse_AL	NA	NA	NA	0
1369	cr_pheno_Y1_Frailty_VaginalUterineProlapse	NA	NA	NA	0
1379	cr_pheno_Y1_Frailty_VaginalUterineProlapse_1D	NA	NA	NA	0
1389	cr_pheno_Y1_Frailty_VaginalUterineProlapse_20	NA	NA	NA	0
1399	cr_pheno_Y1_Frailty_VaginalUterineProlapse_2D	NA	NA	NA	0
1409	cr_pheno_Y1_Frailty_VaginalUterineProlapse_40	NA	NA	NA	0
14113	cr_pheno_Y1_Frailty_VaginalUterineProlapse_AL	NA	NA	NA	0
14211	cr_pheno_Y2_Frailty_VaginalUterineProlapse	NA	NA	NA	0
1439	cr_pheno_Y2_Frailty_VaginalUterineProlapse_1D	NA	NA	NA	0
1449	cr_pheno_Y2_Frailty_VaginalUterineProlapse_20	NA	NA	NA	0
1459	cr_pheno_Y2_Frailty_VaginalUterineProlapse_2D	NA	NA	NA	0
1469	cr_pheno_Y2_Frailty_VaginalUterineProlapse_40	NA	NA	NA	0
1479	cr_pheno_Y2_Frailty_VaginalUterineProlapse_AL	NA	NA	NA	0
1489	cr_pheno_Y3_Frailty_VaginalUterineProlapse	NA	NA	NA	0
1499	cr_pheno_Y3_Frailty_VaginalUterineProlapse_1D	NA	NA	NA	0
1509	cr_pheno_Y3_Frailty_VaginalUterineProlapse_20	NA	NA	NA	0
15112	cr_pheno_Y3_Frailty_VaginalUterineProlapse_2D	NA	NA	NA	0
15210	cr_pheno_Y3_Frailty_VaginalUterineProlapse_40	NA	NA	NA	0
1538	cr_pheno_Y3_Frailty_VaginalUterineProlapse_AL	NA	NA	NA	0
1543	cr_pheno_Y1_Frailty_Diarrhea	NA	NA	NA	0
180	cr_pheno_Y1_Frailty_Diarrhea_1D	NA	NA	NA	0
240	cr_pheno_Y1_Frailty_Diarrhea_20	NA	NA	NA	0
340	cr_pheno_Y1_Frailty_Diarrhea_2D	NA	NA	NA	0
440	cr_pheno_Y1_Frailty_Diarrhea_40	NA	NA	NA	0
540	cr_pheno_Y1_Frailty_Diarrhea_AL	NA	NA	NA	0
640	cr_pheno_Y2_Frailty_Diarrhea	NA	NA	NA	0
740	cr_pheno_Y2_Frailty_Diarrhea_1D	NA	NA	NA	0
840	cr_pheno_Y2_Frailty_Diarrhea_20	NA	NA	NA	0
940	cr_pheno_Y2_Frailty_Diarrhea_2D	NA	NA	NA	0
1040	cr_pheno_Y2_Frailty_Diarrhea_40	NA	NA	NA	0
1140	cr_pheno_Y2_Frailty_Diarrhea_AL	NA	NA	NA	0
1240	cr_pheno_Y3_Frailty_Diarrhea	NA	NA	NA	0
1340	cr_pheno_Y3_Frailty_Diarrhea_1D	NA	NA	NA	0
1440	cr_pheno_Y3_Frailty_Diarrhea_20	NA	NA	NA	0
1530	cr_pheno_Y3_Frailty_Diarrhea_2D	NA	NA	NA	0
1613	cr_pheno_Y3_Frailty_Diarrhea_40	NA	NA	NA	0
1711	cr_pheno_Y3_Frailty_Diarrhea_AL	NA	NA	NA	0
1810	cr_pheno_Y1_Frailty_BreathingRateDepth	NA	NA	NA	0
1910	cr_pheno_Y1_Frailty_BreathingRateDepth_1D	NA	NA	NA	0
2010	cr_pheno_Y1_Frailty_BreathingRateDepth_20	NA	NA	NA	0
2114	cr_pheno_Y1_Frailty_BreathingRateDepth_2D	0.11	0.226	0.623	183
2212	cr_pheno_Y1_Frailty_BreathingRateDepth_40	NA	NA	NA	0
2310	cr_pheno_Y1_Frailty_BreathingRateDepth_AL	NA	NA	NA	0
2410	cr_pheno_Y2_Frailty_BreathingRateDepth	NA	NA	NA	0
2510	cr_pheno_Y2_Frailty_BreathingRateDepth_1D	-0.025	0.286	0.93	135
2610	cr_pheno_Y2_Frailty_BreathingRateDepth_20	NA	NA	NA	0
2710	cr_pheno_Y2_Frailty_BreathingRateDepth_2D	NA	NA	NA	0
2810	cr_pheno_Y2_Frailty_BreathingRateDepth_40	NA	NA	NA	0
2910	cr_pheno_Y2_Frailty_BreathingRateDepth_AL	2.084	0.321	0	124
3010	cr_pheno_Y3_Frailty_BreathingRateDepth	0.112	0.183	0.53	254
3114	cr_pheno_Y3_Frailty_BreathingRateDepth_1D	-1.492	1.231	0.167	37
3212	cr_pheno_Y3_Frailty_BreathingRateDepth_20	0.421	0.597	0.505	60
3310	cr_pheno_Y3_Frailty_BreathingRateDepth_2D	0.827	0.706	0.291	51
3410	cr_pheno_Y3_Frailty_BreathingRateDepth_40	-0.015	0.456	0.975	89
3510	cr_pheno_Y3_Frailty_BreathingRateDepth_AL	0.322	2.077	0.887	20
3610	cr_pheno_Y1_Frailty_Piloerection	0.146	0.06	0.006	902
3710	cr_pheno_Y1_Frailty_Piloerection_1D	-0.102	0.279	0.715	174
3810	cr_pheno_Y1_Frailty_Piloerection_20	0.966	0.276	0	183
3910	cr_pheno_Y1_Frailty_Piloerection_2D	-0.127	0.245	0.603	184
4010	cr_pheno_Y1_Frailty_Piloerection_40	0.306	0.27	0.251	177
4114	cr_pheno_Y1_Frailty_Piloerection_AL	0.261	0.273	0.333	184
4212	cr_pheno_Y2_Frailty_Piloerection	0.212	0.076	0.002	701
4310	cr_pheno_Y2_Frailty_Piloerection_1D	0.079	0.382	0.837	136
4410	cr_pheno_Y2_Frailty_Piloerection_20	0.404	0.328	0.218	142
4510	cr_pheno_Y2_Frailty_Piloerection_2D	0.728	0.321	0.023	141
4610	cr_pheno_Y2_Frailty_Piloerection_40	0.335	0.304	0.269	155
4710	cr_pheno_Y2_Frailty_Piloerection_AL	-0.057	0.373	0.878	127
4810	cr_pheno_Y3_Frailty_Piloerection	0.427	0.186	0.016	259
4910	cr_pheno_Y3_Frailty_Piloerection_1D	-0.275	1.145	0.81	37
5010	cr_pheno_Y3_Frailty_Piloerection_20	0.941	0.613	0.165	60
5114	cr_pheno_Y3_Frailty_Piloerection_2D	-0.876	0.908	0.308	51
5212	cr_pheno_Y3_Frailty_Piloerection_40	0.643	0.46	0.18	91
5310	cr_pheno_Y3_Frailty_Piloerection_AL	-0.009	2.186	0.997	20
5410	cr_pheno_Y1_AS_SlopeLog.AdjBatchChamberBaselineBW	0.538	0.074	0	779
5510	cr_pheno_Y1_AS_SlopeLog.AdjBatchChamberBaselineBW_1D	0.661	0.321	0.037	156
5610	cr_pheno_Y1_AS_SlopeLog.AdjBatchChamberBaselineBW_20	0.312	0.3	0.296	152
5710	cr_pheno_Y1_AS_SlopeLog.AdjBatchChamberBaselineBW_2D	0.343	0.278	0.214	164
5810	cr_pheno_Y1_AS_SlopeLog.AdjBatchChamberBaselineBW_40	0.557	0.3	0.061	155
5910	cr_pheno_Y1_AS_SlopeLog.AdjBatchChamberBaselineBW_AL	0.708	0.314	0.023	152
6010	cr_pheno_Y2_AS_SlopeLog.AdjBatchChamberBaselineBW	0.603	0.091	0	627
6114	cr_pheno_Y2_AS_SlopeLog.AdjBatchChamberBaselineBW_1D	0.677	0.433	0.124	120
6212	cr_pheno_Y2_AS_SlopeLog.AdjBatchChamberBaselineBW_20	0.36	0.356	0.316	128
6310	cr_pheno_Y2_AS_SlopeLog.AdjBatchChamberBaselineBW_2D	0.721	0.346	0.04	124
6410	cr_pheno_Y2_AS_SlopeLog.AdjBatchChamberBaselineBW_40	0.452	0.317	0.153	144
6510	cr_pheno_Y2_AS_SlopeLog.AdjBatchChamberBaselineBW_AL	0.033	0.421	0.939	111
6610	cr_pheno_Y3_AS_SlopeLog.AdjBatchChamberBaselineBW	0.879	0.214	0	225
6710	cr_pheno_Y3_AS_SlopeLog.AdjBatchChamberBaselineBW_1D	3.949	0.634	0.003	30
6810	cr_pheno_Y3_AS_SlopeLog.AdjBatchChamberBaselineBW_20	-0.694	0.752	0.338	56
6910	cr_pheno_Y3_AS_SlopeLog.AdjBatchChamberBaselineBW_2D	3.361	0.716	0.004	39
7010	cr_pheno_Y3_AS_SlopeLog.AdjBatchChamberBaselineBW_40	0.595	0.469	0.226	84
7114	cr_pheno_Y3_AS_SlopeLog.AdjBatchChamberBaselineBW_AL	0.008	2.315	0.998	16
7212	cr_pheno_Y1_AS_MeanLog.AdjBatchChamberBaselineBW	0.442	0.072	0	779
7310	cr_pheno_Y1_AS_MeanLog.AdjBatchChamberBaselineBW_1D	0.565	0.32	0.075	156
7410	cr_pheno_Y1_AS_MeanLog.AdjBatchChamberBaselineBW_20	0.093	0.3	0.755	152
7510	cr_pheno_Y1_AS_MeanLog.AdjBatchChamberBaselineBW_2D	0.423	0.279	0.125	164
7610	cr_pheno_Y1_AS_MeanLog.AdjBatchChamberBaselineBW_40	-0.251	0.295	0.398	155
7710	cr_pheno_Y1_AS_MeanLog.AdjBatchChamberBaselineBW_AL	0.669	0.313	0.031	152
7810	cr_pheno_Y2_AS_MeanLog.AdjBatchChamberBaselineBW	0.547	0.09	0	627
7910	cr_pheno_Y2_AS_MeanLog.AdjBatchChamberBaselineBW_1D	0.957	0.431	0.03	120
8010	cr_pheno_Y2_AS_MeanLog.AdjBatchChamberBaselineBW_20	0.562	0.356	0.117	128
8114	cr_pheno_Y2_AS_MeanLog.AdjBatchChamberBaselineBW_2D	0.24	0.347	0.492	124
8212	cr_pheno_Y2_AS_MeanLog.AdjBatchChamberBaselineBW_40	0.287	0.317	0.364	144
8310	cr_pheno_Y2_AS_MeanLog.AdjBatchChamberBaselineBW_AL	0.219	0.419	0.607	111
8410	cr_pheno_Y3_AS_MeanLog.AdjBatchChamberBaselineBW	0.668	0.211	0.001	225
8510	cr_pheno_Y3_AS_MeanLog.AdjBatchChamberBaselineBW_1D	1.821	0.99	0.171	30
8610	cr_pheno_Y3_AS_MeanLog.AdjBatchChamberBaselineBW_20	-0.33	0.724	0.647	56
8710	cr_pheno_Y3_AS_MeanLog.AdjBatchChamberBaselineBW_2D	1.94	0.905	0.102	39
8810	cr_pheno_Y3_AS_MeanLog.AdjBatchChamberBaselineBW_40	0.857	0.466	0.083	84
8910	cr_pheno_Y3_AS_MeanLog.AdjBatchChamberBaselineBW_AL	-0.708	2.813	0.788	16
9010	cr_pheno_Y1_Wheel_AvgDistNight.AdjBatch	0.277	0.064	0	873
9114	cr_pheno_Y1_Wheel_AvgDistNight.AdjBatch_1D	0.6	0.29	0.035	172
9212	cr_pheno_Y1_Wheel_AvgDistNight.AdjBatch_20	-0.057	0.268	0.83	182
9310	cr_pheno_Y1_Wheel_AvgDistNight.AdjBatch_2D	0.445	0.258	0.079	178
9410	cr_pheno_Y1_Wheel_AvgDistNight.AdjBatch_40	0.25	0.291	0.388	161
9510	cr_pheno_Y1_Wheel_AvgDistNight.AdjBatch_AL	0.217	0.273	0.422	181
9610	cr_pheno_Y2_Wheel_AvgDistNight.AdjBatch	0.351	0.083	0	659
9710	cr_pheno_Y2_Wheel_AvgDistNight.AdjBatch_1D	-0.034	0.415	0.935	128
9810	cr_pheno_Y2_Wheel_AvgDistNight.AdjBatch_20	0.16	0.336	0.636	135
9910	cr_pheno_Y2_Wheel_AvgDistNight.AdjBatch_2D	0.425	0.332	0.203	132
10010	cr_pheno_Y2_Wheel_AvgDistNight.AdjBatch_40	0.377	0.312	0.226	150
10114	cr_pheno_Y2_Wheel_AvgDistNight.AdjBatch_AL	-0.118	0.41	0.775	114
10212	cr_pheno_Y3_Wheel_AvgDistNight.AdjBatch	0.288	0.213	0.164	218
10310	cr_pheno_Y3_Wheel_AvgDistNight.AdjBatch_1D	-2.856	1.778	0.032	29
10410	cr_pheno_Y3_Wheel_AvgDistNight.AdjBatch_20	1.156	0.649	0.118	54
10510	cr_pheno_Y3_Wheel_AvgDistNight.AdjBatch_2D	0.187	1.126	0.875	39
10610	cr_pheno_Y3_Wheel_AvgDistNight.AdjBatch_40	-0.562	0.526	0.279	82
10710	cr_pheno_Y3_Wheel_AvgDistNight.AdjBatch_AL	-1.047	3.19	0.712	14
10810	cr_pheno_Y1_Wheel_AvgDistDay.AdjBatch	0.252	0.063	0	868
10910	cr_pheno_Y1_Wheel_AvgDistDay.AdjBatch_1D	0.409	0.287	0.149	170
11010	cr_pheno_Y1_Wheel_AvgDistDay.AdjBatch_20	0.194	0.269	0.466	181
11114	cr_pheno_Y1_Wheel_AvgDistDay.AdjBatch_2D	0.522	0.257	0.038	178
11212	cr_pheno_Y1_Wheel_AvgDistDay.AdjBatch_40	0.463	0.292	0.11	160
11310	cr_pheno_Y1_Wheel_AvgDistDay.AdjBatch_AL	-0.051	0.272	0.849	180
11410	cr_pheno_Y2_Wheel_AvgDistDay.AdjBatch	0.277	0.081	0	660
11510	cr_pheno_Y2_Wheel_AvgDistDay.AdjBatch_1D	-0.19	0.414	0.648	128
11610	cr_pheno_Y2_Wheel_AvgDistDay.AdjBatch_20	0.244	0.338	0.472	135
11710	cr_pheno_Y2_Wheel_AvgDistDay.AdjBatch_2D	0.495	0.33	0.136	132
11810	cr_pheno_Y2_Wheel_AvgDistDay.AdjBatch_40	-0.397	0.308	0.2	150
11910	cr_pheno_Y2_Wheel_AvgDistDay.AdjBatch_AL	0.021	0.402	0.958	115
12010	cr_pheno_Y3_Wheel_AvgDistDay.AdjBatch	0.225	0.211	0.275	218
12114	cr_pheno_Y3_Wheel_AvgDistDay.AdjBatch_1D	1.133	0.996	0.347	29
12212	cr_pheno_Y3_Wheel_AvgDistDay.AdjBatch_20	0.574	0.679	0.433	54
12310	cr_pheno_Y3_Wheel_AvgDistDay.AdjBatch_2D	-0.223	1.18	0.851	39
12410	cr_pheno_Y3_Wheel_AvgDistDay.AdjBatch_40	-0.764	0.53	0.14	82
12510	cr_pheno_Y3_Wheel_AvgDistDay.AdjBatch_AL	-0.45	2.577	0.857	14
12610	cr_pheno_Y1_Wheel_AvgDistLFC.AdjBatch	0.139	0.061	0.011	871
12710	cr_pheno_Y1_Wheel_AvgDistLFC.AdjBatch_1D	0.455	0.288	0.109	171
12810	cr_pheno_Y1_Wheel_AvgDistLFC.AdjBatch_20	-0.107	0.266	0.688	181
12910	cr_pheno_Y1_Wheel_AvgDistLFC.AdjBatch_2D	0.25	0.255	0.322	178
13010	cr_pheno_Y1_Wheel_AvgDistLFC.AdjBatch_40	0.379	0.293	0.193	160
13114	cr_pheno_Y1_Wheel_AvgDistLFC.AdjBatch_AL	0.05	0.271	0.853	181
13212	cr_pheno_Y2_Wheel_AvgDistLFC.AdjBatch	0.263	0.081	0	659
13310	cr_pheno_Y2_Wheel_AvgDistLFC.AdjBatch_1D	-0.284	0.414	0.494	128
13410	cr_pheno_Y2_Wheel_AvgDistLFC.AdjBatch_20	-0.315	0.338	0.353	135
13510	cr_pheno_Y2_Wheel_AvgDistLFC.AdjBatch_2D	-0.287	0.332	0.39	132
13610	cr_pheno_Y2_Wheel_AvgDistLFC.AdjBatch_40	0.267	0.31	0.387	150
13710	cr_pheno_Y2_Wheel_AvgDistLFC.AdjBatch_AL	0.541	0.4	0.185	114
13810	cr_pheno_Y3_Wheel_AvgDistLFC.AdjBatch	-0.032	0.206	0.877	218
13910	cr_pheno_Y3_Wheel_AvgDistLFC.AdjBatch_1D	-2.031	1.562	0.111	29
14010	cr_pheno_Y3_Wheel_AvgDistLFC.AdjBatch_20	-0.319	0.721	0.657	54
14114	cr_pheno_Y3_Wheel_AvgDistLFC.AdjBatch_2D	-0.03	1.145	0.98	39
14212	cr_pheno_Y3_Wheel_AvgDistLFC.AdjBatch_40	-0.567	0.52	0.269	82
14310	cr_pheno_Y3_Wheel_AvgDistLFC.AdjBatch_AL	-8.138	6.243	0.003	14
14410	cr_pheno_Y1_Wheel_AvgTimeNight.AdjBatch	0.104	0.06	0.055	872
14510	cr_pheno_Y1_Wheel_AvgTimeNight.AdjBatch_1D	0.197	0.284	0.484	172
14610	cr_pheno_Y1_Wheel_AvgTimeNight.AdjBatch_20	-0.204	0.263	0.44	182
14710	cr_pheno_Y1_Wheel_AvgTimeNight.AdjBatch_2D	0.464	0.257	0.065	178
14810	cr_pheno_Y1_Wheel_AvgTimeNight.AdjBatch_40	0.375	0.29	0.193	161
14910	cr_pheno_Y1_Wheel_AvgTimeNight.AdjBatch_AL	0.125	0.272	0.643	180
15010	cr_pheno_Y2_Wheel_AvgTimeNight.AdjBatch	0.207	0.08	0.004	659
15113	cr_pheno_Y2_Wheel_AvgTimeNight.AdjBatch_1D	-0.058	0.413	0.888	128
15211	cr_pheno_Y2_Wheel_AvgTimeNight.AdjBatch_20	-0.029	0.338	0.932	135
1539	cr_pheno_Y2_Wheel_AvgTimeNight.AdjBatch_2D	-0.055	0.332	0.87	132
190	cr_pheno_Y2_Wheel_AvgTimeNight.AdjBatch_40	0.41	0.311	0.187	150
250	cr_pheno_Y2_Wheel_AvgTimeNight.AdjBatch_AL	-0.212	0.409	0.607	114
350	cr_pheno_Y3_Wheel_AvgTimeNight.AdjBatch	0.332	0.213	0.108	218
450	cr_pheno_Y3_Wheel_AvgTimeNight.AdjBatch_1D	-1.145	1.504	0.397	29
550	cr_pheno_Y3_Wheel_AvgTimeNight.AdjBatch_20	0.253	0.705	0.732	54
650	cr_pheno_Y3_Wheel_AvgTimeNight.AdjBatch_2D	1.728	0.927	0.143	39
750	cr_pheno_Y3_Wheel_AvgTimeNight.AdjBatch_40	-0.512	0.523	0.322	82
850	cr_pheno_Y3_Wheel_AvgTimeNight.AdjBatch_AL	-2.157	3.7	0.447	14
950	cr_pheno_Y1_Wheel_AvgTimeDay.AdjBatch	0.191	0.062	0	871
1050	cr_pheno_Y1_Wheel_AvgTimeDay.AdjBatch_1D	0.139	0.285	0.623	171
1150	cr_pheno_Y1_Wheel_AvgTimeDay.AdjBatch_20	-0.103	0.266	0.698	182
1250	cr_pheno_Y1_Wheel_AvgTimeDay.AdjBatch_2D	0.117	0.253	0.642	178
1350	cr_pheno_Y1_Wheel_AvgTimeDay.AdjBatch_40	-0.193	0.292	0.51	159
1450	cr_pheno_Y1_Wheel_AvgTimeDay.AdjBatch_AL	0.004	0.272	0.989	181
1540	cr_pheno_Y2_Wheel_AvgTimeDay.AdjBatch	0.109	0.078	0.13	660
1614	cr_pheno_Y2_Wheel_AvgTimeDay.AdjBatch_1D	-0.236	0.413	0.569	128
1712	cr_pheno_Y2_Wheel_AvgTimeDay.AdjBatch_20	0.169	0.338	0.618	135
1811	cr_pheno_Y2_Wheel_AvgTimeDay.AdjBatch_2D	0.326	0.328	0.323	132
1911	cr_pheno_Y2_Wheel_AvgTimeDay.AdjBatch_40	-0.557	0.304	0.069	150
2011	cr_pheno_Y2_Wheel_AvgTimeDay.AdjBatch_AL	-0.202	0.404	0.619	115
2115	cr_pheno_Y3_Wheel_AvgTimeDay.AdjBatch	0.199	0.21	0.333	218
2213	cr_pheno_Y3_Wheel_AvgTimeDay.AdjBatch_1D	1.01	1.098	0.439	29
2311	cr_pheno_Y3_Wheel_AvgTimeDay.AdjBatch_20	-0.119	0.71	0.869	54
2411	cr_pheno_Y3_Wheel_AvgTimeDay.AdjBatch_2D	0.406	1.101	0.732	39
2511	cr_pheno_Y3_Wheel_AvgTimeDay.AdjBatch_40	-0.909	0.53	0.077	82
2611	cr_pheno_Y3_Wheel_AvgTimeDay.AdjBatch_AL	-3.493	4.161	0.201	14
2711	cr_pheno_Y1_Wheel_AvgTimeLFC.AdjBatch	0.08	0.06	0.139	874
2811	cr_pheno_Y1_Wheel_AvgTimeLFC.AdjBatch_1D	0.24	0.285	0.396	172
2911	cr_pheno_Y1_Wheel_AvgTimeLFC.AdjBatch_20	-0.134	0.265	0.614	182
3011	cr_pheno_Y1_Wheel_AvgTimeLFC.AdjBatch_2D	0.18	0.255	0.477	178
3115	cr_pheno_Y1_Wheel_AvgTimeLFC.AdjBatch_40	-0.062	0.286	0.83	161
3213	cr_pheno_Y1_Wheel_AvgTimeLFC.AdjBatch_AL	-0.351	0.268	0.194	181
3311	cr_pheno_Y2_Wheel_AvgTimeLFC.AdjBatch	0.187	0.08	0.009	660
3411	cr_pheno_Y2_Wheel_AvgTimeLFC.AdjBatch_1D	-0.276	0.414	0.507	128
3511	cr_pheno_Y2_Wheel_AvgTimeLFC.AdjBatch_20	-0.407	0.338	0.231	135
3611	cr_pheno_Y2_Wheel_AvgTimeLFC.AdjBatch_2D	-0.179	0.332	0.591	132
3711	cr_pheno_Y2_Wheel_AvgTimeLFC.AdjBatch_40	0.215	0.311	0.489	150
3811	cr_pheno_Y2_Wheel_AvgTimeLFC.AdjBatch_AL	0.381	0.396	0.343	115
3911	cr_pheno_Y3_Wheel_AvgTimeLFC.AdjBatch	-0.204	0.205	0.323	217
4011	cr_pheno_Y3_Wheel_AvgTimeLFC.AdjBatch_1D	-0.924	1.422	0.481	29
4115	cr_pheno_Y3_Wheel_AvgTimeLFC.AdjBatch_20	-0.631	0.74	0.379	54
4213	cr_pheno_Y3_Wheel_AvgTimeLFC.AdjBatch_2D	0.098	1.142	0.934	39
4311	cr_pheno_Y3_Wheel_AvgTimeLFC.AdjBatch_40	-0.735	0.525	0.152	82
4411	cr_pheno_Y3_Wheel_AvgTimeLFC.AdjBatch_AL	-7.559	6.134	0.007	14
4511	cr_pheno_Y1_Wheel_AvgSpeedNight.AdjBatch	0.322	0.065	0	874
4611	cr_pheno_Y1_Wheel_AvgSpeedNight.AdjBatch_1D	0.595	0.29	0.036	172
4711	cr_pheno_Y1_Wheel_AvgSpeedNight.AdjBatch_20	-0.181	0.267	0.498	182
4811	cr_pheno_Y1_Wheel_AvgSpeedNight.AdjBatch_2D	0.274	0.257	0.28	178
4911	cr_pheno_Y1_Wheel_AvgSpeedNight.AdjBatch_40	0.438	0.29	0.128	161
5011	cr_pheno_Y1_Wheel_AvgSpeedNight.AdjBatch_AL	0.34	0.275	0.209	181
5115	cr_pheno_Y2_Wheel_AvgSpeedNight.AdjBatch	0.343	0.083	0	660
5213	cr_pheno_Y2_Wheel_AvgSpeedNight.AdjBatch_1D	-0.298	0.415	0.475	128
5311	cr_pheno_Y2_Wheel_AvgSpeedNight.AdjBatch_20	0.127	0.339	0.709	135
5411	cr_pheno_Y2_Wheel_AvgSpeedNight.AdjBatch_2D	0.387	0.333	0.248	132
5511	cr_pheno_Y2_Wheel_AvgSpeedNight.AdjBatch_40	-0.034	0.308	0.912	150
5611	cr_pheno_Y2_Wheel_AvgSpeedNight.AdjBatch_AL	-0.045	0.406	0.912	115
5711	cr_pheno_Y3_Wheel_AvgSpeedNight.AdjBatch	0.141	0.211	0.495	218
5811	cr_pheno_Y3_Wheel_AvgSpeedNight.AdjBatch_1D	-1.446	1.562	0.286	29
5911	cr_pheno_Y3_Wheel_AvgSpeedNight.AdjBatch_20	0.831	0.669	0.26	54
6011	cr_pheno_Y3_Wheel_AvgSpeedNight.AdjBatch_2D	-1.132	1.307	0.343	39
6115	cr_pheno_Y3_Wheel_AvgSpeedNight.AdjBatch_40	-0.614	0.526	0.236	82
6213	cr_pheno_Y3_Wheel_AvgSpeedNight.AdjBatch_AL	1.933	1.878	0.502	14
6311	cr_pheno_Y1_Wheel_AvgSpeedDay.AdjBatch	0.226	0.063	0	873
6411	cr_pheno_Y1_Wheel_AvgSpeedDay.AdjBatch_1D	0.282	0.287	0.321	172
6511	cr_pheno_Y1_Wheel_AvgSpeedDay.AdjBatch_20	-0.105	0.268	0.696	181
6611	cr_pheno_Y1_Wheel_AvgSpeedDay.AdjBatch_2D	0.452	0.258	0.075	178
6711	cr_pheno_Y1_Wheel_AvgSpeedDay.AdjBatch_40	0.444	0.291	0.123	161
6811	cr_pheno_Y1_Wheel_AvgSpeedDay.AdjBatch_AL	0.079	0.274	0.771	181
6911	cr_pheno_Y2_Wheel_AvgSpeedDay.AdjBatch	0.27	0.081	0	660
7011	cr_pheno_Y2_Wheel_AvgSpeedDay.AdjBatch_1D	-0.171	0.415	0.682	128
7115	cr_pheno_Y2_Wheel_AvgSpeedDay.AdjBatch_20	0.338	0.339	0.32	135
7213	cr_pheno_Y2_Wheel_AvgSpeedDay.AdjBatch_2D	0.324	0.333	0.333	132
7311	cr_pheno_Y2_Wheel_AvgSpeedDay.AdjBatch_40	-0.217	0.308	0.484	150
7411	cr_pheno_Y2_Wheel_AvgSpeedDay.AdjBatch_AL	-0.247	0.409	0.547	115
7511	cr_pheno_Y3_Wheel_AvgSpeedDay.AdjBatch	0.269	0.212	0.194	218
7611	cr_pheno_Y3_Wheel_AvgSpeedDay.AdjBatch_1D	0.289	1.251	0.829	29
7711	cr_pheno_Y3_Wheel_AvgSpeedDay.AdjBatch_20	1.384	0.638	0.063	54
7811	cr_pheno_Y3_Wheel_AvgSpeedDay.AdjBatch_2D	-1.41	1.343	0.237	39
7911	cr_pheno_Y3_Wheel_AvgSpeedDay.AdjBatch_40	-0.869	0.533	0.093	82
8011	cr_pheno_Y3_Wheel_AvgSpeedDay.AdjBatch_AL	0.132	2.592	0.962	14
8115	cr_pheno_Y1_Wheel_AvgSpeedLFC.AdjBatch	0.127	0.061	0.019	873
8213	cr_pheno_Y1_Wheel_AvgSpeedLFC.AdjBatch_1D	0.103	0.283	0.715	172
8311	cr_pheno_Y1_Wheel_AvgSpeedLFC.AdjBatch_20	-0.006	0.264	0.983	181
8411	cr_pheno_Y1_Wheel_AvgSpeedLFC.AdjBatch_2D	0.093	0.255	0.714	177
8511	cr_pheno_Y1_Wheel_AvgSpeedLFC.AdjBatch_40	0.516	0.289	0.071	161
8611	cr_pheno_Y1_Wheel_AvgSpeedLFC.AdjBatch_AL	0.007	0.27	0.979	181
8711	cr_pheno_Y2_Wheel_AvgSpeedLFC.AdjBatch	0.168	0.079	0.02	659
8811	cr_pheno_Y2_Wheel_AvgSpeedLFC.AdjBatch_1D	-0.477	0.41	0.245	128
8911	cr_pheno_Y2_Wheel_AvgSpeedLFC.AdjBatch_20	-0.098	0.336	0.771	135
9011	cr_pheno_Y2_Wheel_AvgSpeedLFC.AdjBatch_2D	-0.452	0.327	0.169	132
9115	cr_pheno_Y2_Wheel_AvgSpeedLFC.AdjBatch_40	0.086	0.306	0.777	150
9213	cr_pheno_Y2_Wheel_AvgSpeedLFC.AdjBatch_AL	-0.027	0.399	0.947	115
9311	cr_pheno_Y3_Wheel_AvgSpeedLFC.AdjBatch	0.104	0.207	0.611	218
9411	cr_pheno_Y3_Wheel_AvgSpeedLFC.AdjBatch_1D	-0.527	1.307	0.676	29
9511	cr_pheno_Y3_Wheel_AvgSpeedLFC.AdjBatch_20	-0.498	0.736	0.49	54
9611	cr_pheno_Y3_Wheel_AvgSpeedLFC.AdjBatch_2D	-0.82	1.191	0.465	39
9711	cr_pheno_Y3_Wheel_AvgSpeedLFC.AdjBatch_40	0.222	0.486	0.657	82
9811	cr_pheno_Y3_Wheel_AvgSpeedLFC.AdjBatch_AL	-6.399	5.158	0.013	14
9911	cr_pheno_Y1_Wheel_Q95SpeedNight.AdjBatch	0.209	0.062	0	873
10011	cr_pheno_Y1_Wheel_Q95SpeedNight.AdjBatch_1D	0.397	0.288	0.162	172
10115	cr_pheno_Y1_Wheel_Q95SpeedNight.AdjBatch_20	-0.117	0.267	0.662	182
10213	cr_pheno_Y1_Wheel_Q95SpeedNight.AdjBatch_2D	0.265	0.257	0.295	178
10311	cr_pheno_Y1_Wheel_Q95SpeedNight.AdjBatch_40	0.418	0.291	0.146	161
10411	cr_pheno_Y1_Wheel_Q95SpeedNight.AdjBatch_AL	0.274	0.276	0.314	180
10511	cr_pheno_Y2_Wheel_Q95SpeedNight.AdjBatch	0.303	0.082	0	660
10611	cr_pheno_Y2_Wheel_Q95SpeedNight.AdjBatch_1D	-0.31	0.416	0.457	128
10711	cr_pheno_Y2_Wheel_Q95SpeedNight.AdjBatch_20	-0.042	0.338	0.902	135
10811	cr_pheno_Y2_Wheel_Q95SpeedNight.AdjBatch_2D	0.221	0.333	0.51	132
10911	cr_pheno_Y2_Wheel_Q95SpeedNight.AdjBatch_40	0.48	0.312	0.122	150
11011	cr_pheno_Y2_Wheel_Q95SpeedNight.AdjBatch_AL	0.073	0.4	0.857	115
11115	cr_pheno_Y3_Wheel_Q95SpeedNight.AdjBatch	0.252	0.212	0.222	218
11213	cr_pheno_Y3_Wheel_Q95SpeedNight.AdjBatch_1D	-0.917	1.47	0.498	29
11311	cr_pheno_Y3_Wheel_Q95SpeedNight.AdjBatch_20	0.623	0.683	0.399	54
11411	cr_pheno_Y3_Wheel_Q95SpeedNight.AdjBatch_2D	-0.127	1.172	0.915	39
11511	cr_pheno_Y3_Wheel_Q95SpeedNight.AdjBatch_40	-0.464	0.522	0.369	82
11611	cr_pheno_Y3_Wheel_Q95SpeedNight.AdjBatch_AL	2.056	1.797	0.468	14
11711	cr_pheno_Y1_Wheel_Q95SpeedDay.AdjBatch	0.185	0.062	0.001	874
11811	cr_pheno_Y1_Wheel_Q95SpeedDay.AdjBatch_1D	0.167	0.286	0.556	172
11911	cr_pheno_Y1_Wheel_Q95SpeedDay.AdjBatch_20	-0.146	0.267	0.586	182
12011	cr_pheno_Y1_Wheel_Q95SpeedDay.AdjBatch_2D	0.43	0.258	0.091	178
12115	cr_pheno_Y1_Wheel_Q95SpeedDay.AdjBatch_40	0.34	0.29	0.237	161
12213	cr_pheno_Y1_Wheel_Q95SpeedDay.AdjBatch_AL	0.26	0.276	0.339	181
12311	cr_pheno_Y2_Wheel_Q95SpeedDay.AdjBatch	0.221	0.08	0.002	660
12411	cr_pheno_Y2_Wheel_Q95SpeedDay.AdjBatch_1D	0.021	0.415	0.959	128
12511	cr_pheno_Y2_Wheel_Q95SpeedDay.AdjBatch_20	0.232	0.339	0.495	135
12611	cr_pheno_Y2_Wheel_Q95SpeedDay.AdjBatch_2D	0.325	0.332	0.331	132
12711	cr_pheno_Y2_Wheel_Q95SpeedDay.AdjBatch_40	-0.311	0.309	0.317	150
12811	cr_pheno_Y2_Wheel_Q95SpeedDay.AdjBatch_AL	-0.113	0.407	0.782	115
12911	cr_pheno_Y3_Wheel_Q95SpeedDay.AdjBatch	0.294	0.213	0.155	218
13011	cr_pheno_Y3_Wheel_Q95SpeedDay.AdjBatch_1D	0.251	1.269	0.853	29
13115	cr_pheno_Y3_Wheel_Q95SpeedDay.AdjBatch_20	1.615	0.621	0.029	54
13213	cr_pheno_Y3_Wheel_Q95SpeedDay.AdjBatch_2D	-1.388	1.34	0.244	39
13311	cr_pheno_Y3_Wheel_Q95SpeedDay.AdjBatch_40	-1.236	0.543	0.017	82
13411	cr_pheno_Y3_Wheel_Q95SpeedDay.AdjBatch_AL	-2.133	3.694	0.452	14
13511	cr_pheno_Y1_Wheel_Q95SpeedLFC.AdjBatch	0.07	0.06	0.197	873
13611	cr_pheno_Y1_Wheel_Q95SpeedLFC.AdjBatch_1D	0.184	0.286	0.516	172
13711	cr_pheno_Y1_Wheel_Q95SpeedLFC.AdjBatch_20	0.032	0.266	0.905	182
13811	cr_pheno_Y1_Wheel_Q95SpeedLFC.AdjBatch_2D	0.095	0.254	0.708	178
13911	cr_pheno_Y1_Wheel_Q95SpeedLFC.AdjBatch_40	0.581	0.292	0.044	161
14011	cr_pheno_Y1_Wheel_Q95SpeedLFC.AdjBatch_AL	-0.122	0.269	0.651	181
14115	cr_pheno_Y2_Wheel_Q95SpeedLFC.AdjBatch	0.227	0.08	0.002	660
14213	cr_pheno_Y2_Wheel_Q95SpeedLFC.AdjBatch_1D	-0.714	0.414	0.085	128
14311	cr_pheno_Y2_Wheel_Q95SpeedLFC.AdjBatch_20	-0.015	0.338	0.965	135
14411	cr_pheno_Y2_Wheel_Q95SpeedLFC.AdjBatch_2D	-0.68	0.333	0.042	132
14511	cr_pheno_Y2_Wheel_Q95SpeedLFC.AdjBatch_40	0.25	0.311	0.42	150
14611	cr_pheno_Y2_Wheel_Q95SpeedLFC.AdjBatch_AL	0.564	0.395	0.161	115
14711	cr_pheno_Y3_Wheel_Q95SpeedLFC.AdjBatch	0.028	0.208	0.892	218
14811	cr_pheno_Y3_Wheel_Q95SpeedLFC.AdjBatch_1D	-2.41	1.621	0.058	29
14911	cr_pheno_Y3_Wheel_Q95SpeedLFC.AdjBatch_20	-0.957	0.774	0.189	54
15011	cr_pheno_Y3_Wheel_Q95SpeedLFC.AdjBatch_2D	-0.554	1.22	0.639	39
15114	cr_pheno_Y3_Wheel_Q95SpeedLFC.AdjBatch_40	0.196	0.503	0.704	82
15212	cr_pheno_Y3_Wheel_Q95SpeedLFC.AdjBatch_AL	-0.835	2.917	0.754	14
15310	cr_pheno_Y1A_Frailty_Mean.AdjBatchTechCoat	0.061	0.057	0.241	911
1544	cr_pheno_Y1A_Frailty_Mean.AdjBatchTechCoat_1D	-0.197	0.267	0.463	184
1100	cal_int_pheno_elastin_thickness_median_aorta_vvg	0.886	0.281	0.002	116
260	cal_int_pheno_elastin_thickness_mean_aorta_vvg	0.645	0.281	0.024	116
360	cal_int_pheno_elastin_thickness_std_aorta_vvg	0.166	0.28	0.557	116
460	cal_int_pheno_elastin_n_lers_median_aorta_vvg	0.683	0.283	0.018	116
560	cal_int_pheno_elastin_n_lers_mean_aorta_vvg	0.64	0.283	0.026	116
660	cal_int_pheno_elastin_n_lers_std_aorta_vvg	0.408	0.283	0.155	116
760	cal_int_pheno_elastin_break_fraction_aorta_vvg	0.41	0.28	0.149	116
860	cal_int_pheno_elastin_tortuosi_median_aorta_vvg	0.076	0.282	0.789	115
960	cal_int_pheno_elastin_tortuosi_mean_aorta_vvg	0.159	0.284	0.581	116
1060	cal_int_pheno_elastin_tortuosi_std_aorta_vvg	-0.238	0.288	0.41	116
1160	cal_int_pheno_ID	0.314	0.128	0.007	430
1260	cr_covar_Cohort	1.954	0.093	0	946
1360	cr_covar_JobGroup	1.94	0.092	0	946
1460	cr_covar_BWDay	0.895	0.072	0	946
1545	cr_covar_HID	2.018	0.094	0	946
1615	cr_covar_LHID	1.681	0.087	0	946
1713	cr_covar_EN	0.33	0.061	0	946
1812	cr_covar_Coat	0.887	0.072	0	946
1912	cr_pheno_Survdays	0.237	0.061	0	912
2012	cr_pheno_Survdays_1D	0.003	0.273	0.99	182
2116	cr_pheno_Survdays_20	0.298	0.271	0.263	185
2214	cr_pheno_Survdays_2D	0.304	0.248	0.213	187
2312	cr_pheno_Survdays_40	0.21	0.277	0.444	174
2412	cr_pheno_Survdays_AL	0.073	0.27	0.785	184
2512	cr_pheno_Y1_BW_BW	0.568	0.067	0	928
2612	cr_pheno_Y1_BW_BW_1D	0.538	0.274	0.044	185
2712	cr_pheno_Y1_BW_BW_20	0.288	0.265	0.269	188
2812	cr_pheno_Y1_BW_BW_2D	0.356	0.246	0.14	190
2912	cr_pheno_Y1_BW_BW_40	0.54	0.267	0.038	180
3012	cr_pheno_Y1_BW_BW_AL	0.339	0.272	0.205	185
3116	cr_pheno_Y2_BW_BW	0.585	0.073	0	825
3214	cr_pheno_Y2_BW_BW_1D	0.296	0.307	0.331	161
3312	cr_pheno_Y2_BW_BW_20	0.523	0.289	0.067	167
3412	cr_pheno_Y2_BW_BW_2D	0.425	0.275	0.117	168
3512	cr_pheno_Y2_BW_BW_40	0.584	0.288	0.04	164
3612	cr_pheno_Y2_BW_BW_AL	0.567	0.298	0.053	165
3712	cr_pheno_Y3_BW_BW	0.4	0.109	0	483
3812	cr_pheno_Y3_BW_BW_1D	0.455	0.529	0.405	92
3912	cr_pheno_Y3_BW_BW_20	0.276	0.407	0.505	107
4012	cr_pheno_Y3_BW_BW_2D	0.25	0.451	0.588	92
4116	cr_pheno_Y3_BW_BW_40	0.411	0.373	0.277	121
4214	cr_pheno_Y3_BW_BW_AL	-0.132	0.674	0.845	71
4312	cr_pheno_Y1_Glucose_GL.AdjBatch	0.374	0.063	0	927
4412	cr_pheno_Y1_Glucose_GL.AdjBatch_1D	0.432	0.277	0.111	184
4512	cr_pheno_Y1_Glucose_GL.AdjBatch_20	0.759	0.269	0.003	188
4612	cr_pheno_Y1_Glucose_GL.AdjBatch_2D	0.283	0.245	0.241	190
4712	cr_pheno_Y1_Glucose_GL.AdjBatch_40	0.124	0.263	0.636	180
4812	cr_pheno_Y1_Glucose_GL.AdjBatch_AL	0.16	0.27	0.549	185
4912	cr_pheno_Y2_Glucose_GL.AdjBatch	0.061	0.063	0.291	825
5012	cr_pheno_Y2_Glucose_GL.AdjBatch_1D	0.051	0.304	0.866	161
5116	cr_pheno_Y2_Glucose_GL.AdjBatch_20	0.029	0.287	0.918	167
5214	cr_pheno_Y2_Glucose_GL.AdjBatch_2D	0.162	0.27	0.546	168
5312	cr_pheno_Y2_Glucose_GL.AdjBatch_40	-0.178	0.284	0.531	164
5412	cr_pheno_Y2_Glucose_GL.AdjBatch_AL	0.352	0.295	0.229	165
5512	cr_pheno_Y3_Glucose_GL.AdjBatch	0.1	0.103	0.303	484
5612	cr_pheno_Y3_Glucose_GL.AdjBatch_1D	0.416	0.535	0.451	92
5712	cr_pheno_Y3_Glucose_GL.AdjBatch_20	0.295	0.416	0.485	107
5812	cr_pheno_Y3_Glucose_GL.AdjBatch_2D	-0.005	0.451	0.991	92
5912	cr_pheno_Y3_Glucose_GL.AdjBatch_40	-0.272	0.377	0.472	121
6012	cr_pheno_Y3_Glucose_GL.AdjBatch_AL	1.46	0.58	0.025	72
6116	cr_pheno_Y1_Glucose_GL.AdjBatchBW	0.378	0.063	0	927
6214	cr_pheno_Y1_Glucose_GL.AdjBatchBW_1D	0.553	0.279	0.042	184
6312	cr_pheno_Y1_Glucose_GL.AdjBatchBW_20	0.723	0.269	0.005	188
6412	cr_pheno_Y1_Glucose_GL.AdjBatchBW_2D	0.372	0.246	0.123	190
6512	cr_pheno_Y1_Glucose_GL.AdjBatchBW_40	0.381	0.266	0.145	180
6612	cr_pheno_Y1_Glucose_GL.AdjBatchBW_AL	0.145	0.27	0.588	185
6712	cr_pheno_Y2_Glucose_GL.AdjBatchBW	0.068	0.063	0.24	825
6812	cr_pheno_Y2_Glucose_GL.AdjBatchBW_1D	0.087	0.304	0.774	161
6912	cr_pheno_Y2_Glucose_GL.AdjBatchBW_20	0.075	0.288	0.794	167
7012	cr_pheno_Y2_Glucose_GL.AdjBatchBW_2D	0.156	0.27	0.56	168
7116	cr_pheno_Y2_Glucose_GL.AdjBatchBW_40	-0.173	0.284	0.544	164
7214	cr_pheno_Y2_Glucose_GL.AdjBatchBW_AL	0.206	0.294	0.481	165
7312	cr_pheno_Y3_Glucose_GL.AdjBatchBW	0.098	0.103	0.311	484
7412	cr_pheno_Y3_Glucose_GL.AdjBatchBW_1D	0.202	0.541	0.715	92
7512	cr_pheno_Y3_Glucose_GL.AdjBatchBW_20	0.366	0.415	0.387	107
7612	cr_pheno_Y3_Glucose_GL.AdjBatchBW_2D	-0.161	0.453	0.724	92
7712	cr_pheno_Y3_Glucose_GL.AdjBatchBW_40	-0.273	0.377	0.469	121
7812	cr_pheno_Y3_Glucose_GL.AdjBatchBW_AL	1.163	0.595	0.076	72
7912	cr_pheno_Y1_FACS_Lymph.PercViable.AdjBatch	0.428	0.064	0	927
8012	cr_pheno_Y1_FACS_Lymph.PercViable.AdjBatch_1D	0.731	0.275	0.006	185
8116	cr_pheno_Y1_FACS_Lymph.PercViable.AdjBatch_20	0.509	0.268	0.051	187
8214	cr_pheno_Y1_FACS_Lymph.PercViable.AdjBatch_2D	0.758	0.249	0.002	190
8312	cr_pheno_Y1_FACS_Lymph.PercViable.AdjBatch_40	0.401	0.269	0.129	179
8412	cr_pheno_Y1_FACS_Lymph.PercViable.AdjBatch_AL	0.318	0.272	0.235	185
8512	cr_pheno_Y2_FACS_Lymph.PercViable.AdjBatch	0.252	0.067	0	822
8612	cr_pheno_Y2_FACS_Lymph.PercViable.AdjBatch_1D	0.159	0.304	0.599	161
8712	cr_pheno_Y2_FACS_Lymph.PercViable.AdjBatch_20	0.457	0.29	0.111	166
8812	cr_pheno_Y2_FACS_Lymph.PercViable.AdjBatch_2D	0.628	0.272	0.019	168
8912	cr_pheno_Y2_FACS_Lymph.PercViable.AdjBatch_40	0.01	0.284	0.972	164
9012	cr_pheno_Y2_FACS_Lymph.PercViable.AdjBatch_AL	0.013	0.291	0.966	165
9116	cr_pheno_Y3_FACS_Lymph.PercViable.AdjBatch	0.2	0.106	0.04	480
9214	cr_pheno_Y3_FACS_Lymph.PercViable.AdjBatch_1D	-0.204	0.538	0.705	92
9312	cr_pheno_Y3_FACS_Lymph.PercViable.AdjBatch_20	-0.102	0.419	0.809	107
9412	cr_pheno_Y3_FACS_Lymph.PercViable.AdjBatch_2D	0.017	0.452	0.97	92
9512	cr_pheno_Y3_FACS_Lymph.PercViable.AdjBatch_40	0.45	0.391	0.257	118
9612	cr_pheno_Y3_FACS_Lymph.PercViable.AdjBatch_AL	0.772	0.613	0.24	72
9712	cr_pheno_Y1_FACS_Myeloid.PercViable.AdjBatch	0.419	0.064	0	927
9812	cr_pheno_Y1_FACS_Myeloid.PercViable.AdjBatch_1D	0.715	0.275	0.007	185
9912	cr_pheno_Y1_FACS_Myeloid.PercViable.AdjBatch_20	0.369	0.266	0.158	187
10012	cr_pheno_Y1_FACS_Myeloid.PercViable.AdjBatch_2D	0.404	0.246	0.093	190
10116	cr_pheno_Y1_FACS_Myeloid.PercViable.AdjBatch_40	0.097	0.266	0.713	179
10214	cr_pheno_Y1_FACS_Myeloid.PercViable.AdjBatch_AL	0.153	0.271	0.568	185
10312	cr_pheno_Y2_FACS_Myeloid.PercViable.AdjBatch	0.255	0.067	0	824
10412	cr_pheno_Y2_FACS_Myeloid.PercViable.AdjBatch_1D	0.314	0.306	0.302	161
10512	cr_pheno_Y2_FACS_Myeloid.PercViable.AdjBatch_20	0.636	0.292	0.027	166
10612	cr_pheno_Y2_FACS_Myeloid.PercViable.AdjBatch_2D	0.524	0.274	0.052	168
10712	cr_pheno_Y2_FACS_Myeloid.PercViable.AdjBatch_40	0.168	0.284	0.552	164
10812	cr_pheno_Y2_FACS_Myeloid.PercViable.AdjBatch_AL	-0.076	0.292	0.795	165
10912	cr_pheno_Y3_FACS_Myeloid.PercViable.AdjBatch	0.216	0.106	0.027	480
11012	cr_pheno_Y3_FACS_Myeloid.PercViable.AdjBatch_1D	-0.076	0.55	0.891	91
11116	cr_pheno_Y3_FACS_Myeloid.PercViable.AdjBatch_20	-0.04	0.419	0.924	107
11214	cr_pheno_Y3_FACS_Myeloid.PercViable.AdjBatch_2D	0.041	0.453	0.929	92
11312	cr_pheno_Y3_FACS_Myeloid.PercViable.AdjBatch_40	0.443	0.391	0.265	118
11412	cr_pheno_Y3_FACS_Myeloid.PercViable.AdjBatch_AL	1.005	0.605	0.127	72
11512	cr_pheno_Y1_FACS_CLLlike.PercViable.AdjBatch	0.442	0.064	0	926
11612	cr_pheno_Y1_FACS_CLLlike.PercViable.AdjBatch_1D	0.221	0.271	0.408	184
11712	cr_pheno_Y1_FACS_CLLlike.PercViable.AdjBatch_20	0.359	0.268	0.171	187
11812	cr_pheno_Y1_FACS_CLLlike.PercViable.AdjBatch_2D	0.244	0.244	0.31	190
11912	cr_pheno_Y1_FACS_CLLlike.PercViable.AdjBatch_40	0.42	0.266	0.108	180
12012	cr_pheno_Y1_FACS_CLLlike.PercViable.AdjBatch_AL	0.886	0.278	0.001	185
12116	cr_pheno_Y2_FACS_CLLlike.PercViable.AdjBatch	0.351	0.069	0	824
12214	cr_pheno_Y2_FACS_CLLlike.PercViable.AdjBatch_1D	0.54	0.307	0.075	161
12312	cr_pheno_Y2_FACS_CLLlike.PercViable.AdjBatch_20	-0.378	0.28	0.18	167
12412	cr_pheno_Y2_FACS_CLLlike.PercViable.AdjBatch_2D	-0.016	0.271	0.953	168
12512	cr_pheno_Y2_FACS_CLLlike.PercViable.AdjBatch_40	0.503	0.293	0.082	163
12612	cr_pheno_Y2_FACS_CLLlike.PercViable.AdjBatch_AL	0.925	0.299	0.002	165
12712	cr_pheno_Y3_FACS_CLLlike.PercViable.AdjBatch	0.157	0.105	0.108	481
12812	cr_pheno_Y3_FACS_CLLlike.PercViable.AdjBatch_1D	0.292	0.537	0.596	92
12912	cr_pheno_Y3_FACS_CLLlike.PercViable.AdjBatch_20	0.22	0.417	0.604	107
13012	cr_pheno_Y3_FACS_CLLlike.PercViable.AdjBatch_2D	-0.507	0.46	0.266	92
13116	cr_pheno_Y3_FACS_CLLlike.PercViable.AdjBatch_40	0.147	0.388	0.708	118
13214	cr_pheno_Y3_FACS_CLLlike.PercViable.AdjBatch_AL	-0.155	0.656	0.814	72
13312	cr_pheno_Y1_FACS_Other.PercViable.AdjBatch	0.369	0.063	0	927
13412	cr_pheno_Y1_FACS_Other.PercViable.AdjBatch_1D	0.138	0.27	0.605	185
13512	cr_pheno_Y1_FACS_Other.PercViable.AdjBatch_20	0.486	0.267	0.062	188
13612	cr_pheno_Y1_FACS_Other.PercViable.AdjBatch_2D	0.554	0.248	0.022	189
13712	cr_pheno_Y1_FACS_Other.PercViable.AdjBatch_40	0.234	0.264	0.37	180
13812	cr_pheno_Y1_FACS_Other.PercViable.AdjBatch_AL	0.544	0.273	0.041	185
13912	cr_pheno_Y2_FACS_Other.PercViable.AdjBatch	0.4	0.07	0	823
14012	cr_pheno_Y2_FACS_Other.PercViable.AdjBatch_1D	0.047	0.303	0.876	161
14116	cr_pheno_Y2_FACS_Other.PercViable.AdjBatch_20	0.036	0.286	0.899	167
14214	cr_pheno_Y2_FACS_Other.PercViable.AdjBatch_2D	0.921	0.278	0.001	167
14312	cr_pheno_Y2_FACS_Other.PercViable.AdjBatch_40	0.87	0.293	0.002	163
14412	cr_pheno_Y2_FACS_Other.PercViable.AdjBatch_AL	0.318	0.294	0.276	165
14512	cr_pheno_Y3_FACS_Other.PercViable.AdjBatch	0.202	0.105	0.038	481
14612	cr_pheno_Y3_FACS_Other.PercViable.AdjBatch_1D	0.277	0.537	0.615	92
14712	cr_pheno_Y3_FACS_Other.PercViable.AdjBatch_20	-0.023	0.42	0.957	107
14812	cr_pheno_Y3_FACS_Other.PercViable.AdjBatch_2D	0.952	0.435	0.038	92
14912	cr_pheno_Y3_FACS_Other.PercViable.AdjBatch_40	0.75	0.385	0.056	118
15012	cr_pheno_Y3_FACS_Other.PercViable.AdjBatch_AL	-0.311	0.654	0.633	72
15115	cr_pheno_Y1_FACS_B.PercLymph.AdjBatch	0.806	0.071	0	928
15213	cr_pheno_Y1_FACS_B.PercLymph.AdjBatch_1D	1.135	0.281	0	185
15311	cr_pheno_Y1_FACS_B.PercLymph.AdjBatch_20	0.388	0.266	0.137	188
1546	cr_pheno_Y1_FACS_B.PercLymph.AdjBatch_2D	0.621	0.249	0.01	190
1170	cr_pheno_Y1A_Frailty_Mean.AdjBatchTechCoat_20	-0.886	0.263	0.001	180
270	cr_pheno_Y1A_Frailty_Mean.AdjBatchTechCoat_2D	-0.396	0.238	0.101	190
370	cr_pheno_Y1A_Frailty_Mean.AdjBatchTechCoat_40	-0.165	0.268	0.541	172
470	cr_pheno_Y1A_Frailty_Mean.AdjBatchTechCoat_AL	0.061	0.267	0.818	186
570	cr_pheno_Y1B_Frailty_Mean.AdjBatchTechCoat	0.12	0.059	0.023	901
670	cr_pheno_Y1B_Frailty_Mean.AdjBatchTechCoat_1D	0.461	0.284	0.099	174
[truncated: 13,340 more rows]
