# Supplementary material for: Genetic correlation-guided mega-analysis of DO mice provides mechanistic insight and candidate genes for age-related pathologies
Source: PLoS Genet. 2026 Feb 27;22(2):e1012037. doi: 10.1371/journal.pgen.1012037 (PMC12948109; doi:10.1371/journal.pgen.1012037)
Supplement: S6 Table — Lists 1,898 phenotypes, filtered by h2 and excluding diet-specific DRiDO phenotypes. The ‘Cluster’ column specifies the meta-trait each trait comprises. (TXT) [file pgen.1012037.s034.txt]

Trait	Cluster
1	cr_pheno_metcage_Y2_VH2O	1
2	cr_pheno_metcage_Y2_VH2O_light	1
3	cr_pheno_metcage_Y2_VH2O_dark	1
4	cr_pheno_metcage_Y2_VH2O_pre.lights.off	1
5	cr_pheno_metcage_Y2_VH2O_post.lights.off	1
6	cr_pheno_metcage_Y2_VH2O_pre.lights.on	1
7	cr_pheno_metcage_Y2_VH2O_post.lights.on	1
8	cr_pheno_metcage_Y2_VH2O_lights.on	1
9	cr_pheno_metcage_Y2_VH2O_lights.off	1
10	cr_pheno_metcage_Y2_VH2O_Tue	1
11	cr_pheno_metcage_Y2_VH2O_dark_Tue	1
12	cr_pheno_metcage_Y2_VH2O_pre.lights.off_Tue	1
13	cr_pheno_metcage_Y2_VH2O_post.lights.off_Tue	1
14	cr_pheno_metcage_Y2_VH2O_pre.lights.on_Tue	1
15	cr_pheno_metcage_Y2_VH2O_lights.off_Tue	1
16	cr_pheno_metcage_Y2_VO2_light	2
17	cr_pheno_metcage_Y2_KCal_hr_light	2
18	cr_pheno_metcage_Y2_VO2_pre.lights.off	2
19	cr_pheno_metcage_Y2_VCO2_pre.lights.off	2
20	cr_pheno_metcage_Y2_KCal_hr_pre.lights.off	2
21	cr_pheno_metcage_Y2_VO2_post.lights.on	2
22	cr_pheno_metcage_Y2_VCO2_post.lights.on	2
23	cr_pheno_metcage_Y2_KCal_hr_post.lights.on	2
24	cr_pheno_metcage_Y2_VO2_lights.on	2
25	cr_pheno_metcage_Y2_VCO2_lights.on	2
26	cr_pheno_metcage_Y2_KCal_hr_lights.on	2
27	cr_pheno_metcage_Y2_VO2_light_Tue	2
28	cr_pheno_metcage_Y2_VCO2_light_Tue	2
29	cr_pheno_metcage_Y2_KCal_hr_light_Tue	2
30	cr_pheno_metcage_Y2_VO2_pre.lights.off_Tue	2
31	cr_pheno_metcage_Y2_VCO2_pre.lights.off_Tue	2
32	cr_pheno_metcage_Y2_KCal_hr_pre.lights.off_Tue	2
33	cr_pheno_metcage_Y2_VO2_lights.on_Tue	2
34	cr_pheno_metcage_Y2_VCO2_lights.on_Tue	2
35	cr_pheno_metcage_Y2_KCal_hr_lights.on_Tue	2
36	cr_pheno_metcage_Y2_VO2	3
37	cr_pheno_metcage_Y2_KCal_hr	3
38	cr_pheno_metcage_Y2_VO2_post.lights.off	3
39	cr_pheno_metcage_Y2_KCal_hr_post.lights.off	3
40	cr_pheno_metcage_Y2_VO2_lights.off	3
41	cr_pheno_metcage_Y2_VCO2_lights.off	3
42	cr_pheno_metcage_Y2_KCal_hr_lights.off	3
43	cr_pheno_metcage_Y2_VO2_Tue	3
44	cr_pheno_metcage_Y2_VCO2_Tue	3
45	cr_pheno_metcage_Y2_KCal_hr_Tue	3
46	cr_pheno_metcage_Y2_VO2_dark_Tue	3
47	cr_pheno_metcage_Y2_VCO2_dark_Tue	3
48	cr_pheno_metcage_Y2_KCal_hr_dark_Tue	3
49	cr_pheno_metcage_Y2_VO2_post.lights.off_Tue	3
50	cr_pheno_metcage_Y2_KCal_hr_post.lights.off_Tue	3
51	cr_pheno_metcage_Y2_VO2_pre.lights.on_Tue	3
52	cr_pheno_metcage_Y2_VCO2_pre.lights.on_Tue	3
53	cr_pheno_metcage_Y2_KCal_hr_pre.lights.on_Tue	3
54	cr_pheno_metcage_Y2_VO2_post.lights.on_Tue	3
55	cr_pheno_metcage_Y2_VCO2_post.lights.on_Tue	3
56	cr_pheno_metcage_Y2_KCal_hr_post.lights.on_Tue	3
57	cr_pheno_metcage_Y2_VO2_lights.off_Tue	3
58	cr_pheno_metcage_Y2_VCO2_lights.off_Tue	3
59	cr_pheno_metcage_Y2_KCal_hr_lights.off_Tue	3
60	catnap_pheno_RQ	4
61	catnap_pheno_RQ.REST.	4
62	catnap_pheno_RQ.SLEEP.	4
63	catnap_pheno_RQ.ACTIVE.	4
64	catnap_pheno_RQ.RUN.	4
65	catnap_pheno_RQ.EAT.DRINK.	4
66	catnap_pheno_RQ.EAT.	4
67	catnap_pheno_RQ.dark.	4
68	catnap_pheno_RQ.early.dark.	4
69	catnap_pheno_RQ.early.light.	4
70	catnap_pheno_RQ.late.dark.	4
71	catnap_pheno_RQ.late.light.	4
72	catnap_pheno_RQ.light.	4
73	catnap_pheno_KCal_hr.REST.	5
74	catnap_pheno_KCal_hr.SLEEP.	5
75	catnap_pheno_KCal_hr.EAT.DRINK.	5
76	catnap_pheno_KCal_hr.EAT.	5
77	catnap_pheno_VO2.REST.	5
78	catnap_pheno_VO2.EAT.DRINK.	5
79	catnap_pheno_VO2.EAT.	5
80	catnap_pheno_KCal_hr.early.light.	5
81	catnap_pheno_KCal_hr.late.light.	5
82	catnap_pheno_KCal_hr.light.	5
83	catnap_pheno_VO2.early.light.	5
84	catnap_pheno_VO2.late.light.	5
85	catnap_pheno_VO2.light.	5
86	catnap_pheno_VH2O	6
87	catnap_pheno_VH2O.REST.	6
88	catnap_pheno_VH2O.ACTIVE.	6
89	catnap_pheno_VH2O.RUN.	6
90	catnap_pheno_VH2O.EAT.DRINK.	6
91	catnap_pheno_VH2O.EAT.	6
92	catnap_pheno_VH2O.early.dark.	6
93	catnap_pheno_VH2O.early.light.	6
94	catnap_pheno_VH2O.late.dark.	6
95	catnap_pheno_VH2O.late.light.	6
96	catnap_pheno_VH2O.light.	6
97	catnap_pheno_WheelMeters.late.light.	7
98	catnap_pheno_WheelSpeed.late.light.	7
99	catnap_pheno_state.2.late.light.	7
100	catnap_pheno_state.3.late.light.	7
101	catnap_pheno_Water.early.light.	8
102	catnap_pheno_state.2.early.light.	8
103	catnap_pheno_state.3.light.	8
104	catnap_pheno_state.4.light.	8
105	catnap_pheno_state.3.lights.on.ratio.	8
106	catnap_pheno_Food.light.	9
107	catnap_pheno_Water.light.	9
108	catnap_pheno_Food.late.light.	10
109	catnap_pheno_Water.late.light.	10
110	catnap_pheno_state.4.late.light.	10
111	catnap_pheno_state.5.lights.off.ratio.	10
112	catnap_pheno_sleeping.median.period	11
113	catnap_pheno_sleeping.max.period	11
114	catnap_pheno_state.0.dark.	12
115	catnap_pheno_state.0.early.dark.	12
116	catnap_pheno_state.0.late.dark.	12
117	catnap_pheno_state.1	13
118	catnap_pheno_sleeping.median.interval	13
119	catnap_pheno_sleeping.max.interval	13
120	catnap_pheno_state.0.light.	13
121	catnap_pheno_state.1.early.light.	13
122	catnap_pheno_state.1.late.light.	13
123	catnap_pheno_state.1.light.	13
124	ches_striatum_pheno_Rev.Total.Trials	14
125	catnap_pheno_VCO2.late.light.	14
126	catnap_pheno_KCal_hr.ACTIVE.	15
127	catnap_pheno_KCal_hr.RUN.	15
128	catnap_pheno_VCO2.RUN.	15
129	catnap_pheno_VO2.ACTIVE.	15
130	catnap_pheno_VO2.RUN.	15
131	catnap_pheno_state.3	16
132	catnap_pheno_exercising.median.period	16
133	catnap_pheno_exercising.max.period	16
134	catnap_pheno_state.3.dark.	16
135	catnap_pheno_state.3.early.dark.	16
136	catnap_pheno_state.3.late.dark.	16
137	catnap_pheno_state.5	17
138	catnap_pheno_sleeping.num.period	17
139	catnap_pheno_exercising.max.interval	17
140	catnap_pheno_state.1.late.dark.	17
141	catnap_pheno_state.5.dark.	17
142	catnap_pheno_state.5.early.dark.	17
143	catnap_pheno_KCal_hr	18
144	catnap_pheno_VO2	18
145	catnap_pheno_KCal_hr.dark.	18
146	catnap_pheno_KCal_hr.early.dark.	18
147	catnap_pheno_KCal_hr.late.dark.	18
148	catnap_pheno_VO2.dark.	18
149	catnap_pheno_VO2.early.dark.	18
150	catnap_pheno_VO2.late.dark.	18
151	catnap_pheno_state.2	19
152	catnap_pheno_VCO2.late.dark.	19
153	catnap_pheno_Water.late.dark.	19
154	catnap_pheno_state.2.dark.	19
155	catnap_pheno_state.2.early.dark.	19
156	catnap_pheno_state.2.late.dark.	19
157	catnap_pheno_state.5.early.light.	19
158	cr_pheno_Y3_CBC_NumRetic.AdjBatch	20
159	catnap_pheno_AllMeters.lights.on.ratio.	21
160	catnap_pheno_XBreak.lights.on.ratio.	21
161	catnap_pheno_YBreak.lights.on.ratio.	21
162	catnap_pheno_KCal_hr.lights.on.ratio.	22
163	catnap_pheno_VCO2.lights.on.ratio.	22
164	catnap_pheno_VH2O.lights.on.ratio.	22
165	catnap_pheno_VO2.lights.on.ratio.	22
166	catnap_pheno_WheelSpeed.REST.	23
167	catnap_pheno_Food.lights.on.ratio.	23
168	catnap_pheno_VH2O.lights.off.ratio.	23
169	catnap_pheno_WheelMeters	24
170	catnap_pheno_WheelMeters.ACTIVE.	24
171	catnap_pheno_WheelMeters.RUN.	24
172	catnap_pheno_WheelMeters.dark.	24
173	catnap_pheno_WheelMeters.early.dark.	24
174	catnap_pheno_WheelMeters.late.dark.	24
175	catnap_pheno_Food.SLEEP.	25
176	catnap_pheno_KCal_hr.lights.off.ratio.	25
177	catnap_pheno_PedSpeed.lights.off.ratio.	25
178	catnap_pheno_Water.lights.off.ratio.	25
179	catnap_pheno_Food	26
180	catnap_pheno_Food.EAT.DRINK.	26
181	catnap_pheno_Food.EAT.	26
182	catnap_pheno_Food.late.dark.	26
183	catnap_pheno_Food.ACTIVE.	27
184	catnap_pheno_exercising.num.period	27
185	catnap_pheno_state.2.lights.off.ratio.	27
186	Sven_HFD_pheno_delta.ftm	28
187	Sven_HFD_pheno_delta.ltm	28
188	Sven_HFD_pheno_delta.perc.fat	28
189	Sven_HFD_pheno_delta.t.area	28
190	Sven_HFD_pheno_delta.ttm	28
191	Sven_HFD_pheno_delta.weight	28
192	Sven_HFD_pheno_bw.pc2	28
193	Sven_HFD_pheno_bw.28	29
194	Sven_HFD_pheno_bw.29	29
195	Sven_HFD_pheno_bw.30	29
196	Sven_HFD_pheno_leptin	30
197	Sven_HFD_pheno_perc.fat1	30
198	Sven_HFD_pheno_perc.fat2	30
199	Sven_HFD_pheno_ftm1	30
200	Sven_HFD_pheno_ftm2	30
201	Sven_HFD_pheno_insulin	30
202	Sven_HFD_pheno_ltm1	31
203	Sven_HFD_pheno_ltm2	31
204	Sven_HFD_pheno_necr.wt	31
205	Sven_HFD_pheno_t.area1	31
206	Sven_HFD_pheno_t.area2	31
207	Sven_HFD_pheno_ttm1	31
208	Sven_HFD_pheno_ttm2	31
209	Sven_HFD_pheno_weight1	31
210	Sven_HFD_pheno_weight2	31
211	Sven_HFD_pheno_bw.10	31
212	Sven_HFD_pheno_bw.11	31
213	Sven_HFD_pheno_bw.12	31
214	Sven_HFD_pheno_bw.13	31
215	Sven_HFD_pheno_bw.14	31
216	Sven_HFD_pheno_bw.15	31
217	Sven_HFD_pheno_bw.16	31
218	Sven_HFD_pheno_bw.17	31
219	Sven_HFD_pheno_bw.18	31
220	Sven_HFD_pheno_bw.19	31
221	Sven_HFD_pheno_bw.20	31
222	Sven_HFD_pheno_bw.21	31
223	Sven_HFD_pheno_bw.22	31
224	Sven_HFD_pheno_bw.23	31
225	Sven_HFD_pheno_bw.24	31
226	Sven_HFD_pheno_bw.25	31
227	Sven_HFD_pheno_bw.26	31
228	Sven_HFD_pheno_bw.27	31
229	Sven_HFD_pheno_bw.6	31
230	Sven_HFD_pheno_bw.7	31
231	Sven_HFD_pheno_bw.8	31
232	Sven_HFD_pheno_bw.9	31
233	Sven_HFD_pheno_bw.pc1	31
234	Sven_HFD_pheno_length1	31
235	Sven_HFD_pheno_length2	31
236	attie_pheno_G33_ins_secrete_gm	32
237	attie_pheno_G33_ins_secrete_gm_adj_IPI	32
238	attie_pheno_G83_ins_secrete_gm	32
239	attie_pheno_G83_ins_secrete_gm_adj_IPI	32
240	attie_pheno_G83_ins_secrete_gm_adj_G33	32
241	attie_pheno_AA_G83_ins_secrete_gm	32
242	attie_pheno_AA_G83_ins_secrete_gm_adj_IPI	32
243	attie_pheno_AA_G83_ins_secrete_gm_adj_G33	32
244	attie_pheno_AA_G83_ins_secrete_gm_adj_G83	32
245	attie_pheno_GLP1_G83_ins_secrete_gm	32
246	attie_pheno_GLP1_G83_ins_secrete_gm_adj_IPI	32
247	attie_pheno_GLP1_G83_ins_secrete_gm_adj_G33	32
248	attie_pheno_GLP1_G83_ins_secrete_gm_adj_G83	32
249	attie_pheno_KCl_G33_ins_secrete_gm	32
250	attie_pheno_KCl_G33_ins_secrete_gm_adj_IPI	32
251	attie_pheno_KCl_G33_ins_secrete_gm_adj_G33	32
252	attie_pheno_G167_ins_secrete_gm	32
253	attie_pheno_G167_ins_secrete_gm_adj_IPI	32
254	attie_pheno_G167_ins_secrete_gm_adj_G33	32
255	attie_pheno_PA_G167_ins_secrete_gm	32
256	attie_pheno_PA_G167_ins_secrete_gm_adj_IPI	32
257	attie_pheno_PA_G167_ins_secrete_gm_adj_G33	32
258	attie_pheno_PA_G167_ins_secrete_gm_adj_G167	32
259	attie_pheno_Ins_0min	33
260	attie_pheno_HOMA_B_0min	33
261	attie_pheno_HOMA_IR_0min	33
262	attie_pheno_Ins_tAUC	33
263	attie_pheno_Ins_tAUC_adj_Ins_0min	33
264	attie_pheno_Ins_sac	34
265	attie_pheno_weight_sac	34
266	attie_pheno_food_ave	34
267	attie_pheno_num_islets	35
268	attie_pheno_Ins_per_islet	35
269	attie_pheno_WPIC	35
270	attie_pheno_Glu_tAUC	36
271	attie_pheno_Glu_tAUC_adj_Glu_0min	36
272	attie_pheno_Glu_0min	37
273	attie_pheno_Glu_sac	37
274	cr_pheno_metcage_Y3_XBreak	38
275	cr_pheno_metcage_Y3_YBreak	38
276	cr_pheno_metcage_Y3_XBreak_light	38
277	cr_pheno_metcage_Y3_YBreak_light	38
278	cr_pheno_metcage_Y3_YBreak_pre.lights.off	38
279	cr_pheno_metcage_Y3_XBreak_post.lights.on	38
280	cr_pheno_metcage_Y3_YBreak_post.lights.on	38
281	cr_pheno_metcage_Y3_XBreak_Tue	38
282	cr_pheno_metcage_Y3_YBreak_Tue	38
283	cr_pheno_metcage_Y3_XBreak_light_Tue	38
284	cr_pheno_metcage_Y3_YBreak_light_Tue	38
285	cr_pheno_metcage_Y3_XBreak_pre.lights.off_Tue	38
286	cr_pheno_metcage_Y3_YBreak_pre.lights.off_Tue	38
287	cr_pheno_metcage_Y3_YBreak_lights.on_Tue	38
288	cr_pheno_metcage_Y2_XBreak_light	39
289	cr_pheno_metcage_Y2_XBreak_pre.lights.off	39
290	cr_pheno_metcage_Y2_XBreak_post.lights.on	39
291	cr_pheno_metcage_Y2_YBreak_post.lights.on	39
292	cr_pheno_metcage_Y2_XBreak_lights.on	39
293	cr_pheno_metcage_Y2_YBreak_lights.on	39
294	cr_pheno_metcage_Y2_XBreak_light_Tue	39
295	cr_pheno_metcage_Y2_YBreak_light_Tue	39
296	cr_pheno_metcage_Y2_YBreak_post.lights.on_Tue	39
297	cr_pheno_metcage_Y2_XBreak_lights.on_Tue	39
298	cr_pheno_metcage_Y2_YBreak_lights.on_Tue	39
299	cr_pheno_Y1_FACS_Mono.OtherPercMono.AdjBatch	40
300	cr_pheno_Y2_FACS_Mono.OtherPercMono.AdjBatch	40
301	cr_pheno_Y3A_Frailty_Tumours	41
302	cr_pheno_Y2_CBC_MPV.AdjBatchClumps	42
303	cr_pheno_Y2_CBC_PDWcv.AdjBatchClumps	42
304	catnap_pheno_AllMeters.late.dark.	43
305	catnap_pheno_PedMeters.late.dark.	43
306	catnap_pheno_XBreak.late.dark.	43
307	catnap_pheno_YBreak.late.dark.	43
308	catnap_pheno_ZBreak.late.dark.	43
309	catnap_pheno_AllMeters.EAT.DRINK.	44
310	catnap_pheno_PedMeters.EAT.DRINK.	44
311	catnap_pheno_XBreak.EAT.DRINK.	44
312	catnap_pheno_YBreak.EAT.DRINK.	44
313	catnap_pheno_AllMeters	45
314	catnap_pheno_PedMeters	45
315	catnap_pheno_XBreak	45
316	catnap_pheno_AllMeters.ACTIVE.	45
317	catnap_pheno_AllMeters.dark.	45
318	catnap_pheno_AllMeters.early.dark.	45
319	catnap_pheno_PedMeters.dark.	45
320	catnap_pheno_PedMeters.early.dark.	45
321	catnap_pheno_XBreak.early.dark.	45
322	catnap_pheno_YBreak.dark.	45
323	cr_pheno_Y2_CBC_NumNeut.AdjBatch	46
324	cr_pheno_Y2_CBC_NumMono.AdjBatch	46
325	cr_pheno_Y1_CBC_NumMono.AdjBatch	47
326	cr_pheno_Y1_CBC_PercMono.AdjBatch	47
327	cr_pheno_Y1_CBC_NumWBC.AdjBatch	48
328	cr_pheno_Y1_CBC_NumLymph.AdjBatch	48
329	cr_pheno_Y1_CBC_NLR.AdjBatch	48
330	cr_pheno_Y1_CBC_PercLymph.AdjBatch	48
331	cr_pheno_Y1_CBC_PercNeut.AdjBatch	48
332	cr_pheno_Y2_FACS_Lymph.PercViable.AdjBatch	49
333	cr_pheno_Y2_FACS_Myeloid.PercViable.AdjBatch	49
334	cr_pheno_Y2_FACS_Other.PercViable.AdjBatch	49
335	cr_pheno_Y1_FACS_Lymph.PercViable.AdjBatch	50
336	cr_pheno_Y1_FACS_Myeloid.PercViable.AdjBatch	50
337	cr_pheno_Y1_FACS_Other.PercViable.AdjBatch	50
338	cr_pheno_Y1_CBC_NumEos.AdjBatchClumps	51
339	cr_pheno_Y2_CBC_NumEos.AdjBatchClumps	51
340	cr_pheno_Y1_CBC_PercEos.AdjBatchClumps	51
341	cr_pheno_Y1_FACS_Eos.PercMyeloid.AdjBatch	51
342	cr_pheno_Y2_FACS_Eos.PercMyeloid.AdjBatch	51
343	cr_pheno_Y3_FACS_Eos.PercMyeloid.AdjBatch	51
344	cr_pheno_Y3_FACS_Mono.OtherPercMono.AdjBatch	51
345	cr_pheno_Y3_FACS_Lymph.PercViable.AdjBatch	52
346	cr_pheno_Y3_FACS_Myeloid.PercViable.AdjBatch	52
347	cr_pheno_Y3_FACS_Other.PercViable.AdjBatch	52
348	cr_pheno_Y3_FACS_NK.PercLymph.AdjBatch	52
349	cr_pheno_Y2_CBC_NLR.AdjBatch	53
350	cr_pheno_Y2_CBC_PercLymph.AdjBatch	53
351	cr_pheno_Y2_CBC_PercNeut.AdjBatch	53
352	cr_pheno_Y2B_Frailty_Mean.AdjBatchTechCoat	53
353	cr_pheno_Y2B_Frailty_BodyCondition	53
354	cal_int_pheno_Vision.loss	54
355	cal_int_pheno_meta_DFIclust5_Ocular	54
356	cal_int_pheno_circ.w	55
357	cal_int_pheno_param_circ.w	55
358	cal_int_pheno_param_DFI	55
359	cal_int_pheno_Alopecia	56
360	cal_int_pheno_Coat.condition	56
361	cal_int_pheno_MFI	56
362	cal_int_pheno_meta_DFIclust1_Integument	56
363	cr_pheno_Y3_FACS_Neut.PercMyeloid.AdjBatch	57
364	cr_pheno_Y3_FACS_Mono.PercMyeloid.AdjBatch	57
365	cr_pheno_Y1_FACS_Mono.ResidPercMono.AdjBatch	58
366	cr_pheno_Y2_FACS_Mono.ResidPercMono.AdjBatch	58
367	cr_pheno_Y3_FACS_Mono.ResidPercMono.AdjBatch	58
368	cr_pheno_Y1_FACS_Mono.InflPercMono.AdjBatch	58
369	cr_pheno_Y2_FACS_Mono.InflPercMono.AdjBatch	58
370	cr_pheno_Y3_FACS_Mono.InflPercMono.AdjBatch	58
371	cr_pheno_Y2_FACS_CD4T.PercT.AdjBatch	59
372	cr_pheno_Y3_FACS_CD4T.PercT.AdjBatch	59
373	cr_pheno_Y2_FACS_CD8T.PercT.AdjBatch	59
374	cr_pheno_Y3_FACS_CD8T.PercT.AdjBatch	59
375	Sven_HFD_pheno_gtt.120	60
376	Sven_HFD_pheno_gtt.180	60
377	Sven_HFD_pheno_gtt.auc	60
378	Sven_HFD_pheno_gtt.t30	60
379	Sven_HFD_pheno_bw.3	61
380	Sven_HFD_pheno_gtt.t0	61
381	cr_pheno_Y2_FACS_CD4T.CD62LnegCD44negPercCD4T.AdjBatch	62
382	cr_pheno_Y2_FACS_CD8T.CD62LnegCD44negPercCD8T.AdjBatch	62
383	cr_pheno_Y1_FACS_CD8T.CD62LposCD44posPercCD8T.AdjBatch	62
384	cr_pheno_Y2_FACS_CD8T.CD62LposCD44posPercCD8T.AdjBatch	62
385	cr_pheno_Y1_FACS_CD4T.CD62LnegCD44negPercCD4T.AdjBatch	63
386	cr_pheno_Y1_FACS_CD4T.CD62LposCD44negPercCD4T.AdjBatch	63
387	cr_pheno_Y1_FACS_CD8T.CD62LnegCD44negPercCD8T.AdjBatch	63
388	cr_pheno_Y1_FACS_B.CD62LposPercB.AdjBatch	64
389	cr_pheno_Y2_FACS_B.CD62LposPercB.AdjBatch	64
390	cr_pheno_Y3_FACS_B.CD62LposPercB.AdjBatch	64
391	catnap_pheno_lifespan	65
392	cr_pheno_metcage_Y1_RQ_lights.off.ratio	66
393	cr_pheno_metcage_Y1_VH2O_lights.on.ratio.12hr	66
394	cr_pheno_metcage_Y1_VH2O_lights.off.ratio.12hr	66
395	cal_int_pheno_MiddelEmInt	67
396	cr_pheno_metcage_Y4_Food_lights.on.ratio.12hr	68
397	cr_pheno_metcage_Y4_Food_lights.off.ratio.12hr	68
398	Sven_HFD_pheno_weight.mri	69
399	Sven_HFD_pheno_adiponectin	69
400	Sven_HFD_pheno_fat.mri	69
401	cr_pheno_Y3A_Frailty_Dermatitis	70
402	cr_pheno_metcage_Y4_Water_lights.off.ratio	70
403	cr_pheno_metcage_Y4_Water_lights.off.ratio_Tue	70
404	cr_pheno_metcage_Y1_ZBreak_light	71
405	cr_pheno_metcage_Y1_ZBreak_post.lights.on	71
406	cr_pheno_metcage_Y1_ZBreak	72
407	cr_pheno_metcage_Y1_ZBreak_dark	72
408	cr_pheno_metcage_Y1_ZBreak_post.lights.off	72
409	cr_pheno_metcage_Y1_ZBreak_pre.lights.on	72
410	cr_pheno_metcage_Y1_ZBreak_lights.off	72
411	cr_pheno_Y4A_Frailty_Piloerection	73
412	catnap_pheno_WheelMeters.light.	73
413	cr_pheno_Y1_CBC_MPM.AdjBatchClumps	74
414	cr_pheno_Y2_CBC_MPM.AdjBatchClumps	74
415	cr_pheno_Y1A_Frailty_LossOfFurColor	74
416	cr_pheno_Y1B_Frailty_LossOfFurColor	74
417	cr_pheno_Y1_FACS_Neut.CD62LposPercNeut.AdjBatch	75
418	cr_pheno_Y2_FACS_Neut.CD62LposPercNeut.AdjBatch	75
419	cr_pheno_Y3_FACS_Neut.CD62LposPercNeut.AdjBatch	75
420	cr_pheno_Y1_FACS_DNT.CD62LnegCD44negPercDNT.AdjBatch	76
421	cr_pheno_Y2_FACS_DNT.CD62LnegCD44negPercDNT.AdjBatch	76
422	cr_pheno_Y1_FACS_DNT.CD62LposCD44posPercDNT.AdjBatch	76
423	cr_pheno_Y2_FACS_DNT.CD62LposCD44posPercDNT.AdjBatch	76
424	cr_pheno_Y3_PIXI_BMD.AdjBatch	77
425	cr_pheno_metcage_Y2_ExpectedOffWheelBout_light	77
426	cr_pheno_metcage_Y2_iFood_lights.on_Tue	77
427	catnap_pheno_WheelMeters.SLEEP.	78
428	catnap_pheno_ZBreak.RUN.	78
429	catnap_pheno_BodyMass	79
430	catnap_pheno_BodyMass.REST.	79
431	catnap_pheno_BodyMass.SLEEP.	79
432	catnap_pheno_BodyMass.ACTIVE.	79
433	catnap_pheno_BodyMass.RUN.	79
434	catnap_pheno_BodyMass.EAT.DRINK.	79
435	catnap_pheno_BodyMass.EAT.	79
436	catnap_pheno_BodyMass.dark.	79
437	catnap_pheno_BodyMass.early.dark.	79
438	catnap_pheno_BodyMass.early.light.	79
439	catnap_pheno_BodyMass.late.dark.	79
440	catnap_pheno_BodyMass.late.light.	79
441	catnap_pheno_BodyMass.light.	79
442	catnap_pheno_WheelMeters.EAT.DRINK.	80
443	catnap_pheno_WheelMeters.EAT.	80
444	catnap_pheno_WheelSpeed.EAT.DRINK.	80
445	catnap_pheno_WheelSpeed.EAT.	80
446	catnap_pheno_AllMeters.RUN.	81
447	catnap_pheno_PedMeters.RUN.	81
448	catnap_pheno_PedSpeed.RUN.	81
449	catnap_pheno_XBreak.RUN.	81
450	catnap_pheno_YBreak.RUN.	81
451	catnap_pheno_PedSpeed	82
452	catnap_pheno_PedSpeed.ACTIVE.	82
453	catnap_pheno_PedSpeed.dark.	82
454	catnap_pheno_PedSpeed.early.dark.	82
455	catnap_pheno_PedSpeed.late.dark.	82
456	bone_pheno_MAT_VOL1	83
457	bone_pheno_MAT_VOL2	83
458	bone_pheno_MAT_VOL3	83
459	bone_pheno_MAT_VOL4	83
460	bone_pheno_MAT_VOL1_nonzero	83
461	bone_pheno_MAT_VOL2_nonzero	83
462	bone_pheno_MAT_VOL3_nonzero	83
463	bone_pheno_MAT_VOL4_nonzero	83
464	bone_pheno_RFP	84
465	bone_pheno_GFP	84
466	bone_pheno_BFP	84
467	bone_pheno_FFP	84
468	bone_pheno_adiposity	84
469	bone_pheno_MAT_VOL1_bin	85
470	bone_pheno_MAT_VOL2_bin	85
471	bone_pheno_MAT_VOL3_bin	85
472	bone_pheno_MAT_VOL4_bin	85
473	bone_pheno_histo_BS.BV	86
474	bone_pheno_histo_TbTh	86
475	bone_pheno_uCT_BS.BV	87
476	bone_pheno_uCT_SMI	87
477	bone_pheno_uCT_Tb.Th	87
478	bone_pheno_uCT_BV.TV	88
479	bone_pheno_uCT_BMD	88
480	bone_pheno_uCT_conn_density	88
481	bone_pheno_uCT_Tb.N	88
482	bone_pheno_uCT_Tb.Sp	88
483	bone_pheno_histo_BV.TV	89
484	bone_pheno_histo_TbSp	89
485	bone_pheno_histo_TbN	89
486	bone_pheno_bending_stiffness	90
487	bone_pheno_bending_yield_stiffness	90
488	bone_pheno_bending_max_load	90
489	bone_pheno_bending_yield_load	90
490	bone_pheno_bending_frax_load	90
491	bone_pheno_uCT_Ct.Ar.Tt.Ar	91
492	bone_pheno_uCT_Ct.Th	91
493	bone_pheno_uCT_Ct.TMD	91
494	bone_pheno_ML	92
495	bone_pheno_AP	92
496	bone_pheno_uCT_Ct.Ar	92
497	bone_pheno_uCT_Ma.Ar	92
498	bone_pheno_uCT_Tt.Ar	92
499	bone_pheno_uCT_pMOI	92
500	bone_pheno_uCT_Imax	92
501	bone_pheno_uCT_Imin	92
502	bone_pheno_glucose	93
503	bone_pheno_soleus_weight	93
504	bone_pheno_gastroc_weight	93
505	bone_pheno_FL	93
506	cal_int_pheno_Ers	94
507	cal_int_pheno_G	94
508	cal_int_pheno_K	94
509	cal_int_pheno_A	95
510	cal_int_pheno_Cst	95
511	cal_int_pheno_IC	95
512	cal_int_pheno_FEV0.1	95
513	cal_int_pheno_pO2	96
514	cal_int_pheno_AccessoryEmInt	96
515	cal_int_pheno_CranialFib	97
516	cal_int_pheno_MiddelFib	97
517	cal_int_pheno_AccessoryFibVol	97
518	cal_int_pheno_CaudalFibVol	97
519	cal_int_pheno_CranialFibVol	97
520	cal_int_pheno_MiddelFibVol	97
521	cal_int_pheno_LeftFib	98
522	cal_int_pheno_AccessoryFib	98
523	cal_int_pheno_CaudalFib	98
524	cal_int_pheno_LeftFibVol	98
525	cal_int_pheno_FibrosisVol	98
526	cal_int_pheno_Tissue_Area_lung_he	99
527	cal_int_pheno_Total_Area_lung_he	99
528	cal_int_pheno_Total_Area_lung_tc	99
529	cal_int_pheno_Alveolar_Radii_Mean_lung_he	100
530	cal_int_pheno_Alveolar_Radii_Std_lung_he	100
531	cal_int_pheno_Alveolar_Radii_Median_lung_he	100
532	cal_int_pheno_Num_Clusters_lung_he	100
533	cal_int_pheno_Nuclear_NN_Mean_lung_he	100
534	cal_int_pheno_Nuclear_NN_Std_lung_he	100
535	cal_int_pheno_Nuclear_NN_Median_lung_he	100
536	cr_pheno_Y2_Grip_DeltaAll.AdjBatchBW	101
537	cr_pheno_metcage_Y4_iFood_Tue	101
538	cr_pheno_metcage_Y4_iFood_light_Tue	101
539	cr_pheno_metcage_Y4_iFood_dark_Tue	101
540	cr_pheno_metcage_Y4_iFood_lights.on_Tue	101
541	cr_pheno_metcage_Y4_iFood	102
542	cr_pheno_metcage_Y4_iFood_light	102
543	cr_pheno_metcage_Y4_iFood_lights.on	102
544	cr_pheno_metcage_Y4_YBreak_post.lights.on	103
545	cr_pheno_metcage_Y4_YBreak_Tue	103
546	cr_pheno_metcage_Y4_XBreak_light_Tue	103
547	cr_pheno_metcage_Y4_YBreak_light_Tue	103
548	cr_pheno_metcage_Y4_YBreak_post.lights.on_Tue	103
549	cr_pheno_metcage_Y4_Water_post.lights.off	104
550	cr_pheno_metcage_Y4_Water_dark_Tue	104
551	cr_pheno_metcage_Y4_Water_post.lights.off_Tue	104
552	cr_pheno_metcage_Y4_Water	105
553	cr_pheno_metcage_Y4_Water_light	105
554	cr_pheno_metcage_Y4_Water_pre.lights.off	105
555	cr_pheno_metcage_Y4_Water_Tue	105
556	cr_pheno_metcage_Y4_Water_light_Tue	105
557	cr_pheno_metcage_Y4_Water_pre.lights.off_Tue	105
558	cr_pheno_metcage_Y4_iWater_pre.lights.off_Tue	105
559	cr_pheno_Y1_CBC_MPV.AdjBatchClumps	106
560	cr_pheno_Y1_CBC_PDWcv.AdjBatchClumps	106
561	cr_pheno_metcage_Y4_iWater_Tue	107
562	cr_pheno_metcage_Y4_iWater_light_Tue	107
563	cr_pheno_metcage_Y4_iWater_post.lights.on_Tue	107
564	cr_pheno_metcage_Y4_iWater_lights.on_Tue	107
565	cr_pheno_metcage_Y4_LongestOffWheelBout_light	108
566	cr_pheno_metcage_Y4_iWater_pre.lights.on_Tue	108
567	cr_pheno_metcage_Y4_iWater_lights.off_Tue	108
568	cr_pheno_Y1_Echo_LVMass.AdjBatchBW	109
569	cr_pheno_Y1_Echo_LVVoldia.AdjBatchBW	109
570	cr_pheno_Y1_Echo_LVVolsys.AdjBatchBW	109
571	cr_pheno_Y1_Echo_LVIDdia.AdjBatchBW	109
572	cr_pheno_Y1_Echo_LVIDsys.AdjBatchBW	109
573	cr_pheno_Y2_Echo_CardiacOutput.AdjBatchBW	110
574	cr_pheno_Y2_Echo_StrokeVolume.AdjBatchBW	110
575	cr_pheno_Y2_Echo_LVMass.AdjBatchBW	110
576	cr_pheno_Y2_Echo_LVVoldia.AdjBatchBW	110
577	cr_pheno_Y2_Echo_LVIDdia.AdjBatchBW	110
578	cr_pheno_Y3_Echo_EF.AdjBatch	111
579	cr_pheno_Y3_Echo_FS.AdjBatch	111
580	cr_pheno_Y3_Echo_LVVolsys.AdjBatchBW	111
581	cr_pheno_Y3_Echo_LVIDdia.AdjBatchBW	111
582	cr_pheno_Y3_Echo_LVIDsys.AdjBatchBW	111
583	cr_pheno_Y2_CBC_NumRBC.AdjBatch	112
584	cr_pheno_Y2_CBC_Hct.AdjBatch	112
585	cr_pheno_Y2_CBC_Hgb.AdjBatch	112
586	cr_pheno_Y1_CBC_NumRBC.AdjBatch	113
587	cr_pheno_Y1_CBC_Hct.AdjBatch	113
588	cr_pheno_Y1_CBC_Hgb.AdjBatch	113
589	cr_pheno_Y4A_Frailty_LossOfWhiskers	114
590	cr_pheno_Y3B_Frailty_VisionLoss	114
591	cr_pheno_metcage_Y4_RQ	114
592	cr_pheno_metcage_Y4_TimeFasting	114
593	cr_pheno_Y2B_Frailty_GaitDisorders	115
594	cr_pheno_Y1A_Frailty_VisionLoss	115
595	cr_pheno_Y3A_Frailty_VisionLoss	115
596	cr_pheno_Y2A_Frailty_GaitDisorders	116
597	cr_pheno_Y2A_Frailty_MenaceReflex	116
598	cr_pheno_metcage_Y4_VH2O_lights.on.ratio_Tue	116
599	cr_pheno_Y1_CBC_MCV.AdjBatch	117
600	cr_pheno_Y2_CBC_MCV.AdjBatch	117
601	cr_pheno_Y1_CBC_CH.AdjBatch	117
602	cr_pheno_Y2_CBC_CH.AdjBatch	117
603	cr_pheno_Y1_CBC_CHm.AdjBatch	117
604	cr_pheno_Y2_CBC_CHm.AdjBatch	117
605	cr_pheno_Y1_CBC_CHr.AdjBatch	117
606	cr_pheno_Y2_CBC_CHr.AdjBatch	117
607	cr_pheno_Y1_FACS_NK.CD62LposPercNK.AdjBatch	118
608	cr_pheno_Y1_FACS_NK.CD11BnegCD11CnegPercCD62LposNK.AdjBatch	118
609	cr_pheno_Y1_FACS_NK.CD11BnegCD11CposPercCD62LposNK.AdjBatch	118
610	cr_pheno_Y1_FACS_NK.CD11BposCD11CnegPercCD62LposNK.AdjBatch	118
611	cr_pheno_Y1_FACS_NK.CD11BposCD11CposPercCD62LposNK.AdjBatch	118
612	cr_pheno_Y2_FACS_NK.CD62LposPercNK.AdjBatch	119
613	cr_pheno_Y2_FACS_NK.CD11BnegCD11CnegPercCD62LposNK.AdjBatch	119
614	cr_pheno_Y2_FACS_NK.CD11BnegCD11CposPercCD62LposNK.AdjBatch	119
615	cr_pheno_Y2_FACS_NK.CD11BposCD11CnegPercCD62LposNK.AdjBatch	119
616	cr_pheno_Y2_FACS_NK.CD11BposCD11CposPercCD62LposNK.AdjBatch	119
617	catnap_pheno_PedMeters.light.	120
618	catnap_pheno_PedSpeed.light.	120
619	catnap_pheno_AllMeters.lights.off.ratio.	121
620	catnap_pheno_PedMeters.lights.off.ratio.	121
621	catnap_pheno_XBreak.lights.off.ratio.	121
622	catnap_pheno_YBreak.lights.off.ratio.	121
623	catnap_pheno_AllMeters.late.light.	122
624	catnap_pheno_PedMeters.late.light.	122
625	catnap_pheno_PedSpeed.late.light.	122
626	catnap_pheno_XBreak.late.light.	122
627	catnap_pheno_YBreak.late.light.	122
628	catnap_pheno_ZBreak.late.light.	122
629	catnap_pheno_state.5.late.light.	122
630	catnap_pheno_ZBreak.lights.off.ratio.	122
631	catnap_pheno_AllMeters.early.light.	123
632	catnap_pheno_PedMeters.early.light.	123
633	catnap_pheno_PedSpeed.early.light.	123
634	catnap_pheno_XBreak.early.light.	123
635	catnap_pheno_YBreak.early.light.	123
636	catnap_pheno_ZBreak.early.light.	123
637	catnap_pheno_state.4.early.light.	123
638	catnap_pheno_PedMeters.lights.on.ratio.	124
639	catnap_pheno_PedSpeed.lights.on.ratio.	124
640	catnap_pheno_RQ.lights.on.ratio.	124
641	catnap_pheno_Water.lights.on.ratio.	124
642	catnap_pheno_ZBreak.lights.on.ratio.	124
643	catnap_pheno_state.4.lights.on.ratio.	124
644	catnap_pheno_RQ.lights.off.ratio.	124
645	catnap_pheno_Food.early.light.	125
646	catnap_pheno_BodyMass.lights.on.ratio.	125
647	catnap_pheno_BodyMass.lights.off.ratio.	125
648	bone_pheno_histo_OV.TV	126
649	bone_pheno_histo_OV.BV	126
650	bone_pheno_histo_ObS.BS	126
651	bone_pheno_histo_ObS.OS	126
652	bone_pheno_histo_OTh	126
653	bone_pheno_histo_NOb.TAR	126
654	bone_pheno_histo_NOb.BPm	126
655	bone_pheno_histo_NOb.Opm	126
656	Sven_HFD_pheno_mchc1	127
657	Sven_HFD_pheno_mchc2	127
658	Sven_HFD_pheno_chcm1	127
659	Sven_HFD_pheno_chcm2	127
660	Sven_HFD_pheno_mhgb1	128
661	Sven_HFD_pheno_mhgb2	128
662	Sven_HFD_pheno_chgb1	128
663	Sven_HFD_pheno_chgb2	128
664	Sven_HFD_pheno_hct1	128
665	Sven_HFD_pheno_hct2	128
666	Sven_HFD_pheno_pq	129
667	Sven_HFD_pheno_pr	129
668	Sven_HFD_pheno_qrs	130
669	Sven_HFD_pheno_glucose2	130
670	cal_int_pheno_aorta_interior_perimeter_aorta_tc	131
671	cal_int_pheno_aorta_terior_perimeter_aorta_tc	131
672	cal_int_pheno_aorta_thickness_median_aorta_tc	131
673	cal_int_pheno_aorta_thickness_mean_aorta_tc	131
674	cal_int_pheno_aorta_thickness_std_aorta_tc	131
675	cal_int_pheno_tissue_area_aorta_vvg	131
676	cal_int_pheno_elastin_n_lers_std_aorta_vvg	131
677	Sven_HFD_pheno_mch1	132
678	Sven_HFD_pheno_mch2	132
679	Sven_HFD_pheno_mcv1	132
680	Sven_HFD_pheno_mcv2	132
681	Sven_HFD_pheno_rbc1	132
682	Sven_HFD_pheno_rbc2	132
683	cr_pheno_metcage_Y4_WheelMeters_lights.off.ratio	133
684	cr_pheno_metcage_Y4_WheelSpeed_lights.off.ratio	133
685	cr_pheno_metcage_Y4_WheelMeters_lights.off.ratio.12hr_Tue	133
686	cr_pheno_metcage_Y4_WheelSpeed_lights.off.ratio.12hr_Tue	133
687	cr_pheno_metcage_Y1_WheelMeters_lights.off.ratio	134
688	cr_pheno_metcage_Y1_WheelSpeed_lights.off.ratio	134
689	cr_pheno_Y1_FACS_CD4T.CD62LnegCD44posPercCD4T.AdjBatch	134
690	cr_pheno_Y2_FACS_CD4T.CD62LnegCD44posPercCD4T.AdjBatch	134
691	cr_pheno_Y2_FACS_CD4T.CD62LposCD44negPercCD4T.AdjBatch	134
692	cr_pheno_Y3_Glucose_GL.AdjBatch	135
693	catnap_pheno_feeding.median.interval	135
694	Sven_HFD_pheno_freewater.mri	135
695	cal_int_pheno_collagen_ternal_thickness_std_aorta_tc	136
696	bone_pheno_bending_work_to_yield	136
697	cal_int_pheno_ang	137
698	cal_int_pheno_dpa	137
699	Sven_HFD_pheno_delta.gldh	138
700	Sven_HFD_pheno_gldh2	138
701	cal_int_pheno_Avg.Temp	139
702	Sven_HFD_pheno_phosphorus1	140
703	catnap_pheno_Food.RUN.	140
704	Sven_HFD_pheno_perc.mono2	141
705	Sven_HFD_pheno_delta.ct.mono	141
706	Sven_HFD_pheno_ct.mono2	141
707	cr_pheno_Y1_CBC_NumNeut.AdjBatch	142
708	cr_pheno_Y3B_Frailty_MenaceReflex	142
709	cal_int_pheno_Forelimb.grip.strength	143
710	cal_int_pheno_nuc_area_aorta_he	143
711	cal_int_pheno_collagen_in_aortic_wall_fraction_aorta_tc	143
712	Sven_HFD_pheno_delta.b.area	144
713	Sven_HFD_pheno_delta.bmc	144
714	Sven_HFD_pheno_delta.bmd	144
715	Sven_HFD_pheno_qtc	145
716	Sven_HFD_pheno_rr	145
717	Sven_HFD_pheno_st	145
718	Sven_HFD_pheno_hr	145
719	cr_pheno_Y1_Glucose_GL.AdjBatch	146
720	cr_pheno_Y1_Glucose_GL.AdjBatchBW	146
721	cr_pheno_Y1_GLUCOSE_GLAdjBW.F	146
722	cr_pheno_Y1_GLUCOSE_GLAdjBW.NF	146
723	cr_pheno_Y2A_Frailty_Mean.AdjBatchTechCoat	147
724	cr_pheno_Y2A_Frailty_CoatCondition	147
725	cal_int_pheno_coat.q	148
726	cal_int_pheno_param_coat.q	148
727	cal_int_pheno_ID	148
728	cr_pheno_metcage_Y1_WheelSpeed_lights.on.ratio.12hr_Tue	148
729	catnap_pheno_state.3.early.light.	148
730	Sven_HFD_pheno_rdw2	149
731	Sven_HFD_pheno_rdw1	150
732	Sven_HFD_pheno_hdw1	150
733	Sven_HFD_pheno_hdw2	150
734	cal_int_pheno_cells_per_tissue_area_aorta_he	151
735	cal_int_pheno_cell_area_per_tissue_area_aorta_he	151
736	Sven_HFD_pheno_tbil1	151
737	pazdro_heart_pheno_GDF11	151
738	cr_pheno_metcage_Y1_PedSpeed_post.lights.off	152
739	cr_pheno_metcage_Y1_PedSpeed_post.lights.off_Tue	152
740	cr_pheno_Y1_Echo_LVPWdia.AdjBatchBW	153
741	cr_pheno_Y1_Echo_LVPWsys.AdjBatchBW	153
742	pazdro_heart_pheno_heart.weight	154
743	pazdro_heart_pheno_hw.bw.percent	154
744	pazdro_heart_pheno_hw.bw.ratio	154
745	pazdro_heart_pheno_hw.tl.ratio	154
746	pazdro_heart_pheno_cardiomyocyte.cross.sectional.area	154
747	pazdro_heart_pheno_hw.adj.bw	154
748	pazdro_heart_pheno_hw.adj.tl	154
749	pazdro_heart_pheno_hw.reg.bw	154
750	pazdro_heart_pheno_hw.reg.tl	154
751	Sven_HFD_pheno_totalwater.mri	155
752	Sven_HFD_pheno_lean.mri	155
753	Sven_HFD_pheno_b.area1	156
754	Sven_HFD_pheno_b.area2	156
755	Sven_HFD_pheno_bmc1	156
756	Sven_HFD_pheno_bmc2	156
757	Sven_HFD_pheno_bmd1	156
758	Sven_HFD_pheno_bmd2	156
759	Sven_HFD_pheno_heart.wt	157
760	Sven_HFD_pheno_kidney.wt.l	157
761	Sven_HFD_pheno_kidney.wt.r	157
762	cr_pheno_metcage_Y3_PedMeters	158
763	cr_pheno_metcage_Y3_PedMeters_light	158
764	cr_pheno_metcage_Y3_PedMeters_pre.lights.off	158
765	cr_pheno_metcage_Y3_PedMeters_lights.on	158
766	cr_pheno_metcage_Y3_PedMeters_dark_Tue	158
767	cr_pheno_metcage_Y3_PedMeters_post.lights.off_Tue	158
768	cr_pheno_metcage_Y3_PedMeters_lights.off_Tue	158
769	cr_pheno_metcage_Y3_PedMeters_pre.lights.on	159
770	cr_pheno_metcage_Y3_PedMeters_pre.lights.on_Tue	159
771	cr_pheno_metcage_Y2_PedMeters_dark	160
772	cr_pheno_metcage_Y2_PedMeters_pre.lights.on	160
773	cr_pheno_metcage_Y2_PedMeters_lights.off	160
774	Sven_HFD_pheno_perc.mono1	161
775	Sven_HFD_pheno_ct.mono1	161
776	Sven_HFD_pheno_wbc1	162
777	Sven_HFD_pheno_wbc2	162
778	Sven_HFD_pheno_ct.eos2	162
779	Sven_HFD_pheno_ct.lym1	162
780	Sven_HFD_pheno_ct.lym2	162
781	Sven_HFD_pheno_perc.lym2	163
782	Sven_HFD_pheno_perc.neut2	163
783	Sven_HFD_pheno_nlr2	163
784	Sven_HFD_pheno_ct.neut2	163
785	Sven_HFD_pheno_perc.lym1	164
786	Sven_HFD_pheno_perc.neut1	164
787	Sven_HFD_pheno_nlr1	164
788	Sven_HFD_pheno_ct.neut1	164
789	cal_int_pheno_gait.f	165
790	cal_int_pheno_param_gait.f	165
791	cal_int_pheno_Loss.of.fur.colour	165
792	cal_int_pheno_DFI	166
793	cal_int_pheno_gait.w	166
794	cal_int_pheno_spins	166
795	cal_int_pheno_param_gait.w	166
796	cal_int_pheno_param_spins	166
797	cal_int_pheno_BW_DFI	166
798	cal_int_pheno_BCS	166
799	cal_int_pheno_meta_pclust2	166
800	cal_int_pheno_Breathing.rate.depth	167
801	cal_int_pheno_elastin_break_fraction_aorta_vvg	167
802	cal_int_pheno_elastin_tortuosi_mean_aorta_vvg	167
803	cal_int_pheno_elastin_area_aorta_vvg	168
804	cal_int_pheno_elastin_n_lers_median_aorta_vvg	168
805	cal_int_pheno_elastin_n_lers_mean_aorta_vvg	168
806	cal_int_pheno_elastin_area_fraction_aorta_vvg	169
807	cal_int_pheno_elastin_thickness_median_aorta_vvg	169
808	cal_int_pheno_elastin_thickness_mean_aorta_vvg	169
809	cal_int_pheno_elastin_thickness_std_aorta_vvg	169
810	catnap_pheno_AllMeters.EAT.	170
811	catnap_pheno_PedMeters.EAT.	170
812	catnap_pheno_PedSpeed.EAT.DRINK.	170
813	catnap_pheno_XBreak.EAT.	170
814	catnap_pheno_YBreak.EAT.	170
815	catnap_pheno_Water.ACTIVE.	171
816	catnap_pheno_Water.EAT.DRINK.	171
817	catnap_pheno_Water.RUN.	172
818	catnap_pheno_Water.EAT.	172
819	cal_int_pheno_LeftEm	173
820	cal_int_pheno_LeftEmVol	173
821	cal_int_pheno_EmVol	173
822	cal_int_pheno_CaudalEm	174
823	cal_int_pheno_CaudalEmVol	174
824	cal_int_pheno_CaudalEmInt	174
825	cr_pheno_Y1_Echo_CardiacOutput.AdjBatchBW	175
826	cr_pheno_Y1_Echo_StrokeVolume.AdjBatchBW	175
827	cr_pheno_Y2A_Frailty_Tremor	175
828	cr_pheno_Y1_Echo_EF.AdjBatch	176
829	cr_pheno_Y1_Echo_FS.AdjBatch	176
830	cr_pheno_Y1_PIXI_BMD.AdjBatch	177
831	cr_pheno_Y2_PIXI_BMD.AdjBatch	177
832	cr_pheno_Y1_FACS_DNT.CD25posPercDNT.AdjBatch	178
833	cr_pheno_Y2_FACS_DNT.CD25posPercDNT.AdjBatch	178
834	cr_pheno_Y3_FACS_DNT.CD25posPercDNT.AdjBatch	178
835	Sven_HFD_pheno_lipase1	179
836	cr_pheno_metcage_Y3_XBreak_lights.on.ratio_Tue	179
837	cal_int_pheno_circ.f	180
838	cal_int_pheno_param_circ.f	180
839	lifespan_har_pheno_Lifespan	181
840	lifespan_har_pheno_Lifespan_CR	181
841	cr_pheno_Y1_Rotarod_Mean.AdjBatchBW	182
842	cr_pheno_Y2_Rotarod_Mean.AdjBatchBW	182
843	cr_pheno_Y1_Rotarod_NoFalls	182
844	cr_pheno_Y2_Rotarod_NoFalls	182
845	cr_pheno_Y3_Rotarod_Mean.AdjBatchBW	183
846	cr_pheno_Y3_Rotarod_NoFalls	183
847	cr_pheno_Y1A_Frailty_MenaceReflex	183
848	cal_int_pheno_Kyphosis	184
849	cal_int_pheno_meta_DFIclust3_Muscoloskeletal	184
850	cal_int_pheno_Tumours	185
851	cal_int_pheno_Tail.stiffening	185
852	cal_int_pheno_meta_pclust3	185
853	Sven_HFD_pheno_chol1	186
854	Sven_HFD_pheno_chol2	186
855	Sven_HFD_pheno_hdld1	186
856	Sven_HFD_pheno_hdld2	186
857	Sven_HFD_pheno_nefa1	187
858	Sven_HFD_pheno_tg1	187
859	Sven_HFD_pheno_tg2	187
860	Sven_HFD_pheno_pnn50...6ms.	188
861	Sven_HFD_pheno_qtc.dispersion	188
862	Sven_HFD_pheno_rmssd	188
863	Sven_HFD_pheno_hrv	188
864	Sven_HFD_pheno_mpv1	189
865	Sven_HFD_pheno_mpv2	189
866	Sven_HFD_pheno_delta.mpv	189
867	Sven_HFD_pheno_perc.eos1	190
868	Sven_HFD_pheno_ct.eos1	190
869	Sven_HFD_pheno_plt1	191
870	Sven_HFD_pheno_plt2	191
871	cr_pheno_Y3_FACS_B.PercLymph.AdjBatch	192
872	cr_pheno_Y3_FACS_T.PercLymph.AdjBatch	192
873	cr_pheno_Y3_FACS_NK.CD62LposPercNK.AdjBatch	193
874	cr_pheno_Y3_FACS_NK.CD11BnegCD11CnegPercCD62LposNK.AdjBatch	193
875	cr_pheno_Y3A_Frailty_Mean.AdjBatchTechCoat	194
876	cr_pheno_Y3A_Frailty_Microphthalmia	194
877	Sven_HFD_pheno_urine.creatinine1	195
878	Sven_HFD_pheno_urine.creatinine2	195
879	Sven_HFD_pheno_spleen.wt	196
880	Sven_HFD_pheno_delta.chcm	196
881	lifespan_ell_pheno_Lifespan	197
882	lifespan_ell_pheno_Lifespan_CR	198
883	cr_pheno_Y3_FACS_CLLlike.PercViable.AdjBatch	199
884	cr_pheno_Y3_FACS_B.CD11BposPercB.AdjBatch	199
885	cr_pheno_metcage_Y4_Food_light_Tue	200
886	cr_pheno_metcage_Y4_Food_lights.on_Tue	200
887	cr_pheno_Y3B_Frailty_LossOfWhiskers	201
888	cr_pheno_Y2A_Frailty_LossOfWhiskers	201
889	Sven_HFD_pheno_phosphorus2	202
890	Sven_HFD_pheno_delta.glucose	202
891	attie_pheno_TG_sac	202
892	Sven_HFD_pheno_glucose1	202
893	cr_pheno_Y1_CBC_NumPlt.AdjBatchClumps	203
894	cr_pheno_Y2_CBC_NumPlt.AdjBatchClumps	203
895	ches_striatum_pheno_Acq.Anticipatory.Correct.Responses	204
896	bone_pheno_histo_Nob.Obpm	205
897	cal_int_pheno_AccessoryVol	206
898	cal_int_pheno_CaudalVol	206
899	Sven_HFD_pheno_bw.4	207
900	Sven_HFD_pheno_bw.5	207
901	Sven_HFD_pheno_bun1	208
902	Sven_HFD_pheno_bun2	208
903	cal_int_pheno_Alveolar_Num_lung_he	209
904	cal_int_pheno_Nuc_per_Alveolus_lung_he	209
905	cal_int_pheno_BRhypOx	210
906	cr_pheno_Y3B_Frailty_BreathingRateDepth	210
907	cal_int_pheno_CranialFibInt	211
908	cal_int_pheno_MiddelFibInt	211
909	cal_int_pheno_HighResReg_score	212
910	cal_int_pheno_LungTumor_score	212
911	Sven_HFD_pheno_urine.microalbumin1	213
912	Sven_HFD_pheno_acr1	213
913	Sven_HFD_pheno_acr2	213
914	Sven_HFD_pheno_non.fast.alb	214
915	Sven_HFD_pheno_non.fast.calcium	214
916	cr_pheno_Y1_FACS_NK.PercLymph.AdjBatch	215
917	cr_pheno_Y2_FACS_NK.PercLymph.AdjBatch	215
918	lifespan_shock_pheno_Lifespan	216
919	pazdro_heart_pheno_MSTN	217
920	cr_pheno_Y3_FACS_CD4T.NKG2DposPercCD4T.AdjBatch	218
921	cr_pheno_Y3_FACS_DNT.NKG2DposPercDNT.AdjBatch	218
922	cr_pheno_Y1_FACS_CD4T.NKG2DposPercCD4T.AdjBatch	219
923	cr_pheno_Y2_FACS_CD4T.NKG2DposPercCD4T.AdjBatch	219
924	cr_pheno_Y1_FACS_DNT.NKG2DposPercDNT.AdjBatch	219
925	cr_pheno_Y2_FACS_DNT.NKG2DposPercDNT.AdjBatch	219
926	cr_pheno_Y1_FACS_DNT.CD62LnegCD44posPercDNT.AdjBatch	220
927	cr_pheno_Y2_FACS_DNT.CD62LnegCD44posPercDNT.AdjBatch	220
928	cr_pheno_Y1_FACS_DNT.CD62LposCD44negPercDNT.AdjBatch	220
929	cr_pheno_Y2_FACS_DNT.CD62LposCD44negPercDNT.AdjBatch	220
930	cr_pheno_Y3_FACS_DNT.CD62LnegCD44negPercDNT.AdjBatch	221
931	cr_pheno_Y3_FACS_DNT.CD62LposCD44posPercDNT.AdjBatch	221
932	cr_pheno_Y3_FACS_DNT.CD62LnegCD44posPercDNT.AdjBatch	222
933	cr_pheno_Y3_FACS_DNT.CD62LposCD44negPercDNT.AdjBatch	222
934	cr_pheno_Y1_FACS_B.PercLymph.AdjBatch	223
935	cr_pheno_Y2_FACS_B.PercLymph.AdjBatch	223
936	cr_pheno_Y1_FACS_T.PercLymph.AdjBatch	223
937	cr_pheno_Y2_FACS_T.PercLymph.AdjBatch	223
938	cr_pheno_Y1_FACS_CD4T.CD25posPercCD4T.AdjBatch	224
939	cr_pheno_Y2_FACS_CD4T.CD25posPercCD4T.AdjBatch	224
940	cr_pheno_Y1_FACS_CD4T.CD62LposCD44posPercCD4T.AdjBatch	225
941	cr_pheno_Y2_FACS_CD4T.CD62LposCD44posPercCD4T.AdjBatch	225
942	cr_pheno_Y3_FACS_CD4T.CD62LnegCD44posPercCD4T.AdjBatch	226
943	cr_pheno_Y3_FACS_CD4T.CD62LposCD44negPercCD4T.AdjBatch	226
944	cr_pheno_Y3_FACS_CD8T.CD62LnegCD44posPercCD8T.AdjBatch	226
945	cr_pheno_Y3_FACS_CD8T.CD62LposCD44negPercCD8T.AdjBatch	226
946	cr_pheno_Y1_FACS_Neut.PercMyeloid.AdjBatch	227
947	cr_pheno_Y2_FACS_Neut.PercMyeloid.AdjBatch	227
948	cr_pheno_Y1_FACS_Mono.PercMyeloid.AdjBatch	227
949	cr_pheno_Y2_FACS_Mono.PercMyeloid.AdjBatch	227
950	bone_pheno_histo_OcS.BS	228
951	bone_pheno_histo_NOc.TAR	228
952	catnap_pheno_state.3.lights.off.ratio.	229
953	cal_int_pheno_param_nest	230
954	cal_int_pheno_BW_lung	230
955	cr_pheno_Y1_FACS_NK.CD11BnegCD11CposPercNK.AdjBatch	231
956	cr_pheno_Y1_FACS_NK.CD11BposCD11CnegPercNK.AdjBatch	231
957	cr_pheno_Y2_FACS_NK.CD11BposCD11CnegPercNK.AdjBatch	231
958	cr_pheno_Y2_FACS_NK.CD11BnegCD11CposPercNK.AdjBatch	232
959	cr_pheno_Y3_FACS_NK.CD11BnegCD11CposPercNK.AdjBatch	232
960	cr_pheno_Y3_FACS_NK.CD11BposCD11CnegPercNK.AdjBatch	232
961	cr_pheno_Y3_FACS_NK.CD11BnegCD11CnegPercNK.AdjBatch	233
962	cr_pheno_Y3_FACS_NK.CD11BposCD11CposPercNK.AdjBatch	233
963	cr_pheno_Y1_FACS_NK.CD11BnegCD11CnegPercNK.AdjBatch	234
964	cr_pheno_Y2_FACS_NK.CD11BnegCD11CnegPercNK.AdjBatch	234
965	cr_pheno_Y1_FACS_NK.CD11BposCD11CposPercNK.AdjBatch	234
966	cr_pheno_Y2_FACS_NK.CD11BposCD11CposPercNK.AdjBatch	234
967	bone_pheno_bending_disp_at_frax	235
968	bone_pheno_bending_disp_at_max_load	235
969	bone_pheno_bending_total_work	235
970	bone_pheno_bending_work_post_yield	235
971	catnap_pheno_feeding.num.period	236
972	catnap_pheno_feeding.max.interval	236
973	catnap_pheno_XBreak.ACTIVE.	237
974	catnap_pheno_YBreak.ACTIVE.	237
975	catnap_pheno_feeding.median.period	237
976	catnap_pheno_feeding.max.period	237
977	cr_pheno_Y2_CBC_RDWcv.AdjBatch	238
978	cr_pheno_Y2_CBC_HDWcv.AdjBatch	238
979	cr_pheno_Y2_CBC_NumRetic.AdjBatch	238
980	cr_pheno_Y2_CBC_PercRetic.AdjBatch	238
981	cr_pheno_metcage_Y3_ZBreak_post.lights.off	239
982	cr_pheno_metcage_Y3_ZBreak_pre.lights.on_Tue	239
983	cr_pheno_Y3A_Frailty_Tremor	240
984	cr_pheno_metcage_Y3_iWater_lights.off.ratio_Tue	240
985	cr_pheno_metcage_Y3_iWater_lights.off.ratio.12hr_Tue	240
986	cr_pheno_metcage_Y4_WheelMeters_lights.on.ratio.12hr	241
987	cr_pheno_metcage_Y4_WheelSpeed_lights.on.ratio.12hr	241
988	cr_pheno_metcage_Y4_ZBreak_lights.on.ratio.12hr	241
989	cr_pheno_metcage_Y4_ZBreak_lights.on.ratio.12hr_Tue	241
990	cr_pheno_metcage_Y4_iFood_lights.on.ratio.12hr	242
991	cr_pheno_metcage_Y4_iFood_lights.off.ratio.12hr	242
992	cr_pheno_metcage_Y3_RQ_lights.on.ratio.12hr	243
993	cr_pheno_metcage_Y4_VH2O_lights.on.ratio.12hr	243
994	cr_pheno_Y1_CBC_NumRetic.AdjBatch	244
995	cr_pheno_Y1_CBC_PercRetic.AdjBatch	244
996	cr_pheno_Y1_CBC_RDWcv.AdjBatch	245
997	cr_pheno_Y1_CBC_HDWcv.AdjBatch	245
998	cr_pheno_Y1_FACS_NKG2DposT.PercT.AdjBatch	246
999	cr_pheno_Y1_FACS_CD8T.CD62LnegCD44posPercCD8T.AdjBatch	246
1000	cr_pheno_Y1_FACS_CD8T.CD62LposCD44negPercCD8T.AdjBatch	246
1001	cr_pheno_Y1_FACS_CD8T.NKG2DposPercCD8T.AdjBatch	246
1002	cr_pheno_Y1B_Frailty_Kyphosis	247
1003	cr_pheno_Y2B_Frailty_VestibDisturbance	248
1004	cr_pheno_Y2B_Frailty_MenaceReflex	248
1005	cr_pheno_metcage_Y4_iWater_lights.on.ratio.12hr	249
1006	cr_pheno_metcage_Y4_iWater_lights.off.ratio.12hr	249
1007	cr_pheno_Y3A_Frailty_TailStiffening	250
1008	cr_pheno_metcage_Y2_VH2O_lights.on.ratio.12hr	250
1009	cr_pheno_Y1_FACS_CLLlike.PercViable.AdjBatch	251
1010	cr_pheno_Y2_FACS_CLLlike.PercViable.AdjBatch	251
1011	cr_pheno_Y1_FACS_B.CD11BposPercB.AdjBatch	251
1012	cr_pheno_Y2_FACS_B.CD11BposPercB.AdjBatch	251
1013	meta_lifespan3	252
1014	cr_pheno_Survdays	252
1015	cr_pheno_Y2_FACS_NKG2DposT.PercT.AdjBatch	253
1016	cr_pheno_Y2_FACS_CD8T.CD62LnegCD44posPercCD8T.AdjBatch	253
1017	cr_pheno_Y2_FACS_CD8T.CD62LposCD44negPercCD8T.AdjBatch	253
1018	cr_pheno_Y2_FACS_CD8T.NKG2DposPercCD8T.AdjBatch	253
1019	cr_pheno_Y3_FACS_NKG2DposT.PercT.AdjBatch	254
1020	cr_pheno_Y3_FACS_CD8T.NKG2DposPercCD8T.AdjBatch	254
1021	cr_pheno_Y3_FACS_NKG2DposT.CD4posPercNKG2DposT.AdjBatch	254
1022	cr_pheno_Y3_FACS_NKG2DposT.CD8posPercNKG2DposT.AdjBatch	254
1023	cr_pheno_Y3_FACS_NKG2DposT.DNPercNKG2DposT.AdjBatch	254
1024	cr_pheno_Y3_FACS_CD4T.CD62LnegCD44negPercCD4T.AdjBatch	255
1025	cr_pheno_Y3_FACS_CD8T.CD62LnegCD44negPercCD8T.AdjBatch	255
1026	cr_pheno_Y1_FACS_NKG2DposT.CD8posPercNKG2DposT.AdjBatch	256
1027	cr_pheno_Y2_FACS_NKG2DposT.CD8posPercNKG2DposT.AdjBatch	256
1028	cr_pheno_Y1_FACS_NKG2DposT.DNPercNKG2DposT.AdjBatch	256
1029	cr_pheno_Y2_FACS_NKG2DposT.DNPercNKG2DposT.AdjBatch	256
1030	cr_pheno_metcage_Y4_iFood_post.lights.on	257
1031	cr_pheno_metcage_Y4_PedMeters_post.lights.on	257
1032	cr_pheno_metcage_Y4_ZBreak_post.lights.on	257
1033	cr_pheno_metcage_Y4_PedMeters_lights.on.ratio.12hr	257
1034	cr_pheno_metcage_Y4_PedSpeed_lights.on.ratio.12hr	257
1035	cr_pheno_metcage_Y4_XBreak_lights.on.ratio.12hr	257
1036	cr_pheno_metcage_Y4_VCO2_lights.off.ratio.12hr_Tue	257
1037	cr_pheno_metcage_Y4_iFood_lights.on.ratio.12hr_Tue	258
1038	cr_pheno_metcage_Y4_PedMeters_lights.on.ratio.12hr_Tue	258
1039	cr_pheno_metcage_Y4_XBreak_lights.on.ratio.12hr_Tue	258
1040	cr_pheno_metcage_Y4_YBreak_lights.on.ratio.12hr_Tue	258
1041	cr_pheno_metcage_Y4_iFood_lights.on.ratio	259
1042	cr_pheno_metcage_Y4_Food_lights.on.ratio.12hr_Tue	259
1043	cr_pheno_metcage_Y3_PedMeters_lights.off.ratio.12hr	260
1044	cr_pheno_metcage_Y3_XBreak_lights.off.ratio.12hr	260
1045	cr_pheno_metcage_Y3_YBreak_lights.off.ratio.12hr	260
1046	cr_pheno_metcage_Y3_ExpectedOffWheelBout_light	261
1047	cr_pheno_metcage_Y3_ExpectedOffWheelBout_light_Tue	261
1048	cr_pheno_metcage_Y3_PedSpeed_lights.off.ratio	262
1049	cr_pheno_metcage_Y3_WheelSpeed_lights.off.ratio.12hr	262
1050	cr_pheno_metcage_Y3_PedMeters_lights.off.ratio.12hr_Tue	262
1051	cr_pheno_metcage_Y3_PedSpeed_lights.off.ratio.12hr_Tue	262
1052	cr_pheno_metcage_Y3_YBreak_lights.off.ratio.12hr_Tue	262
1053	cr_pheno_metcage_Y1_PedMeters_lights.on	263
1054	cr_pheno_metcage_Y1_PedSpeed_lights.on	263
1055	cr_pheno_metcage_Y1_PedSpeed_lights.on_Tue	263
1056	cr_pheno_metcage_Y2_PedMeters_lights.off.ratio	264
1057	cr_pheno_metcage_Y2_PedSpeed_lights.off.ratio	264
1058	cr_pheno_metcage_Y2_PedSpeed_lights.off.ratio_Tue	264
1059	cr_pheno_metcage_Y2_PedMeters_lights.off.ratio.12hr_Tue	264
1060	cr_pheno_metcage_Y2_PedSpeed_lights.off.ratio.12hr_Tue	264
1061	cr_pheno_metcage_Y2_VH2O_lights.off.ratio_Tue	265
1062	cr_pheno_metcage_Y2_VH2O_lights.off.ratio.12hr_Tue	265
1063	cr_pheno_Y2A_Frailty_LossOfFurColor	266
1064	cr_pheno_Y2B_Frailty_LossOfFurColor	266
1065	cr_pheno_Y3A_Frailty_LossOfFurColor	266
1066	cr_pheno_metcage_Y1_Water_lights.off.ratio.12hr	267
1067	cr_pheno_metcage_Y1_ZBreak_lights.off.ratio.12hr_Tue	267
1068	cr_pheno_Y4A_Frailty_Tremor	268
1069	cr_pheno_Y3B_Frailty_EyeDischargeOrSwelling	268
1070	cr_pheno_Y3_FACS_DNT.B220posPercDNT.AdjBatch	269
1071	cr_pheno_Y3_FACS_NK.B220posPercNK.AdjBatch	269
1072	cr_pheno_Y1_FACS_DNT.B220posPercDNT.AdjBatch	270
1073	cr_pheno_Y2_FACS_DNT.B220posPercDNT.AdjBatch	270
1074	cr_pheno_Y1_FACS_NK.B220posPercNK.AdjBatch	270
1075	cr_pheno_Y2_FACS_NK.B220posPercNK.AdjBatch	270
1076	cr_pheno_Y3B_Frailty_TailStiffening	271
1077	cr_pheno_metcage_Y4_WheelMeters_lights.off.ratio_Tue	272
1078	cr_pheno_metcage_Y4_WheelSpeed_lights.off.ratio_Tue	272
1079	cr_pheno_Y3B_Frailty_Kyphosis	273
1080	cr_pheno_Y3B_Frailty_BodyCondition	273
1081	cr_pheno_Y3B_Frailty_Mean.AdjBatchTechCoat	274
1082	cr_pheno_Y3B_Frailty_GaitDisorders	274
1083	cr_pheno_Y4A_Frailty_LossOfFurColor	275
1084	cr_pheno_metcage_Y4_ExpectedOffWheelBout_dark	275
1085	cr_pheno_Y3B_Frailty_LossOfFurColor	276
1086	cr_pheno_Y3B_Frailty_Piloerection	276
1087	cr_pheno_metcage_Y2_PedMeters_lights.on.ratio.12hr	276
1088	cr_pheno_metcage_Y2_iWater_lights.off.ratio.12hr_Tue	276
1089	cr_pheno_metcage_Y4_maxdrop_BodyMass	277
1090	cr_pheno_metcage_Y4_WheelMeters_lights.on.ratio_Tue	277
1091	cr_pheno_Y1B_Frailty_VisionLoss	278
1092	cr_pheno_Y1B_Frailty_MenaceReflex	278
1093	cr_pheno_Y2B_Frailty_Kyphosis	279
1094	cr_pheno_Y2B_Frailty_VisionLoss	279
1095	cr_pheno_Y2B_Frailty_CoatCondition	280
1096	cr_pheno_Y2B_Frailty_Piloerection	280
1097	cr_pheno_Y4A_Frailty_CoatCondition	281
1098	cr_pheno_Y4A_Frailty_BodyCondition	281
1099	cr_pheno_Y3A_Frailty_GaitDisorders	282
1100	cr_pheno_Y4A_Frailty_GaitDisorders	282
1101	cr_pheno_Y1_AS_SlopeLog.AdjBatchChamberBaselineBW	283
1102	cr_pheno_Y2_AS_SlopeLog.AdjBatchChamberBaselineBW	283
1103	cr_pheno_Y1_AS_MeanLog.AdjBatchChamberBaselineBW	283
1104	cr_pheno_Y2_AS_MeanLog.AdjBatchChamberBaselineBW	283
1105	cr_pheno_Y3_FACS_B.NKG2DposPercB.AdjBatch	284
1106	cr_pheno_metcage_Y2_maxdrop_BodyMass	284
1107	cr_pheno_Y3_AS_SlopeLog.AdjBatchChamberBaselineBW	285
1108	cr_pheno_Y3_AS_MeanLog.AdjBatchChamberBaselineBW	285
1109	cr_pheno_Y3B_Frailty_Microphthalmia	285
1110	cr_pheno_metcage_Y3_VH2O	286
1111	cr_pheno_metcage_Y3_VH2O_light	286
1112	cr_pheno_metcage_Y3_VH2O_dark	286
1113	cr_pheno_metcage_Y3_VH2O_pre.lights.off	286
1114	cr_pheno_metcage_Y3_VH2O_post.lights.off	286
1115	cr_pheno_metcage_Y3_VH2O_pre.lights.on	286
1116	cr_pheno_metcage_Y3_VH2O_post.lights.on	286
1117	cr_pheno_metcage_Y3_VH2O_lights.on	286
1118	cr_pheno_metcage_Y3_VH2O_lights.off	286
1119	cr_pheno_metcage_Y3_VH2O_Tue	286
1120	cr_pheno_metcage_Y3_VH2O_dark_Tue	286
1121	cr_pheno_metcage_Y3_VH2O_post.lights.off_Tue	286
1122	cr_pheno_metcage_Y3_VH2O_pre.lights.on_Tue	286
1123	cr_pheno_metcage_Y3_VH2O_post.lights.on_Tue	286
1124	cr_pheno_metcage_Y3_VH2O_lights.off_Tue	286
1125	cr_pheno_metcage_Y2_Water	287
1126	cr_pheno_metcage_Y2_Water_dark	287
1127	cr_pheno_metcage_Y2_Water_post.lights.off	287
1128	cr_pheno_metcage_Y2_Water_lights.off	287
1129	cr_pheno_metcage_Y2_Water_dark_Tue	287
1130	cr_pheno_metcage_Y2_Water_post.lights.off_Tue	287
1131	cr_pheno_metcage_Y2_VH2O_lights.on.ratio	288
1132	cr_pheno_metcage_Y2_VH2O_lights.on.ratio_Tue	288
1133	cr_pheno_metcage_Y2_VH2O_lights.on.ratio.12hr_Tue	288
1134	cr_pheno_metcage_Y2_Water_pre.lights.off	289
1135	cr_pheno_metcage_Y2_RQ_lights.on.ratio.12hr	289
1136	cr_pheno_metcage_Y2_ChangeRQ	289
1137	cr_pheno_metcage_Y3_ChangeRQ_Tue	289
1138	cr_pheno_metcage_Y3_Food_light	290
1139	cr_pheno_metcage_Y3_Food_pre.lights.off	290
1140	cr_pheno_metcage_Y3_iFood_pre.lights.off	290
1141	cr_pheno_metcage_Y3_Food_lights.on	290
1142	cr_pheno_metcage_Y3_Food_Tue	291
1143	cr_pheno_metcage_Y3_Food_dark_Tue	291
1144	cr_pheno_metcage_Y3_Food_post.lights.off_Tue	291
1145	cr_pheno_metcage_Y3_Food_pre.lights.on_Tue	291
1146	cr_pheno_metcage_Y3_Water_post.lights.off	292
1147	cr_pheno_metcage_Y3_Water_dark_Tue	292
1148	cr_pheno_metcage_Y3_Water_post.lights.off_Tue	292
1149	cr_pheno_metcage_Y3_Water_lights.on.ratio.12hr_Tue	292
1150	cr_pheno_metcage_Y3_Water	293
1151	cr_pheno_metcage_Y3_Water_dark	293
1152	cr_pheno_metcage_Y3_Water_pre.lights.on	293
1153	cr_pheno_metcage_Y3_Water_lights.off	293
1154	cr_pheno_metcage_Y3_Water_lights.off_Tue	293
1155	cr_pheno_metcage_Y1_VH2O	294
1156	cr_pheno_metcage_Y1_VH2O_light	294
1157	cr_pheno_metcage_Y1_VH2O_pre.lights.off	294
1158	cr_pheno_metcage_Y1_VH2O_pre.lights.on	294
1159	cr_pheno_metcage_Y1_VH2O_post.lights.on	294
1160	cr_pheno_metcage_Y1_VH2O_lights.on	294
1161	cr_pheno_metcage_Y1_VH2O_dark_Tue	294
1162	cr_pheno_metcage_Y1_VH2O_post.lights.off_Tue	294
1163	cr_pheno_metcage_Y1_VH2O_pre.lights.on_Tue	294
1164	cr_pheno_metcage_Y1_VH2O_lights.off_Tue	294
1165	cr_pheno_metcage_Y1_Food_Tue	295
1166	cr_pheno_metcage_Y1_Food_dark_Tue	295
1167	cr_pheno_metcage_Y1_Food_lights.off_Tue	295
1168	cr_pheno_metcage_Y1_Water	296
1169	cr_pheno_metcage_Y1_Water_dark	296
1170	cr_pheno_metcage_Y1_Water_post.lights.off	296
1171	cr_pheno_metcage_Y1_Water_lights.off	296
1172	cr_pheno_metcage_Y1_Water_Tue	296
1173	cr_pheno_metcage_Y1_Water_dark_Tue	296
1174	cr_pheno_metcage_Y1_Water_lights.off_Tue	296
1175	cr_pheno_metcage_Y1_RQ	297
1176	cr_pheno_metcage_Y1_RQ_light	297
1177	cr_pheno_metcage_Y1_RQ_post.lights.off	297
1178	cr_pheno_metcage_Y1_RQ_post.lights.on	297
1179	cr_pheno_metcage_Y1_RQ_lights.on	297
1180	cr_pheno_metcage_Y1_TimeFasting	297
1181	cr_pheno_metcage_Y1_RQ_Tue	297
1182	cr_pheno_metcage_Y1_RQ_light_Tue	297
1183	cr_pheno_metcage_Y1_RQ_dark_Tue	297
1184	cr_pheno_metcage_Y1_RQ_pre.lights.off_Tue	297
1185	cr_pheno_metcage_Y1_RQ_post.lights.off_Tue	297
1186	cr_pheno_metcage_Y1_RQ_lights.off_Tue	297
1187	cr_pheno_metcage_Y1_RQ_pre.lights.on	298
1188	cr_pheno_metcage_Y1_RQ_lights.off	298
1189	cr_pheno_metcage_Y1_ChangeRQ	298
1190	cr_pheno_metcage_Y1_ChangeRQ_Tue	298
1191	cr_pheno_Y2_GLUCOSE_GLAdjBW.F	299
1192	cr_pheno_metcage_Y1_maxdrop_BodyMass	299
1193	cr_pheno_metcage_Y1_recovery_BodyMass	299
1194	cr_pheno_Y1_Wheel_AvgDistLFC.AdjBatch	300
1195	cr_pheno_Y2_Wheel_AvgDistLFC.AdjBatch	300
1196	cr_pheno_Y2_Wheel_AvgTimeLFC.AdjBatch	300
1197	cr_pheno_Y1_Wheel_AvgSpeedLFC.AdjBatch	300
1198	cr_pheno_Y2_Wheel_AvgSpeedLFC.AdjBatch	300
1199	cr_pheno_metcage_Y1_VO2_lights.off.ratio_Tue	301
1200	cr_pheno_metcage_Y1_KCal_hr_lights.off.ratio_Tue	301
1201	cr_pheno_metcage_Y1_VO2_lights.on.ratio.12hr_Tue	301
1202	cr_pheno_metcage_Y1_VCO2_lights.on.ratio.12hr_Tue	301
1203	cr_pheno_metcage_Y1_KCal_hr_lights.on.ratio.12hr_Tue	301
1204	cr_pheno_metcage_Y1_VO2_lights.off.ratio.12hr_Tue	301
1205	cr_pheno_metcage_Y1_VCO2_lights.off.ratio.12hr_Tue	301
1206	cr_pheno_metcage_Y1_KCal_hr_lights.off.ratio.12hr_Tue	301
1207	cr_pheno_metcage_Y1_VO2_lights.on.ratio	302
1208	cr_pheno_metcage_Y1_VCO2_lights.on.ratio	302
1209	cr_pheno_metcage_Y1_VH2O_lights.on.ratio	302
1210	cr_pheno_metcage_Y1_KCal_hr_lights.on.ratio	302
1211	cr_pheno_metcage_Y1_VO2_lights.on.ratio.12hr	302
1212	cr_pheno_metcage_Y1_VCO2_lights.on.ratio.12hr	302
1213	cr_pheno_metcage_Y1_KCal_hr_lights.on.ratio.12hr	302
1214	cr_pheno_metcage_Y1_VO2_lights.on.ratio_Tue	302
1215	cr_pheno_metcage_Y1_VCO2_lights.on.ratio_Tue	302
1216	cr_pheno_metcage_Y1_VH2O_lights.on.ratio_Tue	302
1217	cr_pheno_metcage_Y1_KCal_hr_lights.on.ratio_Tue	302
1218	cr_pheno_metcage_Y1_XBreak_pre.lights.off_Tue	303
1219	cr_pheno_metcage_Y1_YBreak_pre.lights.off_Tue	303
1220	cr_pheno_metcage_Y1_XBreak_light	304
1221	cr_pheno_metcage_Y1_YBreak_light	304
1222	cr_pheno_metcage_Y1_XBreak_pre.lights.off	304
1223	cr_pheno_metcage_Y1_YBreak_pre.lights.off	304
1224	cr_pheno_metcage_Y1_XBreak_post.lights.on	304
1225	cr_pheno_metcage_Y1_YBreak_post.lights.on	304
1226	cr_pheno_metcage_Y1_XBreak_lights.on	304
1227	cr_pheno_metcage_Y1_YBreak_lights.on	304
1228	cr_pheno_metcage_Y1_XBreak_light_Tue	304
1229	cr_pheno_metcage_Y1_YBreak_light_Tue	304
1230	cr_pheno_metcage_Y1_XBreak_post.lights.on_Tue	304
1231	cr_pheno_metcage_Y1_YBreak_post.lights.on_Tue	304
1232	cr_pheno_metcage_Y1_XBreak_lights.on_Tue	304
1233	cr_pheno_metcage_Y1_YBreak_lights.on_Tue	304
1234	cr_pheno_metcage_Y1_Food_pre.lights.off	305
1235	cr_pheno_metcage_Y1_iFood_pre.lights.off	305
1236	cr_pheno_metcage_Y1_Food_light_Tue	305
1237	cr_pheno_metcage_Y1_iFood_light_Tue	305
1238	cr_pheno_metcage_Y1_Food_pre.lights.off_Tue	305
1239	cr_pheno_metcage_Y1_iFood_pre.lights.off_Tue	305
1240	cr_pheno_metcage_Y1_iFood_lights.on_Tue	305
1241	cr_pheno_metcage_Y1_RQ_pre.lights.off	306
1242	cr_pheno_metcage_Y1_Water_pre.lights.off	306
1243	cr_pheno_metcage_Y1_PedMeters_pre.lights.off	306
1244	cr_pheno_metcage_Y1_PedSpeed_pre.lights.off	306
1245	cr_pheno_metcage_Y1_Water_pre.lights.off_Tue	306
1246	cr_pheno_metcage_Y1_PedMeters_pre.lights.off_Tue	306
1247	cr_pheno_metcage_Y1_PedSpeed_pre.lights.off_Tue	306
1248	cr_pheno_metcage_Y1_iWater_light	307
1249	cr_pheno_metcage_Y1_iWater_pre.lights.off	307
1250	cr_pheno_metcage_Y1_iWater_post.lights.on	307
1251	cr_pheno_metcage_Y1_Water_lights.on	307
1252	cr_pheno_metcage_Y1_iWater_lights.on	307
1253	cr_pheno_metcage_Y1_iWater_light_Tue	307
1254	cr_pheno_metcage_Y1_iWater_pre.lights.off_Tue	307
1255	cr_pheno_metcage_Y1_iWater_post.lights.on_Tue	307
1256	cr_pheno_Y1_FACS_Mono.CD11CposCD62LposPercMono.AdjBatch	308
1257	cr_pheno_Y2_FACS_Mono.CD11CposCD62LposPercMono.AdjBatch	308
1258	cr_pheno_Y3_FACS_Mono.CD11CposCD62LposPercMono.AdjBatch	308
1259	cr_pheno_metcage_Y1_WheelMeters_lights.off.ratio_Tue	309
1260	cr_pheno_metcage_Y1_WheelSpeed_lights.off.ratio_Tue	309
1261	cr_pheno_metcage_Y2_WheelMeters_lights.off.ratio_Tue	310
1262	cr_pheno_metcage_Y2_WheelSpeed_lights.off.ratio_Tue	310
1263	cr_pheno_metcage_Y2_WheelSpeed_lights.off.ratio.12hr_Tue	310
1264	cr_pheno_metcage_Y1_iFood_light	311
1265	cr_pheno_metcage_Y1_Food_lights.on	311
1266	cr_pheno_metcage_Y1_iFood_lights.on	311
1267	cr_pheno_metcage_Y1_iFood_lights.on.ratio.12hr_Tue	311
1268	cr_pheno_metcage_Y1_Food	312
1269	cr_pheno_metcage_Y1_Food_light	312
1270	cr_pheno_metcage_Y1_Food_post.lights.on	312
1271	cr_pheno_metcage_Y1_Water_light	313
1272	cr_pheno_metcage_Y1_Water_post.lights.on	313
1273	cr_pheno_metcage_Y1_Water_light_Tue	313
1274	cr_pheno_metcage_Y1_Water_post.lights.on_Tue	313
1275	cr_pheno_metcage_Y1_PedMeters_light	314
1276	cr_pheno_metcage_Y1_PedMeters_post.lights.on	314
1277	cr_pheno_metcage_Y1_PedMeters_light_Tue	314
1278	cr_pheno_metcage_Y1_PedMeters_post.lights.on_Tue	314
1279	cr_pheno_Y3_Wheel_AvgSpeedLFC.AdjBatch	315
1280	cr_pheno_metcage_Y1_iFood_post.lights.on	315
1281	cr_pheno_metcage_Y1_iFood_post.lights.on_Tue	315
1282	cr_pheno_metcage_Y4_VH2O_pre.lights.off	316
1283	cr_pheno_metcage_Y4_VH2O_post.lights.off	316
1284	cr_pheno_metcage_Y4_VH2O_pre.lights.on	316
1285	cr_pheno_metcage_Y4_VH2O_post.lights.on	316
1286	cr_pheno_metcage_Y4_VH2O_lights.on	316
1287	cr_pheno_metcage_Y4_VH2O_lights.off	316
1288	cr_pheno_metcage_Y4_VH2O_pre.lights.off_Tue	316
1289	cr_pheno_metcage_Y4_VH2O_post.lights.off_Tue	316
1290	cr_pheno_metcage_Y4_VH2O_post.lights.on_Tue	316
1291	cr_pheno_metcage_Y4_VH2O_lights.on_Tue	316
1292	cr_pheno_metcage_Y4_VH2O_lights.off_Tue	316
1293	cr_pheno_metcage_Y4_RQ_pre.lights.off	317
1294	cr_pheno_metcage_Y4_RQ_post.lights.off	317
1295	cr_pheno_metcage_Y4_RQ_pre.lights.on	317
1296	cr_pheno_metcage_Y4_RQ_post.lights.on	317
1297	cr_pheno_metcage_Y4_RQ_lights.on	317
1298	cr_pheno_metcage_Y4_RQ_lights.off	317
1299	cr_pheno_metcage_Y4_RQ_pre.lights.off_Tue	317
1300	cr_pheno_metcage_Y4_RQ_post.lights.off_Tue	317
1301	cr_pheno_metcage_Y4_RQ_pre.lights.on_Tue	317
1302	cr_pheno_metcage_Y4_RQ_post.lights.on_Tue	317
1303	cr_pheno_metcage_Y4_RQ_lights.on_Tue	317
1304	cr_pheno_metcage_Y4_RQ_lights.off_Tue	317
1305	cr_pheno_metcage_Y4_VO2_pre.lights.off	318
1306	cr_pheno_metcage_Y4_VCO2_pre.lights.off	318
1307	cr_pheno_metcage_Y4_KCal_hr_pre.lights.off	318
1308	cr_pheno_metcage_Y4_VO2_post.lights.off	318
1309	cr_pheno_metcage_Y4_VCO2_post.lights.off	318
1310	cr_pheno_metcage_Y4_KCal_hr_post.lights.off	318
1311	cr_pheno_metcage_Y4_VO2_pre.lights.on	318
1312	cr_pheno_metcage_Y4_VCO2_pre.lights.on	318
1313	cr_pheno_metcage_Y4_KCal_hr_pre.lights.on	318
1314	cr_pheno_metcage_Y4_VO2_post.lights.on	318
1315	cr_pheno_metcage_Y4_VCO2_post.lights.on	318
1316	cr_pheno_metcage_Y4_KCal_hr_post.lights.on	318
1317	cr_pheno_metcage_Y4_VO2_lights.on	318
1318	cr_pheno_metcage_Y4_VCO2_lights.on	318
1319	cr_pheno_metcage_Y4_KCal_hr_lights.on	318
1320	cr_pheno_metcage_Y4_VO2_lights.off	318
1321	cr_pheno_metcage_Y4_VCO2_lights.off	318
1322	cr_pheno_metcage_Y4_KCal_hr_lights.off	318
1323	cr_pheno_metcage_Y4_VO2_pre.lights.off_Tue	318
1324	cr_pheno_metcage_Y4_VCO2_pre.lights.off_Tue	318
1325	cr_pheno_metcage_Y4_KCal_hr_pre.lights.off_Tue	318
1326	cr_pheno_metcage_Y4_VO2_post.lights.off_Tue	318
1327	cr_pheno_metcage_Y4_VCO2_post.lights.off_Tue	318
1328	cr_pheno_metcage_Y4_KCal_hr_post.lights.off_Tue	318
1329	cr_pheno_metcage_Y4_VO2_post.lights.on_Tue	318
1330	cr_pheno_metcage_Y4_VCO2_post.lights.on_Tue	318
1331	cr_pheno_metcage_Y4_KCal_hr_post.lights.on_Tue	318
1332	cr_pheno_metcage_Y4_VO2_lights.on_Tue	318
1333	cr_pheno_metcage_Y4_VCO2_lights.on_Tue	318
1334	cr_pheno_metcage_Y4_KCal_hr_lights.on_Tue	318
1335	cr_pheno_metcage_Y4_VO2_lights.off_Tue	318
1336	cr_pheno_metcage_Y4_VCO2_lights.off_Tue	318
1337	cr_pheno_metcage_Y4_KCal_hr_lights.off_Tue	318
1338	cr_pheno_metcage_Y4_VH2O_lights.off.ratio	319
1339	cr_pheno_metcage_Y4_VO2_lights.off.ratio_Tue	319
1340	cr_pheno_metcage_Y4_VH2O_lights.off.ratio_Tue	319
1341	cr_pheno_metcage_Y4_KCal_hr_lights.off.ratio_Tue	319
1342	cr_pheno_metcage_Y4_WheelMeters	320
1343	cr_pheno_metcage_Y4_WheelSpeed	320
1344	cr_pheno_metcage_Y4_WheelMeters_dark	320
1345	cr_pheno_metcage_Y4_WheelSpeed_dark	320
1346	cr_pheno_metcage_Y4_WheelMeters_post.lights.off	320
1347	cr_pheno_metcage_Y4_WheelSpeed_post.lights.off	320
1348	cr_pheno_metcage_Y4_WheelSpeed_pre.lights.on	320
1349	cr_pheno_metcage_Y4_WheelMeters_lights.off	320
1350	cr_pheno_metcage_Y4_WheelSpeed_lights.off	320
1351	cr_pheno_metcage_Y4_LongestWheelRunningBout_dark	320
1352	cr_pheno_metcage_Y4_ExpectedWheelRunningBout_dark	320
1353	cr_pheno_metcage_Y4_WheelSpeed_Tue	320
1354	cr_pheno_metcage_Y4_WheelMeters_post.lights.off_Tue	320
1355	cr_pheno_metcage_Y4_WheelSpeed_post.lights.off_Tue	320
1356	cr_pheno_metcage_Y4_LongestWheelRunningBout_dark_Tue	320
1357	cr_pheno_metcage_Y4_ExpectedWheelRunningBout_dark_Tue	320
1358	cr_pheno_metcage_Y4_WheelSpeed_light	321
1359	cr_pheno_metcage_Y4_WheelMeters_pre.lights.off	321
1360	cr_pheno_metcage_Y4_WheelSpeed_pre.lights.off	321
1361	cr_pheno_metcage_Y4_WheelMeters_lights.on	321
1362	cr_pheno_metcage_Y4_WheelSpeed_lights.on	321
1363	cr_pheno_metcage_Y4_LongestWheelRunningBout_light	321
1364	cr_pheno_metcage_Y4_ExpectedWheelRunningBout_light	321
1365	cr_pheno_metcage_Y4_WheelMeters_pre.lights.off_Tue	321
1366	cr_pheno_metcage_Y4_WheelSpeed_pre.lights.off_Tue	321
1367	cr_pheno_metcage_Y4_WheelSpeed_lights.on_Tue	321
1368	cr_pheno_metcage_Y4_PedMeters_pre.lights.off	322
1369	cr_pheno_metcage_Y4_PedSpeed_pre.lights.off	322
1370	cr_pheno_metcage_Y4_XBreak_pre.lights.off	322
1371	cr_pheno_metcage_Y4_YBreak_pre.lights.off	322
1372	cr_pheno_metcage_Y4_Water_lights.on	322
1373	cr_pheno_metcage_Y4_PedSpeed_lights.on	322
1374	cr_pheno_metcage_Y4_XBreak_lights.on	322
1375	cr_pheno_metcage_Y4_YBreak_lights.on	322
1376	cr_pheno_metcage_Y4_RQ_lights.off.ratio.12hr	322
1377	cr_pheno_metcage_Y4_PedMeters_pre.lights.off_Tue	322
1378	cr_pheno_metcage_Y4_PedSpeed_pre.lights.off_Tue	322
1379	cr_pheno_metcage_Y4_YBreak_pre.lights.off_Tue	322
1380	cr_pheno_metcage_Y4_Water_lights.on_Tue	322
1381	cr_pheno_metcage_Y4_PedMeters_lights.on_Tue	322
1382	cr_pheno_metcage_Y4_PedSpeed_lights.on_Tue	322
1383	cr_pheno_metcage_Y4_XBreak_lights.on_Tue	322
1384	cr_pheno_metcage_Y4_YBreak_lights.on_Tue	322
1385	cr_pheno_metcage_Y4_PedMeters_pre.lights.on	323
1386	cr_pheno_metcage_Y4_PedSpeed_pre.lights.on	323
1387	cr_pheno_metcage_Y4_XBreak_pre.lights.on	323
1388	cr_pheno_metcage_Y4_PedMeters_lights.off	323
1389	cr_pheno_metcage_Y4_PedSpeed_lights.off	323
1390	cr_pheno_metcage_Y4_XBreak_lights.off	323
1391	cr_pheno_metcage_Y4_YBreak_lights.off	323
1392	cr_pheno_metcage_Y4_PedMeters_lights.off_Tue	323
1393	cr_pheno_metcage_Y4_XBreak_lights.off_Tue	323
1394	cr_pheno_metcage_Y4_YBreak_lights.off_Tue	323
1395	cr_pheno_metcage_Y4_PedMeters	324
1396	cr_pheno_metcage_Y4_PedMeters_dark	324
1397	cr_pheno_metcage_Y4_PedMeters_post.lights.off	324
1398	cr_pheno_metcage_Y4_PedSpeed_post.lights.off	324
1399	cr_pheno_metcage_Y4_PedMeters_Tue	324
1400	cr_pheno_metcage_Y4_PedMeters_dark_Tue	324
1401	cr_pheno_metcage_Y4_PedMeters_post.lights.off_Tue	324
1402	cr_pheno_metcage_Y4_PedSpeed_post.lights.off_Tue	324
1403	cr_pheno_metcage_Y4_RQ_lights.off.ratio	325
1404	cr_pheno_metcage_Y4_iFood_post.lights.off_Tue	325
1405	cr_pheno_metcage_Y4_YBreak_post.lights.off_Tue	325
1406	cr_pheno_metcage_Y3_VO2_light	326
1407	cr_pheno_metcage_Y3_VCO2_light	326
1408	cr_pheno_metcage_Y3_KCal_hr_light	326
1409	cr_pheno_metcage_Y3_VCO2_pre.lights.off	326
1410	cr_pheno_metcage_Y3_KCal_hr_pre.lights.off	326
1411	cr_pheno_metcage_Y3_VO2_light_Tue	326
1412	cr_pheno_metcage_Y3_VCO2_light_Tue	326
1413	cr_pheno_metcage_Y3_KCal_hr_light_Tue	326
1414	cr_pheno_metcage_Y3_VCO2_pre.lights.off_Tue	326
1415	cr_pheno_metcage_Y3_VO2	327
1416	cr_pheno_metcage_Y3_VCO2	327
1417	cr_pheno_metcage_Y3_KCal_hr	327
1418	cr_pheno_metcage_Y3_VO2_dark	327
1419	cr_pheno_metcage_Y3_VCO2_dark	327
1420	cr_pheno_metcage_Y3_KCal_hr_dark	327
1421	cr_pheno_metcage_Y3_VO2_post.lights.off	327
1422	cr_pheno_metcage_Y3_VCO2_post.lights.off	327
1423	cr_pheno_metcage_Y3_KCal_hr_post.lights.off	327
1424	cr_pheno_metcage_Y3_VO2_lights.off	327
1425	cr_pheno_metcage_Y3_VCO2_lights.off	327
1426	cr_pheno_metcage_Y3_KCal_hr_lights.off	327
1427	cr_pheno_metcage_Y3_VO2_Tue	327
1428	cr_pheno_metcage_Y3_VCO2_Tue	327
1429	cr_pheno_metcage_Y3_KCal_hr_Tue	327
1430	cr_pheno_metcage_Y3_VO2_dark_Tue	327
1431	cr_pheno_metcage_Y3_VCO2_dark_Tue	327
1432	cr_pheno_metcage_Y3_KCal_hr_dark_Tue	327
1433	cr_pheno_metcage_Y3_VO2_post.lights.off_Tue	327
1434	cr_pheno_metcage_Y3_VCO2_post.lights.off_Tue	327
1435	cr_pheno_metcage_Y3_KCal_hr_post.lights.off_Tue	327
1436	cr_pheno_metcage_Y3_VO2_lights.off_Tue	327
1437	cr_pheno_metcage_Y3_VCO2_lights.off_Tue	327
1438	cr_pheno_metcage_Y3_KCal_hr_lights.off_Tue	327
1439	cr_pheno_Y1_Wheel_AvgDistDay.AdjBatch	328
1440	cr_pheno_Y1_Wheel_AvgTimeDay.AdjBatch	328
1441	cr_pheno_Y1_Wheel_AvgSpeedDay.AdjBatch	328
1442	cr_pheno_Y1_Wheel_Q95SpeedDay.AdjBatch	328
1443	cr_pheno_Y2_Wheel_AvgDistDay.AdjBatch	329
1444	cr_pheno_Y2_Wheel_AvgTimeDay.AdjBatch	329
1445	cr_pheno_Y2_Wheel_AvgSpeedDay.AdjBatch	329
1446	cr_pheno_Y2_Wheel_Q95SpeedDay.AdjBatch	329
1447	cr_pheno_metcage_Y3_WheelMeters_light	329
1448	cr_pheno_metcage_Y3_WheelMeters_pre.lights.off	329
1449	cr_pheno_metcage_Y3_WheelSpeed_pre.lights.off	329
1450	cr_pheno_metcage_Y1_WheelMeters_lights.on	330
1451	cr_pheno_metcage_Y1_WheelSpeed_lights.on	330
1452	cr_pheno_metcage_Y1_WheelMeters_lights.on_Tue	330
1453	cr_pheno_metcage_Y1_WheelSpeed_lights.on_Tue	330
1454	cr_pheno_metcage_Y1_WheelMeters_light	331
1455	cr_pheno_metcage_Y1_WheelSpeed_light	331
1456	cr_pheno_metcage_Y1_PedSpeed_light	331
1457	cr_pheno_metcage_Y1_WheelMeters_post.lights.on	331
1458	cr_pheno_metcage_Y1_WheelSpeed_post.lights.on	331
1459	cr_pheno_metcage_Y1_PedSpeed_post.lights.on	331
1460	cr_pheno_metcage_Y1_LongestWheelRunningBout_light	331
1461	cr_pheno_metcage_Y1_ExpectedWheelRunningBout_light	331
1462	cr_pheno_metcage_Y1_WheelMeters_light_Tue	331
1463	cr_pheno_metcage_Y1_WheelSpeed_light_Tue	331
1464	cr_pheno_metcage_Y1_PedSpeed_light_Tue	331
1465	cr_pheno_metcage_Y1_WheelMeters_post.lights.on_Tue	331
1466	cr_pheno_metcage_Y1_WheelSpeed_post.lights.on_Tue	331
1467	cr_pheno_metcage_Y1_PedSpeed_post.lights.on_Tue	331
1468	cr_pheno_metcage_Y1_LongestWheelRunningBout_light_Tue	331
1469	cr_pheno_metcage_Y1_ExpectedWheelRunningBout_light_Tue	331
1470	cr_pheno_metcage_Y2_WheelMeters_pre.lights.off_Tue	332
1471	cr_pheno_metcage_Y2_WheelSpeed_pre.lights.off_Tue	332
1472	cr_pheno_metcage_Y1_WheelMeters_pre.lights.off	333
1473	cr_pheno_metcage_Y1_WheelSpeed_pre.lights.off	333
1474	cr_pheno_metcage_Y1_WheelMeters_pre.lights.off_Tue	333
1475	cr_pheno_metcage_Y1_WheelSpeed_pre.lights.off_Tue	333
1476	cr_pheno_metcage_Y3_WheelSpeed_post.lights.on_Tue	333
1477	cr_pheno_metcage_Y2_WheelMeters_light	334
1478	cr_pheno_metcage_Y2_WheelSpeed_light	334
1479	cr_pheno_metcage_Y2_WheelMeters_pre.lights.off	334
1480	cr_pheno_metcage_Y2_WheelSpeed_pre.lights.off	334
1481	cr_pheno_metcage_Y2_WheelMeters_post.lights.on	334
1482	cr_pheno_metcage_Y2_WheelSpeed_post.lights.on	334
1483	cr_pheno_metcage_Y2_WheelMeters_lights.on	334
1484	cr_pheno_metcage_Y2_WheelSpeed_lights.on	334
1485	cr_pheno_metcage_Y2_PedSpeed_lights.on	334
1486	cr_pheno_metcage_Y2_LongestWheelRunningBout_light	334
1487	cr_pheno_metcage_Y2_ExpectedWheelRunningBout_light	334
1488	cr_pheno_metcage_Y2_WheelMeters_light_Tue	334
1489	cr_pheno_metcage_Y2_WheelSpeed_light_Tue	334
1490	cr_pheno_metcage_Y2_WheelMeters_post.lights.on_Tue	334
1491	cr_pheno_metcage_Y2_WheelSpeed_post.lights.on_Tue	334
1492	cr_pheno_metcage_Y2_LongestWheelRunningBout_light_Tue	334
1493	cr_pheno_metcage_Y2_ExpectedWheelRunningBout_light_Tue	334
1494	cr_pheno_metcage_Y2_PedSpeed_light	335
1495	cr_pheno_metcage_Y2_PedSpeed_pre.lights.off	335
1496	cr_pheno_metcage_Y2_PedSpeed_light_Tue	335
1497	cr_pheno_metcage_Y2_PedMeters_pre.lights.off_Tue	335
1498	cr_pheno_metcage_Y2_PedSpeed_pre.lights.off_Tue	335
1499	cr_pheno_metcage_Y2_PedMeters_post.lights.on	336
1500	cr_pheno_metcage_Y2_PedSpeed_post.lights.on	336
1501	cr_pheno_metcage_Y2_PedMeters_post.lights.on_Tue	336
1502	cr_pheno_metcage_Y2_PedSpeed_post.lights.on_Tue	336
1503	cr_pheno_metcage_Y1_RQ_lights.on.ratio	337
1504	cr_pheno_metcage_Y1_iFood_lights.on.ratio	337
1505	cr_pheno_metcage_Y1_WheelSpeed_lights.on.ratio	337
1506	cr_pheno_metcage_Y1_PedMeters_lights.on.ratio	337
1507	cr_pheno_metcage_Y1_PedSpeed_lights.on.ratio	337
1508	cr_pheno_metcage_Y1_XBreak_lights.on.ratio	337
1509	cr_pheno_metcage_Y1_YBreak_lights.on.ratio	337
1510	cr_pheno_metcage_Y1_RQ_lights.on.ratio_Tue	337
1511	cr_pheno_metcage_Y1_PedSpeed_lights.on.ratio_Tue	337
1512	cr_pheno_metcage_Y1_PedMeters_lights.on.ratio.12hr_Tue	337
1513	cr_pheno_metcage_Y1_PedSpeed_lights.on.ratio.12hr_Tue	337
1514	cr_pheno_metcage_Y1_PedMeters_pre.lights.on	338
1515	cr_pheno_metcage_Y1_XBreak_pre.lights.on	338
1516	cr_pheno_metcage_Y1_YBreak_pre.lights.on	338
1517	cr_pheno_metcage_Y1_PedMeters_pre.lights.on_Tue	338
1518	cr_pheno_metcage_Y1_XBreak_pre.lights.on_Tue	338
1519	cr_pheno_metcage_Y1_YBreak_pre.lights.on_Tue	338
1520	cr_pheno_metcage_Y1_Water_pre.lights.on	339
1521	cr_pheno_metcage_Y1_iFood_pre.lights.on	339
1522	cr_pheno_metcage_Y1_iWater_pre.lights.on	339
1523	cr_pheno_metcage_Y1_Water_pre.lights.on_Tue	339
1524	cr_pheno_metcage_Y1_iFood_pre.lights.on_Tue	339
1525	cr_pheno_metcage_Y1_iWater_pre.lights.on_Tue	339
1526	cr_pheno_Y3_CBC_MCV.AdjBatch	340
1527	cr_pheno_Y3_CBC_CH.AdjBatch	340
1528	cr_pheno_Y3_CBC_CHm.AdjBatch	340
1529	cr_pheno_Y3_CBC_CHr.AdjBatch	340
1530	cr_pheno_Y3_CBC_NumRBC.AdjBatch	341
1531	cr_pheno_Y3_CBC_Hct.AdjBatch	341
1532	cr_pheno_Y3_CBC_Hgb.AdjBatch	341
1533	cr_pheno_Y3_CBC_NumWBC.AdjBatch	342
1534	cr_pheno_Y3_CBC_NumNeut.AdjBatch	342
1535	cr_pheno_Y3_CBC_NumMono.AdjBatch	342
1536	cr_pheno_Y4A_Frailty_EyeDischargeOrSwelling	343
1537	cr_pheno_Y3_Grip_Fore.AdjBatchBW	344
1538	cr_pheno_Y2B_Frailty_TailStiffening	344
1539	cr_pheno_Y3_CBC_NumPlt.AdjBatchClumps	345
1540	cr_pheno_Y3_CBC_PDWcv.AdjBatchClumps	345
1541	cr_pheno_Y3_Echo_BPM.AdjBatch	345
1542	cr_pheno_Y4A_Frailty_Cataracts	346
1543	cr_pheno_metcage_Y3_iFood_lights.on.ratio.12hr_Tue	346
1544	cr_pheno_metcage_Y4_iWater_lights.on.ratio_Tue	346
1545	cr_pheno_metcage_Y2_RQ	347
1546	cr_pheno_metcage_Y2_RQ_light	347
1547	cr_pheno_metcage_Y2_RQ_pre.lights.off	347
1548	cr_pheno_metcage_Y2_RQ_post.lights.off	347
1549	cr_pheno_metcage_Y2_RQ_pre.lights.on	347
1550	cr_pheno_metcage_Y2_RQ_post.lights.on	347
1551	cr_pheno_metcage_Y2_RQ_lights.on	347
1552	cr_pheno_metcage_Y2_RQ_lights.off	347
1553	cr_pheno_metcage_Y2_TimeFasting	347
1554	cr_pheno_metcage_Y2_RQ_Tue	347
1555	cr_pheno_metcage_Y2_RQ_light_Tue	347
1556	cr_pheno_metcage_Y2_RQ_dark_Tue	347
1557	cr_pheno_metcage_Y2_RQ_post.lights.off_Tue	347
1558	cr_pheno_metcage_Y2_RQ_post.lights.on_Tue	347
1559	cr_pheno_metcage_Y2_RQ_lights.on_Tue	347
1560	cr_pheno_metcage_Y3_RQ	348
1561	cr_pheno_metcage_Y3_RQ_dark	348
1562	cr_pheno_metcage_Y3_RQ_Tue	348
1563	cr_pheno_metcage_Y3_RQ_dark_Tue	348
1564	cr_pheno_metcage_Y3_TimeFasting_Tue	348
1565	cr_pheno_metcage_Y2_Food	349
1566	cr_pheno_metcage_Y2_Food_light	349
1567	cr_pheno_metcage_Y2_Food_pre.lights.off	349
1568	cr_pheno_metcage_Y2_Food_post.lights.off	349
1569	cr_pheno_metcage_Y3_ZBreak_pre.lights.off	349
1570	cr_pheno_Y1A_Frailty_Piloerection	350
1571	cr_pheno_metcage_Y2_Food_lights.on_Tue	350
1572	cr_pheno_metcage_Y2_XBreak	351
1573	cr_pheno_metcage_Y2_YBreak	351
1574	cr_pheno_metcage_Y2_YBreak_dark	351
1575	cr_pheno_metcage_Y2_YBreak_lights.off	351
1576	cr_pheno_metcage_Y2_YBreak_Tue	351
1577	cr_pheno_metcage_Y2_YBreak_dark_Tue	351
1578	cr_pheno_metcage_Y2_iFood_pre.lights.off	352
1579	cr_pheno_metcage_Y2_iFood_post.lights.off	352
1580	cr_pheno_metcage_Y2_iFood_lights.off	352
1581	cr_pheno_metcage_Y2_iFood_Tue	352
1582	cr_pheno_metcage_Y2_iFood_dark_Tue	352
1583	cr_pheno_metcage_Y2_iFood_post.lights.off_Tue	352
1584	cr_pheno_metcage_Y2_iFood_lights.off_Tue	352
1585	cr_pheno_metcage_Y1_PedMeters	353
1586	cr_pheno_metcage_Y1_PedMeters_dark	353
1587	cr_pheno_metcage_Y1_PedMeters_post.lights.off	353
1588	cr_pheno_metcage_Y1_PedMeters_lights.off	353
1589	cr_pheno_metcage_Y1_PedMeters_lights.off.ratio.12hr	353
1590	cr_pheno_metcage_Y1_PedMeters_Tue	353
1591	cr_pheno_metcage_Y1_PedMeters_dark_Tue	353
1592	cr_pheno_metcage_Y1_PedMeters_post.lights.off_Tue	353
1593	cr_pheno_metcage_Y2_PedMeters_post.lights.off	353
1594	cr_pheno_metcage_Y2_XBreak_post.lights.off	353
1595	cr_pheno_metcage_Y2_YBreak_post.lights.off	353
1596	cr_pheno_metcage_Y2_ZBreak_post.lights.off	353
1597	cr_pheno_metcage_Y2_PedMeters_post.lights.off_Tue	353
1598	cr_pheno_metcage_Y1_XBreak	354
1599	cr_pheno_metcage_Y1_YBreak	354
1600	cr_pheno_metcage_Y1_XBreak_dark	354
1601	cr_pheno_metcage_Y1_YBreak_dark	354
1602	cr_pheno_metcage_Y1_XBreak_post.lights.off	354
1603	cr_pheno_metcage_Y1_YBreak_post.lights.off	354
1604	cr_pheno_metcage_Y1_XBreak_lights.off	354
1605	cr_pheno_metcage_Y1_YBreak_lights.off	354
1606	cr_pheno_metcage_Y1_XBreak_Tue	354
1607	cr_pheno_metcage_Y1_YBreak_Tue	354
1608	cr_pheno_metcage_Y1_XBreak_dark_Tue	354
1609	cr_pheno_metcage_Y1_YBreak_dark_Tue	354
1610	cr_pheno_metcage_Y1_XBreak_post.lights.off_Tue	354
1611	cr_pheno_metcage_Y1_YBreak_post.lights.off_Tue	354
1612	cr_pheno_metcage_Y1_PedMeters_lights.off_Tue	354
1613	cr_pheno_metcage_Y1_XBreak_lights.off_Tue	354
1614	cr_pheno_metcage_Y1_YBreak_lights.off_Tue	354
1615	cr_pheno_Y4A_Frailty_VestibDisturbance	355
1616	cr_pheno_metcage_Y2_LongestOffWheelBout_light	355
1617	cr_pheno_metcage_Y1_iFood	356
1618	cr_pheno_metcage_Y1_iWater	356
1619	cr_pheno_metcage_Y1_iFood_dark	356
1620	cr_pheno_metcage_Y1_iWater_dark	356
1621	cr_pheno_metcage_Y1_iFood_post.lights.off	356
1622	cr_pheno_metcage_Y1_iWater_post.lights.off	356
1623	cr_pheno_metcage_Y1_iFood_lights.off	356
1624	cr_pheno_metcage_Y1_iWater_lights.off	356
1625	cr_pheno_metcage_Y1_iFood_Tue	356
1626	cr_pheno_metcage_Y1_iWater_Tue	356
1627	cr_pheno_metcage_Y1_iFood_dark_Tue	356
1628	cr_pheno_metcage_Y1_iWater_dark_Tue	356
1629	cr_pheno_metcage_Y1_iFood_post.lights.off_Tue	356
1630	cr_pheno_metcage_Y1_iWater_post.lights.off_Tue	356
1631	cr_pheno_metcage_Y1_ZBreak_post.lights.off_Tue	356
1632	cr_pheno_metcage_Y1_iFood_lights.off_Tue	356
1633	cr_pheno_metcage_Y1_iWater_lights.off_Tue	356
1634	cr_pheno_metcage_Y3_iWater	357
1635	cr_pheno_metcage_Y3_iWater_light	357
1636	cr_pheno_metcage_Y3_iWater_dark	357
1637	cr_pheno_metcage_Y3_iWater_pre.lights.off	357
1638	cr_pheno_metcage_Y3_iWater_post.lights.off	357
1639	cr_pheno_metcage_Y3_iWater_pre.lights.on	357
1640	cr_pheno_metcage_Y3_iWater_post.lights.on	357
1641	cr_pheno_metcage_Y3_iWater_lights.on	357
1642	cr_pheno_metcage_Y3_iWater_lights.off	357
1643	cr_pheno_metcage_Y3_iWater_Tue	357
1644	cr_pheno_metcage_Y3_iWater_light_Tue	357
1645	cr_pheno_metcage_Y3_iWater_dark_Tue	357
1646	cr_pheno_metcage_Y3_iWater_pre.lights.off_Tue	357
1647	cr_pheno_metcage_Y3_iWater_post.lights.off_Tue	357
1648	cr_pheno_metcage_Y3_iWater_pre.lights.on_Tue	357
1649	cr_pheno_metcage_Y3_iWater_post.lights.on_Tue	357
1650	cr_pheno_metcage_Y3_iWater_lights.on_Tue	357
1651	cr_pheno_metcage_Y3_iWater_lights.off_Tue	357
1652	cr_pheno_metcage_Y2_iWater	358
1653	cr_pheno_metcage_Y2_iWater_dark	358
1654	cr_pheno_metcage_Y2_iWater_pre.lights.off	358
1655	cr_pheno_metcage_Y2_iWater_post.lights.off	358
1656	cr_pheno_metcage_Y2_iWater_lights.off	358
1657	cr_pheno_metcage_Y2_iWater_Tue	358
1658	cr_pheno_metcage_Y2_iWater_dark_Tue	358
1659	cr_pheno_metcage_Y2_iWater_pre.lights.off_Tue	358
1660	cr_pheno_metcage_Y2_iWater_post.lights.off_Tue	358
1661	cr_pheno_metcage_Y2_iWater_pre.lights.on_Tue	358
1662	cr_pheno_metcage_Y2_iWater_lights.off_Tue	358
1663	cr_pheno_metcage_Y2_iWater_post.lights.on	359
1664	cr_pheno_metcage_Y2_iWater_lights.on	359
1665	cr_pheno_metcage_Y2_iWater_light_Tue	359
1666	cr_pheno_metcage_Y2_iWater_post.lights.on_Tue	359
1667	cr_pheno_metcage_Y2_iWater_lights.on_Tue	359
1668	cr_pheno_metcage_Y3_iFood	360
1669	cr_pheno_metcage_Y3_iFood_dark	360
1670	cr_pheno_metcage_Y3_iFood_post.lights.off	360
1671	cr_pheno_metcage_Y3_iFood_lights.off	360
1672	cr_pheno_metcage_Y3_iFood_Tue	360
1673	cr_pheno_metcage_Y3_iFood_dark_Tue	360
1674	cr_pheno_metcage_Y3_iFood_post.lights.off_Tue	360
1675	cr_pheno_metcage_Y3_iFood_lights.off_Tue	360
1676	cr_pheno_metcage_Y3_YBreak_dark	361
1677	cr_pheno_metcage_Y3_YBreak_pre.lights.on	361
1678	cr_pheno_metcage_Y3_ZBreak_lights.off.ratio	361
1679	cr_pheno_metcage_Y3_YBreak_dark_Tue	361
1680	cr_pheno_metcage_Y3_YBreak_post.lights.off_Tue	361
1681	cr_pheno_metcage_Y3_YBreak_pre.lights.on_Tue	361
1682	cr_pheno_metcage_Y3_YBreak_lights.off_Tue	361
1683	cr_pheno_Y1_Grip_Fore.AdjBatchBW	362
1684	cr_pheno_Y1_Grip_DeltaFore.AdjBatchBW	362
1685	cr_pheno_Y3B_Frailty_CornealOpacity	363
1686	cr_pheno_metcage_Y3_YBreak_lights.off.ratio	363
1687	cr_pheno_metcage_Y4_ZBreak_post.lights.off_Tue	363
1688	cr_pheno_metcage_Y4_RQ_lights.off.ratio_Tue	364
1689	cr_pheno_metcage_Y4_RQ_lights.on.ratio.12hr_Tue	364
1690	cr_pheno_metcage_Y4_RQ_lights.off.ratio.12hr_Tue	364
1691	cr_pheno_metcage_Y4_Water_lights.off.ratio.12hr_Tue	364
1692	cr_pheno_Y1_FACS_B.NKG2DposPercB.AdjBatch	365
1693	cr_pheno_metcage_Y4_Food	365
1694	cr_pheno_metcage_Y4_Food_pre.lights.on	365
1695	cr_pheno_metcage_Y3_VO2_lights.on.ratio	366
1696	cr_pheno_metcage_Y3_VCO2_lights.on.ratio	366
1697	cr_pheno_metcage_Y3_KCal_hr_lights.on.ratio	366
1698	cr_pheno_metcage_Y3_VO2_lights.off.ratio	366
1699	cr_pheno_metcage_Y3_VCO2_lights.off.ratio	366
1700	cr_pheno_metcage_Y3_KCal_hr_lights.off.ratio	366
1701	cr_pheno_metcage_Y3_VCO2_lights.on.ratio.12hr	366
1702	cr_pheno_metcage_Y3_VCO2_lights.on.ratio_Tue	366
1703	cr_pheno_metcage_Y3_KCal_hr_lights.off.ratio_Tue	366
1704	cr_pheno_metcage_Y3_VO2_lights.off.ratio.12hr_Tue	366
1705	cr_pheno_metcage_Y3_VCO2_lights.off.ratio.12hr_Tue	366
1706	cr_pheno_metcage_Y3_KCal_hr_lights.off.ratio.12hr_Tue	366
1707	cr_pheno_metcage_Y3_WheelMeters	367
1708	cr_pheno_metcage_Y3_WheelSpeed	367
1709	cr_pheno_metcage_Y3_PedSpeed	367
1710	cr_pheno_metcage_Y3_WheelMeters_dark	367
1711	cr_pheno_metcage_Y3_WheelSpeed_dark	367
1712	cr_pheno_metcage_Y3_PedSpeed_dark	367
1713	cr_pheno_metcage_Y3_WheelMeters_post.lights.off	367
1714	cr_pheno_metcage_Y3_WheelSpeed_post.lights.off	367
1715	cr_pheno_metcage_Y3_PedSpeed_post.lights.off	367
1716	cr_pheno_metcage_Y3_WheelMeters_pre.lights.on	367
1717	cr_pheno_metcage_Y3_WheelSpeed_pre.lights.on	367
1718	cr_pheno_metcage_Y3_WheelMeters_lights.off	367
1719	cr_pheno_metcage_Y3_WheelSpeed_lights.off	367
1720	cr_pheno_metcage_Y3_PedSpeed_lights.off	367
1721	cr_pheno_metcage_Y3_LongestWheelRunningBout_dark	367
1722	cr_pheno_metcage_Y3_ExpectedWheelRunningBout_dark	367
1723	cr_pheno_metcage_Y3_LongestOffWheelBout_dark	367
1724	cr_pheno_metcage_Y3_WheelMeters_Tue	367
1725	cr_pheno_metcage_Y3_WheelSpeed_Tue	367
1726	cr_pheno_metcage_Y3_PedSpeed_Tue	367
1727	cr_pheno_metcage_Y3_WheelMeters_dark_Tue	367
1728	cr_pheno_metcage_Y3_WheelSpeed_dark_Tue	367
1729	cr_pheno_metcage_Y3_PedSpeed_dark_Tue	367
1730	cr_pheno_metcage_Y3_WheelMeters_post.lights.off_Tue	367
1731	cr_pheno_metcage_Y3_WheelSpeed_post.lights.off_Tue	367
1732	cr_pheno_metcage_Y3_WheelMeters_pre.lights.on_Tue	367
1733	cr_pheno_metcage_Y3_WheelSpeed_pre.lights.on_Tue	367
1734	cr_pheno_metcage_Y3_WheelMeters_lights.off_Tue	367
1735	cr_pheno_metcage_Y3_WheelSpeed_lights.off_Tue	367
1736	cr_pheno_metcage_Y3_PedSpeed_lights.off_Tue	367
1737	cr_pheno_metcage_Y3_LongestWheelRunningBout_dark_Tue	367
1738	cr_pheno_metcage_Y3_ExpectedWheelRunningBout_dark_Tue	367
1739	cr_pheno_metcage_Y3_LongestOffWheelBout_dark_Tue	367
1740	cr_pheno_metcage_Y2_VO2_lights.on.ratio	368
1741	cr_pheno_metcage_Y2_VCO2_lights.on.ratio	368
1742	cr_pheno_metcage_Y2_KCal_hr_lights.on.ratio	368
1743	cr_pheno_metcage_Y2_VO2_lights.off.ratio	368
1744	cr_pheno_metcage_Y2_VCO2_lights.off.ratio	368
1745	cr_pheno_metcage_Y2_KCal_hr_lights.off.ratio	368
1746	cr_pheno_metcage_Y2_VO2_lights.on.ratio.12hr	368
1747	cr_pheno_metcage_Y2_VCO2_lights.on.ratio.12hr	368
1748	cr_pheno_metcage_Y2_KCal_hr_lights.on.ratio.12hr	368
1749	cr_pheno_metcage_Y2_VCO2_lights.on.ratio_Tue	368
1750	cr_pheno_metcage_Y2_VO2_lights.off.ratio_Tue	368
1751	cr_pheno_metcage_Y2_VCO2_lights.off.ratio_Tue	368
1752	cr_pheno_metcage_Y2_KCal_hr_lights.off.ratio_Tue	368
1753	cr_pheno_metcage_Y2_VO2_lights.on.ratio.12hr_Tue	368
1754	cr_pheno_metcage_Y2_VCO2_lights.on.ratio.12hr_Tue	368
1755	cr_pheno_metcage_Y2_KCal_hr_lights.on.ratio.12hr_Tue	368
1756	cr_pheno_metcage_Y2_VO2_lights.off.ratio.12hr_Tue	368
1757	cr_pheno_metcage_Y2_VCO2_lights.off.ratio.12hr_Tue	368
1758	cr_pheno_metcage_Y2_KCal_hr_lights.off.ratio.12hr_Tue	368
1759	cr_pheno_Y3_Wheel_AvgDistNight.AdjBatch	369
1760	cr_pheno_Y3_Wheel_AvgDistDay.AdjBatch	369
1761	cr_pheno_Y3_Wheel_AvgTimeNight.AdjBatch	369
1762	cr_pheno_Y3_Wheel_AvgTimeDay.AdjBatch	369
1763	cr_pheno_Y3_Wheel_AvgSpeedNight.AdjBatch	369
1764	cr_pheno_Y3_Wheel_AvgSpeedDay.AdjBatch	369
1765	cr_pheno_Y3_Wheel_Q95SpeedNight.AdjBatch	369
1766	cr_pheno_Y3_Wheel_Q95SpeedDay.AdjBatch	369
1767	cr_pheno_Y2_CBC_PercMono.AdjBatch	370
1768	cr_pheno_Y3_CBC_PercMono.AdjBatch	370
1769	cr_pheno_Y3_PIXI_PercFat.AdjBatch	370
1770	cr_pheno_Y1_Temp_Temperature.AdjBatchCoat	370
1771	cr_pheno_Y2_Temp_Temperature.AdjBatchCoat	370
1772	cr_pheno_Y3B_Frailty_DistendedAbdomen	370
1773	cr_pheno_Y2A_Frailty_Kyphosis	370
1774	cr_pheno_metcage_Y2_WheelMeters	370
1775	cr_pheno_metcage_Y2_WheelSpeed	370
1776	cr_pheno_metcage_Y2_WheelMeters_dark	370
1777	cr_pheno_metcage_Y2_WheelSpeed_dark	370
1778	cr_pheno_metcage_Y2_WheelMeters_post.lights.off	370
1779	cr_pheno_metcage_Y2_WheelSpeed_post.lights.off	370
1780	cr_pheno_metcage_Y2_WheelMeters_lights.off	370
1781	cr_pheno_metcage_Y2_WheelSpeed_lights.off	370
1782	cr_pheno_metcage_Y2_LongestWheelRunningBout_dark	370
1783	cr_pheno_metcage_Y2_ExpectedWheelRunningBout_dark	370
1784	cr_pheno_metcage_Y2_LongestOffWheelBout_dark	370
1785	cr_pheno_metcage_Y2_WheelMeters_Tue	370
1786	cr_pheno_metcage_Y2_WheelSpeed_Tue	370
1787	cr_pheno_metcage_Y2_WheelMeters_dark_Tue	370
1788	cr_pheno_metcage_Y2_WheelSpeed_dark_Tue	370
1789	cr_pheno_metcage_Y2_WheelMeters_post.lights.off_Tue	370
1790	cr_pheno_metcage_Y2_WheelSpeed_post.lights.off_Tue	370
1791	cr_pheno_metcage_Y2_WheelMeters_lights.off_Tue	370
1792	cr_pheno_metcage_Y2_WheelSpeed_lights.off_Tue	370
1793	cr_pheno_metcage_Y2_LongestWheelRunningBout_dark_Tue	370
1794	cr_pheno_metcage_Y2_ExpectedWheelRunningBout_dark_Tue	370
1795	cr_pheno_metcage_Y3_ZBreak_lights.off.ratio.12hr	370
1796	cr_pheno_Y3A_Frailty_Kyphosis	371
1797	cr_pheno_metcage_Y2_WheelMeters_pre.lights.on	371
1798	cr_pheno_metcage_Y2_WheelSpeed_pre.lights.on	371
1799	cr_pheno_metcage_Y2_PedSpeed_pre.lights.on	371
1800	cr_pheno_metcage_Y2_ExpectedOffWheelBout_dark	371
1801	cr_pheno_metcage_Y2_WheelMeters_pre.lights.on_Tue	371
1802	cr_pheno_metcage_Y2_WheelSpeed_pre.lights.on_Tue	371
1803	cr_pheno_metcage_Y2_PedSpeed_pre.lights.on_Tue	371
1804	cr_pheno_metcage_Y2_LongestOffWheelBout_dark_Tue	371
1805	cr_pheno_metcage_Y2_ExpectedOffWheelBout_dark_Tue	371
1806	cr_pheno_Y1_Echo_BPM.AdjBatch	372
1807	cr_pheno_Y2_Echo_BPM.AdjBatch	372
1808	cr_pheno_Y1A_Frailty_BodyCondition	373
1809	cr_pheno_Y1B_Frailty_BodyCondition	373
1810	cr_pheno_Y3_FACS_CD4T.CD25posPercCD4T.AdjBatch	373
1811	cr_pheno_Y1_PIXI_TTM.AdjBatch	374
1812	cr_pheno_Y2_PIXI_TTM.AdjBatch	374
1813	cr_pheno_Y1_PIXI_PercFat.AdjBatch	374
1814	cr_pheno_Y2_PIXI_PercFat.AdjBatch	374
1815	cr_pheno_Y1_BW_BW	374
1816	cr_pheno_Y2_BW_BW	374
1817	cr_pheno_Y3_BW_BW	374
1818	cr_pheno_Y2A_Frailty_DistendedAbdomen	374
1819	cr_pheno_Y2B_Frailty_DistendedAbdomen	374
1820	cr_pheno_Y3A_Frailty_DistendedAbdomen	374
1821	cr_pheno_metcage_Y1_BodyMass	374
1822	cr_pheno_metcage_Y2_BodyMass	374
1823	cr_pheno_metcage_Y3_BodyMass	374
1824	cr_pheno_Y1_BW_StartBW	374
1825	cr_pheno_Y2_BW_StartBW	374
1826	cr_pheno_Y1_BW_EndBW	374
1827	cr_pheno_Y2_BW_EndBW	374
1828	cr_pheno_metcage_Y2_PedSpeed	375
1829	cr_pheno_metcage_Y2_PedSpeed_dark	375
1830	cr_pheno_metcage_Y2_PedSpeed_post.lights.off	375
1831	cr_pheno_metcage_Y2_PedSpeed_lights.off	375
1832	cr_pheno_metcage_Y2_PedSpeed_Tue	375
1833	cr_pheno_metcage_Y2_PedSpeed_dark_Tue	375
1834	cr_pheno_metcage_Y2_PedSpeed_post.lights.off_Tue	375
1835	cr_pheno_metcage_Y2_PedSpeed_lights.off_Tue	375
1836	cr_pheno_Y1_FACS_CD4T.PercT.AdjBatch	376
1837	cr_pheno_Y1_FACS_CD8T.PercT.AdjBatch	376
1838	cr_pheno_Y1_FACS_NKG2DposT.CD4posPercNKG2DposT.AdjBatch	376
1839	cr_pheno_Y3_PIXI_TTM.AdjBatch	377
1840	cr_pheno_Y3_PIXI_LTM.AdjBatch	377
1841	cr_pheno_Y3_BW_StartBW	377
1842	cr_pheno_Y3_BW_EndBW	377
1843	cr_pheno_Y1_CBC_CHCM.AdjBatch	378
1844	cr_pheno_Y2_CBC_CHCM.AdjBatch	378
1845	cr_pheno_Y1_PIXI_LTM.AdjBatch	379
1846	cr_pheno_Y2_PIXI_LTM.AdjBatch	379
1847	cr_pheno_metcage_Y1_LongestOffWheelBout_dark	380
1848	cr_pheno_metcage_Y1_ExpectedOffWheelBout_dark	380
1849	cr_pheno_metcage_Y1_LongestOffWheelBout_dark_Tue	380
1850	cr_pheno_metcage_Y1_WheelMeters	381
1851	cr_pheno_metcage_Y1_WheelSpeed	381
1852	cr_pheno_metcage_Y1_WheelMeters_dark	381
1853	cr_pheno_metcage_Y1_WheelSpeed_dark	381
1854	cr_pheno_metcage_Y1_WheelMeters_post.lights.off	381
1855	cr_pheno_metcage_Y1_WheelSpeed_post.lights.off	381
1856	cr_pheno_metcage_Y1_WheelMeters_pre.lights.on	381
1857	cr_pheno_metcage_Y1_WheelSpeed_pre.lights.on	381
1858	cr_pheno_metcage_Y1_WheelMeters_lights.off	381
1859	cr_pheno_metcage_Y1_WheelSpeed_lights.off	381
1860	cr_pheno_metcage_Y1_VO2_lights.off.ratio	381
1861	cr_pheno_metcage_Y1_VCO2_lights.off.ratio	381
1862	cr_pheno_metcage_Y1_KCal_hr_lights.off.ratio	381
1863	cr_pheno_metcage_Y1_LongestWheelRunningBout_dark	381
1864	cr_pheno_metcage_Y1_ExpectedWheelRunningBout_dark	381
1865	cr_pheno_metcage_Y1_WheelMeters_Tue	381
1866	cr_pheno_metcage_Y1_WheelSpeed_Tue	381
1867	cr_pheno_metcage_Y1_WheelMeters_dark_Tue	381
1868	cr_pheno_metcage_Y1_WheelSpeed_dark_Tue	381
1869	cr_pheno_metcage_Y1_WheelMeters_post.lights.off_Tue	381
1870	cr_pheno_metcage_Y1_WheelSpeed_post.lights.off_Tue	381
1871	cr_pheno_metcage_Y1_WheelMeters_lights.off_Tue	381
1872	cr_pheno_metcage_Y1_WheelSpeed_lights.off_Tue	381
1873	cr_pheno_metcage_Y1_LongestWheelRunningBout_dark_Tue	381
1874	cr_pheno_metcage_Y1_ExpectedWheelRunningBout_dark_Tue	381
1875	cr_pheno_Y1_Wheel_AvgDistNight.AdjBatch	382
1876	cr_pheno_Y2_Wheel_AvgDistNight.AdjBatch	382
1877	cr_pheno_Y1_Wheel_AvgTimeNight.AdjBatch	382
1878	cr_pheno_Y2_Wheel_AvgTimeNight.AdjBatch	382
1879	cr_pheno_Y1_Wheel_AvgSpeedNight.AdjBatch	382
1880	cr_pheno_Y2_Wheel_AvgSpeedNight.AdjBatch	382
1881	cr_pheno_Y1_Wheel_Q95SpeedNight.AdjBatch	382
1882	cr_pheno_Y2_Wheel_Q95SpeedNight.AdjBatch	382
1883	cr_pheno_Y2_Wheel_Q95SpeedLFC.AdjBatch	382
1884	cr_pheno_metcage_Y1_PedSpeed	383
1885	cr_pheno_metcage_Y1_PedSpeed_dark	383
1886	cr_pheno_metcage_Y1_PedSpeed_pre.lights.on	383
1887	cr_pheno_metcage_Y1_PedSpeed_lights.off	383
1888	cr_pheno_metcage_Y1_PedSpeed_Tue	383
1889	cr_pheno_metcage_Y1_PedSpeed_dark_Tue	383
1890	cr_pheno_metcage_Y1_WheelMeters_pre.lights.on_Tue	383
1891	cr_pheno_metcage_Y1_WheelSpeed_pre.lights.on_Tue	383
1892	cr_pheno_metcage_Y1_PedSpeed_pre.lights.on_Tue	383
1893	cr_pheno_metcage_Y1_PedSpeed_lights.off_Tue	383
1894	cr_pheno_Y1B_Frailty_Mean.AdjBatchTechCoat	384
1895	cr_pheno_Y1B_Frailty_CoatCondition	384
1896	cr_pheno_Y1B_Frailty_Piloerection	384
1897	cr_pheno_Y1A_Frailty_DistendedAbdomen	385
1898	cr_pheno_Y1B_Frailty_DistendedAbdomen	385
