# Supplementary material for: Genetic correlation-guided mega-analysis of DO mice provides mechanistic insight and candidate genes for age-related pathologies
Source: PLoS Genet. 2026 Feb 27;22(2):e1012037. doi: 10.1371/journal.pgen.1012037 (PMC12948109; doi:10.1371/journal.pgen.1012037)
Supplement: S7 Table — Meta-phenotype values for each animal in the dataset. Animal IDs are listed in the ‘Mouse_ID’ column, with each subsequent column corresponding to a meta-trait. IF none of the traits comprising a meta-trait were measured in a particular animal, the trait value for that animal is ‘NA’. (TXT) [file pgen.1012037.s035.txt]

MouseID	meta_trait_1	meta_trait_2	meta_trait_3	meta_trait_4	meta_trait_5	meta_trait_6	meta_trait_7	meta_trait_8	meta_trait_9	meta_trait_10	meta_trait_11	meta_trait_12	meta_trait_13	meta_trait_14	meta_trait_15	meta_trait_16	meta_trait_17	meta_trait_18	meta_trait_19	meta_trait_20	meta_trait_21	meta_trait_22	meta_trait_23	meta_trait_24	meta_trait_25	meta_trait_26	meta_trait_27	meta_trait_28	meta_trait_29	meta_trait_30	meta_trait_31	meta_trait_32	meta_trait_33	meta_trait_34	meta_trait_35	meta_trait_36	meta_trait_37	meta_trait_38	meta_trait_39	meta_trait_40	meta_trait_41	meta_trait_42	meta_trait_43	meta_trait_44	meta_trait_45	meta_trait_46	meta_trait_47	meta_trait_48	meta_trait_49
Attie_DO021	Attie_DO021	NA	NA	NA	NA	NA	NA	NA	NA	NA	NA	NA	NA	NA	NA	NA	NA	NA	NA	NA	NA	NA	NA	NA	NA	NA	NA	NA	NA	NA	NA	NA	1.24473056700378	-2.12130682831261	0.125164448854564	-0.150046986961395	-0.150397738980899	-2.3014602650358	NA	NA	NA	NA	NA	NA	NA	NA	NA	NA	NA
Attie_DO022	Attie_DO022	NA	NA	NA	NA	NA	NA	NA	NA	NA	NA	NA	NA	NA	NA	NA	NA	NA	NA	NA	NA	NA	NA	NA	NA	NA	NA	NA	NA	NA	NA	NA	-0.026368140571096	0.335156220070271	0.823032687462243	0.115537976164394	-1.70429576274544	-0.288112272256608	NA	NA	NA	NA	NA	NA	NA	NA	NA	NA	NA
Attie_DO023	Attie_DO023	NA	NA	NA	NA	NA	NA	NA	NA	NA	NA	NA	NA	NA	NA	NA	NA	NA	NA	NA	NA	NA	NA	NA	NA	NA	NA	NA	NA	NA	NA	NA	-0.669859197135915	0.821563977696507	0.275817215275144	1.06573380401325	0.630789752795615	-1.51877302199448	NA	NA	NA	NA	NA	NA	NA	NA	NA	NA	NA
Attie_DO024	Attie_DO024	NA	NA	NA	NA	NA	NA	NA	NA	NA	NA	NA	NA	NA	NA	NA	NA	NA	NA	NA	NA	NA	NA	NA	NA	NA	NA	NA	NA	NA	NA	NA	0.945186321272496	-0.891626095655349	-0.838941514042152	0.304118017392399	0.677694224914034	-0.0922326447031025	NA	NA	NA	NA	NA	NA	NA	NA	NA	NA	NA
Attie_DO025	Attie_DO025	NA	NA	NA	NA	NA	NA	NA	NA	NA	NA	NA	NA	NA	NA	NA	NA	NA	NA	NA	NA	NA	NA	NA	NA	NA	NA	NA	NA	NA	NA	NA	-0.967949857742931	-0.744887551488001	-0.491093980000606	-0.271938802979117	-0.741895728136944	0.43273411776488	NA	NA	NA	NA	NA	NA	NA	NA	NA	NA	NA
Attie_DO026	Attie_DO026	NA	NA	NA	NA	NA	NA	NA	NA	NA	NA	NA	NA	NA	NA	NA	NA	NA	NA	NA	NA	NA	NA	NA	NA	NA	NA	NA	NA	NA	NA	NA	0.902147483402688	0.126308767402059	0.759768834738518	1.12692142695481	1.70217406141628	0.789197806301366	NA	NA	NA	NA	NA	NA	NA	NA	NA	NA	NA
Attie_DO027	Attie_DO027	NA	NA	NA	NA	NA	NA	NA	NA	NA	NA	NA	NA	NA	NA	NA	NA	NA	NA	NA	NA	NA	NA	NA	NA	NA	NA	NA	NA	NA	NA	NA	-0.623811878026833	-1.51455605082146	0.33770770057699	0.109950175617224	0.414715478534403	0.282363811781604	NA	NA	NA	NA	NA	NA	NA	NA	NA	NA	NA
Attie_DO028	Attie_DO028	NA	NA	NA	NA	NA	NA	NA	NA	NA	NA	NA	NA	NA	NA	NA	NA	NA	NA	NA	NA	NA	NA	NA	NA	NA	NA	NA	NA	NA	NA	NA	-0.0484457329756056	-0.800498069097423	0.278110873821461	1.69305342367416	-0.111312472193287	0.422556007902446	NA	NA	NA	NA	NA	NA	NA	NA	NA	NA	NA
Attie_DO029	Attie_DO029	NA	NA	NA	NA	NA	NA	NA	NA	NA	NA	NA	NA	NA	NA	NA	NA	NA	NA	NA	NA	NA	NA	NA	NA	NA	NA	NA	NA	NA	NA	NA	NA	NA	NA	NA	NA	NA	NA	NA	NA	NA	NA	NA	NA	NA	NA	NA	NA
Attie_DO030	Attie_DO030	NA	NA	NA	NA	NA	NA	NA	NA	NA	NA	NA	NA	NA	NA	NA	NA	NA	NA	NA	NA	NA	NA	NA	NA	NA	NA	NA	NA	NA	NA	NA	1.18317222698644	0.277341152790991	0.238840643778401	-0.478625476249284	0.808670074445456	0.0558534393457926	NA	NA	NA	NA	NA	NA	NA	NA	NA	NA	NA
Attie_DO031	Attie_DO031	NA	NA	NA	NA	NA	NA	NA	NA	NA	NA	NA	NA	NA	NA	NA	NA	NA	NA	NA	NA	NA	NA	NA	NA	NA	NA	NA	NA	NA	NA	NA	-0.5374255913223	1.25967960371489	-0.266266967401629	0.915506800153105	1.94375234013244	0.507247651856183	NA	NA	NA	NA	NA	NA	NA	NA	NA	NA	NA
Attie_DO032	Attie_DO032	NA	NA	NA	NA	NA	NA	NA	NA	NA	NA	NA	NA	NA	NA	NA	NA	NA	NA	NA	NA	NA	NA	NA	NA	NA	NA	NA	NA	NA	NA	NA	-0.157668111221194	0.888397756042994	0.537667289282057	-0.360681305522418	0.206338984508008	1.41117566387396	NA	NA	NA	NA	NA	NA	NA	NA	NA	NA	NA
Attie_DO033	Attie_DO033	NA	NA	NA	NA	NA	NA	NA	NA	NA	NA	NA	NA	NA	NA	NA	NA	NA	NA	NA	NA	NA	NA	NA	NA	NA	NA	NA	NA	NA	NA	NA	0.793059786611292	0.795724318775207	0.0973646491744333	0.979575125433962	-0.971084867762137	-1.77806497652487	NA	NA	NA	NA	NA	NA	NA	NA	NA	NA	NA
Attie_DO034	Attie_DO034	NA	NA	NA	NA	NA	NA	NA	NA	NA	NA	NA	NA	NA	NA	NA	NA	NA	NA	NA	NA	NA	NA	NA	NA	NA	NA	NA	NA	NA	NA	NA	-0.559250773641512	-0.141590476762132	0.209468554783219	-0.079405013641677	-0.784561257543717	0.702180856275195	NA	NA	NA	NA	NA	NA	NA	NA	NA	NA	NA
Attie_DO035	Attie_DO035	NA	NA	NA	NA	NA	NA	NA	NA	NA	NA	NA	NA	NA	NA	NA	NA	NA	NA	NA	NA	NA	NA	NA	NA	NA	NA	NA	NA	NA	NA	NA	0.39477786566098	-0.405309849666447	-0.547604674678026	0.378648449470157	1.96084792174904	0.569840881142556	NA	NA	NA	NA	NA	NA	NA	NA	NA	NA	NA
Attie_DO036	Attie_DO036	NA	NA	NA	NA	NA	NA	NA	NA	NA	NA	NA	NA	NA	NA	NA	NA	NA	NA	NA	NA	NA	NA	NA	NA	NA	NA	NA	NA	NA	NA	NA	0.107372690521393	-0.125131665855539	-0.405698084504057	0.830120247294527	1.01241981940851	0.814802641233085	NA	NA	NA	NA	NA	NA	NA	NA	NA	NA	NA
Attie_DO037	Attie_DO037	NA	NA	NA	NA	NA	NA	NA	NA	NA	NA	NA	NA	NA	NA	NA	NA	NA	NA	NA	NA	NA	NA	NA	NA	NA	NA	NA	NA	NA	NA	NA	0.848973423478837	-0.43735638221018	0.165172029328792	-0.218584439697333	0.492995810413673	0.293374363417943	NA	NA	NA	NA	NA	NA	NA	NA	NA	NA	NA
Attie_DO038	Attie_DO038	NA	NA	NA	NA	NA	NA	NA	NA	NA	NA	NA	NA	NA	NA	NA	NA	NA	NA	NA	NA	NA	NA	NA	NA	NA	NA	NA	NA	NA	NA	NA	1.59615275254826	1.76249616584819	0.868886451127783	0.870293176731492	1.0609153348746	1.52215902561147	NA	NA	NA	NA	NA	NA	NA	NA	NA	NA	NA
Attie_DO039	Attie_DO039	NA	NA	NA	NA	NA	NA	NA	NA	NA	NA	NA	NA	NA	NA	NA	NA	NA	NA	NA	NA	NA	NA	NA	NA	NA	NA	NA	NA	NA	NA	NA	-0.0920953126390869	0.0154675557796976	0.585899184594074	-0.15089730252657	-0.018535575891457	0.423025486569906	NA	NA	NA	NA	NA	NA	NA	NA	NA	NA	NA
Attie_DO040	Attie_DO040	NA	NA	NA	NA	NA	NA	NA	NA	NA	NA	NA	NA	NA	NA	NA	NA	NA	NA	NA	NA	NA	NA	NA	NA	NA	NA	NA	NA	NA	NA	NA	1.02578356019154	-1.1079314755071	0.271020838435848	0.906793234053398	-0.0263058182464414	-0.653880451269105	NA	NA	NA	NA	NA	NA	NA	NA	NA	NA	NA
Attie_DO041	Attie_DO041	NA	NA	NA	NA	NA	NA	NA	NA	NA	NA	NA	NA	NA	NA	NA	NA	NA	NA	NA	NA	NA	NA	NA	NA	NA	NA	NA	NA	NA	NA	NA	-0.204139097341802	-1.36531299948294	-0.114205511410795	-0.152286085916815	-0.246226468736069	-0.552281537938875	NA	NA	NA	NA	NA	NA	NA	NA	NA	NA	NA
Attie_DO042	Attie_DO042	NA	NA	NA	NA	NA	NA	NA	NA	NA	NA	NA	NA	NA	NA	NA	NA	NA	NA	NA	NA	NA	NA	NA	NA	NA	NA	NA	NA	NA	NA	NA	-0.516699845111134	-0.326412654776311	0.127169087103007	-0.32485307375135	-1.09884483303689	0.735975964038525	NA	NA	NA	NA	NA	NA	NA	NA	NA	NA	NA
Attie_DO043	Attie_DO043	NA	NA	NA	NA	NA	NA	NA	NA	NA	NA	NA	NA	NA	NA	NA	NA	NA	NA	NA	NA	NA	NA	NA	NA	NA	NA	NA	NA	NA	NA	NA	0.812087167158391	0.358207300303775	-0.0623084119702883	0.870350122772444	0.0326029169526542	1.25872614046461	NA	NA	NA	NA	NA	NA	NA	NA	NA	NA	NA
Attie_DO044	Attie_DO044	NA	NA	NA	NA	NA	NA	NA	NA	NA	NA	NA	NA	NA	NA	NA	NA	NA	NA	NA	NA	NA	NA	NA	NA	NA	NA	NA	NA	NA	NA	NA	-0.95094266395771	0.285836609703428	0.019244908515097	0.876108535847972	0.419606868899029	0.350197480686864	NA	NA	NA	NA	NA	NA	NA	NA	NA	NA	NA
Attie_DO045	Attie_DO045	NA	NA	NA	NA	NA	NA	NA	NA	NA	NA	NA	NA	NA	NA	NA	NA	NA	NA	NA	NA	NA	NA	NA	NA	NA	NA	NA	NA	NA	NA	NA	NA	NA	NA	NA	NA	NA	NA	NA	NA	NA	NA	NA	NA	NA	NA	NA	NA
Attie_DO046	Attie_DO046	NA	NA	NA	NA	NA	NA	NA	NA	NA	NA	NA	NA	NA	NA	NA	NA	NA	NA	NA	NA	NA	NA	NA	NA	NA	NA	NA	NA	NA	NA	NA	0.249273529054315	-0.207806918058465	0.13816498493068	0.406329017336293	-0.850615228241719	1.31768229376376	NA	NA	NA	NA	NA	NA	NA	NA	NA	NA	NA
Attie_DO047	Attie_DO047	NA	NA	NA	NA	NA	NA	NA	NA	NA	NA	NA	NA	NA	NA	NA	NA	NA	NA	NA	NA	NA	NA	NA	NA	NA	NA	NA	NA	NA	NA	NA	0.922001003151983	0.00601772758535349	-0.137560798407203	0.226520775398489	0.425511869946028	-0.702764407915544	NA	NA	NA	NA	NA	NA	NA	NA	NA	NA	NA
Attie_DO048	Attie_DO048	NA	NA	NA	NA	NA	NA	NA	NA	NA	NA	NA	NA	NA	NA	NA	NA	NA	NA	NA	NA	NA	NA	NA	NA	NA	NA	NA	NA	NA	NA	NA	1.20511320428599	0.465799291793883	0.534766833880619	1.98986429896074	0.534374515718138	0.883799395131173	NA	NA	NA	NA	NA	NA	NA	NA	NA	NA	NA
Attie_DO049	Attie_DO049	NA	NA	NA	NA	NA	NA	NA	NA	NA	NA	NA	NA	NA	NA	NA	NA	NA	NA	NA	NA	NA	NA	NA	NA	NA	NA	NA	NA	NA	NA	NA	0.296897147679491	0.291182577609623	0.10163492434578	0.037520854651235	0.109184684299599	-0.308615541242105	NA	NA	NA	NA	NA	NA	NA	NA	NA	NA	NA
Attie_DO050	Attie_DO050	NA	NA	NA	NA	NA	NA	NA	NA	NA	NA	NA	NA	NA	NA	NA	NA	NA	NA	NA	NA	NA	NA	NA	NA	NA	NA	NA	NA	NA	NA	NA	1.28148022414722	0.0912083716812552	-0.159260117198938	-0.893318559941819	-0.976053856673201	-1.23574004763845	NA	NA	NA	NA	NA	NA	NA	NA	NA	NA	NA
Attie_DO051	Attie_DO051	NA	NA	NA	NA	NA	NA	NA	NA	NA	NA	NA	NA	NA	NA	NA	NA	NA	NA	NA	NA	NA	NA	NA	NA	NA	NA	NA	NA	NA	NA	NA	-0.0820552863091926	1.15700842216129	1.58992151937852	-0.303603430101172	-0.0808145388713422	0.420827034031947	NA	NA	NA	NA	NA	NA	NA	NA	NA	NA	NA
Attie_DO052	Attie_DO052	NA	NA	NA	NA	NA	NA	NA	NA	NA	NA	NA	NA	NA	NA	NA	NA	NA	NA	NA	NA	NA	NA	NA	NA	NA	NA	NA	NA	NA	NA	NA	-0.10865362406778	-1.50331782218835	-0.758688118326904	-0.495458694375005	-1.45215802617089	-0.2576320464399	NA	NA	NA	NA	NA	NA	NA	NA	NA	NA	NA
Attie_DO053	Attie_DO053	NA	NA	NA	NA	NA	NA	NA	NA	NA	NA	NA	NA	NA	NA	NA	NA	NA	NA	NA	NA	NA	NA	NA	NA	NA	NA	NA	NA	NA	NA	NA	-0.149516709972044	1.03055312387782	0.289452292280999	0.380652068383567	1.55681925045538	-0.036912937821811	NA	NA	NA	NA	NA	NA	NA	NA	NA	NA	NA
Attie_DO054	Attie_DO054	NA	NA	NA	NA	NA	NA	NA	NA	NA	NA	NA	NA	NA	NA	NA	NA	NA	NA	NA	NA	NA	NA	NA	NA	NA	NA	NA	NA	NA	NA	NA	-0.229580283082039	-0.0873606962218386	0.0293966707611917	-0.343779006835084	0.682569023346411	0.0768672778172225	NA	NA	NA	NA	NA	NA	NA	NA	NA	NA	NA
Attie_DO055	Attie_DO055	NA	NA	NA	NA	NA	NA	NA	NA	NA	NA	NA	NA	NA	NA	NA	NA	NA	NA	NA	NA	NA	NA	NA	NA	NA	NA	NA	NA	NA	NA	NA	-1.28150919685049	0.125672729217021	0.342597573442024	-0.732572780626968	-0.766854625059372	-0.49344186067188	NA	NA	NA	NA	NA	NA	NA	NA	NA	NA	NA
Attie_DO056	Attie_DO056	NA	NA	NA	NA	NA	NA	NA	NA	NA	NA	NA	NA	NA	NA	NA	NA	NA	NA	NA	NA	NA	NA	NA	NA	NA	NA	NA	NA	NA	NA	NA	-1.97339625380169	-0.498542791167269	-0.176997405638135	-0.840826956464503	-0.910712489407197	0.238628064460199	NA	NA	NA	NA	NA	NA	NA	NA	NA	NA	NA
Attie_DO057	Attie_DO057	NA	NA	NA	NA	NA	NA	NA	NA	NA	NA	NA	NA	NA	NA	NA	NA	NA	NA	NA	NA	NA	NA	NA	NA	NA	NA	NA	NA	NA	NA	NA	-0.199151199792332	-0.666830158527771	0.231528107714465	0.651375745270951	-0.123816028720979	0.041613914224573	NA	NA	NA	NA	NA	NA	NA	NA	NA	NA	NA
Attie_DO058	Attie_DO058	NA	NA	NA	NA	NA	NA	NA	NA	NA	NA	NA	NA	NA	NA	NA	NA	NA	NA	NA	NA	NA	NA	NA	NA	NA	NA	NA	NA	NA	NA	NA	-0.838753414787241	-0.291652219504399	-1.4807430720991	-0.545087036678829	0.519048259064505	-0.662841075382048	NA	NA	NA	NA	NA	NA	NA	NA	NA	NA	NA
Attie_DO059	Attie_DO059	NA	NA	NA	NA	NA	NA	NA	NA	NA	NA	NA	NA	NA	NA	NA	NA	NA	NA	NA	NA	NA	NA	NA	NA	NA	NA	NA	NA	NA	NA	NA	-1.11291582647358	-0.703292685937698	-0.622267723876328	-0.819481848591068	0.324758940616822	1.67039747435669	NA	NA	NA	NA	NA	NA	NA	NA	NA	NA	NA
Attie_DO060	Attie_DO060	NA	NA	NA	NA	NA	NA	NA	NA	NA	NA	NA	NA	NA	NA	NA	NA	NA	NA	NA	NA	NA	NA	NA	NA	NA	NA	NA	NA	NA	NA	NA	1.17864352498592	-0.756360421338457	-0.677013491366161	-0.987469298825424	-0.378452677628883	-1.30120876638999	NA	NA	NA	NA	NA	NA	NA	NA	NA	NA	NA
Attie_DO061	Attie_DO061	NA	NA	NA	NA	NA	NA	NA	NA	NA	NA	NA	NA	NA	NA	NA	NA	NA	NA	NA	NA	NA	NA	NA	NA	NA	NA	NA	NA	NA	NA	NA	0.793763661548364	1.72631070629258	2.21194924322844	2.38351503509885	1.73622327151145	0.953911815950416	NA	NA	NA	NA	NA	NA	NA	NA	NA	NA	NA
Attie_DO062	Attie_DO062	NA	NA	NA	NA	NA	NA	NA	NA	NA	NA	NA	NA	NA	NA	NA	NA	NA	NA	NA	NA	NA	NA	NA	NA	NA	NA	NA	NA	NA	NA	NA	-0.673349573093548	0.0946466822625872	-0.18319082781734	-0.698511017314884	0.47183689195352	1.69604391522285	NA	NA	NA	NA	NA	NA	NA	NA	NA	NA	NA
Attie_DO063	Attie_DO063	NA	NA	NA	NA	NA	NA	NA	NA	NA	NA	NA	NA	NA	NA	NA	NA	NA	NA	NA	NA	NA	NA	NA	NA	NA	NA	NA	NA	NA	NA	NA	-1.15329417729027	0.180524259391922	-0.710675419825231	-1.15817231391982	2.07099032695868	-0.126494657744451	NA	NA	NA	NA	NA	NA	NA	NA	NA	NA	NA
Attie_DO064	Attie_DO064	NA	NA	NA	NA	NA	NA	NA	NA	NA	NA	NA	NA	NA	NA	NA	NA	NA	NA	NA	NA	NA	NA	NA	NA	NA	NA	NA	NA	NA	NA	NA	-0.194723958553866	0.110010792326389	-0.137119369754303	-0.00458384751941117	-0.452300878533723	0.974264251796556	NA	NA	NA	NA	NA	NA	NA	NA	NA	NA	NA
Attie_DO065	Attie_DO065	NA	NA	NA	NA	NA	NA	NA	NA	NA	NA	NA	NA	NA	NA	NA	NA	NA	NA	NA	NA	NA	NA	NA	NA	NA	NA	NA	NA	NA	NA	NA	1.1169653975719	0.876367219383403	0.837535424394758	1.05673688489832	-1.1045624019801	-0.389486680376988	NA	NA	NA	NA	NA	NA	NA	NA	NA	NA	NA
Attie_DO066	Attie_DO066	NA	NA	NA	NA	NA	NA	NA	NA	NA	NA	NA	NA	NA	NA	NA	NA	NA	NA	NA	NA	NA	NA	NA	NA	NA	NA	NA	NA	NA	NA	NA	-0.639449972979835	-1.33988055319863	-1.24207517050627	-1.06109824754814	-0.407519580177487	-0.100523949111314	NA	NA	NA	NA	NA	NA	NA	NA	NA	NA	NA
Attie_DO067	Attie_DO067	NA	NA	NA	NA	NA	NA	NA	NA	NA	NA	NA	NA	NA	NA	NA	NA	NA	NA	NA	NA	NA	NA	NA	NA	NA	NA	NA	NA	NA	NA	NA	-0.215581522335873	-0.375813247889416	-0.440663756236411	-1.08098291723724	0.568245149206458	1.19700772947608	NA	NA	NA	NA	NA	NA	NA	NA	NA	NA	NA
Attie_DO068	Attie_DO068	NA	NA	NA	NA	NA	NA	NA	NA	NA	NA	NA	NA	NA	NA	NA	NA	NA	NA	NA	NA	NA	NA	NA	NA	NA	NA	NA	NA	NA	NA	NA	-1.93230641983897	0.317129834499679	-0.710835965871569	-0.674302518289906	-0.479572170206735	0.130076744908516	NA	NA	NA	NA	NA	NA	NA	NA	NA	NA	NA
Attie_DO069	Attie_DO069	NA	NA	NA	NA	NA	NA	NA	NA	NA	NA	NA	NA	NA	NA	NA	NA	NA	NA	NA	NA	NA	NA	NA	NA	NA	NA	NA	NA	NA	NA	NA	0.179199124753193	-1.42855649053588	-0.198917220079077	-0.346621094489173	-0.619776440280397	-1.67054242275393	NA	NA	NA	NA	NA	NA	NA	NA	NA	NA	NA
Attie_DO070	Attie_DO070	NA	NA	NA	NA	NA	NA	NA	NA	NA	NA	NA	NA	NA	NA	NA	NA	NA	NA	NA	NA	NA	NA	NA	NA	NA	NA	NA	NA	NA	NA	NA	-0.865231997728778	0.142535417955515	-0.803600931258479	-1.69596243280281	-0.612958769570514	-0.361760409083611	NA	NA	NA	NA	NA	NA	NA	NA	NA	NA	NA
Attie_DO071	Attie_DO071	NA	NA	NA	NA	NA	NA	NA	NA	NA	NA	NA	NA	NA	NA	NA	NA	NA	NA	NA	NA	NA	NA	NA	NA	NA	NA	NA	NA	NA	NA	NA	0.42572355501058	0.193910518965992	-0.460040137240091	1.69642600689229	0.225966407800658	0.191059465427081	NA	NA	NA	NA	NA	NA	NA	NA	NA	NA	NA
Attie_DO072	Attie_DO072	NA	NA	NA	NA	NA	NA	NA	NA	NA	NA	NA	NA	NA	NA	NA	NA	NA	NA	NA	NA	NA	NA	NA	NA	NA	NA	NA	NA	NA	NA	NA	2.34937474321104	1.67612316933868	1.92054610233503	1.59621713743573	1.20613739164664	0.527299220461637	NA	NA	NA	NA	NA	NA	NA	NA	NA	NA	NA
Attie_DO073	Attie_DO073	NA	NA	NA	NA	NA	NA	NA	NA	NA	NA	NA	NA	NA	NA	NA	NA	NA	NA	NA	NA	NA	NA	NA	NA	NA	NA	NA	NA	NA	NA	NA	0.156582269630224	-0.236137731129764	-0.869334553221629	-0.38039768761647	-0.359594044771098	-0.966419182567969	NA	NA	NA	NA	NA	NA	NA	NA	NA	NA	NA
Attie_DO074	Attie_DO074	NA	NA	NA	NA	NA	NA	NA	NA	NA	NA	NA	NA	NA	NA	NA	NA	NA	NA	NA	NA	NA	NA	NA	NA	NA	NA	NA	NA	NA	NA	NA	-1.14869917659896	0.0831585733690349	0.276322839012539	-0.991677313801407	0.556754612593885	-0.0404195342735005	NA	NA	NA	NA	NA	NA	NA	NA	NA	NA	NA
Attie_DO075	Attie_DO075	NA	NA	NA	NA	NA	NA	NA	NA	NA	NA	NA	NA	NA	NA	NA	NA	NA	NA	NA	NA	NA	NA	NA	NA	NA	NA	NA	NA	NA	NA	NA	0.950680511488608	0.921520441544779	0.58935771980223	0.76388924015403	-1.29981005461319	0.874059773040819	NA	NA	NA	NA	NA	NA	NA	NA	NA	NA	NA
Attie_DO076	Attie_DO076	NA	NA	NA	NA	NA	NA	NA	NA	NA	NA	NA	NA	NA	NA	NA	NA	NA	NA	NA	NA	NA	NA	NA	NA	NA	NA	NA	NA	NA	NA	NA	0.74208731931549	0.416753897297208	-0.286631241699484	0.367436735327547	-0.729111083924527	0.000810451968017989	NA	NA	NA	NA	NA	NA	NA	NA	NA	NA	NA
Attie_DO077	Attie_DO077	NA	NA	NA	NA	NA	NA	NA	NA	NA	NA	NA	NA	NA	NA	NA	NA	NA	NA	NA	NA	NA	NA	NA	NA	NA	NA	NA	NA	NA	NA	NA	NA	NA	NA	NA	NA	NA	NA	NA	NA	NA	NA	NA	NA	NA	NA	NA	NA
Attie_DO078	Attie_DO078	NA	NA	NA	NA	NA	NA	NA	NA	NA	NA	NA	NA	NA	NA	NA	NA	NA	NA	NA	NA	NA	NA	NA	NA	NA	NA	NA	NA	NA	NA	NA	1.26973283540859	0.672727267769149	0.407774924032349	0.375042517689664	1.07526765840116	0.0849563725953905	NA	NA	NA	NA	NA	NA	NA	NA	NA	NA	NA
Attie_DO079	Attie_DO079	NA	NA	NA	NA	NA	NA	NA	NA	NA	NA	NA	NA	NA	NA	NA	NA	NA	NA	NA	NA	NA	NA	NA	NA	NA	NA	NA	NA	NA	NA	NA	-0.869444214400387	-0.215032170667112	0.126458497332169	-1.65289921608995	0.869849172147515	0.674860356150234	NA	NA	NA	NA	NA	NA	NA	NA	NA	NA	NA
Attie_DO080	Attie_DO080	NA	NA	NA	NA	NA	NA	NA	NA	NA	NA	NA	NA	NA	NA	NA	NA	NA	NA	NA	NA	NA	NA	NA	NA	NA	NA	NA	NA	NA	NA	NA	-0.517620453587661	-0.0576399865749904	-1.53310610736735	0.315021265831353	0.907016310289665	1.55653415366511	NA	NA	NA	NA	NA	NA	NA	NA	NA	NA	NA
Attie_DO081	Attie_DO081	NA	NA	NA	NA	NA	NA	NA	NA	NA	NA	NA	NA	NA	NA	NA	NA	NA	NA	NA	NA	NA	NA	NA	NA	NA	NA	NA	NA	NA	NA	NA	-0.982336589387645	-0.344763992881853	-0.42063074673007	-0.601839016560109	-0.0777626427417991	0.0761182829509745	NA	NA	NA	NA	NA	NA	NA	NA	NA	NA	NA
Attie_DO082	Attie_DO082	NA	NA	NA	NA	NA	NA	NA	NA	NA	NA	NA	NA	NA	NA	NA	NA	NA	NA	NA	NA	NA	NA	NA	NA	NA	NA	NA	NA	NA	NA	NA	-0.134926240677635	-0.69070620976975	-0.569390622528926	-2.89275566703964	-1.74778819346852	-0.40698086883693	NA	NA	NA	NA	NA	NA	NA	NA	NA	NA	NA
Attie_DO083	Attie_DO083	NA	NA	NA	NA	NA	NA	NA	NA	NA	NA	NA	NA	NA	NA	NA	NA	NA	NA	NA	NA	NA	NA	NA	NA	NA	NA	NA	NA	NA	NA	NA	0.143678708113758	0.655695137546894	1.44959130649145	0.00560028565432597	-1.14606208441877	-0.34208461282751	NA	NA	NA	NA	NA	NA	NA	NA	NA	NA	NA
Attie_DO084	Attie_DO084	NA	NA	NA	NA	NA	NA	NA	NA	NA	NA	NA	NA	NA	NA	NA	NA	NA	NA	NA	NA	NA	NA	NA	NA	NA	NA	NA	NA	NA	NA	NA	-0.838750345233139	-0.0997392867744568	0.150358544214545	0.405268344298686	0.111542381462369	0.44645927423215	NA	NA	NA	NA	NA	NA	NA	NA	NA	NA	NA
Attie_DO085	Attie_DO085	NA	NA	NA	NA	NA	NA	NA	NA	NA	NA	NA	NA	NA	NA	NA	NA	NA	NA	NA	NA	NA	NA	NA	NA	NA	NA	NA	NA	NA	NA	NA	0.833758638582428	1.61799576064776	1.84901207710096	-0.261783996382243	1.15815801974947	-0.0532510481560899	NA	NA	NA	NA	NA	NA	NA	NA	NA	NA	NA
Attie_DO086	Attie_DO086	NA	NA	NA	NA	NA	NA	NA	NA	NA	NA	NA	NA	NA	NA	NA	NA	NA	NA	NA	NA	NA	NA	NA	NA	NA	NA	NA	NA	NA	NA	NA	-0.466316222219386	-0.278991748827462	-0.980963144433626	0.498218243824548	-1.19848496638456	-1.34539402217227	NA	NA	NA	NA	NA	NA	NA	NA	NA	NA	NA
Attie_DO087	Attie_DO087	NA	NA	NA	NA	NA	NA	NA	NA	NA	NA	NA	NA	NA	NA	NA	NA	NA	NA	NA	NA	NA	NA	NA	NA	NA	NA	NA	NA	NA	NA	NA	0.510904875682777	-0.236035492209208	-0.840880834745757	0.829613046333906	0.646557604098976	0.259347837276022	NA	NA	NA	NA	NA	NA	NA	NA	NA	NA	NA
Attie_DO088	Attie_DO088	NA	NA	NA	NA	NA	NA	NA	NA	NA	NA	NA	NA	NA	NA	NA	NA	NA	NA	NA	NA	NA	NA	NA	NA	NA	NA	NA	NA	NA	NA	NA	2.02280576049528	1.83703079306151	2.26702589410237	1.33391149377271	-0.0667806211963534	0.0923755438099395	NA	NA	NA	NA	NA	NA	NA	NA	NA	NA	NA
Attie_DO089	Attie_DO089	NA	NA	NA	NA	NA	NA	NA	NA	NA	NA	NA	NA	NA	NA	NA	NA	NA	NA	NA	NA	NA	NA	NA	NA	NA	NA	NA	NA	NA	NA	NA	1.83347764441031	1.12423671143241	0.489034706338656	1.81868328599183	0.584404554486981	0.497951415682654	NA	NA	NA	NA	NA	NA	NA	NA	NA	NA	NA
Attie_DO090	Attie_DO090	NA	NA	NA	NA	NA	NA	NA	NA	NA	NA	NA	NA	NA	NA	NA	NA	NA	NA	NA	NA	NA	NA	NA	NA	NA	NA	NA	NA	NA	NA	NA	-0.881989305581212	-0.676286150693868	-1.25448975049524	0.354673295490771	-1.08496223973834	-0.505408141462382	NA	NA	NA	NA	NA	NA	NA	NA	NA	NA	NA
Attie_DO091	Attie_DO091	NA	NA	NA	NA	NA	NA	NA	NA	NA	NA	NA	NA	NA	NA	NA	NA	NA	NA	NA	NA	NA	NA	NA	NA	NA	NA	NA	NA	NA	NA	NA	-0.171761442410522	0.288620221993136	0.316158016601305	2.15146240083978	-1.24658381535802	-1.04598716404698	NA	NA	NA	NA	NA	NA	NA	NA	NA	NA	NA
Attie_DO092	Attie_DO092	NA	NA	NA	NA	NA	NA	NA	NA	NA	NA	NA	NA	NA	NA	NA	NA	NA	NA	NA	NA	NA	NA	NA	NA	NA	NA	NA	NA	NA	NA	NA	-0.0155572706908092	0.683781551811557	-0.23812707662838	0.470680048477903	-0.93460333451332	-0.139745565756626	NA	NA	NA	NA	NA	NA	NA	NA	NA	NA	NA
Attie_DO093	Attie_DO093	NA	NA	NA	NA	NA	NA	NA	NA	NA	NA	NA	NA	NA	NA	NA	NA	NA	NA	NA	NA	NA	NA	NA	NA	NA	NA	NA	NA	NA	NA	NA	-0.122487467692872	1.81275246883557	1.38730339032058	-3.19789674907001	1.64230680782692	1.50972608728494	NA	NA	NA	NA	NA	NA	NA	NA	NA	NA	NA
Attie_DO094	Attie_DO094	NA	NA	NA	NA	NA	NA	NA	NA	NA	NA	NA	NA	NA	NA	NA	NA	NA	NA	NA	NA	NA	NA	NA	NA	NA	NA	NA	NA	NA	NA	NA	-0.0675096121048319	-0.458228460681136	-0.654217779257057	0.463680897580709	-1.71965930253751	-2.11143209318346	NA	NA	NA	NA	NA	NA	NA	NA	NA	NA	NA
Attie_DO095	Attie_DO095	NA	NA	NA	NA	NA	NA	NA	NA	NA	NA	NA	NA	NA	NA	NA	NA	NA	NA	NA	NA	NA	NA	NA	NA	NA	NA	NA	NA	NA	NA	NA	0.146895219595438	2.31520305129606	1.50005571913534	-4.88071365845386	-0.648996096403345	-1.55616138227931	NA	NA	NA	NA	NA	NA	NA	NA	NA	NA	NA
Attie_DO096	Attie_DO096	NA	NA	NA	NA	NA	NA	NA	NA	NA	NA	NA	NA	NA	NA	NA	NA	NA	NA	NA	NA	NA	NA	NA	NA	NA	NA	NA	NA	NA	NA	NA	1.75543772726498	2.0364704151639	1.71083236791189	1.04901091637461	1.25831341481965	0.177411602737192	NA	NA	NA	NA	NA	NA	NA	NA	NA	NA	NA
Attie_DO097	Attie_DO097	NA	NA	NA	NA	NA	NA	NA	NA	NA	NA	NA	NA	NA	NA	NA	NA	NA	NA	NA	NA	NA	NA	NA	NA	NA	NA	NA	NA	NA	NA	NA	-1.51290375020618	-1.1251698707309	-0.635897473009386	-1.34077588653746	0.873023919657015	-1.09739924005253	NA	NA	NA	NA	NA	NA	NA	NA	NA	NA	NA
Attie_DO098	Attie_DO098	NA	NA	NA	NA	NA	NA	NA	NA	NA	NA	NA	NA	NA	NA	NA	NA	NA	NA	NA	NA	NA	NA	NA	NA	NA	NA	NA	NA	NA	NA	NA	-1.03158848704656	-2.17454548589822	-0.661988066704815	0.137735996384354	-0.863690580769735	-1.12240514030713	NA	NA	NA	NA	NA	NA	NA	NA	NA	NA	NA
Attie_DO099	Attie_DO099	NA	NA	NA	NA	NA	NA	NA	NA	NA	NA	NA	NA	NA	NA	NA	NA	NA	NA	NA	NA	NA	NA	NA	NA	NA	NA	NA	NA	NA	NA	NA	0.769184748517081	0.186417632318097	-0.400926691387972	0.735069363742336	0.408809088636216	1.06928548620134	NA	NA	NA	NA	NA	NA	NA	NA	NA	NA	NA
Attie_DO100	Attie_DO100	NA	NA	NA	NA	NA	NA	NA	NA	NA	NA	NA	NA	NA	NA	NA	NA	NA	NA	NA	NA	NA	NA	NA	NA	NA	NA	NA	NA	NA	NA	NA	0.0951431503739569	-0.0598307358589374	-0.060698438928864	0.0926363916160233	0.308308324251572	1.03735880679137	NA	NA	NA	NA	NA	NA	NA	NA	NA	NA	NA
Attie_DO101	Attie_DO101	NA	NA	NA	NA	NA	NA	NA	NA	NA	NA	NA	NA	NA	NA	NA	NA	NA	NA	NA	NA	NA	NA	NA	NA	NA	NA	NA	NA	NA	NA	NA	-0.646316766554002	-0.778584486194787	-0.125281573230047	0.168960978878521	0.0193637484329703	-0.800316173989592	NA	NA	NA	NA	NA	NA	NA	NA	NA	NA	NA
Attie_DO102	Attie_DO102	NA	NA	NA	NA	NA	NA	NA	NA	NA	NA	NA	NA	NA	NA	NA	NA	NA	NA	NA	NA	NA	NA	NA	NA	NA	NA	NA	NA	NA	NA	NA	0.0601998335463944	0.981582246647646	0.141360256693964	-0.162563150445275	0.938361997572395	0.435007851239434	NA	NA	NA	NA	NA	NA	NA	NA	NA	NA	NA
Attie_DO103	Attie_DO103	NA	NA	NA	NA	NA	NA	NA	NA	NA	NA	NA	NA	NA	NA	NA	NA	NA	NA	NA	NA	NA	NA	NA	NA	NA	NA	NA	NA	NA	NA	NA	-0.659057117751854	-1.52051534029842	-1.51739442995712	-0.442417572402934	0.109438781544775	-0.209304470310227	NA	NA	NA	NA	NA	NA	NA	NA	NA	NA	NA
Attie_DO104	Attie_DO104	NA	NA	NA	NA	NA	NA	NA	NA	NA	NA	NA	NA	NA	NA	NA	NA	NA	NA	NA	NA	NA	NA	NA	NA	NA	NA	NA	NA	NA	NA	NA	0.572362692501468	-0.300929413972754	1.33323220249299	0.789119319189569	-0.11933289041884	0.145479169641615	NA	NA	NA	NA	NA	NA	NA	NA	NA	NA	NA
Attie_DO105	Attie_DO105	NA	NA	NA	NA	NA	NA	NA	NA	NA	NA	NA	NA	NA	NA	NA	NA	NA	NA	NA	NA	NA	NA	NA	NA	NA	NA	NA	NA	NA	NA	NA	1.10293431726528	0.836453009663054	1.56452212078774	0.883068925008453	1.25490451969836	1.65579417599213	NA	NA	NA	NA	NA	NA	NA	NA	NA	NA	NA
Attie_DO106	Attie_DO106	NA	NA	NA	NA	NA	NA	NA	NA	NA	NA	NA	NA	NA	NA	NA	NA	NA	NA	NA	NA	NA	NA	NA	NA	NA	NA	NA	NA	NA	NA	NA	-0.819538293390634	-0.935431620495648	1.1863822131116	0.0222853914889974	-0.675908812987887	-2.37360477356977	NA	NA	NA	NA	NA	NA	NA	NA	NA	NA	NA
Attie_DO107	Attie_DO107	NA	NA	NA	NA	NA	NA	NA	NA	NA	NA	NA	NA	NA	NA	NA	NA	NA	NA	NA	NA	NA	NA	NA	NA	NA	NA	NA	NA	NA	NA	NA	-0.697862583408581	-1.07396206694192	-0.324355800005176	-0.0762045363001748	0.619446161794445	0.751179233526249	NA	NA	NA	NA	NA	NA	NA	NA	NA	NA	NA
Attie_DO108	Attie_DO108	NA	NA	NA	NA	NA	NA	NA	NA	NA	NA	NA	NA	NA	NA	NA	NA	NA	NA	NA	NA	NA	NA	NA	NA	NA	NA	NA	NA	NA	NA	NA	0.830656522971495	0.905660792265781	0.203537242491621	0.337474710057577	-0.144237154044866	0.603626054905495	NA	NA	NA	NA	NA	NA	NA	NA	NA	NA	NA
Attie_DO109	Attie_DO109	NA	NA	NA	NA	NA	NA	NA	NA	NA	NA	NA	NA	NA	NA	NA	NA	NA	NA	NA	NA	NA	NA	NA	NA	NA	NA	NA	NA	NA	NA	NA	-0.968559802857937	-0.859198051985193	-1.94943968140588	-0.750245490348873	0.056689931736194	-1.12003442225917	NA	NA	NA	NA	NA	NA	NA	NA	NA	NA	NA
Attie_DO110	Attie_DO110	NA	NA	NA	NA	NA	NA	NA	NA	NA	NA	NA	NA	NA	NA	NA	NA	NA	NA	NA	NA	NA	NA	NA	NA	NA	NA	NA	NA	NA	NA	NA	NA	NA	NA	NA	NA	NA	NA	NA	NA	NA	NA	NA	NA	NA	NA	NA	NA
Attie_DO111	Attie_DO111	NA	NA	NA	NA	NA	NA	NA	NA	NA	NA	NA	NA	NA	NA	NA	NA	NA	NA	NA	NA	NA	NA	NA	NA	NA	NA	NA	NA	NA	NA	NA	0.216294572591061	1.51858044344574	-0.30228228921817	0.657590474543717	-2.81457445817868	-1.2474213359106	NA	NA	NA	NA	NA	NA	NA	NA	NA	NA	NA
Attie_DO112	Attie_DO112	NA	NA	NA	NA	NA	NA	NA	NA	NA	NA	NA	NA	NA	NA	NA	NA	NA	NA	NA	NA	NA	NA	NA	NA	NA	NA	NA	NA	NA	NA	NA	-0.824797634436652	-0.965496118458265	-0.889105036802993	0.28923883477363	-1.15241109398727	-0.092793590284552	NA	NA	NA	NA	NA	NA	NA	NA	NA	NA	NA
Attie_DO113	Attie_DO113	NA	NA	NA	NA	NA	NA	NA	NA	NA	NA	NA	NA	NA	NA	NA	NA	NA	NA	NA	NA	NA	NA	NA	NA	NA	NA	NA	NA	NA	NA	NA	-0.917091721680131	-1.11736499888178	-1.34317781132263	-1.29659073707545	1.21850684049377	0.0999982621551839	NA	NA	NA	NA	NA	NA	NA	NA	NA	NA	NA
Attie_DO114	Attie_DO114	NA	NA	NA	NA	NA	NA	NA	NA	NA	NA	NA	NA	NA	NA	NA	NA	NA	NA	NA	NA	NA	NA	NA	NA	NA	NA	NA	NA	NA	NA	NA	-1.3949853313764	-0.74152225062197	-0.44101811874096	-1.4606865214825	0.033924494049399	0.611825788049776	NA	NA	NA	NA	NA	NA	NA	NA	NA	NA	NA
Attie_DO115	Attie_DO115	NA	NA	NA	NA	NA	NA	NA	NA	NA	NA	NA	NA	NA	NA	NA	NA	NA	NA	NA	NA	NA	NA	NA	NA	NA	NA	NA	NA	NA	NA	NA	-0.092665080822914	-0.509052857991362	-1.02487281293615	0.0287969514825266	-0.638371698406466	-0.870361189734054	NA	NA	NA	NA	NA	NA	NA	NA	NA	NA	NA
Attie_DO116	Attie_DO116	NA	NA	NA	NA	NA	NA	NA	NA	NA	NA	NA	NA	NA	NA	NA	NA	NA	NA	NA	NA	NA	NA	NA	NA	NA	NA	NA	NA	NA	NA	NA	-0.7338662112025	-0.73201940396122	-1.27031365288549	0.220772418838232	-0.926749485293662	-0.12722103038644	NA	NA	NA	NA	NA	NA	NA	NA	NA	NA	NA
Attie_DO117	Attie_DO117	NA	NA	NA	NA	NA	NA	NA	NA	NA	NA	NA	NA	NA	NA	NA	NA	NA	NA	NA	NA	NA	NA	NA	NA	NA	NA	NA	NA	NA	NA	NA	NA	NA	NA	NA	NA	NA	NA	NA	NA	NA	NA	NA	NA	NA	NA	NA	NA
Attie_DO118	Attie_DO118	NA	NA	NA	NA	NA	NA	NA	NA	NA	NA	NA	NA	NA	NA	NA	NA	NA	NA	NA	NA	NA	NA	NA	NA	NA	NA	NA	NA	NA	NA	NA	0.831787389457015	0.89746574041271	1.75664074179713	-0.427680894493643	1.61986458624049	2.84250700041951	NA	NA	NA	NA	NA	NA	NA	NA	NA	NA	NA
Attie_DO119	Attie_DO119	NA	NA	NA	NA	NA	NA	NA	NA	NA	NA	NA	NA	NA	NA	NA	NA	NA	NA	NA	NA	NA	NA	NA	NA	NA	NA	NA	NA	NA	NA	NA	1.10659420403523	-0.00137687681444728	-0.870138972729814	0.0473443469176882	-0.973673643554173	-1.66174529713294	NA	NA	NA	NA	NA	NA	NA	NA	NA	NA	NA
Attie_DO120	Attie_DO120	NA	NA	NA	NA	NA	NA	NA	NA	NA	NA	NA	NA	NA	NA	NA	NA	NA	NA	NA	NA	NA	NA	NA	NA	NA	NA	NA	NA	NA	NA	NA	-2.2823211615189	-1.17339151547384	-1.56235847743349	-1.39387587755653	-2.4272259690455	-2.32490266381576	NA	NA	NA	NA	NA	NA	NA	NA	NA	NA	NA
Attie_DO121	Attie_DO121	NA	NA	NA	NA	NA	NA	NA	NA	NA	NA	NA	NA	NA	NA	NA	NA	NA	NA	NA	NA	NA	NA	NA	NA	NA	NA	NA	NA	NA	NA	NA	NA	-1.80118433735614	NA	NA	-0.560064646840958	-0.350801786646068	NA	NA	NA	NA	NA	NA	NA	NA	NA	NA	NA
Attie_DO122	Attie_DO122	NA	NA	NA	NA	NA	NA	NA	NA	NA	NA	NA	NA	NA	NA	NA	NA	NA	NA	NA	NA	NA	NA	NA	NA	NA	NA	NA	NA	NA	NA	NA	NA	-0.0562328045436186	NA	NA	0.615093259590414	0.886231149475695	NA	NA	NA	NA	NA	NA	NA	NA	NA	NA	NA
Attie_DO123	Attie_DO123	NA	NA	NA	NA	NA	NA	NA	NA	NA	NA	NA	NA	NA	NA	NA	NA	NA	NA	NA	NA	NA	NA	NA	NA	NA	NA	NA	NA	NA	NA	NA	NA	-0.975039166714513	NA	NA	2.60800061722207	1.0160365817746	NA	NA	NA	NA	NA	NA	NA	NA	NA	NA	NA
Attie_DO124	Attie_DO124	NA	NA	NA	NA	NA	NA	NA	NA	NA	NA	NA	NA	NA	NA	NA	NA	NA	NA	NA	NA	NA	NA	NA	NA	NA	NA	NA	NA	NA	NA	NA	NA	0.0884529766705698	NA	NA	1.7895001086098	1.57272471603394	NA	NA	NA	NA	NA	NA	NA	NA	NA	NA	NA
Attie_DO125	Attie_DO125	NA	NA	NA	NA	NA	NA	NA	NA	NA	NA	NA	NA	NA	NA	NA	NA	NA	NA	NA	NA	NA	NA	NA	NA	NA	NA	NA	NA	NA	NA	NA	NA	-0.383276226252688	NA	NA	1.48646501569612	0.96332984685216	NA	NA	NA	NA	NA	NA	NA	NA	NA	NA	NA
Attie_DO126	Attie_DO126	NA	NA	NA	NA	NA	NA	NA	NA	NA	NA	NA	NA	NA	NA	NA	NA	NA	NA	NA	NA	NA	NA	NA	NA	NA	NA	NA	NA	NA	NA	NA	NA	0.460548897544409	NA	NA	1.64508119748647	0.52504243909077	NA	NA	NA	NA	NA	NA	NA	NA	NA	NA	NA
Attie_DO127	Attie_DO127	NA	NA	NA	NA	NA	NA	NA	NA	NA	NA	NA	NA	NA	NA	NA	NA	NA	NA	NA	NA	NA	NA	NA	NA	NA	NA	NA	NA	NA	NA	NA	NA	NA	NA	NA	NA	NA	NA	NA	NA	NA	NA	NA	NA	NA	NA	NA	NA
Attie_DO128	Attie_DO128	NA	NA	NA	NA	NA	NA	NA	NA	NA	NA	NA	NA	NA	NA	NA	NA	NA	NA	NA	NA	NA	NA	NA	NA	NA	NA	NA	NA	NA	NA	NA	NA	0.0839559855748512	NA	NA	-1.13449880865296	-0.27571005103911	NA	NA	NA	NA	NA	NA	NA	NA	NA	NA	NA
Attie_DO129	Attie_DO129	NA	NA	NA	NA	NA	NA	NA	NA	NA	NA	NA	NA	NA	NA	NA	NA	NA	NA	NA	NA	NA	NA	NA	NA	NA	NA	NA	NA	NA	NA	NA	NA	-0.351071260410267	NA	NA	1.31367026893921	-0.013606572778886	NA	NA	NA	NA	NA	NA	NA	NA	NA	NA	NA
Attie_DO130	Attie_DO130	NA	NA	NA	NA	NA	NA	NA	NA	NA	NA	NA	NA	NA	NA	NA	NA	NA	NA	NA	NA	NA	NA	NA	NA	NA	NA	NA	NA	NA	NA	NA	NA	-0.441294761473274	NA	NA	-0.979408364892449	-0.525392347152115	NA	NA	NA	NA	NA	NA	NA	NA	NA	NA	NA
Attie_DO131	Attie_DO131	NA	NA	NA	NA	NA	NA	NA	NA	NA	NA	NA	NA	NA	NA	NA	NA	NA	NA	NA	NA	NA	NA	NA	NA	NA	NA	NA	NA	NA	NA	NA	NA	-1.0409421101124	NA	NA	-0.62051317546865	0.0752760392814705	NA	NA	NA	NA	NA	NA	NA	NA	NA	NA	NA
Attie_DO132	Attie_DO132	NA	NA	NA	NA	NA	NA	NA	NA	NA	NA	NA	NA	NA	NA	NA	NA	NA	NA	NA	NA	NA	NA	NA	NA	NA	NA	NA	NA	NA	NA	NA	NA	0.314953711312354	NA	NA	0.925458837847981	0.486869245785335	NA	NA	NA	NA	NA	NA	NA	NA	NA	NA	NA
Attie_DO133	Attie_DO133	NA	NA	NA	NA	NA	NA	NA	NA	NA	NA	NA	NA	NA	NA	NA	NA	NA	NA	NA	NA	NA	NA	NA	NA	NA	NA	NA	NA	NA	NA	NA	NA	-1.49756903096675	NA	NA	0.998863919077054	0.30939546482035	NA	NA	NA	NA	NA	NA	NA	NA	NA	NA	NA
Attie_DO134	Attie_DO134	NA	NA	NA	NA	NA	NA	NA	NA	NA	NA	NA	NA	NA	NA	NA	NA	NA	NA	NA	NA	NA	NA	NA	NA	NA	NA	NA	NA	NA	NA	NA	NA	NA	NA	NA	NA	NA	NA	NA	NA	NA	NA	NA	NA	NA	NA	NA	NA
Attie_DO135	Attie_DO135	NA	NA	NA	NA	NA	NA	NA	NA	NA	NA	NA	NA	NA	NA	NA	NA	NA	NA	NA	NA	NA	NA	NA	NA	NA	NA	NA	NA	NA	NA	NA	NA	NA	NA	NA	NA	NA	NA	NA	NA	NA	NA	NA	NA	NA	NA	NA	NA
Attie_DO136	Attie_DO136	NA	NA	NA	NA	NA	NA	NA	NA	NA	NA	NA	NA	NA	NA	NA	NA	NA	NA	NA	NA	NA	NA	NA	NA	NA	NA	NA	NA	NA	NA	NA	NA	NA	NA	NA	NA	NA	NA	NA	NA	NA	NA	NA	NA	NA	NA	NA	NA
Attie_DO137	Attie_DO137	NA	NA	NA	NA	NA	NA	NA	NA	NA	NA	NA	NA	NA	NA	NA	NA	NA	NA	NA	NA	NA	NA	NA	NA	NA	NA	NA	NA	NA	NA	NA	NA	0.393091783158233	NA	NA	-0.479475624781909	0.0179986187767994	NA	NA	NA	NA	NA	NA	NA	NA	NA	NA	NA
Attie_DO138	Attie_DO138	NA	NA	NA	NA	NA	NA	NA	NA	NA	NA	NA	NA	NA	NA	NA	NA	NA	NA	NA	NA	NA	NA	NA	NA	NA	NA	NA	NA	NA	NA	NA	NA	-0.0986573463890535	NA	NA	0.313891393583314	-0.468857862952592	NA	NA	NA	NA	NA	NA	NA	NA	NA	NA	NA
Attie_DO139	Attie_DO139	NA	NA	NA	NA	NA	NA	NA	NA	NA	NA	NA	NA	NA	NA	NA	NA	NA	NA	NA	NA	NA	NA	NA	NA	NA	NA	NA	NA	NA	NA	NA	NA	NA	NA	NA	NA	NA	NA	NA	NA	NA	NA	NA	NA	NA	NA	NA	NA
Attie_DO140	Attie_DO140	NA	NA	NA	NA	NA	NA	NA	NA	NA	NA	NA	NA	NA	NA	NA	NA	NA	NA	NA	NA	NA	NA	NA	NA	NA	NA	NA	NA	NA	NA	NA	NA	-0.163598183922794	NA	NA	0.194130609235635	0.137676996058446	NA	NA	NA	NA	NA	NA	NA	NA	NA	NA	NA
Attie_DO141	Attie_DO141	NA	NA	NA	NA	NA	NA	NA	NA	NA	NA	NA	NA	NA	NA	NA	NA	NA	NA	NA	NA	NA	NA	NA	NA	NA	NA	NA	NA	NA	NA	NA	NA	-0.775237192063003	NA	NA	1.43438129319137	0.428210262029705	NA	NA	NA	NA	NA	NA	NA	NA	NA	NA	NA
Attie_DO142	Attie_DO142	NA	NA	NA	NA	NA	NA	NA	NA	NA	NA	NA	NA	NA	NA	NA	NA	NA	NA	NA	NA	NA	NA	NA	NA	NA	NA	NA	NA	NA	NA	NA	NA	1.67792965231349	NA	NA	1.70894308816295	0.387111120731991	NA	NA	NA	NA	NA	NA	NA	NA	NA	NA	NA
Attie_DO143	Attie_DO143	NA	NA	NA	NA	NA	NA	NA	NA	NA	NA	NA	NA	NA	NA	NA	NA	NA	NA	NA	NA	NA	NA	NA	NA	NA	NA	NA	NA	NA	NA	NA	NA	0.157381364235524	NA	NA	1.43149954510087	0.19251381061585	NA	NA	NA	NA	NA	NA	NA	NA	NA	NA	NA
Attie_DO144	Attie_DO144	NA	NA	NA	NA	NA	NA	NA	NA	NA	NA	NA	NA	NA	NA	NA	NA	NA	NA	NA	NA	NA	NA	NA	NA	NA	NA	NA	NA	NA	NA	NA	NA	-0.0227057476337769	NA	NA	-1.02815639143399	-0.224568748045585	NA	NA	NA	NA	NA	NA	NA	NA	NA	NA	NA
Attie_DO145	Attie_DO145	NA	NA	NA	NA	NA	NA	NA	NA	NA	NA	NA	NA	NA	NA	NA	NA	NA	NA	NA	NA	NA	NA	NA	NA	NA	NA	NA	NA	NA	NA	NA	NA	0.563900258805874	NA	NA	0.209835730127997	0.276934268191213	NA	NA	NA	NA	NA	NA	NA	NA	NA	NA	NA
Attie_DO146	Attie_DO146	NA	NA	NA	NA	NA	NA	NA	NA	NA	NA	NA	NA	NA	NA	NA	NA	NA	NA	NA	NA	NA	NA	NA	NA	NA	NA	NA	NA	NA	NA	NA	NA	-0.425341664448768	NA	NA	1.79035816723941	0.95046595929226	NA	NA	NA	NA	NA	NA	NA	NA	NA	NA	NA
Attie_DO147	Attie_DO147	NA	NA	NA	NA	NA	NA	NA	NA	NA	NA	NA	NA	NA	NA	NA	NA	NA	NA	NA	NA	NA	NA	NA	NA	NA	NA	NA	NA	NA	NA	NA	NA	-0.827902298217739	NA	NA	0.0547381641101871	-0.289061714888181	NA	NA	NA	NA	NA	NA	NA	NA	NA	NA	NA
Attie_DO148	Attie_DO148	NA	NA	NA	NA	NA	NA	NA	NA	NA	NA	NA	NA	NA	NA	NA	NA	NA	NA	NA	NA	NA	NA	NA	NA	NA	NA	NA	NA	NA	NA	NA	NA	1.04116301675275	NA	NA	-1.6574019620077	-0.882172513902755	NA	NA	NA	NA	NA	NA	NA	NA	NA	NA	NA
Attie_DO149	Attie_DO149	NA	NA	NA	NA	NA	NA	NA	NA	NA	NA	NA	NA	NA	NA	NA	NA	NA	NA	NA	NA	NA	NA	NA	NA	NA	NA	NA	NA	NA	NA	NA	NA	-0.281179719567078	NA	NA	-1.34156126270293	-0.50120504023346	NA	NA	NA	NA	NA	NA	NA	NA	NA	NA	NA
Attie_DO150	Attie_DO150	NA	NA	NA	NA	NA	NA	NA	NA	NA	NA	NA	NA	NA	NA	NA	NA	NA	NA	NA	NA	NA	NA	NA	NA	NA	NA	NA	NA	NA	NA	NA	NA	-0.278605419182691	NA	NA	-0.26704822014011	-0.030606781269936	NA	NA	NA	NA	NA	NA	NA	NA	NA	NA	NA
Attie_DO151	Attie_DO151	NA	NA	NA	NA	NA	NA	NA	NA	NA	NA	NA	NA	NA	NA	NA	NA	NA	NA	NA	NA	NA	NA	NA	NA	NA	NA	NA	NA	NA	NA	NA	NA	-0.248482825863909	NA	NA	-0.408705592679857	-1.00084585043681	NA	NA	NA	NA	NA	NA	NA	NA	NA	NA	NA
Attie_DO152	Attie_DO152	NA	NA	NA	NA	NA	NA	NA	NA	NA	NA	NA	NA	NA	NA	NA	NA	NA	NA	NA	NA	NA	NA	NA	NA	NA	NA	NA	NA	NA	NA	NA	NA	1.24627390608781	NA	NA	2.80067665920945	-0.071189376014805	NA	NA	NA	NA	NA	NA	NA	NA	NA	NA	NA
Attie_DO153	Attie_DO153	NA	NA	NA	NA	NA	NA	NA	NA	NA	NA	NA	NA	NA	NA	NA	NA	NA	NA	NA	NA	NA	NA	NA	NA	NA	NA	NA	NA	NA	NA	NA	NA	0.441543372747131	NA	NA	-0.516757382928966	0.561576118147965	NA	NA	NA	NA	NA	NA	NA	NA	NA	NA	NA
Attie_DO154	Attie_DO154	NA	NA	NA	NA	NA	NA	NA	NA	NA	NA	NA	NA	NA	NA	NA	NA	NA	NA	NA	NA	NA	NA	NA	NA	NA	NA	NA	NA	NA	NA	NA	NA	0.69267020328881	NA	NA	-1.01378666941665	-0.253084590403782	NA	NA	NA	NA	NA	NA	NA	NA	NA	NA	NA
Attie_DO155	Attie_DO155	NA	NA	NA	NA	NA	NA	NA	NA	NA	NA	NA	NA	NA	NA	NA	NA	NA	NA	NA	NA	NA	NA	NA	NA	NA	NA	NA	NA	NA	NA	NA	NA	0.216233516864297	NA	NA	0.743337181512083	-0.58170302039095	NA	NA	NA	NA	NA	NA	NA	NA	NA	NA	NA
Attie_DO156	Attie_DO156	NA	NA	NA	NA	NA	NA	NA	NA	NA	NA	NA	NA	NA	NA	NA	NA	NA	NA	NA	NA	NA	NA	NA	NA	NA	NA	NA	NA	NA	NA	NA	NA	-1.77641173850792	NA	NA	-1.39664424186752	-0.690136140962905	NA	NA	NA	NA	NA	NA	NA	NA	NA	NA	NA
Attie_DO157	Attie_DO157	NA	NA	NA	NA	NA	NA	NA	NA	NA	NA	NA	NA	NA	NA	NA	NA	NA	NA	NA	NA	NA	NA	NA	NA	NA	NA	NA	NA	NA	NA	NA	NA	1.22561914684497	NA	NA	1.55327471932189	0.311694473992178	NA	NA	NA	NA	NA	NA	NA	NA	NA	NA	NA
Attie_DO158	Attie_DO158	NA	NA	NA	NA	NA	NA	NA	NA	NA	NA	NA	NA	NA	NA	NA	NA	NA	NA	NA	NA	NA	NA	NA	NA	NA	NA	NA	NA	NA	NA	NA	NA	-0.3603682891546	NA	NA	-1.26168476884211	-0.57036509768682	NA	NA	NA	NA	NA	NA	NA	NA	NA	NA	NA
Attie_DO159	Attie_DO159	NA	NA	NA	NA	NA	NA	NA	NA	NA	NA	NA	NA	NA	NA	NA	NA	NA	NA	NA	NA	NA	NA	NA	NA	NA	NA	NA	NA	NA	NA	NA	NA	0.409632418694354	NA	NA	0.233985597306957	-0.197218892482701	NA	NA	NA	NA	NA	NA	NA	NA	NA	NA	NA
Attie_DO160	Attie_DO160	NA	NA	NA	NA	NA	NA	NA	NA	NA	NA	NA	NA	NA	NA	NA	NA	NA	NA	NA	NA	NA	NA	NA	NA	NA	NA	NA	NA	NA	NA	NA	NA	-1.59769285622464	NA	NA	0.0703129092243445	0.58222820360866	NA	NA	NA	NA	NA	NA	NA	NA	NA	NA	NA
Attie_DO161	Attie_DO161	NA	NA	NA	NA	NA	NA	NA	NA	NA	NA	NA	NA	NA	NA	NA	NA	NA	NA	NA	NA	NA	NA	NA	NA	NA	NA	NA	NA	NA	NA	NA	NA	-0.486383654198278	NA	NA	1.59087566234513	0.080175449130223	NA	NA	NA	NA	NA	NA	NA	NA	NA	NA	NA
Attie_DO162	Attie_DO162	NA	NA	NA	NA	NA	NA	NA	NA	NA	NA	NA	NA	NA	NA	NA	NA	NA	NA	NA	NA	NA	NA	NA	NA	NA	NA	NA	NA	NA	NA	NA	NA	1.1909648767169	NA	NA	0.686038406208046	-0.092296779340103	NA	NA	NA	NA	NA	NA	NA	NA	NA	NA	NA
Attie_DO163	Attie_DO163	NA	NA	NA	NA	NA	NA	NA	NA	NA	NA	NA	NA	NA	NA	NA	NA	NA	NA	NA	NA	NA	NA	NA	NA	NA	NA	NA	NA	NA	NA	NA	NA	1.14496047812274	NA	NA	-0.538586316047791	-0.577085161041325	NA	NA	NA	NA	NA	NA	NA	NA	NA	NA	NA
Attie_DO164	Attie_DO164	NA	NA	NA	NA	NA	NA	NA	NA	NA	NA	NA	NA	NA	NA	NA	NA	NA	NA	NA	NA	NA	NA	NA	NA	NA	NA	NA	NA	NA	NA	NA	NA	-1.78369659256308	NA	NA	1.78671139644638	0.463173400198333	NA	NA	NA	NA	NA	NA	NA	NA	NA	NA	NA
Attie_DO165	Attie_DO165	NA	NA	NA	NA	NA	NA	NA	NA	NA	NA	NA	NA	NA	NA	NA	NA	NA	NA	NA	NA	NA	NA	NA	NA	NA	NA	NA	NA	NA	NA	NA	NA	0.370314863891155	NA	NA	0.0617856835648101	-0.216011624139756	NA	NA	NA	NA	NA	NA	NA	NA	NA	NA	NA
Attie_DO166	Attie_DO166	NA	NA	NA	NA	NA	NA	NA	NA	NA	NA	NA	NA	NA	NA	NA	NA	NA	NA	NA	NA	NA	NA	NA	NA	NA	NA	NA	NA	NA	NA	NA	NA	0.40885991405243	NA	NA	-1.08909743677955	-0.81112384956878	NA	NA	NA	NA	NA	NA	NA	NA	NA	NA	NA
Attie_DO167	Attie_DO167	NA	NA	NA	NA	NA	NA	NA	NA	NA	NA	NA	NA	NA	NA	NA	NA	NA	NA	NA	NA	NA	NA	NA	NA	NA	NA	NA	NA	NA	NA	NA	NA	-0.133259061549646	NA	NA	-0.206889840776745	-0.345199242659584	NA	NA	NA	NA	NA	NA	NA	NA	NA	NA	NA
Attie_DO168	Attie_DO168	NA	NA	NA	NA	NA	NA	NA	NA	NA	NA	NA	NA	NA	NA	NA	NA	NA	NA	NA	NA	NA	NA	NA	NA	NA	NA	NA	NA	NA	NA	NA	NA	-0.0894166413572092	NA	NA	-1.20446817881905	-0.361415723242935	NA	NA	NA	NA	NA	NA	NA	NA	NA	NA	NA
Attie_DO169	Attie_DO169	NA	NA	NA	NA	NA	NA	NA	NA	NA	NA	NA	NA	NA	NA	NA	NA	NA	NA	NA	NA	NA	NA	NA	NA	NA	NA	NA	NA	NA	NA	NA	NA	-0.231727846723225	NA	NA	-0.1017964206255	-0.792328843949665	NA	NA	NA	NA	NA	NA	NA	NA	NA	NA	NA
Attie_DO170	Attie_DO170	NA	NA	NA	NA	NA	NA	NA	NA	NA	NA	NA	NA	NA	NA	NA	NA	NA	NA	NA	NA	NA	NA	NA	NA	NA	NA	NA	NA	NA	NA	NA	NA	-0.240005365777755	NA	NA	0.448836130309224	0.55297446539828	NA	NA	NA	NA	NA	NA	NA	NA	NA	NA	NA
Attie_DO171	Attie_DO171	NA	NA	NA	NA	NA	NA	NA	NA	NA	NA	NA	NA	NA	NA	NA	NA	NA	NA	NA	NA	NA	NA	NA	NA	NA	NA	NA	NA	NA	NA	NA	NA	0.256867272442195	NA	NA	-0.56824259236757	-0.185834475254328	NA	NA	NA	NA	NA	NA	NA	NA	NA	NA	NA
Attie_DO172	Attie_DO172	NA	NA	NA	NA	NA	NA	NA	NA	NA	NA	NA	NA	NA	NA	NA	NA	NA	NA	NA	NA	NA	NA	NA	NA	NA	NA	NA	NA	NA	NA	NA	NA	0.890647199486436	NA	NA	-1.78376511430591	0.208287965320294	NA	NA	NA	NA	NA	NA	NA	NA	NA	NA	NA
Attie_DO173	Attie_DO173	NA	NA	NA	NA	NA	NA	NA	NA	NA	NA	NA	NA	NA	NA	NA	NA	NA	NA	NA	NA	NA	NA	NA	NA	NA	NA	NA	NA	NA	NA	NA	NA	0.448883624620452	NA	NA	-0.00877115392779451	0.235466017539287	NA	NA	NA	NA	NA	NA	NA	NA	NA	NA	NA
Attie_DO174	Attie_DO174	NA	NA	NA	NA	NA	NA	NA	NA	NA	NA	NA	NA	NA	NA	NA	NA	NA	NA	NA	NA	NA	NA	NA	NA	NA	NA	NA	NA	NA	NA	NA	NA	0.0474865101517082	NA	NA	-0.788936720963961	-0.451969794508466	NA	NA	NA	NA	NA	NA	NA	NA	NA	NA	NA
Attie_DO175	Attie_DO175	NA	NA	NA	NA	NA	NA	NA	NA	NA	NA	NA	NA	NA	NA	NA	NA	NA	NA	NA	NA	NA	NA	NA	NA	NA	NA	NA	NA	NA	NA	NA	NA	0.610393995299293	NA	NA	-1.26620732273205	-0.769078683829165	NA	NA	NA	NA	NA	NA	NA	NA	NA	NA	NA
Attie_DO176	Attie_DO176	NA	NA	NA	NA	NA	NA	NA	NA	NA	NA	NA	NA	NA	NA	NA	NA	NA	NA	NA	NA	NA	NA	NA	NA	NA	NA	NA	NA	NA	NA	NA	NA	-1.65309244662272	NA	NA	-1.53377300310266	-0.662725709687235	NA	NA	NA	NA	NA	NA	NA	NA	NA	NA	NA
Attie_DO177	Attie_DO177	NA	NA	NA	NA	NA	NA	NA	NA	NA	NA	NA	NA	NA	NA	NA	NA	NA	NA	NA	NA	NA	NA	NA	NA	NA	NA	NA	NA	NA	NA	NA	NA	-0.452886850745586	NA	NA	-2.16347811263619	-0.540552741461045	NA	NA	NA	NA	NA	NA	NA	NA	NA	NA	NA
Attie_DO178	Attie_DO178	NA	NA	NA	NA	NA	NA	NA	NA	NA	NA	NA	NA	NA	NA	NA	NA	NA	NA	NA	NA	NA	NA	NA	NA	NA	NA	NA	NA	NA	NA	NA	NA	0.948631524913741	NA	NA	-1.18102038588856	-0.298968804428378	NA	NA	NA	NA	NA	NA	NA	NA	NA	NA	NA
Attie_DO179	Attie_DO179	NA	NA	NA	NA	NA	NA	NA	NA	NA	NA	NA	NA	NA	NA	NA	NA	NA	NA	NA	NA	NA	NA	NA	NA	NA	NA	NA	NA	NA	NA	NA	NA	-0.028214396599212	NA	NA	0.88522494831762	-0.295285199331865	NA	NA	NA	NA	NA	NA	NA	NA	NA	NA	NA
Attie_DO180	Attie_DO180	NA	NA	NA	NA	NA	NA	NA	NA	NA	NA	NA	NA	NA	NA	NA	NA	NA	NA	NA	NA	NA	NA	NA	NA	NA	NA	NA	NA	NA	NA	NA	NA	0.285457280603192	NA	NA	-0.8380520378314	-0.479796687898476	NA	NA	NA	NA	NA	NA	NA	NA	NA	NA	NA
Attie_DO181	Attie_DO181	NA	NA	NA	NA	NA	NA	NA	NA	NA	NA	NA	NA	NA	NA	NA	NA	NA	NA	NA	NA	NA	NA	NA	NA	NA	NA	NA	NA	NA	NA	NA	NA	0.533347014440481	NA	NA	-1.60320147001745	-0.50230796345847	NA	NA	NA	NA	NA	NA	NA	NA	NA	NA	NA
Attie_DO182	Attie_DO182	NA	NA	NA	NA	NA	NA	NA	NA	NA	NA	NA	NA	NA	NA	NA	NA	NA	NA	NA	NA	NA	NA	NA	NA	NA	NA	NA	NA	NA	NA	NA	NA	1.10932619809419	NA	NA	-0.376672913162235	-0.0199447123639034	NA	NA	NA	NA	NA	NA	NA	NA	NA	NA	NA
Attie_DO183	Attie_DO183	NA	NA	NA	NA	NA	NA	NA	NA	NA	NA	NA	NA	NA	NA	NA	NA	NA	NA	NA	NA	NA	NA	NA	NA	NA	NA	NA	NA	NA	NA	NA	NA	1.01846169387121	NA	NA	0.904721498199469	-0.449379856643868	NA	NA	NA	NA	NA	NA	NA	NA	NA	NA	NA
Attie_DO184	Attie_DO184	NA	NA	NA	NA	NA	NA	NA	NA	NA	NA	NA	NA	NA	NA	NA	NA	NA	NA	NA	NA	NA	NA	NA	NA	NA	NA	NA	NA	NA	NA	NA	NA	0.260859608396717	NA	NA	-0.45971855875647	-0.00825576140312525	NA	NA	NA	NA	NA	NA	NA	NA	NA	NA	NA
Attie_DO185	Attie_DO185	NA	NA	NA	NA	NA	NA	NA	NA	NA	NA	NA	NA	NA	NA	NA	NA	NA	NA	NA	NA	NA	NA	NA	NA	NA	NA	NA	NA	NA	NA	NA	NA	-2.287823068489	NA	NA	-0.7331452781323	-0.8187036027794	NA	NA	NA	NA	NA	NA	NA	NA	NA	NA	NA
Attie_DO186	Attie_DO186	NA	NA	NA	NA	NA	NA	NA	NA	NA	NA	NA	NA	NA	NA	NA	NA	NA	NA	NA	NA	NA	NA	NA	NA	NA	NA	NA	NA	NA	NA	NA	NA	-0.174641856802893	NA	NA	-1.14805710742217	-0.102961271472953	NA	NA	NA	NA	NA	NA	NA	NA	NA	NA	NA
Attie_DO187	Attie_DO187	NA	NA	NA	NA	NA	NA	NA	NA	NA	NA	NA	NA	NA	NA	NA	NA	NA	NA	NA	NA	NA	NA	NA	NA	NA	NA	NA	NA	NA	NA	NA	NA	0.0921147662745564	NA	NA	0.0101248335770162	-0.556911167947075	NA	NA	NA	NA	NA	NA	NA	NA	NA	NA	NA
Attie_DO188	Attie_DO188	NA	NA	NA	NA	NA	NA	NA	NA	NA	NA	NA	NA	NA	NA	NA	NA	NA	NA	NA	NA	NA	NA	NA	NA	NA	NA	NA	NA	NA	NA	NA	NA	0.431764357439204	NA	NA	0.500674487104216	0.092861780538884	NA	NA	NA	NA	NA	NA	NA	NA	NA	NA	NA
Attie_DO189	Attie_DO189	NA	NA	NA	NA	NA	NA	NA	NA	NA	NA	NA	NA	NA	NA	NA	NA	NA	NA	NA	NA	NA	NA	NA	NA	NA	NA	NA	NA	NA	NA	NA	NA	-0.892779908893097	NA	NA	-1.01879538330375	0.62345992622878	NA	NA	NA	NA	NA	NA	NA	NA	NA	NA	NA
Attie_DO190	Attie_DO190	NA	NA	NA	NA	NA	NA	NA	NA	NA	NA	NA	NA	NA	NA	NA	NA	NA	NA	NA	NA	NA	NA	NA	NA	NA	NA	NA	NA	NA	NA	NA	NA	0.364795815977554	NA	NA	0.495805423576261	0.334975791320626	NA	NA	NA	NA	NA	NA	NA	NA	NA	NA	NA
Attie_DO191	Attie_DO191	NA	NA	NA	NA	NA	NA	NA	NA	NA	NA	NA	NA	NA	NA	NA	NA	NA	NA	NA	NA	NA	NA	NA	NA	NA	NA	NA	NA	NA	NA	NA	NA	-0.310836054171447	NA	NA	0.531025795823264	-0.183234358309285	NA	NA	NA	NA	NA	NA	NA	NA	NA	NA	NA
Attie_DO192	Attie_DO192	NA	NA	NA	NA	NA	NA	NA	NA	NA	NA	NA	NA	NA	NA	NA	NA	NA	NA	NA	NA	NA	NA	NA	NA	NA	NA	NA	NA	NA	NA	NA	NA	1.18107641682199	NA	NA	1.21114010203962	0.96939298641869	NA	NA	NA	NA	NA	NA	NA	NA	NA	NA	NA
Attie_DO193	Attie_DO193	NA	NA	NA	NA	NA	NA	NA	NA	NA	NA	NA	NA	NA	NA	NA	NA	NA	NA	NA	NA	NA	NA	NA	NA	NA	NA	NA	NA	NA	NA	NA	NA	-3.01142687884641	NA	NA	1.60145274883279	0.96939298641869	NA	NA	NA	NA	NA	NA	NA	NA	NA	NA	NA
Attie_DO194	Attie_DO194	NA	NA	NA	NA	NA	NA	NA	NA	NA	NA	NA	NA	NA	NA	NA	NA	NA	NA	NA	NA	NA	NA	NA	NA	NA	NA	NA	NA	NA	NA	NA	NA	-1.87350204503248	NA	NA	-0.597369270538745	-0.458491741367721	NA	NA	NA	NA	NA	NA	NA	NA	NA	NA	NA
Attie_DO195	Attie_DO195	NA	NA	NA	NA	NA	NA	NA	NA	NA	NA	NA	NA	NA	NA	NA	NA	NA	NA	NA	NA	NA	NA	NA	NA	NA	NA	NA	NA	NA	NA	NA	NA	-0.223691209157738	NA	NA	-0.852479394373157	0.284900005345401	NA	NA	NA	NA	NA	NA	NA	NA	NA	NA	NA
Attie_DO196	Attie_DO196	NA	NA	NA	NA	NA	NA	NA	NA	NA	NA	NA	NA	NA	NA	NA	NA	NA	NA	NA	NA	NA	NA	NA	NA	NA	NA	NA	NA	NA	NA	NA	NA	-0.309321724713475	NA	NA	-1.29158716848102	-0.147970940071477	NA	NA	NA	NA	NA	NA	NA	NA	NA	NA	NA
Attie_DO197	Attie_DO197	NA	NA	NA	NA	NA	NA	NA	NA	NA	NA	NA	NA	NA	NA	NA	NA	NA	NA	NA	NA	NA	NA	NA	NA	NA	NA	NA	NA	NA	NA	NA	NA	0.576581037146306	NA	NA	-1.86515475881894	-0.0281987582433034	NA	NA	NA	NA	NA	NA	NA	NA	NA	NA	NA
Attie_DO198	Attie_DO198	NA	NA	NA	NA	NA	NA	NA	NA	NA	NA	NA	NA	NA	NA	NA	NA	NA	NA	NA	NA	NA	NA	NA	NA	NA	NA	NA	NA	NA	NA	NA	NA	NA	NA	NA	NA	NA	NA	NA	NA	NA	NA	NA	NA	NA	NA	NA	NA
Attie_DO199	Attie_DO199	NA	NA	NA	NA	NA	NA	NA	NA	NA	NA	NA	NA	NA	NA	NA	NA	NA	NA	NA	NA	NA	NA	NA	NA	NA	NA	NA	NA	NA	NA	NA	NA	-2.29327894656021	NA	NA	0.332440911161724	0.33385155013853	NA	NA	NA	NA	NA	NA	NA	NA	NA	NA	NA
Attie_DO200	Attie_DO200	NA	NA	NA	NA	NA	NA	NA	NA	NA	NA	NA	NA	NA	NA	NA	NA	NA	NA	NA	NA	NA	NA	NA	NA	NA	NA	NA	NA	NA	NA	NA	NA	1.01358996852478	NA	NA	0.632182241427206	-0.121325976005609	NA	NA	NA	NA	NA	NA	NA	NA	NA	NA	NA
Attie_DO201	Attie_DO201	NA	NA	NA	NA	NA	NA	NA	NA	NA	NA	NA	NA	NA	NA	NA	NA	NA	NA	NA	NA	NA	NA	NA	NA	NA	NA	NA	NA	NA	NA	NA	NA	1.45581634105182	NA	NA	1.11193639130186	0.76439311096053	NA	NA	NA	NA	NA	NA	NA	NA	NA	NA	NA
Attie_DO202	Attie_DO202	NA	NA	NA	NA	NA	NA	NA	NA	NA	NA	NA	NA	NA	NA	NA	NA	NA	NA	NA	NA	NA	NA	NA	NA	NA	NA	NA	NA	NA	NA	NA	NA	1.33894289443443	NA	NA	0.713500097024525	0.234443113328631	NA	NA	NA	NA	NA	NA	NA	NA	NA	NA	NA
Attie_DO203	Attie_DO203	NA	NA	NA	NA	NA	NA	NA	NA	NA	NA	NA	NA	NA	NA	NA	NA	NA	NA	NA	NA	NA	NA	NA	NA	NA	NA	NA	NA	NA	NA	NA	NA	1.52343739842995	NA	NA	1.21432607804189	-0.0482102104293114	NA	NA	NA	NA	NA	NA	NA	NA	NA	NA	NA
Attie_DO204	Attie_DO204	NA	NA	NA	NA	NA	NA	NA	NA	NA	NA	NA	NA	NA	NA	NA	NA	NA	NA	NA	NA	NA	NA	NA	NA	NA	NA	NA	NA	NA	NA	NA	NA	-2.92828230260142	NA	NA	-1.35715089000803	-0.494575014181401	NA	NA	NA	NA	NA	NA	NA	NA	NA	NA	NA
Attie_DO205	Attie_DO205	NA	NA	NA	NA	NA	NA	NA	NA	NA	NA	NA	NA	NA	NA	NA	NA	NA	NA	NA	NA	NA	NA	NA	NA	NA	NA	NA	NA	NA	NA	NA	NA	-0.31584081911075	NA	NA	-1.71630925134723	-1.07521487989648	NA	NA	NA	NA	NA	NA	NA	NA	NA	NA	NA
Attie_DO206	Attie_DO206	NA	NA	NA	NA	NA	NA	NA	NA	NA	NA	NA	NA	NA	NA	NA	NA	NA	NA	NA	NA	NA	NA	NA	NA	NA	NA	NA	NA	NA	NA	NA	NA	0.673221748297136	NA	NA	0.642571879546251	-0.0475394341051271	NA	NA	NA	NA	NA	NA	NA	NA	NA	NA	NA
Attie_DO207	Attie_DO207	NA	NA	NA	NA	NA	NA	NA	NA	NA	NA	NA	NA	NA	NA	NA	NA	NA	NA	NA	NA	NA	NA	NA	NA	NA	NA	NA	NA	NA	NA	NA	NA	-1.46121299344596	NA	NA	-0.694702324217119	0.0801130898148415	NA	NA	NA	NA	NA	NA	NA	NA	NA	NA	NA
Attie_DO208	Attie_DO208	NA	NA	NA	NA	NA	NA	NA	NA	NA	NA	NA	NA	NA	NA	NA	NA	NA	NA	NA	NA	NA	NA	NA	NA	NA	NA	NA	NA	NA	NA	NA	NA	0.652191489242042	NA	NA	-1.19800182976262	-0.174702880326912	NA	NA	NA	NA	NA	NA	NA	NA	NA	NA	NA
Attie_DO209	Attie_DO209	NA	NA	NA	NA	NA	NA	NA	NA	NA	NA	NA	NA	NA	NA	NA	NA	NA	NA	NA	NA	NA	NA	NA	NA	NA	NA	NA	NA	NA	NA	NA	NA	0.146066289136044	NA	NA	0.715188556710094	-0.0871134326867425	NA	NA	NA	NA	NA	NA	NA	NA	NA	NA	NA
Attie_DO210	Attie_DO210	NA	NA	NA	NA	NA	NA	NA	NA	NA	NA	NA	NA	NA	NA	NA	NA	NA	NA	NA	NA	NA	NA	NA	NA	NA	NA	NA	NA	NA	NA	NA	NA	0.93199554987124	NA	NA	0.276166982909765	0.124549244724892	NA	NA	NA	NA	NA	NA	NA	NA	NA	NA	NA
Attie_DO211	Attie_DO211	NA	NA	NA	NA	NA	NA	NA	NA	NA	NA	NA	NA	NA	NA	NA	NA	NA	NA	NA	NA	NA	NA	NA	NA	NA	NA	NA	NA	NA	NA	NA	NA	0.556914242746826	NA	NA	0.181607638539067	0.382892571368265	NA	NA	NA	NA	NA	NA	NA	NA	NA	NA	NA
Attie_DO212	Attie_DO212	NA	NA	NA	NA	NA	NA	NA	NA	NA	NA	NA	NA	NA	NA	NA	NA	NA	NA	NA	NA	NA	NA	NA	NA	NA	NA	NA	NA	NA	NA	NA	NA	1.00416127814188	NA	NA	0.761652489305337	0.881576366870265	NA	NA	NA	NA	NA	NA	NA	NA	NA	NA	NA
Attie_DO213	Attie_DO213	NA	NA	NA	NA	NA	NA	NA	NA	NA	NA	NA	NA	NA	NA	NA	NA	NA	NA	NA	NA	NA	NA	NA	NA	NA	NA	NA	NA	NA	NA	NA	NA	0.596759643162827	NA	NA	-0.139185316301184	0.0099125219531688	NA	NA	NA	NA	NA	NA	NA	NA	NA	NA	NA
Attie_DO214	Attie_DO214	NA	NA	NA	NA	NA	NA	NA	NA	NA	NA	NA	NA	NA	NA	NA	NA	NA	NA	NA	NA	NA	NA	NA	NA	NA	NA	NA	NA	NA	NA	NA	NA	1.11942144940506	NA	NA	-0.401978159832783	0.0741936053897345	NA	NA	NA	NA	NA	NA	NA	NA	NA	NA	NA
Attie_DO215	Attie_DO215	NA	NA	NA	NA	NA	NA	NA	NA	NA	NA	NA	NA	NA	NA	NA	NA	NA	NA	NA	NA	NA	NA	NA	NA	NA	NA	NA	NA	NA	NA	NA	NA	1.05135563814408	NA	NA	-0.520987534396348	0.131662851808416	NA	NA	NA	NA	NA	NA	NA	NA	NA	NA	NA
Attie_DO216	Attie_DO216	NA	NA	NA	NA	NA	NA	NA	NA	NA	NA	NA	NA	NA	NA	NA	NA	NA	NA	NA	NA	NA	NA	NA	NA	NA	NA	NA	NA	NA	NA	NA	NA	0.759578101971293	NA	NA	0.0959472836124822	0.328737756917562	NA	NA	NA	NA	NA	NA	NA	NA	NA	NA	NA
Attie_DO217	Attie_DO217	NA	NA	NA	NA	NA	NA	NA	NA	NA	NA	NA	NA	NA	NA	NA	NA	NA	NA	NA	NA	NA	NA	NA	NA	NA	NA	NA	NA	NA	NA	NA	NA	0.324634774158948	NA	NA	1.48815446638388	0.165166670379306	NA	NA	NA	NA	NA	NA	NA	NA	NA	NA	NA
Attie_DO218	Attie_DO218	NA	NA	NA	NA	NA	NA	NA	NA	NA	NA	NA	NA	NA	NA	NA	NA	NA	NA	NA	NA	NA	NA	NA	NA	NA	NA	NA	NA	NA	NA	NA	NA	0.154805479241622	NA	NA	-0.202483810990063	0.418524632496657	NA	NA	NA	NA	NA	NA	NA	NA	NA	NA	NA
Attie_DO219	Attie_DO219	NA	NA	NA	NA	NA	NA	NA	NA	NA	NA	NA	NA	NA	NA	NA	NA	NA	NA	NA	NA	NA	NA	NA	NA	NA	NA	NA	NA	NA	NA	NA	NA	0.367231134989146	NA	NA	0.000642819346081803	0.50505885211438	NA	NA	NA	NA	NA	NA	NA	NA	NA	NA	NA
Attie_DO220	Attie_DO220	NA	NA	NA	NA	NA	NA	NA	NA	NA	NA	NA	NA	NA	NA	NA	NA	NA	NA	NA	NA	NA	NA	NA	NA	NA	NA	NA	NA	NA	NA	NA	NA	-0.271154437639791	NA	NA	-0.686461064126466	0.199789642638704	NA	NA	NA	NA	NA	NA	NA	NA	NA	NA	NA
Attie_DO221	Attie_DO221	NA	NA	NA	NA	NA	NA	NA	NA	NA	NA	NA	NA	NA	NA	NA	NA	NA	NA	NA	NA	NA	NA	NA	NA	NA	NA	NA	NA	NA	NA	NA	0.460005972922545	0.492449123735427	-0.238327207373785	-0.348664114611038	-0.305864304838712	0.524285689923509	NA	NA	NA	NA	NA	NA	NA	NA	NA	NA	NA
Attie_DO222	Attie_DO222	NA	NA	NA	NA	NA	NA	NA	NA	NA	NA	NA	NA	NA	NA	NA	NA	NA	NA	NA	NA	NA	NA	NA	NA	NA	NA	NA	NA	NA	NA	NA	0.500806078828226	0.518676076917141	-0.434964173655497	1.34484053565245	0.334971802751019	0.203460432230943	NA	NA	NA	NA	NA	NA	NA	NA	NA	NA	NA
Attie_DO223	Attie_DO223	NA	NA	NA	NA	NA	NA	NA	NA	NA	NA	NA	NA	NA	NA	NA	NA	NA	NA	NA	NA	NA	NA	NA	NA	NA	NA	NA	NA	NA	NA	NA	0.363368500941888	0.979762095564819	-0.293248640261232	-0.295552554016023	0.101572664243829	0.511914421236723	NA	NA	NA	NA	NA	NA	NA	NA	NA	NA	NA
Attie_DO224	Attie_DO224	NA	NA	NA	NA	NA	NA	NA	NA	NA	NA	NA	NA	NA	NA	NA	NA	NA	NA	NA	NA	NA	NA	NA	NA	NA	NA	NA	NA	NA	NA	NA	-0.473608383278304	-0.0693026777766718	-0.286179580314621	-1.50347567404224	-0.286909466169849	-0.97112777561515	NA	NA	NA	NA	NA	NA	NA	NA	NA	NA	NA
Attie_DO225	Attie_DO225	NA	NA	NA	NA	NA	NA	NA	NA	NA	NA	NA	NA	NA	NA	NA	NA	NA	NA	NA	NA	NA	NA	NA	NA	NA	NA	NA	NA	NA	NA	NA	0.404868010256159	0.64344270216091	0.0936687170031193	0.328533829599446	-0.242585489623054	-0.124712327217774	NA	NA	NA	NA	NA	NA	NA	NA	NA	NA	NA
Attie_DO226	Attie_DO226	NA	NA	NA	NA	NA	NA	NA	NA	NA	NA	NA	NA	NA	NA	NA	NA	NA	NA	NA	NA	NA	NA	NA	NA	NA	NA	NA	NA	NA	NA	NA	0.0406735368743684	0.283191224242403	-0.934299044139623	0.317891302298321	-1.37722053096009	-0.450762099026484	NA	NA	NA	NA	NA	NA	NA	NA	NA	NA	NA
Attie_DO227	Attie_DO227	NA	NA	NA	NA	NA	NA	NA	NA	NA	NA	NA	NA	NA	NA	NA	NA	NA	NA	NA	NA	NA	NA	NA	NA	NA	NA	NA	NA	NA	NA	NA	-0.296553948440471	-0.897579167105418	-0.554375248510315	-0.891817702720303	-0.494404169759241	-0.0175043784081545	NA	NA	NA	NA	NA	NA	NA	NA	NA	NA	NA
Attie_DO228	Attie_DO228	NA	NA	NA	NA	NA	NA	NA	NA	NA	NA	NA	NA	NA	NA	NA	NA	NA	NA	NA	NA	NA	NA	NA	NA	NA	NA	NA	NA	NA	NA	NA	-0.262273627363246	0.786268727022636	-0.515472845839729	-0.437711795278189	-0.699111035488982	-1.08149025976442	NA	NA	NA	NA	NA	NA	NA	NA	NA	NA	NA
Attie_DO229	Attie_DO229	NA	NA	NA	NA	NA	NA	NA	NA	NA	NA	NA	NA	NA	NA	NA	NA	NA	NA	NA	NA	NA	NA	NA	NA	NA	NA	NA	NA	NA	NA	NA	1.25168138449043	1.06392029918177	0.379569702209055	-0.550078026664694	-0.966686333417846	0.0629846056417366	NA	NA	NA	NA	NA	NA	NA	NA	NA	NA	NA
Attie_DO230	Attie_DO230	NA	NA	NA	NA	NA	NA	NA	NA	NA	NA	NA	NA	NA	NA	NA	NA	NA	NA	NA	NA	NA	NA	NA	NA	NA	NA	NA	NA	NA	NA	NA	-0.559608320664168	0.73751831500836	-0.138007163505535	0.294314761778871	0.164628978144598	-0.403734015822355	NA	NA	NA	NA	NA	NA	NA	NA	NA	NA	NA
Attie_DO231	Attie_DO231	NA	NA	NA	NA	NA	NA	NA	NA	NA	NA	NA	NA	NA	NA	NA	NA	NA	NA	NA	NA	NA	NA	NA	NA	NA	NA	NA	NA	NA	NA	NA	-1.17036927638469	-0.300027236638709	-1.08776111631324	-0.613713834076724	-1.78056357537385	-1.19024501156851	NA	NA	NA	NA	NA	NA	NA	NA	NA	NA	NA
Attie_DO232	Attie_DO232	NA	NA	NA	NA	NA	NA	NA	NA	NA	NA	NA	NA	NA	NA	NA	NA	NA	NA	NA	NA	NA	NA	NA	NA	NA	NA	NA	NA	NA	NA	NA	0.672426245762205	0.432858384858906	0.014362883762158	0.613998495442528	1.14522476009805	-1.80215163806534	NA	NA	NA	NA	NA	NA	NA	NA	NA	NA	NA
Attie_DO233	Attie_DO233	NA	NA	NA	NA	NA	NA	NA	NA	NA	NA	NA	NA	NA	NA	NA	NA	NA	NA	NA	NA	NA	NA	NA	NA	NA	NA	NA	NA	NA	NA	NA	-1.50189905769876	0.126319486945265	-1.11267768890473	-1.21226242482807	-0.345455068331116	-1.25834926291156	NA	NA	NA	NA	NA	NA	NA	NA	NA	NA	NA
Attie_DO234	Attie_DO234	NA	NA	NA	NA	NA	NA	NA	NA	NA	NA	NA	NA	NA	NA	NA	NA	NA	NA	NA	NA	NA	NA	NA	NA	NA	NA	NA	NA	NA	NA	NA	0.790537257127936	1.38056934091886	0.563242240848486	0.203023234868666	1.7926014669391	0.242942984584813	NA	NA	NA	NA	NA	NA	NA	NA	NA	NA	NA
Attie_DO235	Attie_DO235	NA	NA	NA	NA	NA	NA	NA	NA	NA	NA	NA	NA	NA	NA	NA	NA	NA	NA	NA	NA	NA	NA	NA	NA	NA	NA	NA	NA	NA	NA	NA	0.796946362862644	0.482833485480329	-0.273590479321417	-0.1069493703978	0.396499743471482	1.49311272150275	NA	NA	NA	NA	NA	NA	NA	NA	NA	NA	NA
Attie_DO236	Attie_DO236	NA	NA	NA	NA	NA	NA	NA	NA	NA	NA	NA	NA	NA	NA	NA	NA	NA	NA	NA	NA	NA	NA	NA	NA	NA	NA	NA	NA	NA	NA	NA	-0.431683933061645	0.128047301168029	-0.279384171759855	-0.137508679737098	1.55567429161256	-0.421428799310065	NA	NA	NA	NA	NA	NA	NA	NA	NA	NA	NA
Attie_DO237	Attie_DO237	NA	NA	NA	NA	NA	NA	NA	NA	NA	NA	NA	NA	NA	NA	NA	NA	NA	NA	NA	NA	NA	NA	NA	NA	NA	NA	NA	NA	NA	NA	NA	0.552400833149268	0.0512325687681882	-0.280371782635424	-0.398936464410274	-0.821837967123409	-0.564260870619131	NA	NA	NA	NA	NA	NA	NA	NA	NA	NA	NA
Attie_DO238	Attie_DO238	NA	NA	NA	NA	NA	NA	NA	NA	NA	NA	NA	NA	NA	NA	NA	NA	NA	NA	NA	NA	NA	NA	NA	NA	NA	NA	NA	NA	NA	NA	NA	1.10045371152086	0.607403412829918	1.05898202067512	0.350763835562793	-0.412957869545226	0.200312107381177	NA	NA	NA	NA	NA	NA	NA	NA	NA	NA	NA
Attie_DO239	Attie_DO239	NA	NA	NA	NA	NA	NA	NA	NA	NA	NA	NA	NA	NA	NA	NA	NA	NA	NA	NA	NA	NA	NA	NA	NA	NA	NA	NA	NA	NA	NA	NA	-0.750153082334028	0.518810058365484	-1.05869188547482	0.101021800036617	0.196683171533322	-0.496656329840331	NA	NA	NA	NA	NA	NA	NA	NA	NA	NA	NA
Attie_DO240	Attie_DO240	NA	NA	NA	NA	NA	NA	NA	NA	NA	NA	NA	NA	NA	NA	NA	NA	NA	NA	NA	NA	NA	NA	NA	NA	NA	NA	NA	NA	NA	NA	NA	0.22770620560981	0.931910050701336	1.06412553054826	0.203892943281444	1.34040137729763	0.444317773736484	NA	NA	NA	NA	NA	NA	NA	NA	NA	NA	NA
Attie_DO241	Attie_DO241	NA	NA	NA	NA	NA	NA	NA	NA	NA	NA	NA	NA	NA	NA	NA	NA	NA	NA	NA	NA	NA	NA	NA	NA	NA	NA	NA	NA	NA	NA	NA	0.776273541550468	1.73612219093095	2.07911629777522	-0.106151694111997	0.640115153935034	0.135964469665642	NA	NA	NA	NA	NA	NA	NA	NA	NA	NA	NA
Attie_DO242	Attie_DO242	NA	NA	NA	NA	NA	NA	NA	NA	NA	NA	NA	NA	NA	NA	NA	NA	NA	NA	NA	NA	NA	NA	NA	NA	NA	NA	NA	NA	NA	NA	NA	-0.972307588947381	0.0118095143513694	-0.418092090517137	-0.717111556545538	1.25183255767754	0.043646026284862	NA	NA	NA	NA	NA	NA	NA	NA	NA	NA	NA
Attie_DO243	Attie_DO243	NA	NA	NA	NA	NA	NA	NA	NA	NA	NA	NA	NA	NA	NA	NA	NA	NA	NA	NA	NA	NA	NA	NA	NA	NA	NA	NA	NA	NA	NA	NA	-0.829795072277859	0.682881734556672	-0.0191166152926543	0.047594181559704	-1.15187475157754	-0.772621414209921	NA	NA	NA	NA	NA	NA	NA	NA	NA	NA	NA
Attie_DO244	Attie_DO244	NA	NA	NA	NA	NA	NA	NA	NA	NA	NA	NA	NA	NA	NA	NA	NA	NA	NA	NA	NA	NA	NA	NA	NA	NA	NA	NA	NA	NA	NA	NA	-0.191196957081872	0.5990707939412	0.685570310374382	-0.333450693074219	1.1557083731383	-0.153994133586556	NA	NA	NA	NA	NA	NA	NA	NA	NA	NA	NA
Attie_DO245	Attie_DO245	NA	NA	NA	NA	NA	NA	NA	NA	NA	NA	NA	NA	NA	NA	NA	NA	NA	NA	NA	NA	NA	NA	NA	NA	NA	NA	NA	NA	NA	NA	NA	-0.210722111522089	-1.66368502255167	-1.05766337063084	-0.566441399616751	-0.269530127213989	0.239444171734775	NA	NA	NA	NA	NA	NA	NA	NA	NA	NA	NA
Attie_DO246	Attie_DO246	NA	NA	NA	NA	NA	NA	NA	NA	NA	NA	NA	NA	NA	NA	NA	NA	NA	NA	NA	NA	NA	NA	NA	NA	NA	NA	NA	NA	NA	NA	NA	-0.252296950100403	-1.03887172675891	-0.422364408392317	-0.282470556412491	-1.11964226259851	0.135019633046426	NA	NA	NA	NA	NA	NA	NA	NA	NA	NA	NA
Attie_DO247	Attie_DO247	NA	NA	NA	NA	NA	NA	NA	NA	NA	NA	NA	NA	NA	NA	NA	NA	NA	NA	NA	NA	NA	NA	NA	NA	NA	NA	NA	NA	NA	NA	NA	0.863721531667958	0.81541636641957	1.34375064813545	0.573445904103241	1.24777045256972	0.715177686379539	NA	NA	NA	NA	NA	NA	NA	NA	NA	NA	NA
Attie_DO248	Attie_DO248	NA	NA	NA	NA	NA	NA	NA	NA	NA	NA	NA	NA	NA	NA	NA	NA	NA	NA	NA	NA	NA	NA	NA	NA	NA	NA	NA	NA	NA	NA	NA	-0.409286095646705	0.0594066116232896	-1.05308603255862	0.325198318413696	-0.633144060207556	-1.87171995279067	NA	NA	NA	NA	NA	NA	NA	NA	NA	NA	NA
Attie_DO249	Attie_DO249	NA	NA	NA	NA	NA	NA	NA	NA	NA	NA	NA	NA	NA	NA	NA	NA	NA	NA	NA	NA	NA	NA	NA	NA	NA	NA	NA	NA	NA	NA	NA	1.03099301948434	0.703778125496014	0.553404037693959	0.970425225095471	-0.584891721804219	0.57536413282269	NA	NA	NA	NA	NA	NA	NA	NA	NA	NA	NA
Attie_DO250	Attie_DO250	NA	NA	NA	NA	NA	NA	NA	NA	NA	NA	NA	NA	NA	NA	NA	NA	NA	NA	NA	NA	NA	NA	NA	NA	NA	NA	NA	NA	NA	NA	NA	0.496174797129768	-0.892658750855361	-0.000893598537451634	-0.169648504788032	-0.0755612006949497	-0.447752786070142	NA	NA	NA	NA	NA	NA	NA	NA	NA	NA	NA
Attie_DO251	Attie_DO251	NA	NA	NA	NA	NA	NA	NA	NA	NA	NA	NA	NA	NA	NA	NA	NA	NA	NA	NA	NA	NA	NA	NA	NA	NA	NA	NA	NA	NA	NA	NA	-0.373204631257907	1.10505928614471	-0.0914369090714734	-0.0676924192721488	1.32041995347554	0.959430711258807	NA	NA	NA	NA	NA	NA	NA	NA	NA	NA	NA
Attie_DO252	Attie_DO252	NA	NA	NA	NA	NA	NA	NA	NA	NA	NA	NA	NA	NA	NA	NA	NA	NA	NA	NA	NA	NA	NA	NA	NA	NA	NA	NA	NA	NA	NA	NA	-0.255987651181772	-0.694284929377679	-0.171847884429185	0.716392062661872	-0.410947692685677	-0.796408849598157	NA	NA	NA	NA	NA	NA	NA	NA	NA	NA	NA
Attie_DO253	Attie_DO253	NA	NA	NA	NA	NA	NA	NA	NA	NA	NA	NA	NA	NA	NA	NA	NA	NA	NA	NA	NA	NA	NA	NA	NA	NA	NA	NA	NA	NA	NA	NA	-0.24534096034601	0.396844594509701	1.1392084777635	0.00178164249059633	0.100104902543814	-0.343289623620477	NA	NA	NA	NA	NA	NA	NA	NA	NA	NA	NA
Attie_DO254	Attie_DO254	NA	NA	NA	NA	NA	NA	NA	NA	NA	NA	NA	NA	NA	NA	NA	NA	NA	NA	NA	NA	NA	NA	NA	NA	NA	NA	NA	NA	NA	NA	NA	0.348978548026599	-1.03746878197346	-0.520041728866382	-0.470683406551772	0.278625383329753	-0.881724877175858	NA	NA	NA	NA	NA	NA	NA	NA	NA	NA	NA
Attie_DO255	Attie_DO255	NA	NA	NA	NA	NA	NA	NA	NA	NA	NA	NA	NA	NA	NA	NA	NA	NA	NA	NA	NA	NA	NA	NA	NA	NA	NA	NA	NA	NA	NA	NA	0.878105752616309	1.6019953585258	0.775143529445048	0.821395276776889	-0.270793768020667	0.444295082693872	NA	NA	NA	NA	NA	NA	NA	NA	NA	NA	NA
Attie_DO256	Attie_DO256	NA	NA	NA	NA	NA	NA	NA	NA	NA	NA	NA	NA	NA	NA	NA	NA	NA	NA	NA	NA	NA	NA	NA	NA	NA	NA	NA	NA	NA	NA	NA	1.71349676535211	0.768871021309409	1.18242058154122	0.219160010950831	2.12833192427598	1.77549390578314	NA	NA	NA	NA	NA	NA	NA	NA	NA	NA	NA
Attie_DO257	Attie_DO257	NA	NA	NA	NA	NA	NA	NA	NA	NA	NA	NA	NA	NA	NA	NA	NA	NA	NA	NA	NA	NA	NA	NA	NA	NA	NA	NA	NA	NA	NA	NA	-1.717077111643	0.415326895062397	0.284529816806765	0.154122438315703	0.842526219563921	0.139679260050456	NA	NA	NA	NA	NA	NA	NA	NA	NA	NA	NA
Attie_DO258	Attie_DO258	NA	NA	NA	NA	NA	NA	NA	NA	NA	NA	NA	NA	NA	NA	NA	NA	NA	NA	NA	NA	NA	NA	NA	NA	NA	NA	NA	NA	NA	NA	NA	0.43874185269612	0.626483551950456	1.56186561430582	-0.541486123838223	-0.0659169423166943	0.31260303542036	NA	NA	NA	NA	NA	NA	NA	NA	NA	NA	NA
Attie_DO259	Attie_DO259	NA	NA	NA	NA	NA	NA	NA	NA	NA	NA	NA	NA	NA	NA	NA	NA	NA	NA	NA	NA	NA	NA	NA	NA	NA	NA	NA	NA	NA	NA	NA	0.737462265714147	0.492683375650409	-0.475764091552207	-0.0396480448337287	0.769643987206902	0.152608254508617	NA	NA	NA	NA	NA	NA	NA	NA	NA	NA	NA
Attie_DO260	Attie_DO260	NA	NA	NA	NA	NA	NA	NA	NA	NA	NA	NA	NA	NA	NA	NA	NA	NA	NA	NA	NA	NA	NA	NA	NA	NA	NA	NA	NA	NA	NA	NA	-0.0413112036142981	0.12121175499604	0.0661493533126427	0.303269669179992	1.26806117748242	-0.223341389447197	NA	NA	NA	NA	NA	NA	NA	NA	NA	NA	NA
Attie_DO261	Attie_DO261	NA	NA	NA	NA	NA	NA	NA	NA	NA	NA	NA	NA	NA	NA	NA	NA	NA	NA	NA	NA	NA	NA	NA	NA	NA	NA	NA	NA	NA	NA	NA	0.565829000228077	0.832696349722387	1.30792600744003	0.444863237880249	0.378146151404634	0.523610987378756	NA	NA	NA	NA	NA	NA	NA	NA	NA	NA	NA
Attie_DO262	Attie_DO262	NA	NA	NA	NA	NA	NA	NA	NA	NA	NA	NA	NA	NA	NA	NA	NA	NA	NA	NA	NA	NA	NA	NA	NA	NA	NA	NA	NA	NA	NA	NA	-0.672223665582329	0.776518083365812	0.791947148664257	0.305387997741607	0.0735232834800211	0.66450133529408	NA	NA	NA	NA	NA	NA	NA	NA	NA	NA	NA
Attie_DO263	Attie_DO263	NA	NA	NA	NA	NA	NA	NA	NA	NA	NA	NA	NA	NA	NA	NA	NA	NA	NA	NA	NA	NA	NA	NA	NA	NA	NA	NA	NA	NA	NA	NA	0.266548888707236	0.718596660045173	0.278204749436915	-0.247046142984038	0.432293984467338	-0.0658860324211005	NA	NA	NA	NA	NA	NA	NA	NA	NA	NA	NA
Attie_DO264	Attie_DO264	NA	NA	NA	NA	NA	NA	NA	NA	NA	NA	NA	NA	NA	NA	NA	NA	NA	NA	NA	NA	NA	NA	NA	NA	NA	NA	NA	NA	NA	NA	NA	0.341685410421597	0.411826257493789	-0.232051742608138	-1.17166318662306	0.461438281879048	-0.468354224079694	NA	NA	NA	NA	NA	NA	NA	NA	NA	NA	NA
Attie_DO265	Attie_DO265	NA	NA	NA	NA	NA	NA	NA	NA	NA	NA	NA	NA	NA	NA	NA	NA	NA	NA	NA	NA	NA	NA	NA	NA	NA	NA	NA	NA	NA	NA	NA	-0.023640418590831	0.59228421754496	0.121924179184962	0.886011461566753	-0.287666062740463	0.109334974199259	NA	NA	NA	NA	NA	NA	NA	NA	NA	NA	NA
Attie_DO266	Attie_DO266	NA	NA	NA	NA	NA	NA	NA	NA	NA	NA	NA	NA	NA	NA	NA	NA	NA	NA	NA	NA	NA	NA	NA	NA	NA	NA	NA	NA	NA	NA	NA	-0.00346662789361151	1.1236191368388	0.888033090607074	-0.00343347396680863	-1.55129184870714	0.327913898461978	NA	NA	NA	NA	NA	NA	NA	NA	NA	NA	NA
Attie_DO267	Attie_DO267	NA	NA	NA	NA	NA	NA	NA	NA	NA	NA	NA	NA	NA	NA	NA	NA	NA	NA	NA	NA	NA	NA	NA	NA	NA	NA	NA	NA	NA	NA	NA	0.704358589728035	0.702070229475246	0.480399826411104	1.31966391736493	0.49920769620309	0.657047294800982	NA	NA	NA	NA	NA	NA	NA	NA	NA	NA	NA
Attie_DO268	Attie_DO268	NA	NA	NA	NA	NA	NA	NA	NA	NA	NA	NA	NA	NA	NA	NA	NA	NA	NA	NA	NA	NA	NA	NA	NA	NA	NA	NA	NA	NA	NA	NA	-0.889998885730406	-0.539158561097717	-0.107947800843443	0.593508539626944	-0.986424667104583	-0.254439100153509	NA	NA	NA	NA	NA	NA	NA	NA	NA	NA	NA
Attie_DO269	Attie_DO269	NA	NA	NA	NA	NA	NA	NA	NA	NA	NA	NA	NA	NA	NA	NA	NA	NA	NA	NA	NA	NA	NA	NA	NA	NA	NA	NA	NA	NA	NA	NA	0.943977144891208	0.710841011901507	1.13168855632233	0.048567897334999	0.618116981670204	-0.256174725023722	NA	NA	NA	NA	NA	NA	NA	NA	NA	NA	NA
Attie_DO270	Attie_DO270	NA	NA	NA	NA	NA	NA	NA	NA	NA	NA	NA	NA	NA	NA	NA	NA	NA	NA	NA	NA	NA	NA	NA	NA	NA	NA	NA	NA	NA	NA	NA	-1.3592939869429	-0.130223879310958	-0.152528009904112	1.05309448210234	-0.882879997576433	-0.449771647284724	NA	NA	NA	NA	NA	NA	NA	NA	NA	NA	NA
Attie_DO271	Attie_DO271	NA	NA	NA	NA	NA	NA	NA	NA	NA	NA	NA	NA	NA	NA	NA	NA	NA	NA	NA	NA	NA	NA	NA	NA	NA	NA	NA	NA	NA	NA	NA	0.355924329114643	0.28758033383461	0.970581809765334	0.0191317540409445	-0.843510462222221	-0.202681875175412	NA	NA	NA	NA	NA	NA	NA	NA	NA	NA	NA
Attie_DO272	Attie_DO272	NA	NA	NA	NA	NA	NA	NA	NA	NA	NA	NA	NA	NA	NA	NA	NA	NA	NA	NA	NA	NA	NA	NA	NA	NA	NA	NA	NA	NA	NA	NA	0.0671845926484698	0.0545074270270933	-0.0398260505608103	0.261472217630046	-1.17517340652642	-0.837927640119317	NA	NA	NA	NA	NA	NA	NA	NA	NA	NA	NA
Attie_DO273	Attie_DO273	NA	NA	NA	NA	NA	NA	NA	NA	NA	NA	NA	NA	NA	NA	NA	NA	NA	NA	NA	NA	NA	NA	NA	NA	NA	NA	NA	NA	NA	NA	NA	-1.19347485421663	-0.660857793976064	-0.712707539441177	-1.80776491141059	-0.411051608716386	-1.31425643635305	NA	NA	NA	NA	NA	NA	NA	NA	NA	NA	NA
Attie_DO274	Attie_DO274	NA	NA	NA	NA	NA	NA	NA	NA	NA	NA	NA	NA	NA	NA	NA	NA	NA	NA	NA	NA	NA	NA	NA	NA	NA	NA	NA	NA	NA	NA	NA	-0.473894643260972	-1.02475408675511	-1.19756808060961	-0.122722826970529	0.140795002009417	0.0575503065433335	NA	NA	NA	NA	NA	NA	NA	NA	NA	NA	NA
Attie_DO275	Attie_DO275	NA	NA	NA	NA	NA	NA	NA	NA	NA	NA	NA	NA	NA	NA	NA	NA	NA	NA	NA	NA	NA	NA	NA	NA	NA	NA	NA	NA	NA	NA	NA	0.293378917112159	-0.932603209630273	-0.23475962316196	-0.650036212968307	-0.76523489940382	-0.414485982358615	NA	NA	NA	NA	NA	NA	NA	NA	NA	NA	NA
Attie_DO276	Attie_DO276	NA	NA	NA	NA	NA	NA	NA	NA	NA	NA	NA	NA	NA	NA	NA	NA	NA	NA	NA	NA	NA	NA	NA	NA	NA	NA	NA	NA	NA	NA	NA	-0.649659126595298	-0.638127810894746	-1.45870615788932	-0.642614834875114	-0.976604258805565	-0.396121462000534	NA	NA	NA	NA	NA	NA	NA	NA	NA	NA	NA
Attie_DO277	Attie_DO277	NA	NA	NA	NA	NA	NA	NA	NA	NA	NA	NA	NA	NA	NA	NA	NA	NA	NA	NA	NA	NA	NA	NA	NA	NA	NA	NA	NA	NA	NA	NA	0.123747959827086	-0.765066129855723	-1.00208919218686	-0.638387341683766	-0.770569209017428	-0.375472250686721	NA	NA	NA	NA	NA	NA	NA	NA	NA	NA	NA
Attie_DO278	Attie_DO278	NA	NA	NA	NA	NA	NA	NA	NA	NA	NA	NA	NA	NA	NA	NA	NA	NA	NA	NA	NA	NA	NA	NA	NA	NA	NA	NA	NA	NA	NA	NA	0.244041665639974	-0.554146811207636	-1.0010237203689	-0.442770745357115	-0.742856463285841	-0.719633553621147	NA	NA	NA	NA	NA	NA	NA	NA	NA	NA	NA
Attie_DO279	Attie_DO279	NA	NA	NA	NA	NA	NA	NA	NA	NA	NA	NA	NA	NA	NA	NA	NA	NA	NA	NA	NA	NA	NA	NA	NA	NA	NA	NA	NA	NA	NA	NA	3.34427159617912	0.497847748214736	1.24156932824792	0.58226779094105	1.97517310208872	1.12677686632086	NA	NA	NA	NA	NA	NA	NA	NA	NA	NA	NA
Attie_DO280	Attie_DO280	NA	NA	NA	NA	NA	NA	NA	NA	NA	NA	NA	NA	NA	NA	NA	NA	NA	NA	NA	NA	NA	NA	NA	NA	NA	NA	NA	NA	NA	NA	NA	-1.46055330894418	-0.578231370675135	-0.9187231282204	-0.830380159811247	-0.419510006643389	-0.854300803184992	NA	NA	NA	NA	NA	NA	NA	NA	NA	NA	NA
Attie_DO281	Attie_DO281	NA	NA	NA	NA	NA	NA	NA	NA	NA	NA	NA	NA	NA	NA	NA	NA	NA	NA	NA	NA	NA	NA	NA	NA	NA	NA	NA	NA	NA	NA	NA	-1.04822924119387	-0.277085713492101	-0.201692926444542	-1.20068107986383	-0.454372001467849	-0.336890328835222	NA	NA	NA	NA	NA	NA	NA	NA	NA	NA	NA
Attie_DO282	Attie_DO282	NA	NA	NA	NA	NA	NA	NA	NA	NA	NA	NA	NA	NA	NA	NA	NA	NA	NA	NA	NA	NA	NA	NA	NA	NA	NA	NA	NA	NA	NA	NA	1.22882727707481	1.00147394465758	0.549483174487143	0.359962475931006	-0.124521987709033	0.513820216820078	NA	NA	NA	NA	NA	NA	NA	NA	NA	NA	NA
Attie_DO283	Attie_DO283	NA	NA	NA	NA	NA	NA	NA	NA	NA	NA	NA	NA	NA	NA	NA	NA	NA	NA	NA	NA	NA	NA	NA	NA	NA	NA	NA	NA	NA	NA	NA	-0.824617136819651	-1.58914456317411	-1.58009854278372	-1.41573588921897	-0.873318237607738	-0.539208449535327	NA	NA	NA	NA	NA	NA	NA	NA	NA	NA	NA
Attie_DO284	Attie_DO284	NA	NA	NA	NA	NA	NA	NA	NA	NA	NA	NA	NA	NA	NA	NA	NA	NA	NA	NA	NA	NA	NA	NA	NA	NA	NA	NA	NA	NA	NA	NA	-0.683706682238126	-0.632128391283935	0.0270776451337807	-2.23855998465324	-0.583456041043123	1.35182035032692	NA	NA	NA	NA	NA	NA	NA	NA	NA	NA	NA
Attie_DO285	Attie_DO285	NA	NA	NA	NA	NA	NA	NA	NA	NA	NA	NA	NA	NA	NA	NA	NA	NA	NA	NA	NA	NA	NA	NA	NA	NA	NA	NA	NA	NA	NA	NA	-0.640015362326213	-0.386798485705121	-0.166738694878132	-0.286942659045246	0.200060591859551	0.312752612118131	NA	NA	NA	NA	NA	NA	NA	NA	NA	NA	NA
Attie_DO286	Attie_DO286	NA	NA	NA	NA	NA	NA	NA	NA	NA	NA	NA	NA	NA	NA	NA	NA	NA	NA	NA	NA	NA	NA	NA	NA	NA	NA	NA	NA	NA	NA	NA	-0.273967154458018	-0.448974544242129	0.207024865204729	0.211150699038028	0.118498865546419	1.03385933979212	NA	NA	NA	NA	NA	NA	NA	NA	NA	NA	NA
Attie_DO287	Attie_DO287	NA	NA	NA	NA	NA	NA	NA	NA	NA	NA	NA	NA	NA	NA	NA	NA	NA	NA	NA	NA	NA	NA	NA	NA	NA	NA	NA	NA	NA	NA	NA	0.564041624869736	-0.0970482402589317	-0.785224298073827	0.249351018924857	-1.83281115759345	-0.755017599888628	NA	NA	NA	NA	NA	NA	NA	NA	NA	NA	NA
Attie_DO288	Attie_DO288	NA	NA	NA	NA	NA	NA	NA	NA	NA	NA	NA	NA	NA	NA	NA	NA	NA	NA	NA	NA	NA	NA	NA	NA	NA	NA	NA	NA	NA	NA	NA	0.216476865266699	-0.481829330507273	-0.947397090960911	-0.0284910634508988	-1.58462011220447	-0.727935192513447	NA	NA	NA	NA	NA	NA	NA	NA	NA	NA	NA
Attie_DO289	Attie_DO289	NA	NA	NA	NA	NA	NA	NA	NA	NA	NA	NA	NA	NA	NA	NA	NA	NA	NA	NA	NA	NA	NA	NA	NA	NA	NA	NA	NA	NA	NA	NA	1.7267548953831	-0.966107463790501	1.6510996971388	-0.28218580216243	2.02962906462119	1.74344877620638	NA	NA	NA	NA	NA	NA	NA	NA	NA	NA	NA
Attie_DO290	Attie_DO290	NA	NA	NA	NA	NA	NA	NA	NA	NA	NA	NA	NA	NA	NA	NA	NA	NA	NA	NA	NA	NA	NA	NA	NA	NA	NA	NA	NA	NA	NA	NA	1.90690166821444	0.350821575219476	0.593786579092792	1.66549306588779	2.00020133949938	-1.1803891311854	NA	NA	NA	NA	NA	NA	NA	NA	NA	NA	NA
Attie_DO291	Attie_DO291	NA	NA	NA	NA	NA	NA	NA	NA	NA	NA	NA	NA	NA	NA	NA	NA	NA	NA	NA	NA	NA	NA	NA	NA	NA	NA	NA	NA	NA	NA	NA	-1.34838816334522	-0.0735435573775766	0.432925002449894	-0.371867770080681	0.990113910982483	1.64748095531199	NA	NA	NA	NA	NA	NA	NA	NA	NA	NA	NA
Attie_DO292	Attie_DO292	NA	NA	NA	NA	NA	NA	NA	NA	NA	NA	NA	NA	NA	NA	NA	NA	NA	NA	NA	NA	NA	NA	NA	NA	NA	NA	NA	NA	NA	NA	NA	-1.59045369405698	-0.725393559056473	-0.571819319307006	-0.315312384901651	0.0646375098107384	0.421615535354634	NA	NA	NA	NA	NA	NA	NA	NA	NA	NA	NA
Attie_DO293	Attie_DO293	NA	NA	NA	NA	NA	NA	NA	NA	NA	NA	NA	NA	NA	NA	NA	NA	NA	NA	NA	NA	NA	NA	NA	NA	NA	NA	NA	NA	NA	NA	NA	-1.10844384068853	-2.35378812053075	-1.3654177361148	-0.68011780922175	-0.428200636686887	-0.808433115951477	NA	NA	NA	NA	NA	NA	NA	NA	NA	NA	NA
Attie_DO294	Attie_DO294	NA	NA	NA	NA	NA	NA	NA	NA	NA	NA	NA	NA	NA	NA	NA	NA	NA	NA	NA	NA	NA	NA	NA	NA	NA	NA	NA	NA	NA	NA	NA	0.0460875679896305	0.5823186383485	0.569992959674047	0.643199609707841	2.01053309194109	1.10118284764248	NA	NA	NA	NA	NA	NA	NA	NA	NA	NA	NA
Attie_DO295	Attie_DO295	NA	NA	NA	NA	NA	NA	NA	NA	NA	NA	NA	NA	NA	NA	NA	NA	NA	NA	NA	NA	NA	NA	NA	NA	NA	NA	NA	NA	NA	NA	NA	-1.76893184515441	-0.508261964496974	0.293211009669316	-1.80649907025075	0.0418867079349311	-0.203114434843456	NA	NA	NA	NA	NA	NA	NA	NA	NA	NA	NA
Attie_DO296	Attie_DO296	NA	NA	NA	NA	NA	NA	NA	NA	NA	NA	NA	NA	NA	NA	NA	NA	NA	NA	NA	NA	NA	NA	NA	NA	NA	NA	NA	NA	NA	NA	NA	1.22072736080158	0.649533665401002	2.11819629104354	1.39916037743727	1.29568660430531	0.049702157004033	NA	NA	NA	NA	NA	NA	NA	NA	NA	NA	NA
Attie_DO297	Attie_DO297	NA	NA	NA	NA	NA	NA	NA	NA	NA	NA	NA	NA	NA	NA	NA	NA	NA	NA	NA	NA	NA	NA	NA	NA	NA	NA	NA	NA	NA	NA	NA	-0.603136077340016	-0.391728909922127	0.175632529006637	-0.899136193958006	-0.390489151871891	0.288760046000586	NA	NA	NA	NA	NA	NA	NA	NA	NA	NA	NA
Attie_DO298	Attie_DO298	NA	NA	NA	NA	NA	NA	NA	NA	NA	NA	NA	NA	NA	NA	NA	NA	NA	NA	NA	NA	NA	NA	NA	NA	NA	NA	NA	NA	NA	NA	NA	-0.637799422426209	1.2385338353816	0.723104682403082	0.533935673152858	0.453482952323108	1.06879318577437	NA	NA	NA	NA	NA	NA	NA	NA	NA	NA	NA
Attie_DO299	Attie_DO299	NA	NA	NA	NA	NA	NA	NA	NA	NA	NA	NA	NA	NA	NA	NA	NA	NA	NA	NA	NA	NA	NA	NA	NA	NA	NA	NA	NA	NA	NA	NA	-0.571668649205373	-0.283952553722445	0.22015238054578	0.291716510292146	0.225918040325344	-0.121475866384052	NA	NA	NA	NA	NA	NA	NA	NA	NA	NA	NA
Attie_DO300	Attie_DO300	NA	NA	NA	NA	NA	NA	NA	NA	NA	NA	NA	NA	NA	NA	NA	NA	NA	NA	NA	NA	NA	NA	NA	NA	NA	NA	NA	NA	NA	NA	NA	0.55073447745598	-1.83290059811493	0.435758631406272	0.640880102478299	-0.175106877469727	0.247657464096218	NA	NA	NA	NA	NA	NA	NA	NA	NA	NA	NA
Attie_DO301	Attie_DO301	NA	NA	NA	NA	NA	NA	NA	NA	NA	NA	NA	NA	NA	NA	NA	NA	NA	NA	NA	NA	NA	NA	NA	NA	NA	NA	NA	NA	NA	NA	NA	-0.278843239303848	-1.73013633668199	-0.529227741622177	0.929222309118592	0.555423859004829	-0.822793425319164	NA	NA	NA	NA	NA	NA	NA	NA	NA	NA	NA
Attie_DO302	Attie_DO302	NA	NA	NA	NA	NA	NA	NA	NA	NA	NA	NA	NA	NA	NA	NA	NA	NA	NA	NA	NA	NA	NA	NA	NA	NA	NA	NA	NA	NA	NA	NA	-0.861606196067653	-2.8866411995355	-1.04090602911334	0.246989885720775	-0.15808436940432	-0.386392637624305	NA	NA	NA	NA	NA	NA	NA	NA	NA	NA	NA
Attie_DO303	Attie_DO303	NA	NA	NA	NA	NA	NA	NA	NA	NA	NA	NA	NA	NA	NA	NA	NA	NA	NA	NA	NA	NA	NA	NA	NA	NA	NA	NA	NA	NA	NA	NA	-1.42988423744778	-1.69875277499085	-0.750822492543598	-0.0213251653915609	-0.801730041382916	-0.0905386605621555	NA	NA	NA	NA	NA	NA	NA	NA	NA	NA	NA
Attie_DO304	Attie_DO304	NA	NA	NA	NA	NA	NA	NA	NA	NA	NA	NA	NA	NA	NA	NA	NA	NA	NA	NA	NA	NA	NA	NA	NA	NA	NA	NA	NA	NA	NA	NA	-0.118308284415159	-1.80769496339304	-1.28806048599712	-0.0663205059004765	0.219339128149321	-0.968119716897555	NA	NA	NA	NA	NA	NA	NA	NA	NA	NA	NA
Attie_DO305	Attie_DO305	NA	NA	NA	NA	NA	NA	NA	NA	NA	NA	NA	NA	NA	NA	NA	NA	NA	NA	NA	NA	NA	NA	NA	NA	NA	NA	NA	NA	NA	NA	NA	-0.041564273393571	-0.595361254882454	-0.587640359571765	-0.362133449479748	-0.136492866528197	-0.092405166948836	NA	NA	NA	NA	NA	NA	NA	NA	NA	NA	NA
Attie_DO306	Attie_DO306	NA	NA	NA	NA	NA	NA	NA	NA	NA	NA	NA	NA	NA	NA	NA	NA	NA	NA	NA	NA	NA	NA	NA	NA	NA	NA	NA	NA	NA	NA	NA	-0.805217931386698	-0.30223457886266	1.04003273303825	1.05380521044752	1.17678669298051	0.336433980887583	NA	NA	NA	NA	NA	NA	NA	NA	NA	NA	NA
Attie_DO307	Attie_DO307	NA	NA	NA	NA	NA	NA	NA	NA	NA	NA	NA	NA	NA	NA	NA	NA	NA	NA	NA	NA	NA	NA	NA	NA	NA	NA	NA	NA	NA	NA	NA	-1.16500213137041	-0.929289687409046	-1.00874587248019	-0.600224486519184	-0.271570205749583	0.685450613244417	NA	NA	NA	NA	NA	NA	NA	NA	NA	NA	NA
Attie_DO308	Attie_DO308	NA	NA	NA	NA	NA	NA	NA	NA	NA	NA	NA	NA	NA	NA	NA	NA	NA	NA	NA	NA	NA	NA	NA	NA	NA	NA	NA	NA	NA	NA	NA	0.573473994204451	0.971347669013686	0.576325954173819	0.458847144318259	-1.42921743843778	0.0259811229238225	NA	NA	NA	NA	NA	NA	NA	NA	NA	NA	NA
Attie_DO309	Attie_DO309	NA	NA	NA	NA	NA	NA	NA	NA	NA	NA	NA	NA	NA	NA	NA	NA	NA	NA	NA	NA	NA	NA	NA	NA	NA	NA	NA	NA	NA	NA	NA	0.655030041340675	-0.584810808680073	-0.420410726786045	1.15306895046659	0.118502140382383	0.699196873424236	NA	NA	NA	NA	NA	NA	NA	NA	NA	NA	NA
Attie_DO310	Attie_DO310	NA	NA	NA	NA	NA	NA	NA	NA	NA	NA	NA	NA	NA	NA	NA	NA	NA	NA	NA	NA	NA	NA	NA	NA	NA	NA	NA	NA	NA	NA	NA	0.784634886221857	-0.234055951295055	-0.0936500338176551	-0.217036742840784	-0.94956772473254	-0.333120356994397	NA	NA	NA	NA	NA	NA	NA	NA	NA	NA	NA
Attie_DO311	Attie_DO311	NA	NA	NA	NA	NA	NA	NA	NA	NA	NA	NA	NA	NA	NA	NA	NA	NA	NA	NA	NA	NA	NA	NA	NA	NA	NA	NA	NA	NA	NA	NA	-1.4149322819926	-0.145630619191424	-0.491423710656636	-0.749568807619422	-0.0910533941824774	-0.00330577839089852	NA	NA	NA	NA	NA	NA	NA	NA	NA	NA	NA
Attie_DO312	Attie_DO312	NA	NA	NA	NA	NA	NA	NA	NA	NA	NA	NA	NA	NA	NA	NA	NA	NA	NA	NA	NA	NA	NA	NA	NA	NA	NA	NA	NA	NA	NA	NA	-0.155451379111568	-0.15894459343288	-0.842246634285375	-0.132454314769881	-0.0513293009441768	-0.257836264473414	NA	NA	NA	NA	NA	NA	NA	NA	NA	NA	NA
Attie_DO313	Attie_DO313	NA	NA	NA	NA	NA	NA	NA	NA	NA	NA	NA	NA	NA	NA	NA	NA	NA	NA	NA	NA	NA	NA	NA	NA	NA	NA	NA	NA	NA	NA	NA	-0.7272370366475	-0.487385558806634	-0.693931602513045	-0.711488246283995	-1.29190857463002	-0.0467657051970537	NA	NA	NA	NA	NA	NA	NA	NA	NA	NA	NA
Attie_DO314	Attie_DO314	NA	NA	NA	NA	NA	NA	NA	NA	NA	NA	NA	NA	NA	NA	NA	NA	NA	NA	NA	NA	NA	NA	NA	NA	NA	NA	NA	NA	NA	NA	NA	0.824288429995988	-0.225694877253848	-0.0571607106305526	1.06112038147921	0.215809347372464	-0.692292421878172	NA	NA	NA	NA	NA	NA	NA	NA	NA	NA	NA
Attie_DO315	Attie_DO315	NA	NA	NA	NA	NA	NA	NA	NA	NA	NA	NA	NA	NA	NA	NA	NA	NA	NA	NA	NA	NA	NA	NA	NA	NA	NA	NA	NA	NA	NA	NA	-0.740449916166473	1.0436154940432	0.43321953680111	0.106147099301166	-1.36969649828295	0.492285116241877	NA	NA	NA	NA	NA	NA	NA	NA	NA	NA	NA
Attie_DO316	Attie_DO316	NA	NA	NA	NA	NA	NA	NA	NA	NA	NA	NA	NA	NA	NA	NA	NA	NA	NA	NA	NA	NA	NA	NA	NA	NA	NA	NA	NA	NA	NA	NA	1.9940104299037	0.738870700050139	0.837090775368626	0.792346671134076	1.57369308978897	2.5446507703355	NA	NA	NA	NA	NA	NA	NA	NA	NA	NA	NA
Attie_DO317	Attie_DO317	NA	NA	NA	NA	NA	NA	NA	NA	NA	NA	NA	NA	NA	NA	NA	NA	NA	NA	NA	NA	NA	NA	NA	NA	NA	NA	NA	NA	NA	NA	NA	1.2118371850953	0.103907434962571	0.201815747558816	1.24397991951289	-0.244308645713486	-0.183268444205431	NA	NA	NA	NA	NA	NA	NA	NA	NA	NA	NA
Attie_DO318	Attie_DO318	NA	NA	NA	NA	NA	NA	NA	NA	NA	NA	NA	NA	NA	NA	NA	NA	NA	NA	NA	NA	NA	NA	NA	NA	NA	NA	NA	NA	NA	NA	NA	1.49150717137865	1.38172245277058	0.293864129882582	1.36471674993086	0.796727271936055	1.04477116038066	NA	NA	NA	NA	NA	NA	NA	NA	NA	NA	NA
Attie_DO319	Attie_DO319	NA	NA	NA	NA	NA	NA	NA	NA	NA	NA	NA	NA	NA	NA	NA	NA	NA	NA	NA	NA	NA	NA	NA	NA	NA	NA	NA	NA	NA	NA	NA	-0.0668750297566852	0.164741424972837	0.550733011707342	0.265431151388116	-0.722374444087763	0.102481208405613	NA	NA	NA	NA	NA	NA	NA	NA	NA	NA	NA
Attie_DO320	Attie_DO320	NA	NA	NA	NA	NA	NA	NA	NA	NA	NA	NA	NA	NA	NA	NA	NA	NA	NA	NA	NA	NA	NA	NA	NA	NA	NA	NA	NA	NA	NA	NA	-0.11649345736404	0.0149190269090098	0.210292018166741	0.658796532123287	-0.604122097025796	0.94114712358094	NA	NA	NA	NA	NA	NA	NA	NA	NA	NA	NA
Attie_DO321	Attie_DO321	NA	NA	NA	NA	NA	NA	NA	NA	NA	NA	NA	NA	NA	NA	NA	NA	NA	NA	NA	NA	NA	NA	NA	NA	NA	NA	NA	NA	NA	NA	NA	0.745310029106773	1.69210285793259	2.1873618090402	1.75455792073643	1.70609294314168	0.295897365258032	NA	NA	NA	NA	NA	NA	NA	NA	NA	NA	NA
Attie_DO322	Attie_DO322	NA	NA	NA	NA	NA	NA	NA	NA	NA	NA	NA	NA	NA	NA	NA	NA	NA	NA	NA	NA	NA	NA	NA	NA	NA	NA	NA	NA	NA	NA	NA	0.46335976961199	0.439502930956403	-0.526239696180193	-0.464258964650521	1.04966053066628	0.164658483355705	NA	NA	NA	NA	NA	NA	NA	NA	NA	NA	NA
Attie_DO323	Attie_DO323	NA	NA	NA	NA	NA	NA	NA	NA	NA	NA	NA	NA	NA	NA	NA	NA	NA	NA	NA	NA	NA	NA	NA	NA	NA	NA	NA	NA	NA	NA	NA	0.688169727199385	-0.827183718616924	-0.00652346278208491	0.338172461232953	-0.644625034549365	-0.0345808141467375	NA	NA	NA	NA	NA	NA	NA	NA	NA	NA	NA
Attie_DO324	Attie_DO324	NA	NA	NA	NA	NA	NA	NA	NA	NA	NA	NA	NA	NA	NA	NA	NA	NA	NA	NA	NA	NA	NA	NA	NA	NA	NA	NA	NA	NA	NA	NA	0.886923980691536	0.0151757130010759	-0.82640159842888	-0.080435310326174	-1.3560039291908	-0.270315728352432	NA	NA	NA	NA	NA	NA	NA	NA	NA	NA	NA
Attie_DO325	Attie_DO325	NA	NA	NA	NA	NA	NA	NA	NA	NA	NA	NA	NA	NA	NA	NA	NA	NA	NA	NA	NA	NA	NA	NA	NA	NA	NA	NA	NA	NA	NA	NA	-0.70763683995955	0.0694066912194872	-1.30890871466206	0.16339547540749	0.851286487358669	0.526525593331302	NA	NA	NA	NA	NA	NA	NA	NA	NA	NA	NA
Attie_DO326	Attie_DO326	NA	NA	NA	NA	NA	NA	NA	NA	NA	NA	NA	NA	NA	NA	NA	NA	NA	NA	NA	NA	NA	NA	NA	NA	NA	NA	NA	NA	NA	NA	NA	-1.64580097908526	-0.367750573905534	-0.540641428042525	-0.709070309205074	0.360421184570939	-0.085230123157528	NA	NA	NA	NA	NA	NA	NA	NA	NA	NA	NA
Attie_DO327	Attie_DO327	NA	NA	NA	NA	NA	NA	NA	NA	NA	NA	NA	NA	NA	NA	NA	NA	NA	NA	NA	NA	NA	NA	NA	NA	NA	NA	NA	NA	NA	NA	NA	-0.919514385167499	0.128915175453641	-0.82181244729789	-0.0174911155077417	-0.756342889395891	0.12912572872284	NA	NA	NA	NA	NA	NA	NA	NA	NA	NA	NA
Attie_DO328	Attie_DO328	NA	NA	NA	NA	NA	NA	NA	NA	NA	NA	NA	NA	NA	NA	NA	NA	NA	NA	NA	NA	NA	NA	NA	NA	NA	NA	NA	NA	NA	NA	NA	0.592897504562644	-1.22776274975286	-0.892707467680533	0.509997470663356	1.0374267962074	0.250799336487393	NA	NA	NA	NA	NA	NA	NA	NA	NA	NA	NA
Attie_DO329	Attie_DO329	NA	NA	NA	NA	NA	NA	NA	NA	NA	NA	NA	NA	NA	NA	NA	NA	NA	NA	NA	NA	NA	NA	NA	NA	NA	NA	NA	NA	NA	NA	NA	0.108019506741718	1.01094000597006	0.616073741930056	1.00063412276659	-1.30430838526928	-0.358276937301099	NA	NA	NA	NA	NA	NA	NA	NA	NA	NA	NA
Attie_DO330	Attie_DO330	NA	NA	NA	NA	NA	NA	NA	NA	NA	NA	NA	NA	NA	NA	NA	NA	NA	NA	NA	NA	NA	NA	NA	NA	NA	NA	NA	NA	NA	NA	NA	0.320445720728244	-1.15601889615081	-0.418155372998308	0.0582061181679816	-1.11337412985754	-1.02913042972836	NA	NA	NA	NA	NA	NA	NA	NA	NA	NA	NA
Attie_DO331	Attie_DO331	NA	NA	NA	NA	NA	NA	NA	NA	NA	NA	NA	NA	NA	NA	NA	NA	NA	NA	NA	NA	NA	NA	NA	NA	NA	NA	NA	NA	NA	NA	NA	-0.740736297335112	0.350176041088541	-0.395567070592836	0.170106561014468	0.58927202207363	0.174204447084626	NA	NA	NA	NA	NA	NA	NA	NA	NA	NA	NA
Attie_DO332	Attie_DO332	NA	NA	NA	NA	NA	NA	NA	NA	NA	NA	NA	NA	NA	NA	NA	NA	NA	NA	NA	NA	NA	NA	NA	NA	NA	NA	NA	NA	NA	NA	NA	-0.492722126419216	-0.121332298483593	-1.43209258651339	-0.254930024073794	-0.52069590548316	-1.10702451919983	NA	NA	NA	NA	NA	NA	NA	NA	NA	NA	NA
Attie_DO333	Attie_DO333	NA	NA	NA	NA	NA	NA	NA	NA	NA	NA	NA	NA	NA	NA	NA	NA	NA	NA	NA	NA	NA	NA	NA	NA	NA	NA	NA	NA	NA	NA	NA	-0.324749385107248	-0.980616175025662	0.534112872048353	1.61579987013275	0.0508245784222426	-0.203178478199137	NA	NA	NA	NA	NA	NA	NA	NA	NA	NA	NA
Attie_DO334	Attie_DO334	NA	NA	NA	NA	NA	NA	NA	NA	NA	NA	NA	NA	NA	NA	NA	NA	NA	NA	NA	NA	NA	NA	NA	NA	NA	NA	NA	NA	NA	NA	NA	NA	NA	NA	NA	NA	NA	NA	NA	NA	NA	NA	NA	NA	NA	NA	NA	NA
Attie_DO335	Attie_DO335	NA	NA	NA	NA	NA	NA	NA	NA	NA	NA	NA	NA	NA	NA	NA	NA	NA	NA	NA	NA	NA	NA	NA	NA	NA	NA	NA	NA	NA	NA	NA	-0.0198378428962504	0.311726202520333	0.245616363059221	0.520455599631855	-0.665724099113366	0.274589573594806	NA	NA	NA	NA	NA	NA	NA	NA	NA	NA	NA
Attie_DO336	Attie_DO336	NA	NA	NA	NA	NA	NA	NA	NA	NA	NA	NA	NA	NA	NA	NA	NA	NA	NA	NA	NA	NA	NA	NA	NA	NA	NA	NA	NA	NA	NA	NA	1.02473435111394	-0.183362083351453	-0.650951688722511	0.0495302006726782	-1.451368156946	-0.172668608112725	NA	NA	NA	NA	NA	NA	NA	NA	NA	NA	NA
Attie_DO337	Attie_DO337	NA	NA	NA	NA	NA	NA	NA	NA	NA	NA	NA	NA	NA	NA	NA	NA	NA	NA	NA	NA	NA	NA	NA	NA	NA	NA	NA	NA	NA	NA	NA	0.0349626913639125	-0.0137912032114186	-0.648877211580667	-0.480333377010691	0.249751273705603	-0.0212997469128548	NA	NA	NA	NA	NA	NA	NA	NA	NA	NA	NA
Attie_DO338	Attie_DO338	NA	NA	NA	NA	NA	NA	NA	NA	NA	NA	NA	NA	NA	NA	NA	NA	NA	NA	NA	NA	NA	NA	NA	NA	NA	NA	NA	NA	NA	NA	NA	-0.463600219980366	0.27244570141162	0.00410407353990067	0.782944310448622	-0.212108992890504	-0.056369996401859	NA	NA	NA	NA	NA	NA	NA	NA	NA	NA	NA
Attie_DO339	Attie_DO339	NA	NA	NA	NA	NA	NA	NA	NA	NA	NA	NA	NA	NA	NA	NA	NA	NA	NA	NA	NA	NA	NA	NA	NA	NA	NA	NA	NA	NA	NA	NA	-1.27427740875967	0.434081442022661	0.127827417818251	-0.0667474295254738	-1.42883531822881	-0.277378638017643	NA	NA	NA	NA	NA	NA	NA	NA	NA	NA	NA
Attie_DO340	Attie_DO340	NA	NA	NA	NA	NA	NA	NA	NA	NA	NA	NA	NA	NA	NA	NA	NA	NA	NA	NA	NA	NA	NA	NA	NA	NA	NA	NA	NA	NA	NA	NA	0.372285365859727	1.19128955018557	0.548273074845229	0.212591544604158	-0.013283078785478	0.371234603908792	NA	NA	NA	NA	NA	NA	NA	NA	NA	NA	NA
Attie_DO341	Attie_DO341	NA	NA	NA	NA	NA	NA	NA	NA	NA	NA	NA	NA	NA	NA	NA	NA	NA	NA	NA	NA	NA	NA	NA	NA	NA	NA	NA	NA	NA	NA	NA	NA	NA	NA	NA	NA	NA	NA	NA	NA	NA	NA	NA	NA	NA	NA	NA	NA
Attie_DO342	Attie_DO342	NA	NA	NA	NA	NA	NA	NA	NA	NA	NA	NA	NA	NA	NA	NA	NA	NA	NA	NA	NA	NA	NA	NA	NA	NA	NA	NA	NA	NA	NA	NA	1.33967060988244	1.26035911149544	0.748777951918928	0.942833343983376	-0.9897586274192	-0.0472714799400445	NA	NA	NA	NA	NA	NA	NA	NA	NA	NA	NA
Attie_DO343	Attie_DO343	NA	NA	NA	NA	NA	NA	NA	NA	NA	NA	NA	NA	NA	NA	NA	NA	NA	NA	NA	NA	NA	NA	NA	NA	NA	NA	NA	NA	NA	NA	NA	0.916666240105239	1.35963600497415	1.01349235671546	-0.0614760671521141	1.10280051351951	1.18827992085882	NA	NA	NA	NA	NA	NA	NA	NA	NA	NA	NA
Attie_DO344	Attie_DO344	NA	NA	NA	NA	NA	NA	NA	NA	NA	NA	NA	NA	NA	NA	NA	NA	NA	NA	NA	NA	NA	NA	NA	NA	NA	NA	NA	NA	NA	NA	NA	0.434348558505939	0.897294571427449	-0.64679233547156	-0.147567712223414	-1.23646218796217	-0.373334423913956	NA	NA	NA	NA	NA	NA	NA	NA	NA	NA	NA
Attie_DO345	Attie_DO345	NA	NA	NA	NA	NA	NA	NA	NA	NA	NA	NA	NA	NA	NA	NA	NA	NA	NA	NA	NA	NA	NA	NA	NA	NA	NA	NA	NA	NA	NA	NA	0.28261009008196	0.431117968176582	-0.244772200055555	0.22062662343955	-0.074122438118198	-0.74774115752328	NA	NA	NA	NA	NA	NA	NA	NA	NA	NA	NA
Attie_DO346	Attie_DO346	NA	NA	NA	NA	NA	NA	NA	NA	NA	NA	NA	NA	NA	NA	NA	NA	NA	NA	NA	NA	NA	NA	NA	NA	NA	NA	NA	NA	NA	NA	NA	0.135426032358009	0.405410900014432	-0.187238726976558	0.355028332720385	1.04984031896817	-0.145015347218734	NA	NA	NA	NA	NA	NA	NA	NA	NA	NA	NA
Attie_DO347	Attie_DO347	NA	NA	NA	NA	NA	NA	NA	NA	NA	NA	NA	NA	NA	NA	NA	NA	NA	NA	NA	NA	NA	NA	NA	NA	NA	NA	NA	NA	NA	NA	NA	-1.72134450162632	0.806054130564359	0.190033022734465	0.00843644960700484	-0.213319903582437	0.226627670268956	NA	NA	NA	NA	NA	NA	NA	NA	NA	NA	NA
Attie_DO348	Attie_DO348	NA	NA	NA	NA	NA	NA	NA	NA	NA	NA	NA	NA	NA	NA	NA	NA	NA	NA	NA	NA	NA	NA	NA	NA	NA	NA	NA	NA	NA	NA	NA	-0.464759043088056	-1.71908859860383	-1.09080720880135	-0.963348166469913	-1.91967491584794	-1.2362222084087	NA	NA	NA	NA	NA	NA	NA	NA	NA	NA	NA
Attie_DO349	Attie_DO349	NA	NA	NA	NA	NA	NA	NA	NA	NA	NA	NA	NA	NA	NA	NA	NA	NA	NA	NA	NA	NA	NA	NA	NA	NA	NA	NA	NA	NA	NA	NA	-0.117964007151814	-1.36353368438001	-0.31876044681793	-1.32021275653476	-2.08756428435352	-0.785306359761409	NA	NA	NA	NA	NA	NA	NA	NA	NA	NA	NA
Attie_DO350	Attie_DO350	NA	NA	NA	NA	NA	NA	NA	NA	NA	NA	NA	NA	NA	NA	NA	NA	NA	NA	NA	NA	NA	NA	NA	NA	NA	NA	NA	NA	NA	NA	NA	-0.528296166149221	-1.1080543817354	-0.346266102339559	0.113573244359706	-0.86098296436438	0.250909116802669	NA	NA	NA	NA	NA	NA	NA	NA	NA	NA	NA
Attie_DO351	Attie_DO351	NA	NA	NA	NA	NA	NA	NA	NA	NA	NA	NA	NA	NA	NA	NA	NA	NA	NA	NA	NA	NA	NA	NA	NA	NA	NA	NA	NA	NA	NA	NA	NA	NA	NA	NA	NA	NA	NA	NA	NA	NA	NA	NA	NA	NA	NA	NA	NA
Attie_DO352	Attie_DO352	NA	NA	NA	NA	NA	NA	NA	NA	NA	NA	NA	NA	NA	NA	NA	NA	NA	NA	NA	NA	NA	NA	NA	NA	NA	NA	NA	NA	NA	NA	NA	-1.4974456840687	-1.96641221758054	-1.32083980758789	-1.41963057016705	1.02106876714059	0.108645042059566	NA	NA	NA	NA	NA	NA	NA	NA	NA	NA	NA
Attie_DO353	Attie_DO353	NA	NA	NA	NA	NA	NA	NA	NA	NA	NA	NA	NA	NA	NA	NA	NA	NA	NA	NA	NA	NA	NA	NA	NA	NA	NA	NA	NA	NA	NA	NA	-0.325091059119978	-0.751842602339625	-0.176286618301786	-0.982953891047168	0.392523123409077	-0.249190632346119	NA	NA	NA	NA	NA	NA	NA	NA	NA	NA	NA
Attie_DO354	Attie_DO354	NA	NA	NA	NA	NA	NA	NA	NA	NA	NA	NA	NA	NA	NA	NA	NA	NA	NA	NA	NA	NA	NA	NA	NA	NA	NA	NA	NA	NA	NA	NA	0.0459239430682296	0.931397513968754	0.681880004316889	-1.26970634751378	0.0912037133662414	0.495057193028053	NA	NA	NA	NA	NA	NA	NA	NA	NA	NA	NA
Attie_DO355	Attie_DO355	NA	NA	NA	NA	NA	NA	NA	NA	NA	NA	NA	NA	NA	NA	NA	NA	NA	NA	NA	NA	NA	NA	NA	NA	NA	NA	NA	NA	NA	NA	NA	0.534740189024902	0.0837385124266259	0.481846081919878	0.329432940473987	-0.0489597723054347	0.513511697546152	NA	NA	NA	NA	NA	NA	NA	NA	NA	NA	NA
Attie_DO356	Attie_DO356	NA	NA	NA	NA	NA	NA	NA	NA	NA	NA	NA	NA	NA	NA	NA	NA	NA	NA	NA	NA	NA	NA	NA	NA	NA	NA	NA	NA	NA	NA	NA	0.00028952115663095	1.67418399201607	1.87283268904115	0.774564659026945	2.33344836982812	0.135341945605504	NA	NA	NA	NA	NA	NA	NA	NA	NA	NA	NA
Attie_DO357	Attie_DO357	NA	NA	NA	NA	NA	NA	NA	NA	NA	NA	NA	NA	NA	NA	NA	NA	NA	NA	NA	NA	NA	NA	NA	NA	NA	NA	NA	NA	NA	NA	NA	-0.17705705192078	-0.43600557704157	-0.331501060401137	0.707269995343801	-0.0728758372147469	-0.938265051592574	NA	NA	NA	NA	NA	NA	NA	NA	NA	NA	NA
Attie_DO358	Attie_DO358	NA	NA	NA	NA	NA	NA	NA	NA	NA	NA	NA	NA	NA	NA	NA	NA	NA	NA	NA	NA	NA	NA	NA	NA	NA	NA	NA	NA	NA	NA	NA	-0.0423451229816645	-0.93680526070982	-0.902600150183159	-0.772896785220205	-0.835708976600506	-0.722146007130467	NA	NA	NA	NA	NA	NA	NA	NA	NA	NA	NA
Attie_DO359	Attie_DO359	NA	NA	NA	NA	NA	NA	NA	NA	NA	NA	NA	NA	NA	NA	NA	NA	NA	NA	NA	NA	NA	NA	NA	NA	NA	NA	NA	NA	NA	NA	NA	-0.578293436623329	0.483998529398602	0.770715401638173	-0.0611710203383972	-0.17471740153434	0.327346407534824	NA	NA	NA	NA	NA	NA	NA	NA	NA	NA	NA
Attie_DO360	Attie_DO360	NA	NA	NA	NA	NA	NA	NA	NA	NA	NA	NA	NA	NA	NA	NA	NA	NA	NA	NA	NA	NA	NA	NA	NA	NA	NA	NA	NA	NA	NA	NA	0.00718155303573869	0.394458575772171	0.09974626932473	0.519054468652353	-0.629684983031694	0.195771368650342	NA	NA	NA	NA	NA	NA	NA	NA	NA	NA	NA
Attie_DO361	Attie_DO361	NA	NA	NA	NA	NA	NA	NA	NA	NA	NA	NA	NA	NA	NA	NA	NA	NA	NA	NA	NA	NA	NA	NA	NA	NA	NA	NA	NA	NA	NA	NA	0.00672136355720428	1.18344927798721	0.119388521603099	-1.03033429893324	-0.687543479437875	-0.245477374459972	NA	NA	NA	NA	NA	NA	NA	NA	NA	NA	NA
Attie_DO362	Attie_DO362	NA	NA	NA	NA	NA	NA	NA	NA	NA	NA	NA	NA	NA	NA	NA	NA	NA	NA	NA	NA	NA	NA	NA	NA	NA	NA	NA	NA	NA	NA	NA	0.0171246603427612	-1.55909199731171	-0.454619366947553	0.230623656244535	-0.331756067061115	0.038295015658253	NA	NA	NA	NA	NA	NA	NA	NA	NA	NA	NA
Attie_DO363	Attie_DO363	NA	NA	NA	NA	NA	NA	NA	NA	NA	NA	NA	NA	NA	NA	NA	NA	NA	NA	NA	NA	NA	NA	NA	NA	NA	NA	NA	NA	NA	NA	NA	-0.0278015729257913	1.00543033682592	0.88475749105802	-0.0758240524198852	-0.196969769816269	0.131181773443752	NA	NA	NA	NA	NA	NA	NA	NA	NA	NA	NA
Attie_DO364	Attie_DO364	NA	NA	NA	NA	NA	NA	NA	NA	NA	NA	NA	NA	NA	NA	NA	NA	NA	NA	NA	NA	NA	NA	NA	NA	NA	NA	NA	NA	NA	NA	NA	-0.685207801613685	0.869707544073944	0.529702167772979	-1.30645836373882	-0.203971885441267	0.81437563295717	NA	NA	NA	NA	NA	NA	NA	NA	NA	NA	NA
Attie_DO365	Attie_DO365	NA	NA	NA	NA	NA	NA	NA	NA	NA	NA	NA	NA	NA	NA	NA	NA	NA	NA	NA	NA	NA	NA	NA	NA	NA	NA	NA	NA	NA	NA	NA	-0.393372006397359	-0.433984706494264	-0.53346489671451	-0.120725424409865	-0.346142353956527	-0.113414705438344	NA	NA	NA	NA	NA	NA	NA	NA	NA	NA	NA
Attie_DO366	Attie_DO366	NA	NA	NA	NA	NA	NA	NA	NA	NA	NA	NA	NA	NA	NA	NA	NA	NA	NA	NA	NA	NA	NA	NA	NA	NA	NA	NA	NA	NA	NA	NA	-0.137018473418451	-0.6729119028403	-0.0938362548227213	-1.07111156485408	0.636459640381413	0.647107804107081	NA	NA	NA	NA	NA	NA	NA	NA	NA	NA	NA
Attie_DO367	Attie_DO367	NA	NA	NA	NA	NA	NA	NA	NA	NA	NA	NA	NA	NA	NA	NA	NA	NA	NA	NA	NA	NA	NA	NA	NA	NA	NA	NA	NA	NA	NA	NA	0.851639281713289	-1.54246490003471	-1.0433434665333	-1.11282208054526	0.25998959300882	0.280495929029316	NA	NA	NA	NA	NA	NA	NA	NA	NA	NA	NA
Attie_DO368	Attie_DO368	NA	NA	NA	NA	NA	NA	NA	NA	NA	NA	NA	NA	NA	NA	NA	NA	NA	NA	NA	NA	NA	NA	NA	NA	NA	NA	NA	NA	NA	NA	NA	0.749430284109043	0.519756409416614	0.610968995092339	0.95037737246142	0.300068551523012	0.549064369461336	NA	NA	NA	NA	NA	NA	NA	NA	NA	NA	NA
Attie_DO369	Attie_DO369	NA	NA	NA	NA	NA	NA	NA	NA	NA	NA	NA	NA	NA	NA	NA	NA	NA	NA	NA	NA	NA	NA	NA	NA	NA	NA	NA	NA	NA	NA	NA	-0.592787437136179	-0.871744931928267	-0.0233234222339417	-0.343800585777252	-1.37162331413085	-0.0743049615207235	NA	NA	NA	NA	NA	NA	NA	NA	NA	NA	NA
Attie_DO370	Attie_DO370	NA	NA	NA	NA	NA	NA	NA	NA	NA	NA	NA	NA	NA	NA	NA	NA	NA	NA	NA	NA	NA	NA	NA	NA	NA	NA	NA	NA	NA	NA	NA	1.04135293171487	-1.13006077779285	-0.0131837400375491	-0.0249808010778368	-0.404199412094829	0.341353986157937	NA	NA	NA	NA	NA	NA	NA	NA	NA	NA	NA
Attie_DO371	Attie_DO371	NA	NA	NA	NA	NA	NA	NA	NA	NA	NA	NA	NA	NA	NA	NA	NA	NA	NA	NA	NA	NA	NA	NA	NA	NA	NA	NA	NA	NA	NA	NA	0.59190280826805	-1.84731175886669	-0.261982955981807	1.2005180853995	0.270379421134469	1.97350304692574	NA	NA	NA	NA	NA	NA	NA	NA	NA	NA	NA
Attie_DO372	Attie_DO372	NA	NA	NA	NA	NA	NA	NA	NA	NA	NA	NA	NA	NA	NA	NA	NA	NA	NA	NA	NA	NA	NA	NA	NA	NA	NA	NA	NA	NA	NA	NA	1.65211760113557	-0.0766008376662283	1.14057139229608	-3.11156188979048	2.80465777074924	NA	NA	NA	NA	NA	NA	NA	NA	NA	NA	NA	NA
Attie_DO373	Attie_DO373	NA	NA	NA	NA	NA	NA	NA	NA	NA	NA	NA	NA	NA	NA	NA	NA	NA	NA	NA	NA	NA	NA	NA	NA	NA	NA	NA	NA	NA	NA	NA	0.552993013381547	1.30875024140979	1.32446179959731	1.01566423927095	0.245916809885734	0.570182061195356	NA	NA	NA	NA	NA	NA	NA	NA	NA	NA	NA
Attie_DO374	Attie_DO374	NA	NA	NA	NA	NA	NA	NA	NA	NA	NA	NA	NA	NA	NA	NA	NA	NA	NA	NA	NA	NA	NA	NA	NA	NA	NA	NA	NA	NA	NA	NA	2.61105398400634	2.1884967697872	1.89858048202117	-0.0108394320431155	1.52621964809629	-0.19774999847435	NA	NA	NA	NA	NA	NA	NA	NA	NA	NA	NA
Attie_DO375	Attie_DO375	NA	NA	NA	NA	NA	NA	NA	NA	NA	NA	NA	NA	NA	NA	NA	NA	NA	NA	NA	NA	NA	NA	NA	NA	NA	NA	NA	NA	NA	NA	NA	-0.894231655274772	0.54977340444025	1.59129946215122	1.03616392532167	2.8618155048716	0.807080879231968	NA	NA	NA	NA	NA	NA	NA	NA	NA	NA	NA
Attie_DO376	Attie_DO376	NA	NA	NA	NA	NA	NA	NA	NA	NA	NA	NA	NA	NA	NA	NA	NA	NA	NA	NA	NA	NA	NA	NA	NA	NA	NA	NA	NA	NA	NA	NA	0.655523427189554	0.990922897356695	1.08729614242196	1.132664847358	0.644660076685882	1.40230936114356	NA	NA	NA	NA	NA	NA	NA	NA	NA	NA	NA
Attie_DO377	Attie_DO377	NA	NA	NA	NA	NA	NA	NA	NA	NA	NA	NA	NA	NA	NA	NA	NA	NA	NA	NA	NA	NA	NA	NA	NA	NA	NA	NA	NA	NA	NA	NA	-0.455275596302551	-0.822969445727653	-0.0796558304812106	-0.670227485231291	2.65051233421286	2.1262495093125	NA	NA	NA	NA	NA	NA	NA	NA	NA	NA	NA
Attie_DO378	Attie_DO378	NA	NA	NA	NA	NA	NA	NA	NA	NA	NA	NA	NA	NA	NA	NA	NA	NA	NA	NA	NA	NA	NA	NA	NA	NA	NA	NA	NA	NA	NA	NA	-0.267698327154544	0.460777897057435	0.568757126437602	0.39499307133846	0.379575928346902	-0.0330311548936485	NA	NA	NA	NA	NA	NA	NA	NA	NA	NA	NA
Attie_DO379	Attie_DO379	NA	NA	NA	NA	NA	NA	NA	NA	NA	NA	NA	NA	NA	NA	NA	NA	NA	NA	NA	NA	NA	NA	NA	NA	NA	NA	NA	NA	NA	NA	NA	-0.17295457318383	-0.212441434933568	-0.138300765792985	0.196972768848093	-0.218455978252332	0.672306443857352	NA	NA	NA	NA	NA	NA	NA	NA	NA	NA	NA
Attie_DO380	Attie_DO380	NA	NA	NA	NA	NA	NA	NA	NA	NA	NA	NA	NA	NA	NA	NA	NA	NA	NA	NA	NA	NA	NA	NA	NA	NA	NA	NA	NA	NA	NA	NA	-0.0914005627625364	-2.12126585094155	-0.968036957005567	-1.21535138617652	-0.729120405928246	-0.410653118538985	NA	NA	NA	NA	NA	NA	NA	NA	NA	NA	NA
Attie_DO381	Attie_DO381	NA	NA	NA	NA	NA	NA	NA	NA	NA	NA	NA	NA	NA	NA	NA	NA	NA	NA	NA	NA	NA	NA	NA	NA	NA	NA	NA	NA	NA	NA	NA	-1.06269849538175	0.164220278559451	-0.985955789492796	0.420579057432251	0.687563422454219	-0.945048457890381	NA	NA	NA	NA	NA	NA	NA	NA	NA	NA	NA
Attie_DO382	Attie_DO382	NA	NA	NA	NA	NA	NA	NA	NA	NA	NA	NA	NA	NA	NA	NA	NA	NA	NA	NA	NA	NA	NA	NA	NA	NA	NA	NA	NA	NA	NA	NA	0.317056410320578	0.606957073561756	-0.477849029587755	-0.152065216046044	0.693460007907663	0.09995850194319	NA	NA	NA	NA	NA	NA	NA	NA	NA	NA	NA
Attie_DO383	Attie_DO383	NA	NA	NA	NA	NA	NA	NA	NA	NA	NA	NA	NA	NA	NA	NA	NA	NA	NA	NA	NA	NA	NA	NA	NA	NA	NA	NA	NA	NA	NA	NA	-0.367104357855076	0.00113560784596856	1.13358936522937	-0.81890568415865	0.697393255224171	0.788860119151324	NA	NA	NA	NA	NA	NA	NA	NA	NA	NA	NA
Attie_DO384	Attie_DO384	NA	NA	NA	NA	NA	NA	NA	NA	NA	NA	NA	NA	NA	NA	NA	NA	NA	NA	NA	NA	NA	NA	NA	NA	NA	NA	NA	NA	NA	NA	NA	1.93694319504597	1.55358245371317	1.6574108863179	-0.80824374679555	-0.231438154391644	0.215184787078038	NA	NA	NA	NA	NA	NA	NA	NA	NA	NA	NA
Attie_DO385	Attie_DO385	NA	NA	NA	NA	NA	NA	NA	NA	NA	NA	NA	NA	NA	NA	NA	NA	NA	NA	NA	NA	NA	NA	NA	NA	NA	NA	NA	NA	NA	NA	NA	-0.897196617244311	-0.0206990631129601	-0.591006198269466	0.412619510468641	-2.27328151597437	-0.387656714815484	NA	NA	NA	NA	NA	NA	NA	NA	NA	NA	NA
Attie_DO386	Attie_DO386	NA	NA	NA	NA	NA	NA	NA	NA	NA	NA	NA	NA	NA	NA	NA	NA	NA	NA	NA	NA	NA	NA	NA	NA	NA	NA	NA	NA	NA	NA	NA	0.447659128346376	1.06701497805641	0.586063074369768	1.27069058886085	0.354073721997835	0.553875447024847	NA	NA	NA	NA	NA	NA	NA	NA	NA	NA	NA
Attie_DO387	Attie_DO387	NA	NA	NA	NA	NA	NA	NA	NA	NA	NA	NA	NA	NA	NA	NA	NA	NA	NA	NA	NA	NA	NA	NA	NA	NA	NA	NA	NA	NA	NA	NA	-0.791220049560085	-0.251587267443572	0.140766829636556	0.334471369249305	0.269085837093465	1.08794566210133	NA	NA	NA	NA	NA	NA	NA	NA	NA	NA	NA
Attie_DO388	Attie_DO388	NA	NA	NA	NA	NA	NA	NA	NA	NA	NA	NA	NA	NA	NA	NA	NA	NA	NA	NA	NA	NA	NA	NA	NA	NA	NA	NA	NA	NA	NA	NA	-0.455435773074619	-2.22045974431164	-1.28989180328079	-0.453717957124787	-1.36704445212698	0.289867184637087	NA	NA	NA	NA	NA	NA	NA	NA	NA	NA	NA
Attie_DO389	Attie_DO389	NA	NA	NA	NA	NA	NA	NA	NA	NA	NA	NA	NA	NA	NA	NA	NA	NA	NA	NA	NA	NA	NA	NA	NA	NA	NA	NA	NA	NA	NA	NA	-0.049852245415419	1.02248341537938	0.592838790599534	0.661240095577872	-0.30730871742063	-0.534232434538614	NA	NA	NA	NA	NA	NA	NA	NA	NA	NA	NA
Attie_DO390	Attie_DO390	NA	NA	NA	NA	NA	NA	NA	NA	NA	NA	NA	NA	NA	NA	NA	NA	NA	NA	NA	NA	NA	NA	NA	NA	NA	NA	NA	NA	NA	NA	NA	0.260325756628367	-2.05957651726677	-0.833375293089044	0.758131961749257	-1.04973179420003	-0.352298894727801	NA	NA	NA	NA	NA	NA	NA	NA	NA	NA	NA
Attie_DO391	Attie_DO391	NA	NA	NA	NA	NA	NA	NA	NA	NA	NA	NA	NA	NA	NA	NA	NA	NA	NA	NA	NA	NA	NA	NA	NA	NA	NA	NA	NA	NA	NA	NA	-0.589191151775321	-0.798936749529045	-1.71704184748569	0.212488439895395	-0.710690349104675	-3.07306499128969	NA	NA	NA	NA	NA	NA	NA	NA	NA	NA	NA
Attie_DO392	Attie_DO392	NA	NA	NA	NA	NA	NA	NA	NA	NA	NA	NA	NA	NA	NA	NA	NA	NA	NA	NA	NA	NA	NA	NA	NA	NA	NA	NA	NA	NA	NA	NA	-0.502813851515957	0.882749042259682	0.0863080355486642	-0.387433797347394	-0.0214061523440207	-0.756121137367428	NA	NA	NA	NA	NA	NA	NA	NA	NA	NA	NA
Attie_DO393	Attie_DO393	NA	NA	NA	NA	NA	NA	NA	NA	NA	NA	NA	NA	NA	NA	NA	NA	NA	NA	NA	NA	NA	NA	NA	NA	NA	NA	NA	NA	NA	NA	NA	-0.0194849380867142	0.407187067119896	0.525384202540836	0.165625000896666	0.0537014618323805	-0.147750552014647	NA	NA	NA	NA	NA	NA	NA	NA	NA	NA	NA
Attie_DO394	Attie_DO394	NA	NA	NA	NA	NA	NA	NA	NA	NA	NA	NA	NA	NA	NA	NA	NA	NA	NA	NA	NA	NA	NA	NA	NA	NA	NA	NA	NA	NA	NA	NA	-0.354481088030791	-0.146954353194189	0.0284052174947248	0.0051894446000452	-0.853105988777299	0.585283712946608	NA	NA	NA	NA	NA	NA	NA	NA	NA	NA	NA
Attie_DO395	Attie_DO395	NA	NA	NA	NA	NA	NA	NA	NA	NA	NA	NA	NA	NA	NA	NA	NA	NA	NA	NA	NA	NA	NA	NA	NA	NA	NA	NA	NA	NA	NA	NA	-0.742647597077045	-0.283146673967364	-0.189715420474206	0.183372411228864	0.384877425203241	0.197156428337409	NA	NA	NA	NA	NA	NA	NA	NA	NA	NA	NA
Attie_DO396	Attie_DO396	NA	NA	NA	NA	NA	NA	NA	NA	NA	NA	NA	NA	NA	NA	NA	NA	NA	NA	NA	NA	NA	NA	NA	NA	NA	NA	NA	NA	NA	NA	NA	-1.08519320200787	-0.391708521048749	-0.840070418806702	-0.700849658721119	0.750706078263983	-1.11469775976353	NA	NA	NA	NA	NA	NA	NA	NA	NA	NA	NA
Attie_DO397	Attie_DO397	NA	NA	NA	NA	NA	NA	NA	NA	NA	NA	NA	NA	NA	NA	NA	NA	NA	NA	NA	NA	NA	NA	NA	NA	NA	NA	NA	NA	NA	NA	NA	-0.326004400736286	-1.70465701583928	0.189264751563464	0.0679666397172872	0.299265294595497	-0.042938467103791	NA	NA	NA	NA	NA	NA	NA	NA	NA	NA	NA
Attie_DO398	Attie_DO398	NA	NA	NA	NA	NA	NA	NA	NA	NA	NA	NA	NA	NA	NA	NA	NA	NA	NA	NA	NA	NA	NA	NA	NA	NA	NA	NA	NA	NA	NA	NA	1.13489881902418	1.05329859470228	2.09661428029334	0.455342549093085	0.814448653072741	0.360496410957048	NA	NA	NA	NA	NA	NA	NA	NA	NA	NA	NA
Attie_DO399	Attie_DO399	NA	NA	NA	NA	NA	NA	NA	NA	NA	NA	NA	NA	NA	NA	NA	NA	NA	NA	NA	NA	NA	NA	NA	NA	NA	NA	NA	NA	NA	NA	NA	-0.968110332108793	0.491568521799036	-0.308287067937928	-0.086177945919476	-0.425834503898575	-0.0925566065487496	NA	NA	NA	NA	NA	NA	NA	NA	NA	NA	NA
Attie_DO400	Attie_DO400	NA	NA	NA	NA	NA	NA	NA	NA	NA	NA	NA	NA	NA	NA	NA	NA	NA	NA	NA	NA	NA	NA	NA	NA	NA	NA	NA	NA	NA	NA	NA	-0.243967198885848	0.0160547946664156	0.0453350357029511	-0.130391140082659	-1.09508402033807	0.686156218968086	NA	NA	NA	NA	NA	NA	NA	NA	NA	NA	NA
Attie_DO401	Attie_DO401	NA	NA	NA	NA	NA	NA	NA	NA	NA	NA	NA	NA	NA	NA	NA	NA	NA	NA	NA	NA	NA	NA	NA	NA	NA	NA	NA	NA	NA	NA	NA	-0.124942532675612	-0.962441746716104	-0.786159048360131	-0.332692634563073	1.14447947483245	-0.192887572865446	NA	NA	NA	NA	NA	NA	NA	NA	NA	NA	NA
Attie_DO402	Attie_DO402	NA	NA	NA	NA	NA	NA	NA	NA	NA	NA	NA	NA	NA	NA	NA	NA	NA	NA	NA	NA	NA	NA	NA	NA	NA	NA	NA	NA	NA	NA	NA	0.558628339044463	0.561910123041516	-0.110570970040504	1.29811882183899	-0.535838666133338	-0.444197374494404	NA	NA	NA	NA	NA	NA	NA	NA	NA	NA	NA
Attie_DO403	Attie_DO403	NA	NA	NA	NA	NA	NA	NA	NA	NA	NA	NA	NA	NA	NA	NA	NA	NA	NA	NA	NA	NA	NA	NA	NA	NA	NA	NA	NA	NA	NA	NA	-1.08259509622138	-0.976605563707069	-1.14050411945267	-0.111659030923933	0.804779975540392	-1.02404670459877	NA	NA	NA	NA	NA	NA	NA	NA	NA	NA	NA
Attie_DO404	Attie_DO404	NA	NA	NA	NA	NA	NA	NA	NA	NA	NA	NA	NA	NA	NA	NA	NA	NA	NA	NA	NA	NA	NA	NA	NA	NA	NA	NA	NA	NA	NA	NA	1.32566144614858	1.50746278679695	1.00504335714808	1.79797061092082	1.59951195664562	0.4305596072957	NA	NA	NA	NA	NA	NA	NA	NA	NA	NA	NA
Attie_DO405	Attie_DO405	NA	NA	NA	NA	NA	NA	NA	NA	NA	NA	NA	NA	NA	NA	NA	NA	NA	NA	NA	NA	NA	NA	NA	NA	NA	NA	NA	NA	NA	NA	NA	-1.46891855281965	0.648350883481636	-0.206730319313793	0.186800107491772	-0.519373119083659	0.089373671687652	NA	NA	NA	NA	NA	NA	NA	NA	NA	NA	NA
Attie_DO406	Attie_DO406	NA	NA	NA	NA	NA	NA	NA	NA	NA	NA	NA	NA	NA	NA	NA	NA	NA	NA	NA	NA	NA	NA	NA	NA	NA	NA	NA	NA	NA	NA	NA	-0.874609418597951	-0.352037348453821	-0.165467169407041	0.203255639349801	-0.523313527271793	0.478475373797778	NA	NA	NA	NA	NA	NA	NA	NA	NA	NA	NA
Attie_DO407	Attie_DO407	NA	NA	NA	NA	NA	NA	NA	NA	NA	NA	NA	NA	NA	NA	NA	NA	NA	NA	NA	NA	NA	NA	NA	NA	NA	NA	NA	NA	NA	NA	NA	-1.44514994877933	-1.19870299188564	-1.12874450246779	-0.840971261688717	-0.495205794665707	-0.701874075371735	NA	NA	NA	NA	NA	NA	NA	NA	NA	NA	NA
Attie_DO408	Attie_DO408	NA	NA	NA	NA	NA	NA	NA	NA	NA	NA	NA	NA	NA	NA	NA	NA	NA	NA	NA	NA	NA	NA	NA	NA	NA	NA	NA	NA	NA	NA	NA	-0.381426044234188	-2.44207842148412	-1.99545554146697	-0.534262317282614	-1.07315112790304	-2.27196397562481	NA	NA	NA	NA	NA	NA	NA	NA	NA	NA	NA
Attie_DO409	Attie_DO409	NA	NA	NA	NA	NA	NA	NA	NA	NA	NA	NA	NA	NA	NA	NA	NA	NA	NA	NA	NA	NA	NA	NA	NA	NA	NA	NA	NA	NA	NA	NA	0.674625442174661	-0.051214818149611	0.236562557338054	-1.63450863517732	0.514336832580652	-1.6164832903654	NA	NA	NA	NA	NA	NA	NA	NA	NA	NA	NA
Attie_DO410	Attie_DO410	NA	NA	NA	NA	NA	NA	NA	NA	NA	NA	NA	NA	NA	NA	NA	NA	NA	NA	NA	NA	NA	NA	NA	NA	NA	NA	NA	NA	NA	NA	NA	0.727944138459494	0.467397331573003	0.445795685259653	0.611518262931015	-0.631532963950053	-0.56673583145665	NA	NA	NA	NA	NA	NA	NA	NA	NA	NA	NA
Attie_DO411	Attie_DO411	NA	NA	NA	NA	NA	NA	NA	NA	NA	NA	NA	NA	NA	NA	NA	NA	NA	NA	NA	NA	NA	NA	NA	NA	NA	NA	NA	NA	NA	NA	NA	0.406384742289881	0.616877602919088	0.223272361725081	0.24257655582279	1.55187862071364	0.64428292145403	NA	NA	NA	NA	NA	NA	NA	NA	NA	NA	NA
Attie_DO412	Attie_DO412	NA	NA	NA	NA	NA	NA	NA	NA	NA	NA	NA	NA	NA	NA	NA	NA	NA	NA	NA	NA	NA	NA	NA	NA	NA	NA	NA	NA	NA	NA	NA	0.262914660346854	0.688807109232449	0.40138272702828	0.0953219935399416	1.59889275900148	1.52315376672435	NA	NA	NA	NA	NA	NA	NA	NA	NA	NA	NA
Attie_DO413	Attie_DO413	NA	NA	NA	NA	NA	NA	NA	NA	NA	NA	NA	NA	NA	NA	NA	NA	NA	NA	NA	NA	NA	NA	NA	NA	NA	NA	NA	NA	NA	NA	NA	0.509399675111357	0.888916785823926	0.20928945127753	0.468104346331132	-0.270080576944504	-0.158402573530936	NA	NA	NA	NA	NA	NA	NA	NA	NA	NA	NA
Attie_DO414	Attie_DO414	NA	NA	NA	NA	NA	NA	NA	NA	NA	NA	NA	NA	NA	NA	NA	NA	NA	NA	NA	NA	NA	NA	NA	NA	NA	NA	NA	NA	NA	NA	NA	1.28062127912861	0.990409484992314	0.265723524984646	0.051027590122991	0.571377383175584	-0.689901788949552	NA	NA	NA	NA	NA	NA	NA	NA	NA	NA	NA
Attie_DO415	Attie_DO415	NA	NA	NA	NA	NA	NA	NA	NA	NA	NA	NA	NA	NA	NA	NA	NA	NA	NA	NA	NA	NA	NA	NA	NA	NA	NA	NA	NA	NA	NA	NA	-1.08118417857924	-1.30553728134736	-1.31850333272011	-0.826752515161678	-0.311611925823889	-0.270584540237702	NA	NA	NA	NA	NA	NA	NA	NA	NA	NA	NA
Attie_DO416	Attie_DO416	NA	NA	NA	NA	NA	NA	NA	NA	NA	NA	NA	NA	NA	NA	NA	NA	NA	NA	NA	NA	NA	NA	NA	NA	NA	NA	NA	NA	NA	NA	NA	0.844936951481061	0.635889450562573	0.679816871807587	0.0928609934045736	-0.600654923163993	0.241724353313409	NA	NA	NA	NA	NA	NA	NA	NA	NA	NA	NA
Attie_DO417	Attie_DO417	NA	NA	NA	NA	NA	NA	NA	NA	NA	NA	NA	NA	NA	NA	NA	NA	NA	NA	NA	NA	NA	NA	NA	NA	NA	NA	NA	NA	NA	NA	NA	1.05677103965232	0.265109135423118	0.61975310975763	0.48174853036365	-0.379787004808461	0.281599470607789	NA	NA	NA	NA	NA	NA	NA	NA	NA	NA	NA
Attie_DO418	Attie_DO418	NA	NA	NA	NA	NA	NA	NA	NA	NA	NA	NA	NA	NA	NA	NA	NA	NA	NA	NA	NA	NA	NA	NA	NA	NA	NA	NA	NA	NA	NA	NA	NA	NA	NA	NA	NA	NA	NA	NA	NA	NA	NA	NA	NA	NA	NA	NA	NA
Attie_DO419	Attie_DO419	NA	NA	NA	NA	NA	NA	NA	NA	NA	NA	NA	NA	NA	NA	NA	NA	NA	NA	NA	NA	NA	NA	NA	NA	NA	NA	NA	NA	NA	NA	NA	NA	NA	NA	NA	NA	NA	NA	NA	NA	NA	NA	NA	NA	NA	NA	NA	NA
Attie_DO420	Attie_DO420	NA	NA	NA	NA	NA	NA	NA	NA	NA	NA	NA	NA	NA	NA	NA	NA	NA	NA	NA	NA	NA	NA	NA	NA	NA	NA	NA	NA	NA	NA	NA	1.26485087145303	1.35889322102243	0.682722104656583	-0.797311447259138	-0.479947904920545	0.78203679964165	NA	NA	NA	NA	NA	NA	NA	NA	NA	NA	NA
Attie_DO461	Attie_DO461	NA	NA	NA	NA	NA	NA	NA	NA	NA	NA	NA	NA	NA	NA	NA	NA	NA	NA	NA	NA	NA	NA	NA	NA	NA	NA	NA	NA	NA	NA	NA	-0.0457298771364187	-0.287601154871979	-0.90195044296397	-0.806824568346245	-1.049155719121	-1.06222465680782	NA	NA	NA	NA	NA	NA	NA	NA	NA	NA	NA
Attie_DO462	Attie_DO462	NA	NA	NA	NA	NA	NA	NA	NA	NA	NA	NA	NA	NA	NA	NA	NA	NA	NA	NA	NA	NA	NA	NA	NA	NA	NA	NA	NA	NA	NA	NA	-0.307721830598001	-2.03404910455422	-1.07797667183622	-0.506895291368267	-0.104908359273192	-0.286582834344468	NA	NA	NA	NA	NA	NA	NA	NA	NA	NA	NA
Attie_DO463	Attie_DO463	NA	NA	NA	NA	NA	NA	NA	NA	NA	NA	NA	NA	NA	NA	NA	NA	NA	NA	NA	NA	NA	NA	NA	NA	NA	NA	NA	NA	NA	NA	NA	0.525210844488522	0.405660889414205	0.926514317542812	-0.0749342389816927	-1.87238528348426	-0.137069856256988	NA	NA	NA	NA	NA	NA	NA	NA	NA	NA	NA
Attie_DO464	Attie_DO464	NA	NA	NA	NA	NA	NA	NA	NA	NA	NA	NA	NA	NA	NA	NA	NA	NA	NA	NA	NA	NA	NA	NA	NA	NA	NA	NA	NA	NA	NA	NA	0.943867701844355	0.633529135758741	1.71274162315518	0.579658970503715	-0.725165671807019	0.372258523537346	NA	NA	NA	NA	NA	NA	NA	NA	NA	NA	NA
Attie_DO465	Attie_DO465	NA	NA	NA	NA	NA	NA	NA	NA	NA	NA	NA	NA	NA	NA	NA	NA	NA	NA	NA	NA	NA	NA	NA	NA	NA	NA	NA	NA	NA	NA	NA	0.76329217241829	0.656234290025418	1.17813919461399	1.22583384744198	0.784131592653496	0.932444427482171	NA	NA	NA	NA	NA	NA	NA	NA	NA	NA	NA
Attie_DO466	Attie_DO466	NA	NA	NA	NA	NA	NA	NA	NA	NA	NA	NA	NA	NA	NA	NA	NA	NA	NA	NA	NA	NA	NA	NA	NA	NA	NA	NA	NA	NA	NA	NA	-0.536295452358903	-0.502376196838018	-1.1441022239637	0.290569615827741	0.750521216583457	0.808984756367283	NA	NA	NA	NA	NA	NA	NA	NA	NA	NA	NA
Attie_DO467	Attie_DO467	NA	NA	NA	NA	NA	NA	NA	NA	NA	NA	NA	NA	NA	NA	NA	NA	NA	NA	NA	NA	NA	NA	NA	NA	NA	NA	NA	NA	NA	NA	NA	0.362868060107997	-0.352434302136521	0.417602421501912	1.22128422625281	-1.08785557419144	0.227900800426631	NA	NA	NA	NA	NA	NA	NA	NA	NA	NA	NA
Attie_DO468	Attie_DO468	NA	NA	NA	NA	NA	NA	NA	NA	NA	NA	NA	NA	NA	NA	NA	NA	NA	NA	NA	NA	NA	NA	NA	NA	NA	NA	NA	NA	NA	NA	NA	-0.20700228746658	0.285552055626276	-0.0535768669645097	-0.278832338904943	-0.439642280800872	0.61889950398133	NA	NA	NA	NA	NA	NA	NA	NA	NA	NA	NA
Attie_DO469	Attie_DO469	NA	NA	NA	NA	NA	NA	NA	NA	NA	NA	NA	NA	NA	NA	NA	NA	NA	NA	NA	NA	NA	NA	NA	NA	NA	NA	NA	NA	NA	NA	NA	-0.690601640631216	-0.351538834965426	-0.194891585295744	-0.56418950451243	-1.48345119658889	-0.17447233393678	NA	NA	NA	NA	NA	NA	NA	NA	NA	NA	NA
Attie_DO470	Attie_DO470	NA	NA	NA	NA	NA	NA	NA	NA	NA	NA	NA	NA	NA	NA	NA	NA	NA	NA	NA	NA	NA	NA	NA	NA	NA	NA	NA	NA	NA	NA	NA	-0.412476010784568	-0.596877711326853	-0.410554444963133	-0.03466027733871	-0.00176667656310526	-1.22105580558978	NA	NA	NA	NA	NA	NA	NA	NA	NA	NA	NA
Attie_DO471	Attie_DO471	NA	NA	NA	NA	NA	NA	NA	NA	NA	NA	NA	NA	NA	NA	NA	NA	NA	NA	NA	NA	NA	NA	NA	NA	NA	NA	NA	NA	NA	NA	NA	0.344400093360713	0.25570118575502	1.46255941323366	0.242015187065583	-0.21920589313256	0.870897130693204	NA	NA	NA	NA	NA	NA	NA	NA	NA	NA	NA
Attie_DO472	Attie_DO472	NA	NA	NA	NA	NA	NA	NA	NA	NA	NA	NA	NA	NA	NA	NA	NA	NA	NA	NA	NA	NA	NA	NA	NA	NA	NA	NA	NA	NA	NA	NA	0.200012203096347	-0.480949349190517	-0.670826964827248	-0.346750671254415	0.240633740482677	-0.479374945752434	NA	NA	NA	NA	NA	NA	NA	NA	NA	NA	NA
Attie_DO473	Attie_DO473	NA	NA	NA	NA	NA	NA	NA	NA	NA	NA	NA	NA	NA	NA	NA	NA	NA	NA	NA	NA	NA	NA	NA	NA	NA	NA	NA	NA	NA	NA	NA	-1.82887750547771	-0.478199272146436	-0.654059309482546	-0.705164059035254	0.133660972146793	0.386526352678364	NA	NA	NA	NA	NA	NA	NA	NA	NA	NA	NA
Attie_DO474	Attie_DO474	NA	NA	NA	NA	NA	NA	NA	NA	NA	NA	NA	NA	NA	NA	NA	NA	NA	NA	NA	NA	NA	NA	NA	NA	NA	NA	NA	NA	NA	NA	NA	-0.609141763563463	0.50288046690993	-1.33885705856217	-1.02277512857548	-0.441479249412	-0.772886015827394	NA	NA	NA	NA	NA	NA	NA	NA	NA	NA	NA
Attie_DO475	Attie_DO475	NA	NA	NA	NA	NA	NA	NA	NA	NA	NA	NA	NA	NA	NA	NA	NA	NA	NA	NA	NA	NA	NA	NA	NA	NA	NA	NA	NA	NA	NA	NA	-0.300271064719382	-0.315668329196011	-0.983943974119054	-0.944196163984811	-1.56568208593875	-0.0646104924411265	NA	NA	NA	NA	NA	NA	NA	NA	NA	NA	NA
Attie_DO476	Attie_DO476	NA	NA	NA	NA	NA	NA	NA	NA	NA	NA	NA	NA	NA	NA	NA	NA	NA	NA	NA	NA	NA	NA	NA	NA	NA	NA	NA	NA	NA	NA	NA	-0.634661973914591	-1.11942046724002	0.241960910690984	-0.484192350380738	1.70671025043862	0.096401690716912	NA	NA	NA	NA	NA	NA	NA	NA	NA	NA	NA
Attie_DO477	Attie_DO477	NA	NA	NA	NA	NA	NA	NA	NA	NA	NA	NA	NA	NA	NA	NA	NA	NA	NA	NA	NA	NA	NA	NA	NA	NA	NA	NA	NA	NA	NA	NA	0.593089615152435	0.442127791705896	0.393197209708882	0.450824533948546	0.137151068981228	0.383858292556953	NA	NA	NA	NA	NA	NA	NA	NA	NA	NA	NA
Attie_DO478	Attie_DO478	NA	NA	NA	NA	NA	NA	NA	NA	NA	NA	NA	NA	NA	NA	NA	NA	NA	NA	NA	NA	NA	NA	NA	NA	NA	NA	NA	NA	NA	NA	NA	-0.15499892842726	-0.306829094719352	-0.338923925203808	0.258055573232353	-0.911972734567689	0.272643857017507	NA	NA	NA	NA	NA	NA	NA	NA	NA	NA	NA
Attie_DO479	Attie_DO479	NA	NA	NA	NA	NA	NA	NA	NA	NA	NA	NA	NA	NA	NA	NA	NA	NA	NA	NA	NA	NA	NA	NA	NA	NA	NA	NA	NA	NA	NA	NA	0.554368230758602	1.0835497818232	1.26614378509728	0.536002438726765	0.0208319227768984	0.232249641301229	NA	NA	NA	NA	NA	NA	NA	NA	NA	NA	NA
Attie_DO480	Attie_DO480	NA	NA	NA	NA	NA	NA	NA	NA	NA	NA	NA	NA	NA	NA	NA	NA	NA	NA	NA	NA	NA	NA	NA	NA	NA	NA	NA	NA	NA	NA	NA	1.03044805719454	1.18657153659048	1.05851735697676	1.13621925985493	-0.598332454257553	0.814770203084656	NA	NA	NA	NA	NA	NA	NA	NA	NA	NA	NA
Attie_DO481	Attie_DO481	NA	NA	NA	NA	NA	NA	NA	NA	NA	NA	NA	NA	NA	NA	NA	NA	NA	NA	NA	NA	NA	NA	NA	NA	NA	NA	NA	NA	NA	NA	NA	0.348835182484573	-0.315787434060481	-0.0981368161066276	0.521369559627532	-0.318465293720742	-0.239326007591952	NA	NA	NA	NA	NA	NA	NA	NA	NA	NA	NA
Attie_DO482	Attie_DO482	NA	NA	NA	NA	NA	NA	NA	NA	NA	NA	NA	NA	NA	NA	NA	NA	NA	NA	NA	NA	NA	NA	NA	NA	NA	NA	NA	NA	NA	NA	NA	0.410565148451394	-0.0516854651585796	-0.210069429514478	-0.126797831881196	-0.736654749461521	-0.113839015859819	NA	NA	NA	NA	NA	NA	NA	NA	NA	NA	NA
Attie_DO483	Attie_DO483	NA	NA	NA	NA	NA	NA	NA	NA	NA	NA	NA	NA	NA	NA	NA	NA	NA	NA	NA	NA	NA	NA	NA	NA	NA	NA	NA	NA	NA	NA	NA	-0.752349074902545	0.254518296673504	-0.394352380528351	-0.247158645150662	0.600614967429941	-0.461219902872475	NA	NA	NA	NA	NA	NA	NA	NA	NA	NA	NA
Attie_DO484	Attie_DO484	NA	NA	NA	NA	NA	NA	NA	NA	NA	NA	NA	NA	NA	NA	NA	NA	NA	NA	NA	NA	NA	NA	NA	NA	NA	NA	NA	NA	NA	NA	NA	1.14270216376625	0.0584064452413928	0.765743396537625	0.52795233118549	0.277868042688279	0.30248504115074	NA	NA	NA	NA	NA	NA	NA	NA	NA	NA	NA
Attie_DO485	Attie_DO485	NA	NA	NA	NA	NA	NA	NA	NA	NA	NA	NA	NA	NA	NA	NA	NA	NA	NA	NA	NA	NA	NA	NA	NA	NA	NA	NA	NA	NA	NA	NA	0.192996921455583	-0.340931516748282	0.281987868542923	0.435076667601852	-1.75018508341416	-0.473506004907876	NA	NA	NA	NA	NA	NA	NA	NA	NA	NA	NA
Attie_DO486	Attie_DO486	NA	NA	NA	NA	NA	NA	NA	NA	NA	NA	NA	NA	NA	NA	NA	NA	NA	NA	NA	NA	NA	NA	NA	NA	NA	NA	NA	NA	NA	NA	NA	-0.617341387618811	0.145973057869032	-0.359722404918452	-0.439326659116194	0.254771397248784	-0.0051048524863105	NA	NA	NA	NA	NA	NA	NA	NA	NA	NA	NA
Attie_DO487	Attie_DO487	NA	NA	NA	NA	NA	NA	NA	NA	NA	NA	NA	NA	NA	NA	NA	NA	NA	NA	NA	NA	NA	NA	NA	NA	NA	NA	NA	NA	NA	NA	NA	-0.79803346113401	-0.028629527319201	-0.330338517720364	-0.835627917172303	-1.77081834125112	0.16258509206051	NA	NA	NA	NA	NA	NA	NA	NA	NA	NA	NA
Attie_DO488	Attie_DO488	NA	NA	NA	NA	NA	NA	NA	NA	NA	NA	NA	NA	NA	NA	NA	NA	NA	NA	NA	NA	NA	NA	NA	NA	NA	NA	NA	NA	NA	NA	NA	-0.380850512364668	-1.38557133847112	-0.0724245693814282	-1.08213449877144	0.249233699002553	-0.810133134580437	NA	NA	NA	NA	NA	NA	NA	NA	NA	NA	NA
Attie_DO489	Attie_DO489	NA	NA	NA	NA	NA	NA	NA	NA	NA	NA	NA	NA	NA	NA	NA	NA	NA	NA	NA	NA	NA	NA	NA	NA	NA	NA	NA	NA	NA	NA	NA	-1.19509293731625	-1.91241400151506	-0.675003759011181	-0.652382779092996	-1.40970333899134	-0.739973301001603	NA	NA	NA	NA	NA	NA	NA	NA	NA	NA	NA
Attie_DO490	Attie_DO490	NA	NA	NA	NA	NA	NA	NA	NA	NA	NA	NA	NA	NA	NA	NA	NA	NA	NA	NA	NA	NA	NA	NA	NA	NA	NA	NA	NA	NA	NA	NA	0.492469334268422	0.58511306511629	2.2574207084015	-0.92338928311097	-1.41832837477159	0.202564643548564	NA	NA	NA	NA	NA	NA	NA	NA	NA	NA	NA
Attie_DO491	Attie_DO491	NA	NA	NA	NA	NA	NA	NA	NA	NA	NA	NA	NA	NA	NA	NA	NA	NA	NA	NA	NA	NA	NA	NA	NA	NA	NA	NA	NA	NA	NA	NA	-0.587430820284899	-0.851384387887732	-0.162091280899572	-0.255074038106051	-0.793656070932847	-0.511718022518021	NA	NA	NA	NA	NA	NA	NA	NA	NA	NA	NA
Attie_DO492	Attie_DO492	NA	NA	NA	NA	NA	NA	NA	NA	NA	NA	NA	NA	NA	NA	NA	NA	NA	NA	NA	NA	NA	NA	NA	NA	NA	NA	NA	NA	NA	NA	NA	-1.1685902104755	-1.35414534716468	-0.471657913979664	0.468839649782437	0.385662967448357	-0.160293683989793	NA	NA	NA	NA	NA	NA	NA	NA	NA	NA	NA
Attie_DO493	Attie_DO493	NA	NA	NA	NA	NA	NA	NA	NA	NA	NA	NA	NA	NA	NA	NA	NA	NA	NA	NA	NA	NA	NA	NA	NA	NA	NA	NA	NA	NA	NA	NA	1.22834218434906	0.0549150534998651	-0.325347904953362	0.159883631213598	-1.3889031674743	-0.243457376725517	NA	NA	NA	NA	NA	NA	NA	NA	NA	NA	NA
Attie_DO494	Attie_DO494	NA	NA	NA	NA	NA	NA	NA	NA	NA	NA	NA	NA	NA	NA	NA	NA	NA	NA	NA	NA	NA	NA	NA	NA	NA	NA	NA	NA	NA	NA	NA	-0.532915826615495	-0.15956804887437	-0.369427106803844	-0.536337699797969	-1.13816580175316	-0.885075943397412	NA	NA	NA	NA	NA	NA	NA	NA	NA	NA	NA
Attie_DO495	Attie_DO495	NA	NA	NA	NA	NA	NA	NA	NA	NA	NA	NA	NA	NA	NA	NA	NA	NA	NA	NA	NA	NA	NA	NA	NA	NA	NA	NA	NA	NA	NA	NA	-0.034751684913977	-0.823346410457427	-0.792948625956029	0.613334074053317	-0.779023405805186	0.030502971259165	NA	NA	NA	NA	NA	NA	NA	NA	NA	NA	NA
Attie_DO496	Attie_DO496	NA	NA	NA	NA	NA	NA	NA	NA	NA	NA	NA	NA	NA	NA	NA	NA	NA	NA	NA	NA	NA	NA	NA	NA	NA	NA	NA	NA	NA	NA	NA	-0.412197625480606	1.42270488475545	0.298577738877493	0.482925329236812	1.15636918535318	0.584833908028812	NA	NA	NA	NA	NA	NA	NA	NA	NA	NA	NA
Attie_DO497	Attie_DO497	NA	NA	NA	NA	NA	NA	NA	NA	NA	NA	NA	NA	NA	NA	NA	NA	NA	NA	NA	NA	NA	NA	NA	NA	NA	NA	NA	NA	NA	NA	NA	-0.54320060239641	-0.226515985441308	0.148971959487136	-0.434436610177847	-0.926570607724546	0.279735874515132	NA	NA	NA	NA	NA	NA	NA	NA	NA	NA	NA
Attie_DO498	Attie_DO498	NA	NA	NA	NA	NA	NA	NA	NA	NA	NA	NA	NA	NA	NA	NA	NA	NA	NA	NA	NA	NA	NA	NA	NA	NA	NA	NA	NA	NA	NA	NA	0.379998841630053	0.955795401471158	0.684013779752852	0.660924886416732	0.0916630474943186	1.62189405136967	NA	NA	NA	NA	NA	NA	NA	NA	NA	NA	NA
Attie_DO499	Attie_DO499	NA	NA	NA	NA	NA	NA	NA	NA	NA	NA	NA	NA	NA	NA	NA	NA	NA	NA	NA	NA	NA	NA	NA	NA	NA	NA	NA	NA	NA	NA	NA	-0.699518672455709	0.0255220431651418	-0.347170462707836	0.736293088536419	1.17857161458233	1.22502259419893	NA	NA	NA	NA	NA	NA	NA	NA	NA	NA	NA
Attie_DO500	Attie_DO500	NA	NA	NA	NA	NA	NA	NA	NA	NA	NA	NA	NA	NA	NA	NA	NA	NA	NA	NA	NA	NA	NA	NA	NA	NA	NA	NA	NA	NA	NA	NA	-1.09971892871575	-0.012840990378121	-0.198959007473384	-0.209636603643052	-0.96554568451108	0.0327169153328088	NA	NA	NA	NA	NA	NA	NA	NA	NA	NA	NA
Attie_DO501	Attie_DO501	NA	NA	NA	NA	NA	NA	NA	NA	NA	NA	NA	NA	NA	NA	NA	NA	NA	NA	NA	NA	NA	NA	NA	NA	NA	NA	NA	NA	NA	NA	NA	-0.44112959639674	-0.882146521907567	-0.561319359628407	0.66943782756468	1.29687525194076	-0.533286461657656	NA	NA	NA	NA	NA	NA	NA	NA	NA	NA	NA
Attie_DO502	Attie_DO502	NA	NA	NA	NA	NA	NA	NA	NA	NA	NA	NA	NA	NA	NA	NA	NA	NA	NA	NA	NA	NA	NA	NA	NA	NA	NA	NA	NA	NA	NA	NA	-0.351340912801562	0.646190016907372	0.0264357545775608	-0.19880764926207	2.11155153875114	-0.381679766367236	NA	NA	NA	NA	NA	NA	NA	NA	NA	NA	NA
Attie_DO503	Attie_DO503	NA	NA	NA	NA	NA	NA	NA	NA	NA	NA	NA	NA	NA	NA	NA	NA	NA	NA	NA	NA	NA	NA	NA	NA	NA	NA	NA	NA	NA	NA	NA	-0.380295085773092	-1.54797459024727	-1.33129719611379	-0.692783759565063	-0.788891504143696	-1.2233448812941	NA	NA	NA	NA	NA	NA	NA	NA	NA	NA	NA
Attie_DO504	Attie_DO504	NA	NA	NA	NA	NA	NA	NA	NA	NA	NA	NA	NA	NA	NA	NA	NA	NA	NA	NA	NA	NA	NA	NA	NA	NA	NA	NA	NA	NA	NA	NA	1.02652638657026	-1.33939994945907	0.108710950007059	-0.00498186046325402	-0.213062247960212	-0.370946531331694	NA	NA	NA	NA	NA	NA	NA	NA	NA	NA	NA
Attie_DO505	Attie_DO505	NA	NA	NA	NA	NA	NA	NA	NA	NA	NA	NA	NA	NA	NA	NA	NA	NA	NA	NA	NA	NA	NA	NA	NA	NA	NA	NA	NA	NA	NA	NA	0.107901547292604	-0.431666570501837	-1.75813495989572	-0.70988712777641	-0.358975669098654	-0.37631237825139	NA	NA	NA	NA	NA	NA	NA	NA	NA	NA	NA
Attie_DO506	Attie_DO506	NA	NA	NA	NA	NA	NA	NA	NA	NA	NA	NA	NA	NA	NA	NA	NA	NA	NA	NA	NA	NA	NA	NA	NA	NA	NA	NA	NA	NA	NA	NA	0.164612022476184	-1.17087411719019	-1.08631503386005	-0.116573708061039	-0.272642864074824	-0.020736088061105	NA	NA	NA	NA	NA	NA	NA	NA	NA	NA	NA
Attie_DO507	Attie_DO507	NA	NA	NA	NA	NA	NA	NA	NA	NA	NA	NA	NA	NA	NA	NA	NA	NA	NA	NA	NA	NA	NA	NA	NA	NA	NA	NA	NA	NA	NA	NA	0.734900967601587	-1.19174508303841	-0.534602695384178	-0.950497551784975	0.14875629043376	0.290238198534558	NA	NA	NA	NA	NA	NA	NA	NA	NA	NA	NA
Attie_DO508	Attie_DO508	NA	NA	NA	NA	NA	NA	NA	NA	NA	NA	NA	NA	NA	NA	NA	NA	NA	NA	NA	NA	NA	NA	NA	NA	NA	NA	NA	NA	NA	NA	NA	0.992663820447162	2.05976880033255	1.49008578371885	0.721969752136839	0.588768932571284	0.232707050855037	NA	NA	NA	NA	NA	NA	NA	NA	NA	NA	NA
Attie_DO509	Attie_DO509	NA	NA	NA	NA	NA	NA	NA	NA	NA	NA	NA	NA	NA	NA	NA	NA	NA	NA	NA	NA	NA	NA	NA	NA	NA	NA	NA	NA	NA	NA	NA	NA	NA	NA	NA	NA	NA	NA	NA	NA	NA	NA	NA	NA	NA	NA	NA	NA
Attie_DO510	Attie_DO510	NA	NA	NA	NA	NA	NA	NA	NA	NA	NA	NA	NA	NA	NA	NA	NA	NA	NA	NA	NA	NA	NA	NA	NA	NA	NA	NA	NA	NA	NA	NA	2.01231241445909	0.282410780781991	0.562060516891757	-0.557787222713751	-0.496829622715433	-0.0108895122252035	NA	NA	NA	NA	NA	NA	NA	NA	NA	NA	NA
Attie_DO511	Attie_DO511	NA	NA	NA	NA	NA	NA	NA	NA	NA	NA	NA	NA	NA	NA	NA	NA	NA	NA	NA	NA	NA	NA	NA	NA	NA	NA	NA	NA	NA	NA	NA	0.0706080450731887	0.0427870081729366	-0.243455298211725	0.337738036557915	0.0370295941245823	0.805165137615321	NA	NA	NA	NA	NA	NA	NA	NA	NA	NA	NA
Attie_DO512	Attie_DO512	NA	NA	NA	NA	NA	NA	NA	NA	NA	NA	NA	NA	NA	NA	NA	NA	NA	NA	NA	NA	NA	NA	NA	NA	NA	NA	NA	NA	NA	NA	NA	-1.22519820902422	-0.563925711588708	-1.20238317265815	-0.751866658040626	0.888976185432393	-0.00728016221467001	NA	NA	NA	NA	NA	NA	NA	NA	NA	NA	NA
Attie_DO513	Attie_DO513	NA	NA	NA	NA	NA	NA	NA	NA	NA	NA	NA	NA	NA	NA	NA	NA	NA	NA	NA	NA	NA	NA	NA	NA	NA	NA	NA	NA	NA	NA	NA	-0.797391303594302	-0.595884882583072	-0.919913691905185	-0.868886609022189	-0.602229256199008	-0.640828071380616	NA	NA	NA	NA	NA	NA	NA	NA	NA	NA	NA
Attie_DO514	Attie_DO514	NA	NA	NA	NA	NA	NA	NA	NA	NA	NA	NA	NA	NA	NA	NA	NA	NA	NA	NA	NA	NA	NA	NA	NA	NA	NA	NA	NA	NA	NA	NA	-1.05783951236834	-0.115114218473022	-0.200539252624416	-0.145170407532622	0.739884324616788	-0.083721638325999	NA	NA	NA	NA	NA	NA	NA	NA	NA	NA	NA
Attie_DO515	Attie_DO515	NA	NA	NA	NA	NA	NA	NA	NA	NA	NA	NA	NA	NA	NA	NA	NA	NA	NA	NA	NA	NA	NA	NA	NA	NA	NA	NA	NA	NA	NA	NA	-0.192984548572776	0.310292768262701	0.572761826986909	-0.512991912627152	1.38994108051988	0.257970113838368	NA	NA	NA	NA	NA	NA	NA	NA	NA	NA	NA
Attie_DO516	Attie_DO516	NA	NA	NA	NA	NA	NA	NA	NA	NA	NA	NA	NA	NA	NA	NA	NA	NA	NA	NA	NA	NA	NA	NA	NA	NA	NA	NA	NA	NA	NA	NA	-2.15714089881572	0.301448203412015	-0.238551298432875	-0.692603278325443	1.11782060788215	1.52664624151527	NA	NA	NA	NA	NA	NA	NA	NA	NA	NA	NA
Attie_DO517	Attie_DO517	NA	NA	NA	NA	NA	NA	NA	NA	NA	NA	NA	NA	NA	NA	NA	NA	NA	NA	NA	NA	NA	NA	NA	NA	NA	NA	NA	NA	NA	NA	NA	0.0213194763445346	-0.400635986580701	0.564917119905529	0.0535395990728414	-1.47979952603035	-0.154250107531386	NA	NA	NA	NA	NA	NA	NA	NA	NA	NA	NA
Attie_DO518	Attie_DO518	NA	NA	NA	NA	NA	NA	NA	NA	NA	NA	NA	NA	NA	NA	NA	NA	NA	NA	NA	NA	NA	NA	NA	NA	NA	NA	NA	NA	NA	NA	NA	-1.7717169624598	0.0316715009554752	0.150585635311207	-0.610430592034664	0.0187320966882761	0.705941390913361	NA	NA	NA	NA	NA	NA	NA	NA	NA	NA	NA
Attie_DO519	Attie_DO519	NA	NA	NA	NA	NA	NA	NA	NA	NA	NA	NA	NA	NA	NA	NA	NA	NA	NA	NA	NA	NA	NA	NA	NA	NA	NA	NA	NA	NA	NA	NA	0.374868845590148	0.0433755170749862	-0.754754942332449	0.224045089509327	0.544742444593482	1.01337698802956	NA	NA	NA	NA	NA	NA	NA	NA	NA	NA	NA
Attie_DO520	Attie_DO520	NA	NA	NA	NA	NA	NA	NA	NA	NA	NA	NA	NA	NA	NA	NA	NA	NA	NA	NA	NA	NA	NA	NA	NA	NA	NA	NA	NA	NA	NA	NA	-0.784109052058738	0.192336098363022	-0.0973108197223574	0.12869519476901	1.12478446912854	0.426396596656172	NA	NA	NA	NA	NA	NA	NA	NA	NA	NA	NA
Attie_DO521	Attie_DO521	NA	NA	NA	NA	NA	NA	NA	NA	NA	NA	NA	NA	NA	NA	NA	NA	NA	NA	NA	NA	NA	NA	NA	NA	NA	NA	NA	NA	NA	NA	NA	0.384950193603966	0.402380715258488	0.542067664245684	0.645343176987711	0.00555862100812051	0.342547187685317	NA	NA	NA	NA	NA	NA	NA	NA	NA	NA	NA
Attie_DO522	Attie_DO522	NA	NA	NA	NA	NA	NA	NA	NA	NA	NA	NA	NA	NA	NA	NA	NA	NA	NA	NA	NA	NA	NA	NA	NA	NA	NA	NA	NA	NA	NA	NA	-1.43678832570019	-0.39847934050108	-1.074058903354	-0.339206891804377	0.367159066042437	-0.406296338062095	NA	NA	NA	NA	NA	NA	NA	NA	NA	NA	NA
Attie_DO523	Attie_DO523	NA	NA	NA	NA	NA	NA	NA	NA	NA	NA	NA	NA	NA	NA	NA	NA	NA	NA	NA	NA	NA	NA	NA	NA	NA	NA	NA	NA	NA	NA	NA	-0.0488719914880367	1.01945973547091	0.731240303408224	0.233438359089215	0.27648490026834	-0.548921577014933	NA	NA	NA	NA	NA	NA	NA	NA	NA	NA	NA
Attie_DO524	Attie_DO524	NA	NA	NA	NA	NA	NA	NA	NA	NA	NA	NA	NA	NA	NA	NA	NA	NA	NA	NA	NA	NA	NA	NA	NA	NA	NA	NA	NA	NA	NA	NA	2.40829632971904	1.72337436848038	2.41414679659011	-1.61775354940879	-0.460121798004638	-2.61099592086719	NA	NA	NA	NA	NA	NA	NA	NA	NA	NA	NA
Attie_DO525	Attie_DO525	NA	NA	NA	NA	NA	NA	NA	NA	NA	NA	NA	NA	NA	NA	NA	NA	NA	NA	NA	NA	NA	NA	NA	NA	NA	NA	NA	NA	NA	NA	NA	-0.0216417053203967	-0.375518976090589	-0.576673320221543	0.504445894747118	-2.17478447429491	-1.05368344675645	NA	NA	NA	NA	NA	NA	NA	NA	NA	NA	NA
Attie_DO526	Attie_DO526	NA	NA	NA	NA	NA	NA	NA	NA	NA	NA	NA	NA	NA	NA	NA	NA	NA	NA	NA	NA	NA	NA	NA	NA	NA	NA	NA	NA	NA	NA	NA	-0.661717942853669	-0.377741560639696	-0.320564251803713	-0.221811658077113	0.171904689351381	0.0479951678476305	NA	NA	NA	NA	NA	NA	NA	NA	NA	NA	NA
Attie_DO527	Attie_DO527	NA	NA	NA	NA	NA	NA	NA	NA	NA	NA	NA	NA	NA	NA	NA	NA	NA	NA	NA	NA	NA	NA	NA	NA	NA	NA	NA	NA	NA	NA	NA	0.633650934726765	-0.254884754076306	0.132010189630265	1.25476024412956	-0.0899383996497227	-0.713491970667691	NA	NA	NA	NA	NA	NA	NA	NA	NA	NA	NA
Attie_DO528	Attie_DO528	NA	NA	NA	NA	NA	NA	NA	NA	NA	NA	NA	NA	NA	NA	NA	NA	NA	NA	NA	NA	NA	NA	NA	NA	NA	NA	NA	NA	NA	NA	NA	1.20354512935955	1.27181368278598	0.164636656004617	0.74722903755113	1.49569610640588	0.02438963085755	NA	NA	NA	NA	NA	NA	NA	NA	NA	NA	NA
Attie_DO529	Attie_DO529	NA	NA	NA	NA	NA	NA	NA	NA	NA	NA	NA	NA	NA	NA	NA	NA	NA	NA	NA	NA	NA	NA	NA	NA	NA	NA	NA	NA	NA	NA	NA	-0.321487019773845	0.360329649489262	-0.312939431508384	-0.0463327089096414	-1.23044003614201	-0.269075996869693	NA	NA	NA	NA	NA	NA	NA	NA	NA	NA	NA
Attie_DO530	Attie_DO530	NA	NA	NA	NA	NA	NA	NA	NA	NA	NA	NA	NA	NA	NA	NA	NA	NA	NA	NA	NA	NA	NA	NA	NA	NA	NA	NA	NA	NA	NA	NA	1.04299682677948	0.740914628575861	0.307774037261428	0.937406914233065	0.863576985880421	1.07025516691654	NA	NA	NA	NA	NA	NA	NA	NA	NA	NA	NA
Attie_DO531	Attie_DO531	NA	NA	NA	NA	NA	NA	NA	NA	NA	NA	NA	NA	NA	NA	NA	NA	NA	NA	NA	NA	NA	NA	NA	NA	NA	NA	NA	NA	NA	NA	NA	-0.404631776731794	-0.961457961425831	-1.22357334560348	-0.362580157864093	-0.680695416392321	-0.89430067398345	NA	NA	NA	NA	NA	NA	NA	NA	NA	NA	NA
Attie_DO532	Attie_DO532	NA	NA	NA	NA	NA	NA	NA	NA	NA	NA	NA	NA	NA	NA	NA	NA	NA	NA	NA	NA	NA	NA	NA	NA	NA	NA	NA	NA	NA	NA	NA	-0.474006407832556	-0.524292509736012	0.793196619515603	-0.979455063229805	-0.509173516289635	0.129679938885572	NA	NA	NA	NA	NA	NA	NA	NA	NA	NA	NA
Attie_DO533	Attie_DO533	NA	NA	NA	NA	NA	NA	NA	NA	NA	NA	NA	NA	NA	NA	NA	NA	NA	NA	NA	NA	NA	NA	NA	NA	NA	NA	NA	NA	NA	NA	NA	-0.523428914026715	-0.512708027428857	0.902258740656941	0.225428754294993	1.61411465556646	0.745139090531535	NA	NA	NA	NA	NA	NA	NA	NA	NA	NA	NA
Attie_DO534	Attie_DO534	NA	NA	NA	NA	NA	NA	NA	NA	NA	NA	NA	NA	NA	NA	NA	NA	NA	NA	NA	NA	NA	NA	NA	NA	NA	NA	NA	NA	NA	NA	NA	-0.438232179601299	0.34269513081087	0.447140876563368	-0.812995049887689	1.20258981191425	1.15452740018291	NA	NA	NA	NA	NA	NA	NA	NA	NA	NA	NA
Attie_DO535	Attie_DO535	NA	NA	NA	NA	NA	NA	NA	NA	NA	NA	NA	NA	NA	NA	NA	NA	NA	NA	NA	NA	NA	NA	NA	NA	NA	NA	NA	NA	NA	NA	NA	0.912075526750064	0.766485402386165	1.19868805029097	0.61744858277578	2.63800757770089	1.60519841255685	NA	NA	NA	NA	NA	NA	NA	NA	NA	NA	NA
Attie_DO536	Attie_DO536	NA	NA	NA	NA	NA	NA	NA	NA	NA	NA	NA	NA	NA	NA	NA	NA	NA	NA	NA	NA	NA	NA	NA	NA	NA	NA	NA	NA	NA	NA	NA	1.48062925597197	1.5350791779576	0.37917626331246	1.240334689371	0.975542551814797	0.697732806367809	NA	NA	NA	NA	NA	NA	NA	NA	NA	NA	NA
Attie_DO537	Attie_DO537	NA	NA	NA	NA	NA	NA	NA	NA	NA	NA	NA	NA	NA	NA	NA	NA	NA	NA	NA	NA	NA	NA	NA	NA	NA	NA	NA	NA	NA	NA	NA	-1.05288438932289	0.12496195809649	0.395963846102518	0.0077293870493864	0.263609812802942	1.70653347143145	NA	NA	NA	NA	NA	NA	NA	NA	NA	NA	NA
Attie_DO538	Attie_DO538	NA	NA	NA	NA	NA	NA	NA	NA	NA	NA	NA	NA	NA	NA	NA	NA	NA	NA	NA	NA	NA	NA	NA	NA	NA	NA	NA	NA	NA	NA	NA	-1.63167210163908	0.303916210808209	0.00644667236356167	-1.04681091710711	0.000944499923735263	1.08149197326892	NA	NA	NA	NA	NA	NA	NA	NA	NA	NA	NA
Attie_DO539	Attie_DO539	NA	NA	NA	NA	NA	NA	NA	NA	NA	NA	NA	NA	NA	NA	NA	NA	NA	NA	NA	NA	NA	NA	NA	NA	NA	NA	NA	NA	NA	NA	NA	-0.638310407539196	0.0358319872351243	-0.72620961608072	0.565061539570947	-0.631111312981436	-0.257917626647936	NA	NA	NA	NA	NA	NA	NA	NA	NA	NA	NA
Attie_DO540	Attie_DO540	NA	NA	NA	NA	NA	NA	NA	NA	NA	NA	NA	NA	NA	NA	NA	NA	NA	NA	NA	NA	NA	NA	NA	NA	NA	NA	NA	NA	NA	NA	NA	-0.700895621737159	0.336828381205215	-0.0214537333025081	0.260252877193514	-1.53149624836362	0.52344103356342	NA	NA	NA	NA	NA	NA	NA	NA	NA	NA	NA
Attie_DO541	Attie_DO541	NA	NA	NA	NA	NA	NA	NA	NA	NA	NA	NA	NA	NA	NA	NA	NA	NA	NA	NA	NA	NA	NA	NA	NA	NA	NA	NA	NA	NA	NA	NA	-0.519916350694671	-0.483845585887422	-0.399096785583945	0.163708362663781	-0.0342782053891692	-0.253580705500492	NA	NA	NA	NA	NA	NA	NA	NA	NA	NA	NA
Attie_DO542	Attie_DO542	NA	NA	NA	NA	NA	NA	NA	NA	NA	NA	NA	NA	NA	NA	NA	NA	NA	NA	NA	NA	NA	NA	NA	NA	NA	NA	NA	NA	NA	NA	NA	1.7050742661743	1.53883185339755	1.17502702067289	2.0673812743215	-0.202411821568996	0.00146274166481751	NA	NA	NA	NA	NA	NA	NA	NA	NA	NA	NA
Attie_DO543	Attie_DO543	NA	NA	NA	NA	NA	NA	NA	NA	NA	NA	NA	NA	NA	NA	NA	NA	NA	NA	NA	NA	NA	NA	NA	NA	NA	NA	NA	NA	NA	NA	NA	0.0962745939040413	0.66344538020322	0.525944198468738	0.700182379212873	-0.766636073673189	-0.559388422802052	NA	NA	NA	NA	NA	NA	NA	NA	NA	NA	NA
Attie_DO544	Attie_DO544	NA	NA	NA	NA	NA	NA	NA	NA	NA	NA	NA	NA	NA	NA	NA	NA	NA	NA	NA	NA	NA	NA	NA	NA	NA	NA	NA	NA	NA	NA	NA	0.223835859252081	1.83961824693919	1.57486802002782	1.13721844759	1.12167732162992	0.063633538228804	NA	NA	NA	NA	NA	NA	NA	NA	NA	NA	NA
Attie_DO545	Attie_DO545	NA	NA	NA	NA	NA	NA	NA	NA	NA	NA	NA	NA	NA	NA	NA	NA	NA	NA	NA	NA	NA	NA	NA	NA	NA	NA	NA	NA	NA	NA	NA	1.88986866729967	0.554909041262113	1.66598007441612	0.391321519052406	1.97101530575875	2.04993777533511	NA	NA	NA	NA	NA	NA	NA	NA	NA	NA	NA
Attie_DO546	Attie_DO546	NA	NA	NA	NA	NA	NA	NA	NA	NA	NA	NA	NA	NA	NA	NA	NA	NA	NA	NA	NA	NA	NA	NA	NA	NA	NA	NA	NA	NA	NA	NA	0.886927021294624	0.954143478160306	0.25836948120424	2.49503436576116	0.353657898537224	-0.15736226870095	NA	NA	NA	NA	NA	NA	NA	NA	NA	NA	NA
Attie_DO547	Attie_DO547	NA	NA	NA	NA	NA	NA	NA	NA	NA	NA	NA	NA	NA	NA	NA	NA	NA	NA	NA	NA	NA	NA	NA	NA	NA	NA	NA	NA	NA	NA	NA	2.53528558050199	0.621402645977932	1.1333435768881	-1.94167006294692	1.80244731287217	0.99819521434257	NA	NA	NA	NA	NA	NA	NA	NA	NA	NA	NA
Attie_DO548	Attie_DO548	NA	NA	NA	NA	NA	NA	NA	NA	NA	NA	NA	NA	NA	NA	NA	NA	NA	NA	NA	NA	NA	NA	NA	NA	NA	NA	NA	NA	NA	NA	NA	-0.13048955175103	-0.288676099606182	-0.355887494264297	0.091995403733336	0.0416099314992843	0.0262831603130419	NA	NA	NA	NA	NA	NA	NA	NA	NA	NA	NA
Attie_DO549	Attie_DO549	NA	NA	NA	NA	NA	NA	NA	NA	NA	NA	NA	NA	NA	NA	NA	NA	NA	NA	NA	NA	NA	NA	NA	NA	NA	NA	NA	NA	NA	NA	NA	-0.304584089407603	-0.156910209040464	0.231073167580133	-0.802896414101383	-1.23781577131494	-1.47564041958212	NA	NA	NA	NA	NA	NA	NA	NA	NA	NA	NA
Attie_DO550	Attie_DO550	NA	NA	NA	NA	NA	NA	NA	NA	NA	NA	NA	NA	NA	NA	NA	NA	NA	NA	NA	NA	NA	NA	NA	NA	NA	NA	NA	NA	NA	NA	NA	-0.178220708301864	-0.128118703754373	-1.04864653037146	-2.27765470566049	0.0586978815183325	-1.60225458644146	NA	NA	NA	NA	NA	NA	NA	NA	NA	NA	NA
Attie_DO551	Attie_DO551	NA	NA	NA	NA	NA	NA	NA	NA	NA	NA	NA	NA	NA	NA	NA	NA	NA	NA	NA	NA	NA	NA	NA	NA	NA	NA	NA	NA	NA	NA	NA	0.289237560104104	0.411218854323627	0.0550263397941585	0.752084841829933	1.27367876144541	-0.0706838405553985	NA	NA	NA	NA	NA	NA	NA	NA	NA	NA	NA
Attie_DO552	Attie_DO552	NA	NA	NA	NA	NA	NA	NA	NA	NA	NA	NA	NA	NA	NA	NA	NA	NA	NA	NA	NA	NA	NA	NA	NA	NA	NA	NA	NA	NA	NA	NA	0.265151240166363	-0.0725337946091244	-0.496468115267813	0.432530145034491	0.696022938946318	0.14605102904189	NA	NA	NA	NA	NA	NA	NA	NA	NA	NA	NA
Attie_DO553	Attie_DO553	NA	NA	NA	NA	NA	NA	NA	NA	NA	NA	NA	NA	NA	NA	NA	NA	NA	NA	NA	NA	NA	NA	NA	NA	NA	NA	NA	NA	NA	NA	NA	1.07293317286725	-0.598188875895852	-0.801619339987819	-0.542750094309793	0.238122483180939	-1.09108480733275	NA	NA	NA	NA	NA	NA	NA	NA	NA	NA	NA
Attie_DO554	Attie_DO554	NA	NA	NA	NA	NA	NA	NA	NA	NA	NA	NA	NA	NA	NA	NA	NA	NA	NA	NA	NA	NA	NA	NA	NA	NA	NA	NA	NA	NA	NA	NA	1.12041981057091	0.0765314091554858	-0.489569476807077	0.319067155426582	0.0375061144735099	-1.8452979318334	NA	NA	NA	NA	NA	NA	NA	NA	NA	NA	NA
Attie_DO555	Attie_DO555	NA	NA	NA	NA	NA	NA	NA	NA	NA	NA	NA	NA	NA	NA	NA	NA	NA	NA	NA	NA	NA	NA	NA	NA	NA	NA	NA	NA	NA	NA	NA	-0.238277547358549	0.236510335092341	1.22162588955179	0.67350537651894	-0.140510201642237	-0.243426315981119	NA	NA	NA	NA	NA	NA	NA	NA	NA	NA	NA
Attie_DO556	Attie_DO556	NA	NA	NA	NA	NA	NA	NA	NA	NA	NA	NA	NA	NA	NA	NA	NA	NA	NA	NA	NA	NA	NA	NA	NA	NA	NA	NA	NA	NA	NA	NA	0.658606800583909	-0.0679005661255094	0.295982601043837	0.393803158751415	1.20635491637917	0.159044024424855	NA	NA	NA	NA	NA	NA	NA	NA	NA	NA	NA
Attie_DO557	Attie_DO557	NA	NA	NA	NA	NA	NA	NA	NA	NA	NA	NA	NA	NA	NA	NA	NA	NA	NA	NA	NA	NA	NA	NA	NA	NA	NA	NA	NA	NA	NA	NA	-1.10623134156503	-0.128701227098166	-1.12146042432223	0.0965023177180173	0.746008096665815	0.247570657883834	NA	NA	NA	NA	NA	NA	NA	NA	NA	NA	NA
Attie_DO558	Attie_DO558	NA	NA	NA	NA	NA	NA	NA	NA	NA	NA	NA	NA	NA	NA	NA	NA	NA	NA	NA	NA	NA	NA	NA	NA	NA	NA	NA	NA	NA	NA	NA	0.450240011243158	-0.647520828967278	-0.231861655797351	0.871954532151481	0.723819552857945	-0.11323404851919	NA	NA	NA	NA	NA	NA	NA	NA	NA	NA	NA
Attie_DO559	Attie_DO559	NA	NA	NA	NA	NA	NA	NA	NA	NA	NA	NA	NA	NA	NA	NA	NA	NA	NA	NA	NA	NA	NA	NA	NA	NA	NA	NA	NA	NA	NA	NA	-1.08416163269262	-0.349945776774726	-0.932494119955461	0.439037960329092	0.613767657451607	-0.414357441566871	NA	NA	NA	NA	NA	NA	NA	NA	NA	NA	NA
Attie_DO560	Attie_DO560	NA	NA	NA	NA	NA	NA	NA	NA	NA	NA	NA	NA	NA	NA	NA	NA	NA	NA	NA	NA	NA	NA	NA	NA	NA	NA	NA	NA	NA	NA	NA	1.34618710540106	0.129838351152643	-1.48316844397567	-1.62979229798753	-0.936966889011063	-1.31353328538171	NA	NA	NA	NA	NA	NA	NA	NA	NA	NA	NA
bone_1	bone_1	NA	NA	NA	NA	NA	NA	NA	NA	NA	NA	NA	NA	NA	NA	NA	NA	NA	NA	NA	NA	NA	NA	NA	NA	NA	NA	NA	NA	NA	NA	NA	NA	NA	NA	NA	NA	NA	NA	NA	NA	NA	NA	NA	NA	NA	NA	NA	NA
bone_2	bone_2	NA	NA	NA	NA	NA	NA	NA	NA	NA	NA	NA	NA	NA	NA	NA	NA	NA	NA	NA	NA	NA	NA	NA	NA	NA	NA	NA	NA	NA	NA	NA	NA	NA	NA	NA	NA	NA	NA	NA	NA	NA	NA	NA	NA	NA	NA	NA	NA
bone_3	bone_3	NA	NA	NA	NA	NA	NA	NA	NA	NA	NA	NA	NA	NA	NA	NA	NA	NA	NA	NA	NA	NA	NA	NA	NA	NA	NA	NA	NA	NA	NA	NA	NA	NA	NA	NA	NA	NA	NA	NA	NA	NA	NA	NA	NA	NA	NA	NA	NA
bone_5	bone_5	NA	NA	NA	NA	NA	NA	NA	NA	NA	NA	NA	NA	NA	NA	NA	NA	NA	NA	NA	NA	NA	NA	NA	NA	NA	NA	NA	NA	NA	NA	NA	NA	NA	NA	NA	NA	NA	NA	NA	NA	NA	NA	NA	NA	NA	NA	NA	NA
bone_7	bone_7	NA	NA	NA	NA	NA	NA	NA	NA	NA	NA	NA	NA	NA	NA	NA	NA	NA	NA	NA	NA	NA	NA	NA	NA	NA	NA	NA	NA	NA	NA	NA	NA	NA	NA	NA	NA	NA	NA	NA	NA	NA	NA	NA	NA	NA	NA	NA	NA
bone_8	bone_8	NA	NA	NA	NA	NA	NA	NA	NA	NA	NA	NA	NA	NA	NA	NA	NA	NA	NA	NA	NA	NA	NA	NA	NA	NA	NA	NA	NA	NA	NA	NA	NA	NA	NA	NA	NA	NA	NA	NA	NA	NA	NA	NA	NA	NA	NA	NA	NA
bone_12	bone_12	NA	NA	NA	NA	NA	NA	NA	NA	NA	NA	NA	NA	NA	NA	NA	NA	NA	NA	NA	NA	NA	NA	NA	NA	NA	NA	NA	NA	NA	NA	NA	NA	NA	NA	NA	NA	NA	NA	NA	NA	NA	NA	NA	NA	NA	NA	NA	NA
bone_13	bone_13	NA	NA	NA	NA	NA	NA	NA	NA	NA	NA	NA	NA	NA	NA	NA	NA	NA	NA	NA	NA	NA	NA	NA	NA	NA	NA	NA	NA	NA	NA	NA	NA	NA	NA	NA	NA	NA	NA	NA	NA	NA	NA	NA	NA	NA	NA	NA	NA
bone_14	bone_14	NA	NA	NA	NA	NA	NA	NA	NA	NA	NA	NA	NA	NA	NA	NA	NA	NA	NA	NA	NA	NA	NA	NA	NA	NA	NA	NA	NA	NA	NA	NA	NA	NA	NA	NA	NA	NA	NA	NA	NA	NA	NA	NA	NA	NA	NA	NA	NA
bone_15	bone_15	NA	NA	NA	NA	NA	NA	NA	NA	NA	NA	NA	NA	NA	NA	NA	NA	NA	NA	NA	NA	NA	NA	NA	NA	NA	NA	NA	NA	NA	NA	NA	NA	NA	NA	NA	NA	NA	NA	NA	NA	NA	NA	NA	NA	NA	NA	NA	NA
bone_18	bone_18	NA	NA	NA	NA	NA	NA	NA	NA	NA	NA	NA	NA	NA	NA	NA	NA	NA	NA	NA	NA	NA	NA	NA	NA	NA	NA	NA	NA	NA	NA	NA	NA	NA	NA	NA	NA	NA	NA	NA	NA	NA	NA	NA	NA	NA	NA	NA	NA
bone_19	bone_19	NA	NA	NA	NA	NA	NA	NA	NA	NA	NA	NA	NA	NA	NA	NA	NA	NA	NA	NA	NA	NA	NA	NA	NA	NA	NA	NA	NA	NA	NA	NA	NA	NA	NA	NA	NA	NA	NA	NA	NA	NA	NA	NA	NA	NA	NA	NA	NA
bone_23	bone_23	NA	NA	NA	NA	NA	NA	NA	NA	NA	NA	NA	NA	NA	NA	NA	NA	NA	NA	NA	NA	NA	NA	NA	NA	NA	NA	NA	NA	NA	NA	NA	NA	NA	NA	NA	NA	NA	NA	NA	NA	NA	NA	NA	NA	NA	NA	NA	NA
bone_24	bone_24	NA	NA	NA	NA	NA	NA	NA	NA	NA	NA	NA	NA	NA	NA	NA	NA	NA	NA	NA	NA	NA	NA	NA	NA	NA	NA	NA	NA	NA	NA	NA	NA	NA	NA	NA	NA	NA	NA	NA	NA	NA	NA	NA	NA	NA	NA	NA	NA
bone_31	bone_31	NA	NA	NA	NA	NA	NA	NA	NA	NA	NA	NA	NA	NA	NA	NA	NA	NA	NA	NA	NA	NA	NA	NA	NA	NA	NA	NA	NA	NA	NA	NA	NA	NA	NA	NA	NA	NA	NA	NA	NA	NA	NA	NA	NA	NA	NA	NA	NA
bone_32	bone_32	NA	NA	NA	NA	NA	NA	NA	NA	NA	NA	NA	NA	NA	NA	NA	NA	NA	NA	NA	NA	NA	NA	NA	NA	NA	NA	NA	NA	NA	NA	NA	NA	NA	NA	NA	NA	NA	NA	NA	NA	NA	NA	NA	NA	NA	NA	NA	NA
bone_33	bone_33	NA	NA	NA	NA	NA	NA	NA	NA	NA	NA	NA	NA	NA	NA	NA	NA	NA	NA	NA	NA	NA	NA	NA	NA	NA	NA	NA	NA	NA	NA	NA	NA	NA	NA	NA	NA	NA	NA	NA	NA	NA	NA	NA	NA	NA	NA	NA	NA
bone_34	bone_34	NA	NA	NA	NA	NA	NA	NA	NA	NA	NA	NA	NA	NA	NA	NA	NA	NA	NA	NA	NA	NA	NA	NA	NA	NA	NA	NA	NA	NA	NA	NA	NA	NA	NA	NA	NA	NA	NA	NA	NA	NA	NA	NA	NA	NA	NA	NA	NA
bone_36	bone_36	NA	NA	NA	NA	NA	NA	NA	NA	NA	NA	NA	NA	NA	NA	NA	NA	NA	NA	NA	NA	NA	NA	NA	NA	NA	NA	NA	NA	NA	NA	NA	NA	NA	NA	NA	NA	NA	NA	NA	NA	NA	NA	NA	NA	NA	NA	NA	NA
bone_37	bone_37	NA	NA	NA	NA	NA	NA	NA	NA	NA	NA	NA	NA	NA	NA	NA	NA	NA	NA	NA	NA	NA	NA	NA	NA	NA	NA	NA	NA	NA	NA	NA	NA	NA	NA	NA	NA	NA	NA	NA	NA	NA	NA	NA	NA	NA	NA	NA	NA
bone_42	bone_42	NA	NA	NA	NA	NA	NA	NA	NA	NA	NA	NA	NA	NA	NA	NA	NA	NA	NA	NA	NA	NA	NA	NA	NA	NA	NA	NA	NA	NA	NA	NA	NA	NA	NA	NA	NA	NA	NA	NA	NA	NA	NA	NA	NA	NA	NA	NA	NA
bone_43	bone_43	NA	NA	NA	NA	NA	NA	NA	NA	NA	NA	NA	NA	NA	NA	NA	NA	NA	NA	NA	NA	NA	NA	NA	NA	NA	NA	NA	NA	NA	NA	NA	NA	NA	NA	NA	NA	NA	NA	NA	NA	NA	NA	NA	NA	NA	NA	NA	NA
bone_44	bone_44	NA	NA	NA	NA	NA	NA	NA	NA	NA	NA	NA	NA	NA	NA	NA	NA	NA	NA	NA	NA	NA	NA	NA	NA	NA	NA	NA	NA	NA	NA	NA	NA	NA	NA	NA	NA	NA	NA	NA	NA	NA	NA	NA	NA	NA	NA	NA	NA
bone_45	bone_45	NA	NA	NA	NA	NA	NA	NA	NA	NA	NA	NA	NA	NA	NA	NA	NA	NA	NA	NA	NA	NA	NA	NA	NA	NA	NA	NA	NA	NA	NA	NA	NA	NA	NA	NA	NA	NA	NA	NA	NA	NA	NA	NA	NA	NA	NA	NA	NA
bone_48	bone_48	NA	NA	NA	NA	NA	NA	NA	NA	NA	NA	NA	NA	NA	NA	NA	NA	NA	NA	NA	NA	NA	NA	NA	NA	NA	NA	NA	NA	NA	NA	NA	NA	NA	NA	NA	NA	NA	NA	NA	NA	NA	NA	NA	NA	NA	NA	NA	NA
bone_50	bone_50	NA	NA	NA	NA	NA	NA	NA	NA	NA	NA	NA	NA	NA	NA	NA	NA	NA	NA	NA	NA	NA	NA	NA	NA	NA	NA	NA	NA	NA	NA	NA	NA	NA	NA	NA	NA	NA	NA	NA	NA	NA	NA	NA	NA	NA	NA	NA	NA
bone_52	bone_52	NA	NA	NA	NA	NA	NA	NA	NA	NA	NA	NA	NA	NA	NA	NA	NA	NA	NA	NA	NA	NA	NA	NA	NA	NA	NA	NA	NA	NA	NA	NA	NA	NA	NA	NA	NA	NA	NA	NA	NA	NA	NA	NA	NA	NA	NA	NA	NA
bone_53	bone_53	NA	NA	NA	NA	NA	NA	NA	NA	NA	NA	NA	NA	NA	NA	NA	NA	NA	NA	NA	NA	NA	NA	NA	NA	NA	NA	NA	NA	NA	NA	NA	NA	NA	NA	NA	NA	NA	NA	NA	NA	NA	NA	NA	NA	NA	NA	NA	NA
bone_58	bone_58	NA	NA	NA	NA	NA	NA	NA	NA	NA	NA	NA	NA	NA	NA	NA	NA	NA	NA	NA	NA	NA	NA	NA	NA	NA	NA	NA	NA	NA	NA	NA	NA	NA	NA	NA	NA	NA	NA	NA	NA	NA	NA	NA	NA	NA	NA	NA	NA
bone_59	bone_59	NA	NA	NA	NA	NA	NA	NA	NA	NA	NA	NA	NA	NA	NA	NA	NA	NA	NA	NA	NA	NA	NA	NA	NA	NA	NA	NA	NA	NA	NA	NA	NA	NA	NA	NA	NA	NA	NA	NA	NA	NA	NA	NA	NA	NA	NA	NA	NA
bone_63	bone_63	NA	NA	NA	NA	NA	NA	NA	NA	NA	NA	NA	NA	NA	NA	NA	NA	NA	NA	NA	NA	NA	NA	NA	NA	NA	NA	NA	NA	NA	NA	NA	NA	NA	NA	NA	NA	NA	NA	NA	NA	NA	NA	NA	NA	NA	NA	NA	NA
bone_65	bone_65	NA	NA	NA	NA	NA	NA	NA	NA	NA	NA	NA	NA	NA	NA	NA	NA	NA	NA	NA	NA	NA	NA	NA	NA	NA	NA	NA	NA	NA	NA	NA	NA	NA	NA	NA	NA	NA	NA	NA	NA	NA	NA	NA	NA	NA	NA	NA	NA
bone_66	bone_66	NA	NA	NA	NA	NA	NA	NA	NA	NA	NA	NA	NA	NA	NA	NA	NA	NA	NA	NA	NA	NA	NA	NA	NA	NA	NA	NA	NA	NA	NA	NA	NA	NA	NA	NA	NA	NA	NA	NA	NA	NA	NA	NA	NA	NA	NA	NA	NA
bone_67	bone_67	NA	NA	NA	NA	NA	NA	NA	NA	NA	NA	NA	NA	NA	NA	NA	NA	NA	NA	NA	NA	NA	NA	NA	NA	NA	NA	NA	NA	NA	NA	NA	NA	NA	NA	NA	NA	NA	NA	NA	NA	NA	NA	NA	NA	NA	NA	NA	NA
bone_69	bone_69	NA	NA	NA	NA	NA	NA	NA	NA	NA	NA	NA	NA	NA	NA	NA	NA	NA	NA	NA	NA	NA	NA	NA	NA	NA	NA	NA	NA	NA	NA	NA	NA	NA	NA	NA	NA	NA	NA	NA	NA	NA	NA	NA	NA	NA	NA	NA	NA
bone_70	bone_70	NA	NA	NA	NA	NA	NA	NA	NA	NA	NA	NA	NA	NA	NA	NA	NA	NA	NA	NA	NA	NA	NA	NA	NA	NA	NA	NA	NA	NA	NA	NA	NA	NA	NA	NA	NA	NA	NA	NA	NA	NA	NA	NA	NA	NA	NA	NA	NA
bone_72	bone_72	NA	NA	NA	NA	NA	NA	NA	NA	NA	NA	NA	NA	NA	NA	NA	NA	NA	NA	NA	NA	NA	NA	NA	NA	NA	NA	NA	NA	NA	NA	NA	NA	NA	NA	NA	NA	NA	NA	NA	NA	NA	NA	NA	NA	NA	NA	NA	NA
bone_73	bone_73	NA	NA	NA	NA	NA	NA	NA	NA	NA	NA	NA	NA	NA	NA	NA	NA	NA	NA	NA	NA	NA	NA	NA	NA	NA	NA	NA	NA	NA	NA	NA	NA	NA	NA	NA	NA	NA	NA	NA	NA	NA	NA	NA	NA	NA	NA	NA	NA
bone_74	bone_74	NA	NA	NA	NA	NA	NA	NA	NA	NA	NA	NA	NA	NA	NA	NA	NA	NA	NA	NA	NA	NA	NA	NA	NA	NA	NA	NA	NA	NA	NA	NA	NA	NA	NA	NA	NA	NA	NA	NA	NA	NA	NA	NA	NA	NA	NA	NA	NA
bone_75	bone_75	NA	NA	NA	NA	NA	NA	NA	NA	NA	NA	NA	NA	NA	NA	NA	NA	NA	NA	NA	NA	NA	NA	NA	NA	NA	NA	NA	NA	NA	NA	NA	NA	NA	NA	NA	NA	NA	NA	NA	NA	NA	NA	NA	NA	NA	NA	NA	NA
bone_80	bone_80	NA	NA	NA	NA	NA	NA	NA	NA	NA	NA	NA	NA	NA	NA	NA	NA	NA	NA	NA	NA	NA	NA	NA	NA	NA	NA	NA	NA	NA	NA	NA	NA	NA	NA	NA	NA	NA	NA	NA	NA	NA	NA	NA	NA	NA	NA	NA	NA
bone_81	bone_81	NA	NA	NA	NA	NA	NA	NA	NA	NA	NA	NA	NA	NA	NA	NA	NA	NA	NA	NA	NA	NA	NA	NA	NA	NA	NA	NA	NA	NA	NA	NA	NA	NA	NA	NA	NA	NA	NA	NA	NA	NA	NA	NA	NA	NA	NA	NA	NA
bone_84	bone_84	NA	NA	NA	NA	NA	NA	NA	NA	NA	NA	NA	NA	NA	NA	NA	NA	NA	NA	NA	NA	NA	NA	NA	NA	NA	NA	NA	NA	NA	NA	NA	NA	NA	NA	NA	NA	NA	NA	NA	NA	NA	NA	NA	NA	NA	NA	NA	NA
bone_86	bone_86	NA	NA	NA	NA	NA	NA	NA	NA	NA	NA	NA	NA	NA	NA	NA	NA	NA	NA	NA	NA	NA	NA	NA	NA	NA	NA	NA	NA	NA	NA	NA	NA	NA	NA	NA	NA	NA	NA	NA	NA	NA	NA	NA	NA	NA	NA	NA	NA
bone_87	bone_87	NA	NA	NA	NA	NA	NA	NA	NA	NA	NA	NA	NA	NA	NA	NA	NA	NA	NA	NA	NA	NA	NA	NA	NA	NA	NA	NA	NA	NA	NA	NA	NA	NA	NA	NA	NA	NA	NA	NA	NA	NA	NA	NA	NA	NA	NA	NA	NA
bone_90	bone_90	NA	NA	NA	NA	NA	NA	NA	NA	NA	NA	NA	NA	NA	NA	NA	NA	NA	NA	NA	NA	NA	NA	NA	NA	NA	NA	NA	NA	NA	NA	NA	NA	NA	NA	NA	NA	NA	NA	NA	NA	NA	NA	NA	NA	NA	NA	NA	NA
bone_91	bone_91	NA	NA	NA	NA	NA	NA	NA	NA	NA	NA	NA	NA	NA	NA	NA	NA	NA	NA	NA	NA	NA	NA	NA	NA	NA	NA	NA	NA	NA	NA	NA	NA	NA	NA	NA	NA	NA	NA	NA	NA	NA	NA	NA	NA	NA	NA	NA	NA
bone_92	bone_92	NA	NA	NA	NA	NA	NA	NA	NA	NA	NA	NA	NA	NA	NA	NA	NA	NA	NA	NA	NA	NA	NA	NA	NA	NA	NA	NA	NA	NA	NA	NA	NA	NA	NA	NA	NA	NA	NA	NA	NA	NA	NA	NA	NA	NA	NA	NA	NA
bone_96	bone_96	NA	NA	NA	NA	NA	NA	NA	NA	NA	NA	NA	NA	NA	NA	NA	NA	NA	NA	NA	NA	NA	NA	NA	NA	NA	NA	NA	NA	NA	NA	NA	NA	NA	NA	NA	NA	NA	NA	NA	NA	NA	NA	NA	NA	NA	NA	NA	NA
bone_100	bone_100	NA	NA	NA	NA	NA	NA	NA	NA	NA	NA	NA	NA	NA	NA	NA	NA	NA	NA	NA	NA	NA	NA	NA	NA	NA	NA	NA	NA	NA	NA	NA	NA	NA	NA	NA	NA	NA	NA	NA	NA	NA	NA	NA	NA	NA	NA	NA	NA
bone_101	bone_101	NA	NA	NA	NA	NA	NA	NA	NA	NA	NA	NA	NA	NA	NA	NA	NA	NA	NA	NA	NA	NA	NA	NA	NA	NA	NA	NA	NA	NA	NA	NA	NA	NA	NA	NA	NA	NA	NA	NA	NA	NA	NA	NA	NA	NA	NA	NA	NA
bone_102	bone_102	NA	NA	NA	NA	NA	NA	NA	NA	NA	NA	NA	NA	NA	NA	NA	NA	NA	NA	NA	NA	NA	NA	NA	NA	NA	NA	NA	NA	NA	NA	NA	NA	NA	NA	NA	NA	NA	NA	NA	NA	NA	NA	NA	NA	NA	NA	NA	NA
bone_103	bone_103	NA	NA	NA	NA	NA	NA	NA	NA	NA	NA	NA	NA	NA	NA	NA	NA	NA	NA	NA	NA	NA	NA	NA	NA	NA	NA	NA	NA	NA	NA	NA	NA	NA	NA	NA	NA	NA	NA	NA	NA	NA	NA	NA	NA	NA	NA	NA	NA
bone_105	bone_105	NA	NA	NA	NA	NA	NA	NA	NA	NA	NA	NA	NA	NA	NA	NA	NA	NA	NA	NA	NA	NA	NA	NA	NA	NA	NA	NA	NA	NA	NA	NA	NA	NA	NA	NA	NA	NA	NA	NA	NA	NA	NA	NA	NA	NA	NA	NA	NA
bone_108	bone_108	NA	NA	NA	NA	NA	NA	NA	NA	NA	NA	NA	NA	NA	NA	NA	NA	NA	NA	NA	NA	NA	NA	NA	NA	NA	NA	NA	NA	NA	NA	NA	NA	NA	NA	NA	NA	NA	NA	NA	NA	NA	NA	NA	NA	NA	NA	NA	NA
bone_113	bone_113	NA	NA	NA	NA	NA	NA	NA	NA	NA	NA	NA	NA	NA	NA	NA	NA	NA	NA	NA	NA	NA	NA	NA	NA	NA	NA	NA	NA	NA	NA	NA	NA	NA	NA	NA	NA	NA	NA	NA	NA	NA	NA	NA	NA	NA	NA	NA	NA
bone_115	bone_115	NA	NA	NA	NA	NA	NA	NA	NA	NA	NA	NA	NA	NA	NA	NA	NA	NA	NA	NA	NA	NA	NA	NA	NA	NA	NA	NA	NA	NA	NA	NA	NA	NA	NA	NA	NA	NA	NA	NA	NA	NA	NA	NA	NA	NA	NA	NA	NA
bone_116	bone_116	NA	NA	NA	NA	NA	NA	NA	NA	NA	NA	NA	NA	NA	NA	NA	NA	NA	NA	NA	NA	NA	NA	NA	NA	NA	NA	NA	NA	NA	NA	NA	NA	NA	NA	NA	NA	NA	NA	NA	NA	NA	NA	NA	NA	NA	NA	NA	NA
bone_117	bone_117	NA	NA	NA	NA	NA	NA	NA	NA	NA	NA	NA	NA	NA	NA	NA	NA	NA	NA	NA	NA	NA	NA	NA	NA	NA	NA	NA	NA	NA	NA	NA	NA	NA	NA	NA	NA	NA	NA	NA	NA	NA	NA	NA	NA	NA	NA	NA	NA
bone_118	bone_118	NA	NA	NA	NA	NA	NA	NA	NA	NA	NA	NA	NA	NA	NA	NA	NA	NA	NA	NA	NA	NA	NA	NA	NA	NA	NA	NA	NA	NA	NA	NA	NA	NA	NA	NA	NA	NA	NA	NA	NA	NA	NA	NA	NA	NA	NA	NA	NA
bone_119	bone_119	NA	NA	NA	NA	NA	NA	NA	NA	NA	NA	NA	NA	NA	NA	NA	NA	NA	NA	NA	NA	NA	NA	NA	NA	NA	NA	NA	NA	NA	NA	NA	NA	NA	NA	NA	NA	NA	NA	NA	NA	NA	NA	NA	NA	NA	NA	NA	NA
bone_120	bone_120	NA	NA	NA	NA	NA	NA	NA	NA	NA	NA	NA	NA	NA	NA	NA	NA	NA	NA	NA	NA	NA	NA	NA	NA	NA	NA	NA	NA	NA	NA	NA	NA	NA	NA	NA	NA	NA	NA	NA	NA	NA	NA	NA	NA	NA	NA	NA	NA
bone_121	bone_121	NA	NA	NA	NA	NA	NA	NA	NA	NA	NA	NA	NA	NA	NA	NA	NA	NA	NA	NA	NA	NA	NA	NA	NA	NA	NA	NA	NA	NA	NA	NA	NA	NA	NA	NA	NA	NA	NA	NA	NA	NA	NA	NA	NA	NA	NA	NA	NA
bone_122	bone_122	NA	NA	NA	NA	NA	NA	NA	NA	NA	NA	NA	NA	NA	NA	NA	NA	NA	NA	NA	NA	NA	NA	NA	NA	NA	NA	NA	NA	NA	NA	NA	NA	NA	NA	NA	NA	NA	NA	NA	NA	NA	NA	NA	NA	NA	NA	NA	NA
bone_123	bone_123	NA	NA	NA	NA	NA	NA	NA	NA	NA	NA	NA	NA	NA	NA	NA	NA	NA	NA	NA	NA	NA	NA	NA	NA	NA	NA	NA	NA	NA	NA	NA	NA	NA	NA	NA	NA	NA	NA	NA	NA	NA	NA	NA	NA	NA	NA	NA	NA
bone_124	bone_124	NA	NA	NA	NA	NA	NA	NA	NA	NA	NA	NA	NA	NA	NA	NA	NA	NA	NA	NA	NA	NA	NA	NA	NA	NA	NA	NA	NA	NA	NA	NA	NA	NA	NA	NA	NA	NA	NA	NA	NA	NA	NA	NA	NA	NA	NA	NA	NA
bone_125	bone_125	NA	NA	NA	NA	NA	NA	NA	NA	NA	NA	NA	NA	NA	NA	NA	NA	NA	NA	NA	NA	NA	NA	NA	NA	NA	NA	NA	NA	NA	NA	NA	NA	NA	NA	NA	NA	NA	NA	NA	NA	NA	NA	NA	NA	NA	NA	NA	NA
bone_126	bone_126	NA	NA	NA	NA	NA	NA	NA	NA	NA	NA	NA	NA	NA	NA	NA	NA	NA	NA	NA	NA	NA	NA	NA	NA	NA	NA	NA	NA	NA	NA	NA	NA	NA	NA	NA	NA	NA	NA	NA	NA	NA	NA	NA	NA	NA	NA	NA	NA
bone_127	bone_127	NA	NA	NA	NA	NA	NA	NA	NA	NA	NA	NA	NA	NA	NA	NA	NA	NA	NA	NA	NA	NA	NA	NA	NA	NA	NA	NA	NA	NA	NA	NA	NA	NA	NA	NA	NA	NA	NA	NA	NA	NA	NA	NA	NA	NA	NA	NA	NA
bone_128	bone_128	NA	NA	NA	NA	NA	NA	NA	NA	NA	NA	NA	NA	NA	NA	NA	NA	NA	NA	NA	NA	NA	NA	NA	NA	NA	NA	NA	NA	NA	NA	NA	NA	NA	NA	NA	NA	NA	NA	NA	NA	NA	NA	NA	NA	NA	NA	NA	NA
bone_129	bone_129	NA	NA	NA	NA	NA	NA	NA	NA	NA	NA	NA	NA	NA	NA	NA	NA	NA	NA	NA	NA	NA	NA	NA	NA	NA	NA	NA	NA	NA	NA	NA	NA	NA	NA	NA	NA	NA	NA	NA	NA	NA	NA	NA	NA	NA	NA	NA	NA
bone_132	bone_132	NA	NA	NA	NA	NA	NA	NA	NA	NA	NA	NA	NA	NA	NA	NA	NA	NA	NA	NA	NA	NA	NA	NA	NA	NA	NA	NA	NA	NA	NA	NA	NA	NA	NA	NA	NA	NA	NA	NA	NA	NA	NA	NA	NA	NA	NA	NA	NA
bone_133	bone_133	NA	NA	NA	NA	NA	NA	NA	NA	NA	NA	NA	NA	NA	NA	NA	NA	NA	NA	NA	NA	NA	NA	NA	NA	NA	NA	NA	NA	NA	NA	NA	NA	NA	NA	NA	NA	NA	NA	NA	NA	NA	NA	NA	NA	NA	NA	NA	NA
bone_134	bone_134	NA	NA	NA	NA	NA	NA	NA	NA	NA	NA	NA	NA	NA	NA	NA	NA	NA	NA	NA	NA	NA	NA	NA	NA	NA	NA	NA	NA	NA	NA	NA	NA	NA	NA	NA	NA	NA	NA	NA	NA	NA	NA	NA	NA	NA	NA	NA	NA
bone_135	bone_135	NA	NA	NA	NA	NA	NA	NA	NA	NA	NA	NA	NA	NA	NA	NA	NA	NA	NA	NA	NA	NA	NA	NA	NA	NA	NA	NA	NA	NA	NA	NA	NA	NA	NA	NA	NA	NA	NA	NA	NA	NA	NA	NA	NA	NA	NA	NA	NA
bone_136	bone_136	NA	NA	NA	NA	NA	NA	NA	NA	NA	NA	NA	NA	NA	NA	NA	NA	NA	NA	NA	NA	NA	NA	NA	NA	NA	NA	NA	NA	NA	NA	NA	NA	NA	NA	NA	NA	NA	NA	NA	NA	NA	NA	NA	NA	NA	NA	NA	NA
bone_137	bone_137	NA	NA	NA	NA	NA	NA	NA	NA	NA	NA	NA	NA	NA	NA	NA	NA	NA	NA	NA	NA	NA	NA	NA	NA	NA	NA	NA	NA	NA	NA	NA	NA	NA	NA	NA	NA	NA	NA	NA	NA	NA	NA	NA	NA	NA	NA	NA	NA
bone_138	bone_138	NA	NA	NA	NA	NA	NA	NA	NA	NA	NA	NA	NA	NA	NA	NA	NA	NA	NA	NA	NA	NA	NA	NA	NA	NA	NA	NA	NA	NA	NA	NA	NA	NA	NA	NA	NA	NA	NA	NA	NA	NA	NA	NA	NA	NA	NA	NA	NA
bone_139	bone_139	NA	NA	NA	NA	NA	NA	NA	NA	NA	NA	NA	NA	NA	NA	NA	NA	NA	NA	NA	NA	NA	NA	NA	NA	NA	NA	NA	NA	NA	NA	NA	NA	NA	NA	NA	NA	NA	NA	NA	NA	NA	NA	NA	NA	NA	NA	NA	NA
bone_140	bone_140	NA	NA	NA	NA	NA	NA	NA	NA	NA	NA	NA	NA	NA	NA	NA	NA	NA	NA	NA	NA	NA	NA	NA	NA	NA	NA	NA	NA	NA	NA	NA	NA	NA	NA	NA	NA	NA	NA	NA	NA	NA	NA	NA	NA	NA	NA	NA	NA
bone_141	bone_141	NA	NA	NA	NA	NA	NA	NA	NA	NA	NA	NA	NA	NA	NA	NA	NA	NA	NA	NA	NA	NA	NA	NA	NA	NA	NA	NA	NA	NA	NA	NA	NA	NA	NA	NA	NA	NA	NA	NA	NA	NA	NA	NA	NA	NA	NA	NA	NA
bone_142	bone_142	NA	NA	NA	NA	NA	NA	NA	NA	NA	NA	NA	NA	NA	NA	NA	NA	NA	NA	NA	NA	NA	NA	NA	NA	NA	NA	NA	NA	NA	NA	NA	NA	NA	NA	NA	NA	NA	NA	NA	NA	NA	NA	NA	NA	NA	NA	NA	NA
bone_143	bone_143	NA	NA	NA	NA	NA	NA	NA	NA	NA	NA	NA	NA	NA	NA	NA	NA	NA	NA	NA	NA	NA	NA	NA	NA	NA	NA	NA	NA	NA	NA	NA	NA	NA	NA	NA	NA	NA	NA	NA	NA	NA	NA	NA	NA	NA	NA	NA	NA
bone_145	bone_145	NA	NA	NA	NA	NA	NA	NA	NA	NA	NA	NA	NA	NA	NA	NA	NA	NA	NA	NA	NA	NA	NA	NA	NA	NA	NA	NA	NA	NA	NA	NA	NA	NA	NA	NA	NA	NA	NA	NA	NA	NA	NA	NA	NA	NA	NA	NA	NA
bone_146	bone_146	NA	NA	NA	NA	NA	NA	NA	NA	NA	NA	NA	NA	NA	NA	NA	NA	NA	NA	NA	NA	NA	NA	NA	NA	NA	NA	NA	NA	NA	NA	NA	NA	NA	NA	NA	NA	NA	NA	NA	NA	NA	NA	NA	NA	NA	NA	NA	NA
bone_147	bone_147	NA	NA	NA	NA	NA	NA	NA	NA	NA	NA	NA	NA	NA	NA	NA	NA	NA	NA	NA	NA	NA	NA	NA	NA	NA	NA	NA	NA	NA	NA	NA	NA	NA	NA	NA	NA	NA	NA	NA	NA	NA	NA	NA	NA	NA	NA	NA	NA
bone_148	bone_148	NA	NA	NA	NA	NA	NA	NA	NA	NA	NA	NA	NA	NA	NA	NA	NA	NA	NA	NA	NA	NA	NA	NA	NA	NA	NA	NA	NA	NA	NA	NA	NA	NA	NA	NA	NA	NA	NA	NA	NA	NA	NA	NA	NA	NA	NA	NA	NA
bone_149	bone_149	NA	NA	NA	NA	NA	NA	NA	NA	NA	NA	NA	NA	NA	NA	NA	NA	NA	NA	NA	NA	NA	NA	NA	NA	NA	NA	NA	NA	NA	NA	NA	NA	NA	NA	NA	NA	NA	NA	NA	NA	NA	NA	NA	NA	NA	NA	NA	NA
bone_150	bone_150	NA	NA	NA	NA	NA	NA	NA	NA	NA	NA	NA	NA	NA	NA	NA	NA	NA	NA	NA	NA	NA	NA	NA	NA	NA	NA	NA	NA	NA	NA	NA	NA	NA	NA	NA	NA	NA	NA	NA	NA	NA	NA	NA	NA	NA	NA	NA	NA
bone_151	bone_151	NA	NA	NA	NA	NA	NA	NA	NA	NA	NA	NA	NA	NA	NA	NA	NA	NA	NA	NA	NA	NA	NA	NA	NA	NA	NA	NA	NA	NA	NA	NA	NA	NA	NA	NA	NA	NA	NA	NA	NA	NA	NA	NA	NA	NA	NA	NA	NA
bone_152	bone_152	NA	NA	NA	NA	NA	NA	NA	NA	NA	NA	NA	NA	NA	NA	NA	NA	NA	NA	NA	NA	NA	NA	NA	NA	NA	NA	NA	NA	NA	NA	NA	NA	NA	NA	NA	NA	NA	NA	NA	NA	NA	NA	NA	NA	NA	NA	NA	NA
bone_153	bone_153	NA	NA	NA	NA	NA	NA	NA	NA	NA	NA	NA	NA	NA	NA	NA	NA	NA	NA	NA	NA	NA	NA	NA	NA	NA	NA	NA	NA	NA	NA	NA	NA	NA	NA	NA	NA	NA	NA	NA	NA	NA	NA	NA	NA	NA	NA	NA	NA
bone_154	bone_154	NA	NA	NA	NA	NA	NA	NA	NA	NA	NA	NA	NA	NA	NA	NA	NA	NA	NA	NA	NA	NA	NA	NA	NA	NA	NA	NA	NA	NA	NA	NA	NA	NA	NA	NA	NA	NA	NA	NA	NA	NA	NA	NA	NA	NA	NA	NA	NA
bone_155	bone_155	NA	NA	NA	NA	NA	NA	NA	NA	NA	NA	NA	NA	NA	NA	NA	NA	NA	NA	NA	NA	NA	NA	NA	NA	NA	NA	NA	NA	NA	NA	NA	NA	NA	NA	NA	NA	NA	NA	NA	NA	NA	NA	NA	NA	NA	NA	NA	NA
bone_156	bone_156	NA	NA	NA	NA	NA	NA	NA	NA	NA	NA	NA	NA	NA	NA	NA	NA	NA	NA	NA	NA	NA	NA	NA	NA	NA	NA	NA	NA	NA	NA	NA	NA	NA	NA	NA	NA	NA	NA	NA	NA	NA	NA	NA	NA	NA	NA	NA	NA
bone_157	bone_157	NA	NA	NA	NA	NA	NA	NA	NA	NA	NA	NA	NA	NA	NA	NA	NA	NA	NA	NA	NA	NA	NA	NA	NA	NA	NA	NA	NA	NA	NA	NA	NA	NA	NA	NA	NA	NA	NA	NA	NA	NA	NA	NA	NA	NA	NA	NA	NA
bone_158	bone_158	NA	NA	NA	NA	NA	NA	NA	NA	NA	NA	NA	NA	NA	NA	NA	NA	NA	NA	NA	NA	NA	NA	NA	NA	NA	NA	NA	NA	NA	NA	NA	NA	NA	NA	NA	NA	NA	NA	NA	NA	NA	NA	NA	NA	NA	NA	NA	NA
bone_159	bone_159	NA	NA	NA	NA	NA	NA	NA	NA	NA	NA	NA	NA	NA	NA	NA	NA	NA	NA	NA	NA	NA	NA	NA	NA	NA	NA	NA	NA	NA	NA	NA	NA	NA	NA	NA	NA	NA	NA	NA	NA	NA	NA	NA	NA	NA	NA	NA	NA
bone_160	bone_160	NA	NA	NA	NA	NA	NA	NA	NA	NA	NA	NA	NA	NA	NA	NA	NA	NA	NA	NA	NA	NA	NA	NA	NA	NA	NA	NA	NA	NA	NA	NA	NA	NA	NA	NA	NA	NA	NA	NA	NA	NA	NA	NA	NA	NA	NA	NA	NA
bone_161	bone_161	NA	NA	NA	NA	NA	NA	NA	NA	NA	NA	NA	NA	NA	NA	NA	NA	NA	NA	NA	NA	NA	NA	NA	NA	NA	NA	NA	NA	NA	NA	NA	NA	NA	NA	NA	NA	NA	NA	NA	NA	NA	NA	NA	NA	NA	NA	NA	NA
bone_162	bone_162	NA	NA	NA	NA	NA	NA	NA	NA	NA	NA	NA	NA	NA	NA	NA	NA	NA	NA	NA	NA	NA	NA	NA	NA	NA	NA	NA	NA	NA	NA	NA	NA	NA	NA	NA	NA	NA	NA	NA	NA	NA	NA	NA	NA	NA	NA	NA	NA
bone_163	bone_163	NA	NA	NA	NA	NA	NA	NA	NA	NA	NA	NA	NA	NA	NA	NA	NA	NA	NA	NA	NA	NA	NA	NA	NA	NA	NA	NA	NA	NA	NA	NA	NA	NA	NA	NA	NA	NA	NA	NA	NA	NA	NA	NA	NA	NA	NA	NA	NA
bone_164	bone_164	NA	NA	NA	NA	NA	NA	NA	NA	NA	NA	NA	NA	NA	NA	NA	NA	NA	NA	NA	NA	NA	NA	NA	NA	NA	NA	NA	NA	NA	NA	NA	NA	NA	NA	NA	NA	NA	NA	NA	NA	NA	NA	NA	NA	NA	NA	NA	NA
bone_165	bone_165	NA	NA	NA	NA	NA	NA	NA	NA	NA	NA	NA	NA	NA	NA	NA	NA	NA	NA	NA	NA	NA	NA	NA	NA	NA	NA	NA	NA	NA	NA	NA	NA	NA	NA	NA	NA	NA	NA	NA	NA	NA	NA	NA	NA	NA	NA	NA	NA
bone_166	bone_166	NA	NA	NA	NA	NA	NA	NA	NA	NA	NA	NA	NA	NA	NA	NA	NA	NA	NA	NA	NA	NA	NA	NA	NA	NA	NA	NA	NA	NA	NA	NA	NA	NA	NA	NA	NA	NA	NA	NA	NA	NA	NA	NA	NA	NA	NA	NA	NA
bone_167	bone_167	NA	NA	NA	NA	NA	NA	NA	NA	NA	NA	NA	NA	NA	NA	NA	NA	NA	NA	NA	NA	NA	NA	NA	NA	NA	NA	NA	NA	NA	NA	NA	NA	NA	NA	NA	NA	NA	NA	NA	NA	NA	NA	NA	NA	NA	NA	NA	NA
bone_168	bone_168	NA	NA	NA	NA	NA	NA	NA	NA	NA	NA	NA	NA	NA	NA	NA	NA	NA	NA	NA	NA	NA	NA	NA	NA	NA	NA	NA	NA	NA	NA	NA	NA	NA	NA	NA	NA	NA	NA	NA	NA	NA	NA	NA	NA	NA	NA	NA	NA
bone_169	bone_169	NA	NA	NA	NA	NA	NA	NA	NA	NA	NA	NA	NA	NA	NA	NA	NA	NA	NA	NA	NA	NA	NA	NA	NA	NA	NA	NA	NA	NA	NA	NA	NA	NA	NA	NA	NA	NA	NA	NA	NA	NA	NA	NA	NA	NA	NA	NA	NA
bone_170	bone_170	NA	NA	NA	NA	NA	NA	NA	NA	NA	NA	NA	NA	NA	NA	NA	NA	NA	NA	NA	NA	NA	NA	NA	NA	NA	NA	NA	NA	NA	NA	NA	NA	NA	NA	NA	NA	NA	NA	NA	NA	NA	NA	NA	NA	NA	NA	NA	NA
bone_171	bone_171	NA	NA	NA	NA	NA	NA	NA	NA	NA	NA	NA	NA	NA	NA	NA	NA	NA	NA	NA	NA	NA	NA	NA	NA	NA	NA	NA	NA	NA	NA	NA	NA	NA	NA	NA	NA	NA	NA	NA	NA	NA	NA	NA	NA	NA	NA	NA	NA
bone_172	bone_172	NA	NA	NA	NA	NA	NA	NA	NA	NA	NA	NA	NA	NA	NA	NA	NA	NA	NA	NA	NA	NA	NA	NA	NA	NA	NA	NA	NA	NA	NA	NA	NA	NA	NA	NA	NA	NA	NA	NA	NA	NA	NA	NA	NA	NA	NA	NA	NA
bone_173	bone_173	NA	NA	NA	NA	NA	NA	NA	NA	NA	NA	NA	NA	NA	NA	NA	NA	NA	NA	NA	NA	NA	NA	NA	NA	NA	NA	NA	NA	NA	NA	NA	NA	NA	NA	NA	NA	NA	NA	NA	NA	NA	NA	NA	NA	NA	NA	NA	NA
bone_174	bone_174	NA	NA	NA	NA	NA	NA	NA	NA	NA	NA	NA	NA	NA	NA	NA	NA	NA	NA	NA	NA	NA	NA	NA	NA	NA	NA	NA	NA	NA	NA	NA	NA	NA	NA	NA	NA	NA	NA	NA	NA	NA	NA	NA	NA	NA	NA	NA	NA
bone_175	bone_175	NA	NA	NA	NA	NA	NA	NA	NA	NA	NA	NA	NA	NA	NA	NA	NA	NA	NA	NA	NA	NA	NA	NA	NA	NA	NA	NA	NA	NA	NA	NA	NA	NA	NA	NA	NA	NA	NA	NA	NA	NA	NA	NA	NA	NA	NA	NA	NA
bone_176	bone_176	NA	NA	NA	NA	NA	NA	NA	NA	NA	NA	NA	NA	NA	NA	NA	NA	NA	NA	NA	NA	NA	NA	NA	NA	NA	NA	NA	NA	NA	NA	NA	NA	NA	NA	NA	NA	NA	NA	NA	NA	NA	NA	NA	NA	NA	NA	NA	NA
bone_177	bone_177	NA	NA	NA	NA	NA	NA	NA	NA	NA	NA	NA	NA	NA	NA	NA	NA	NA	NA	NA	NA	NA	NA	NA	NA	NA	NA	NA	NA	NA	NA	NA	NA	NA	NA	NA	NA	NA	NA	NA	NA	NA	NA	NA	NA	NA	NA	NA	NA
bone_178	bone_178	NA	NA	NA	NA	NA	NA	NA	NA	NA	NA	NA	NA	NA	NA	NA	NA	NA	NA	NA	NA	NA	NA	NA	NA	NA	NA	NA	NA	NA	NA	NA	NA	NA	NA	NA	NA	NA	NA	NA	NA	NA	NA	NA	NA	NA	NA	NA	NA
bone_179	bone_179	NA	NA	NA	NA	NA	NA	NA	NA	NA	NA	NA	NA	NA	NA	NA	NA	NA	NA	NA	NA	NA	NA	NA	NA	NA	NA	NA	NA	NA	NA	NA	NA	NA	NA	NA	NA	NA	NA	NA	NA	NA	NA	NA	NA	NA	NA	NA	NA
bone_180	bone_180	NA	NA	NA	NA	NA	NA	NA	NA	NA	NA	NA	NA	NA	NA	NA	NA	NA	NA	NA	NA	NA	NA	NA	NA	NA	NA	NA	NA	NA	NA	NA	NA	NA	NA	NA	NA	NA	NA	NA	NA	NA	NA	NA	NA	NA	NA	NA	NA
bone_181	bone_181	NA	NA	NA	NA	NA	NA	NA	NA	NA	NA	NA	NA	NA	NA	NA	NA	NA	NA	NA	NA	NA	NA	NA	NA	NA	NA	NA	NA	NA	NA	NA	NA	NA	NA	NA	NA	NA	NA	NA	NA	NA	NA	NA	NA	NA	NA	NA	NA
bone_182	bone_182	NA	NA	NA	NA	NA	NA	NA	NA	NA	NA	NA	NA	NA	NA	NA	NA	NA	NA	NA	NA	NA	NA	NA	NA	NA	NA	NA	NA	NA	NA	NA	NA	NA	NA	NA	NA	NA	NA	NA	NA	NA	NA	NA	NA	NA	NA	NA	NA
bone_183	bone_183	NA	NA	NA	NA	NA	NA	NA	NA	NA	NA	NA	NA	NA	NA	NA	NA	NA	NA	NA	NA	NA	NA	NA	NA	NA	NA	NA	NA	NA	NA	NA	NA	NA	NA	NA	NA	NA	NA	NA	NA	NA	NA	NA	NA	NA	NA	NA	NA
bone_184	bone_184	NA	NA	NA	NA	NA	NA	NA	NA	NA	NA	NA	NA	NA	NA	NA	NA	NA	NA	NA	NA	NA	NA	NA	NA	NA	NA	NA	NA	NA	NA	NA	NA	NA	NA	NA	NA	NA	NA	NA	NA	NA	NA	NA	NA	NA	NA	NA	NA
bone_185	bone_185	NA	NA	NA	NA	NA	NA	NA	NA	NA	NA	NA	NA	NA	NA	NA	NA	NA	NA	NA	NA	NA	NA	NA	NA	NA	NA	NA	NA	NA	NA	NA	NA	NA	NA	NA	NA	NA	NA	NA	NA	NA	NA	NA	NA	NA	NA	NA	NA
bone_186	bone_186	NA	NA	NA	NA	NA	NA	NA	NA	NA	NA	NA	NA	NA	NA	NA	NA	NA	NA	NA	NA	NA	NA	NA	NA	NA	NA	NA	NA	NA	NA	NA	NA	NA	NA	NA	NA	NA	NA	NA	NA	NA	NA	NA	NA	NA	NA	NA	NA
bone_187	bone_187	NA	NA	NA	NA	NA	NA	NA	NA	NA	NA	NA	NA	NA	NA	NA	NA	NA	NA	NA	NA	NA	NA	NA	NA	NA	NA	NA	NA	NA	NA	NA	NA	NA	NA	NA	NA	NA	NA	NA	NA	NA	NA	NA	NA	NA	NA	NA	NA
bone_188	bone_188	NA	NA	NA	NA	NA	NA	NA	NA	NA	NA	NA	NA	NA	NA	NA	NA	NA	NA	NA	NA	NA	NA	NA	NA	NA	NA	NA	NA	NA	NA	NA	NA	NA	NA	NA	NA	NA	NA	NA	NA	NA	NA	NA	NA	NA	NA	NA	NA
bone_189	bone_189	NA	NA	NA	NA	NA	NA	NA	NA	NA	NA	NA	NA	NA	NA	NA	NA	NA	NA	NA	NA	NA	NA	NA	NA	NA	NA	NA	NA	NA	NA	NA	NA	NA	NA	NA	NA	NA	NA	NA	NA	NA	NA	NA	NA	NA	NA	NA	NA
bone_190	bone_190	NA	NA	NA	NA	NA	NA	NA	NA	NA	NA	NA	NA	NA	NA	NA	NA	NA	NA	NA	NA	NA	NA	NA	NA	NA	NA	NA	NA	NA	NA	NA	NA	NA	NA	NA	NA	NA	NA	NA	NA	NA	NA	NA	NA	NA	NA	NA	NA
bone_191	bone_191	NA	NA	NA	NA	NA	NA	NA	NA	NA	NA	NA	NA	NA	NA	NA	NA	NA	NA	NA	NA	NA	NA	NA	NA	NA	NA	NA	NA	NA	NA	NA	NA	NA	NA	NA	NA	NA	NA	NA	NA	NA	NA	NA	NA	NA	NA	NA	NA
bone_192	bone_192	NA	NA	NA	NA	NA	NA	NA	NA	NA	NA	NA	NA	NA	NA	NA	NA	NA	NA	NA	NA	NA	NA	NA	NA	NA	NA	NA	NA	NA	NA	NA	NA	NA	NA	NA	NA	NA	NA	NA	NA	NA	NA	NA	NA	NA	NA	NA	NA
bone_193	bone_193	NA	NA	NA	NA	NA	NA	NA	NA	NA	NA	NA	NA	NA	NA	NA	NA	NA	NA	NA	NA	NA	NA	NA	NA	NA	NA	NA	NA	NA	NA	NA	NA	NA	NA	NA	NA	NA	NA	NA	NA	NA	NA	NA	NA	NA	NA	NA	NA
bone_194	bone_194	NA	NA	NA	NA	NA	NA	NA	NA	NA	NA	NA	NA	NA	NA	NA	NA	NA	NA	NA	NA	NA	NA	NA	NA	NA	NA	NA	NA	NA	NA	NA	NA	NA	NA	NA	NA	NA	NA	NA	NA	NA	NA	NA	NA	NA	NA	NA	NA
bone_195	bone_195	NA	NA	NA	NA	NA	NA	NA	NA	NA	NA	NA	NA	NA	NA	NA	NA	NA	NA	NA	NA	NA	NA	NA	NA	NA	NA	NA	NA	NA	NA	NA	NA	NA	NA	NA	NA	NA	NA	NA	NA	NA	NA	NA	NA	NA	NA	NA	NA
bone_196	bone_196	NA	NA	NA	NA	NA	NA	NA	NA	NA	NA	NA	NA	NA	NA	NA	NA	NA	NA	NA	NA	NA	NA	NA	NA	NA	NA	NA	NA	NA	NA	NA	NA	NA	NA	NA	NA	NA	NA	NA	NA	NA	NA	NA	NA	NA	NA	NA	NA
bone_197	bone_197	NA	NA	NA	NA	NA	NA	NA	NA	NA	NA	NA	NA	NA	NA	NA	NA	NA	NA	NA	NA	NA	NA	NA	NA	NA	NA	NA	NA	NA	NA	NA	NA	NA	NA	NA	NA	NA	NA	NA	NA	NA	NA	NA	NA	NA	NA	NA	NA
bone_198	bone_198	NA	NA	NA	NA	NA	NA	NA	NA	NA	NA	NA	NA	NA	NA	NA	NA	NA	NA	NA	NA	NA	NA	NA	NA	NA	NA	NA	NA	NA	NA	NA	NA	NA	NA	NA	NA	NA	NA	NA	NA	NA	NA	NA	NA	NA	NA	NA	NA
bone_199	bone_199	NA	NA	NA	NA	NA	NA	NA	NA	NA	NA	NA	NA	NA	NA	NA	NA	NA	NA	NA	NA	NA	NA	NA	NA	NA	NA	NA	NA	NA	NA	NA	NA	NA	NA	NA	NA	NA	NA	NA	NA	NA	NA	NA	NA	NA	NA	NA	NA
bone_200	bone_200	NA	NA	NA	NA	NA	NA	NA	NA	NA	NA	NA	NA	NA	NA	NA	NA	NA	NA	NA	NA	NA	NA	NA	NA	NA	NA	NA	NA	NA	NA	NA	NA	NA	NA	NA	NA	NA	NA	NA	NA	NA	NA	NA	NA	NA	NA	NA	NA
bone_201	bone_201	NA	NA	NA	NA	NA	NA	NA	NA	NA	NA	NA	NA	NA	NA	NA	NA	NA	NA	NA	NA	NA	NA	NA	NA	NA	NA	NA	NA	NA	NA	NA	NA	NA	NA	NA	NA	NA	NA	NA	NA	NA	NA	NA	NA	NA	NA	NA	NA
bone_202	bone_202	NA	NA	NA	NA	NA	NA	NA	NA	NA	NA	NA	NA	NA	NA	NA	NA	NA	NA	NA	NA	NA	NA	NA	NA	NA	NA	NA	NA	NA	NA	NA	NA	NA	NA	NA	NA	NA	NA	NA	NA	NA	NA	NA	NA	NA	NA	NA	NA
bone_203	bone_203	NA	NA	NA	NA	NA	NA	NA	NA	NA	NA	NA	NA	NA	NA	NA	NA	NA	NA	NA	NA	NA	NA	NA	NA	NA	NA	NA	NA	NA	NA	NA	NA	NA	NA	NA	NA	NA	NA	NA	NA	NA	NA	NA	NA	NA	NA	NA	NA
bone_204	bone_204	NA	NA	NA	NA	NA	NA	NA	NA	NA	NA	NA	NA	NA	NA	NA	NA	NA	NA	NA	NA	NA	NA	NA	NA	NA	NA	NA	NA	NA	NA	NA	NA	NA	NA	NA	NA	NA	NA	NA	NA	NA	NA	NA	NA	NA	NA	NA	NA
bone_205	bone_205	NA	NA	NA	NA	NA	NA	NA	NA	NA	NA	NA	NA	NA	NA	NA	NA	NA	NA	NA	NA	NA	NA	NA	NA	NA	NA	NA	NA	NA	NA	NA	NA	NA	NA	NA	NA	NA	NA	NA	NA	NA	NA	NA	NA	NA	NA	NA	NA
bone_206	bone_206	NA	NA	NA	NA	NA	NA	NA	NA	NA	NA	NA	NA	NA	NA	NA	NA	NA	NA	NA	NA	NA	NA	NA	NA	NA	NA	NA	NA	NA	NA	NA	NA	NA	NA	NA	NA	NA	NA	NA	NA	NA	NA	NA	NA	NA	NA	NA	NA
bone_207	bone_207	NA	NA	NA	NA	NA	NA	NA	NA	NA	NA	NA	NA	NA	NA	NA	NA	NA	NA	NA	NA	NA	NA	NA	NA	NA	NA	NA	NA	NA	NA	NA	NA	NA	NA	NA	NA	NA	NA	NA	NA	NA	NA	NA	NA	NA	NA	NA	NA
bone_208	bone_208	NA	NA	NA	NA	NA	NA	NA	NA	NA	NA	NA	NA	NA	NA	NA	NA	NA	NA	NA	NA	NA	NA	NA	NA	NA	NA	NA	NA	NA	NA	NA	NA	NA	NA	NA	NA	NA	NA	NA	NA	NA	NA	NA	NA	NA	NA	NA	NA
bone_209	bone_209	NA	NA	NA	NA	NA	NA	NA	NA	NA	NA	NA	NA	NA	NA	NA	NA	NA	NA	NA	NA	NA	NA	NA	NA	NA	NA	NA	NA	NA	NA	NA	NA	NA	NA	NA	NA	NA	NA	NA	NA	NA	NA	NA	NA	NA	NA	NA	NA
bone_210	bone_210	NA	NA	NA	NA	NA	NA	NA	NA	NA	NA	NA	NA	NA	NA	NA	NA	NA	NA	NA	NA	NA	NA	NA	NA	NA	NA	NA	NA	NA	NA	NA	NA	NA	NA	NA	NA	NA	NA	NA	NA	NA	NA	NA	NA	NA	NA	NA	NA
bone_211	bone_211	NA	NA	NA	NA	NA	NA	NA	NA	NA	NA	NA	NA	NA	NA	NA	NA	NA	NA	NA	NA	NA	NA	NA	NA	NA	NA	NA	NA	NA	NA	NA	NA	NA	NA	NA	NA	NA	NA	NA	NA	NA	NA	NA	NA	NA	NA	NA	NA
bone_212	bone_212	NA	NA	NA	NA	NA	NA	NA	NA	NA	NA	NA	NA	NA	NA	NA	NA	NA	NA	NA	NA	NA	NA	NA	NA	NA	NA	NA	NA	NA	NA	NA	NA	NA	NA	NA	NA	NA	NA	NA	NA	NA	NA	NA	NA	NA	NA	NA	NA
bone_213	bone_213	NA	NA	NA	NA	NA	NA	NA	NA	NA	NA	NA	NA	NA	NA	NA	NA	NA	NA	NA	NA	NA	NA	NA	NA	NA	NA	NA	NA	NA	NA	NA	NA	NA	NA	NA	NA	NA	NA	NA	NA	NA	NA	NA	NA	NA	NA	NA	NA
bone_214	bone_214	NA	NA	NA	NA	NA	NA	NA	NA	NA	NA	NA	NA	NA	NA	NA	NA	NA	NA	NA	NA	NA	NA	NA	NA	NA	NA	NA	NA	NA	NA	NA	NA	NA	NA	NA	NA	NA	NA	NA	NA	NA	NA	NA	NA	NA	NA	NA	NA
bone_215	bone_215	NA	NA	NA	NA	NA	NA	NA	NA	NA	NA	NA	NA	NA	NA	NA	NA	NA	NA	NA	NA	NA	NA	NA	NA	NA	NA	NA	NA	NA	NA	NA	NA	NA	NA	NA	NA	NA	NA	NA	NA	NA	NA	NA	NA	NA	NA	NA	NA
bone_216	bone_216	NA	NA	NA	NA	NA	NA	NA	NA	NA	NA	NA	NA	NA	NA	NA	NA	NA	NA	NA	NA	NA	NA	NA	NA	NA	NA	NA	NA	NA	NA	NA	NA	NA	NA	NA	NA	NA	NA	NA	NA	NA	NA	NA	NA	NA	NA	NA	NA
bone_217	bone_217	NA	NA	NA	NA	NA	NA	NA	NA	NA	NA	NA	NA	NA	NA	NA	NA	NA	NA	NA	NA	NA	NA	NA	NA	NA	NA	NA	NA	NA	NA	NA	NA	NA	NA	NA	NA	NA	NA	NA	NA	NA	NA	NA	NA	NA	NA	NA	NA
bone_218	bone_218	NA	NA	NA	NA	NA	NA	NA	NA	NA	NA	NA	NA	NA	NA	NA	NA	NA	NA	NA	NA	NA	NA	NA	NA	NA	NA	NA	NA	NA	NA	NA	NA	NA	NA	NA	NA	NA	NA	NA	NA	NA	NA	NA	NA	NA	NA	NA	NA
bone_219	bone_219	NA	NA	NA	NA	NA	NA	NA	NA	NA	NA	NA	NA	NA	NA	NA	NA	NA	NA	NA	NA	NA	NA	NA	NA	NA	NA	NA	NA	NA	NA	NA	NA	NA	NA	NA	NA	NA	NA	NA	NA	NA	NA	NA	NA	NA	NA	NA	NA
bone_220	bone_220	NA	NA	NA	NA	NA	NA	NA	NA	NA	NA	NA	NA	NA	NA	NA	NA	NA	NA	NA	NA	NA	NA	NA	NA	NA	NA	NA	NA	NA	NA	NA	NA	NA	NA	NA	NA	NA	NA	NA	NA	NA	NA	NA	NA	NA	NA	NA	NA
bone_221	bone_221	NA	NA	NA	NA	NA	NA	NA	NA	NA	NA	NA	NA	NA	NA	NA	NA	NA	NA	NA	NA	NA	NA	NA	NA	NA	NA	NA	NA	NA	NA	NA	NA	NA	NA	NA	NA	NA	NA	NA	NA	NA	NA	NA	NA	NA	NA	NA	NA
bone_222	bone_222	NA	NA	NA	NA	NA	NA	NA	NA	NA	NA	NA	NA	NA	NA	NA	NA	NA	NA	NA	NA	NA	NA	NA	NA	NA	NA	NA	NA	NA	NA	NA	NA	NA	NA	NA	NA	NA	NA	NA	NA	NA	NA	NA	NA	NA	NA	NA	NA
bone_223	bone_223	NA	NA	NA	NA	NA	NA	NA	NA	NA	NA	NA	NA	NA	NA	NA	NA	NA	NA	NA	NA	NA	NA	NA	NA	NA	NA	NA	NA	NA	NA	NA	NA	NA	NA	NA	NA	NA	NA	NA	NA	NA	NA	NA	NA	NA	NA	NA	NA
bone_224	bone_224	NA	NA	NA	NA	NA	NA	NA	NA	NA	NA	NA	NA	NA	NA	NA	NA	NA	NA	NA	NA	NA	NA	NA	NA	NA	NA	NA	NA	NA	NA	NA	NA	NA	NA	NA	NA	NA	NA	NA	NA	NA	NA	NA	NA	NA	NA	NA	NA
bone_225	bone_225	NA	NA	NA	NA	NA	NA	NA	NA	NA	NA	NA	NA	NA	NA	NA	NA	NA	NA	NA	NA	NA	NA	NA	NA	NA	NA	NA	NA	NA	NA	NA	NA	NA	NA	NA	NA	NA	NA	NA	NA	NA	NA	NA	NA	NA	NA	NA	NA
bone_226	bone_226	NA	NA	NA	NA	NA	NA	NA	NA	NA	NA	NA	NA	NA	NA	NA	NA	NA	NA	NA	NA	NA	NA	NA	NA	NA	NA	NA	NA	NA	NA	NA	NA	NA	NA	NA	NA	NA	NA	NA	NA	NA	NA	NA	NA	NA	NA	NA	NA
bone_227	bone_227	NA	NA	NA	NA	NA	NA	NA	NA	NA	NA	NA	NA	NA	NA	NA	NA	NA	NA	NA	NA	NA	NA	NA	NA	NA	NA	NA	NA	NA	NA	NA	NA	NA	NA	NA	NA	NA	NA	NA	NA	NA	NA	NA	NA	NA	NA	NA	NA
bone_228	bone_228	NA	NA	NA	NA	NA	NA	NA	NA	NA	NA	NA	NA	NA	NA	NA	NA	NA	NA	NA	NA	NA	NA	NA	NA	NA	NA	NA	NA	NA	NA	NA	NA	NA	NA	NA	NA	NA	NA	NA	NA	NA	NA	NA	NA	NA	NA	NA	NA
bone_229	bone_229	NA	NA	NA	NA	NA	NA	NA	NA	NA	NA	NA	NA	NA	NA	NA	NA	NA	NA	NA	NA	NA	NA	NA	NA	NA	NA	NA	NA	NA	NA	NA	NA	NA	NA	NA	NA	NA	NA	NA	NA	NA	NA	NA	NA	NA	NA	NA	NA
bone_230	bone_230	NA	NA	NA	NA	NA	NA	NA	NA	NA	NA	NA	NA	NA	NA	NA	NA	NA	NA	NA	NA	NA	NA	NA	NA	NA	NA	NA	NA	NA	NA	NA	NA	NA	NA	NA	NA	NA	NA	NA	NA	NA	NA	NA	NA	NA	NA	NA	NA
bone_231	bone_231	NA	NA	NA	NA	NA	NA	NA	NA	NA	NA	NA	NA	NA	NA	NA	NA	NA	NA	NA	NA	NA	NA	NA	NA	NA	NA	NA	NA	NA	NA	NA	NA	NA	NA	NA	NA	NA	NA	NA	NA	NA	NA	NA	NA	NA	NA	NA	NA
bone_232	bone_232	NA	NA	NA	NA	NA	NA	NA	NA	NA	NA	NA	NA	NA	NA	NA	NA	NA	NA	NA	NA	NA	NA	NA	NA	NA	NA	NA	NA	NA	NA	NA	NA	NA	NA	NA	NA	NA	NA	NA	NA	NA	NA	NA	NA	NA	NA	NA	NA
bone_233	bone_233	NA	NA	NA	NA	NA	NA	NA	NA	NA	NA	NA	NA	NA	NA	NA	NA	NA	NA	NA	NA	NA	NA	NA	NA	NA	NA	NA	NA	NA	NA	NA	NA	NA	NA	NA	NA	NA	NA	NA	NA	NA	NA	NA	NA	NA	NA	NA	NA
bone_234	bone_234	NA	NA	NA	NA	NA	NA	NA	NA	NA	NA	NA	NA	NA	NA	NA	NA	NA	NA	NA	NA	NA	NA	NA	NA	NA	NA	NA	NA	NA	NA	NA	NA	NA	NA	NA	NA	NA	NA	NA	NA	NA	NA	NA	NA	NA	NA	NA	NA
bone_235	bone_235	NA	NA	NA	NA	NA	NA	NA	NA	NA	NA	NA	NA	NA	NA	NA	NA	NA	NA	NA	NA	NA	NA	NA	NA	NA	NA	NA	NA	NA	NA	NA	NA	NA	NA	NA	NA	NA	NA	NA	NA	NA	NA	NA	NA	NA	NA	NA	NA
bone_236	bone_236	NA	NA	NA	NA	NA	NA	NA	NA	NA	NA	NA	NA	NA	NA	NA	NA	NA	NA	NA	NA	NA	NA	NA	NA	NA	NA	NA	NA	NA	NA	NA	NA	NA	NA	NA	NA	NA	NA	NA	NA	NA	NA	NA	NA	NA	NA	NA	NA
bone_237	bone_237	NA	NA	NA	NA	NA	NA	NA	NA	NA	NA	NA	NA	NA	NA	NA	NA	NA	NA	NA	NA	NA	NA	NA	NA	NA	NA	NA	NA	NA	NA	NA	NA	NA	NA	NA	NA	NA	NA	NA	NA	NA	NA	NA	NA	NA	NA	NA	NA
bone_238	bone_238	NA	NA	NA	NA	NA	NA	NA	NA	NA	NA	NA	NA	NA	NA	NA	NA	NA	NA	NA	NA	NA	NA	NA	NA	NA	NA	NA	NA	NA	NA	NA	NA	NA	NA	NA	NA	NA	NA	NA	NA	NA	NA	NA	NA	NA	NA	NA	NA
bone_239	bone_239	NA	NA	NA	NA	NA	NA	NA	NA	NA	NA	NA	NA	NA	NA	NA	NA	NA	NA	NA	NA	NA	NA	NA	NA	NA	NA	NA	NA	NA	NA	NA	NA	NA	NA	NA	NA	NA	NA	NA	NA	NA	NA	NA	NA	NA	NA	NA	NA
bone_240	bone_240	NA	NA	NA	NA	NA	NA	NA	NA	NA	NA	NA	NA	NA	NA	NA	NA	NA	NA	NA	NA	NA	NA	NA	NA	NA	NA	NA	NA	NA	NA	NA	NA	NA	NA	NA	NA	NA	NA	NA	NA	NA	NA	NA	NA	NA	NA	NA	NA
bone_241	bone_241	NA	NA	NA	NA	NA	NA	NA	NA	NA	NA	NA	NA	NA	NA	NA	NA	NA	NA	NA	NA	NA	NA	NA	NA	NA	NA	NA	NA	NA	NA	NA	NA	NA	NA	NA	NA	NA	NA	NA	NA	NA	NA	NA	NA	NA	NA	NA	NA
bone_242	bone_242	NA	NA	NA	NA	NA	NA	NA	NA	NA	NA	NA	NA	NA	NA	NA	NA	NA	NA	NA	NA	NA	NA	NA	NA	NA	NA	NA	NA	NA	NA	NA	NA	NA	NA	NA	NA	NA	NA	NA	NA	NA	NA	NA	NA	NA	NA	NA	NA
bone_243	bone_243	NA	NA	NA	NA	NA	NA	NA	NA	NA	NA	NA	NA	NA	NA	NA	NA	NA	NA	NA	NA	NA	NA	NA	NA	NA	NA	NA	NA	NA	NA	NA	NA	NA	NA	NA	NA	NA	NA	NA	NA	NA	NA	NA	NA	NA	NA	NA	NA
bone_244	bone_244	NA	NA	NA	NA	NA	NA	NA	NA	NA	NA	NA	NA	NA	NA	NA	NA	NA	NA	NA	NA	NA	NA	NA	NA	NA	NA	NA	NA	NA	NA	NA	NA	NA	NA	NA	NA	NA	NA	NA	NA	NA	NA	NA	NA	NA	NA	NA	NA
bone_245	bone_245	NA	NA	NA	NA	NA	NA	NA	NA	NA	NA	NA	NA	NA	NA	NA	NA	NA	NA	NA	NA	NA	NA	NA	NA	NA	NA	NA	NA	NA	NA	NA	NA	NA	NA	NA	NA	NA	NA	NA	NA	NA	NA	NA	NA	NA	NA	NA	NA
bone_246	bone_246	NA	NA	NA	NA	NA	NA	NA	NA	NA	NA	NA	NA	NA	NA	NA	NA	NA	NA	NA	NA	NA	NA	NA	NA	NA	NA	NA	NA	NA	NA	NA	NA	NA	NA	NA	NA	NA	NA	NA	NA	NA	NA	NA	NA	NA	NA	NA	NA
bone_247	bone_247	NA	NA	NA	NA	NA	NA	NA	NA	NA	NA	NA	NA	NA	NA	NA	NA	NA	NA	NA	NA	NA	NA	NA	NA	NA	NA	NA	NA	NA	NA	NA	NA	NA	NA	NA	NA	NA	NA	NA	NA	NA	NA	NA	NA	NA	NA	NA	NA
bone_248	bone_248	NA	NA	NA	NA	NA	NA	NA	NA	NA	NA	NA	NA	NA	NA	NA	NA	NA	NA	NA	NA	NA	NA	NA	NA	NA	NA	NA	NA	NA	NA	NA	NA	NA	NA	NA	NA	NA	NA	NA	NA	NA	NA	NA	NA	NA	NA	NA	NA
bone_249	bone_249	NA	NA	NA	NA	NA	NA	NA	NA	NA	NA	NA	NA	NA	NA	NA	NA	NA	NA	NA	NA	NA	NA	NA	NA	NA	NA	NA	NA	NA	NA	NA	NA	NA	NA	NA	NA	NA	NA	NA	NA	NA	NA	NA	NA	NA	NA	NA	NA
bone_250	bone_250	NA	NA	NA	NA	NA	NA	NA	NA	NA	NA	NA	NA	NA	NA	NA	NA	NA	NA	NA	NA	NA	NA	NA	NA	NA	NA	NA	NA	NA	NA	NA	NA	NA	NA	NA	NA	NA	NA	NA	NA	NA	NA	NA	NA	NA	NA	NA	NA
bone_251	bone_251	NA	NA	NA	NA	NA	NA	NA	NA	NA	NA	NA	NA	NA	NA	NA	NA	NA	NA	NA	NA	NA	NA	NA	NA	NA	NA	NA	NA	NA	NA	NA	NA	NA	NA	NA	NA	NA	NA	NA	NA	NA	NA	NA	NA	NA	NA	NA	NA
bone_252	bone_252	NA	NA	NA	NA	NA	NA	NA	NA	NA	NA	NA	NA	NA	NA	NA	NA	NA	NA	NA	NA	NA	NA	NA	NA	NA	NA	NA	NA	NA	NA	NA	NA	NA	NA	NA	NA	NA	NA	NA	NA	NA	NA	NA	NA	NA	NA	NA	NA
bone_253	bone_253	NA	NA	NA	NA	NA	NA	NA	NA	NA	NA	NA	NA	NA	NA	NA	NA	NA	NA	NA	NA	NA	NA	NA	NA	NA	NA	NA	NA	NA	NA	NA	NA	NA	NA	NA	NA	NA	NA	NA	NA	NA	NA	NA	NA	NA	NA	NA	NA
bone_6	bone_6	NA	NA	NA	NA	NA	NA	NA	NA	NA	NA	NA	NA	NA	NA	NA	NA	NA	NA	NA	NA	NA	NA	NA	NA	NA	NA	NA	NA	NA	NA	NA	NA	NA	NA	NA	NA	NA	NA	NA	NA	NA	NA	NA	NA	NA	NA	NA	NA
bone_9	bone_9	NA	NA	NA	NA	NA	NA	NA	NA	NA	NA	NA	NA	NA	NA	NA	NA	NA	NA	NA	NA	NA	NA	NA	NA	NA	NA	NA	NA	NA	NA	NA	NA	NA	NA	NA	NA	NA	NA	NA	NA	NA	NA	NA	NA	NA	NA	NA	NA
bone_10	bone_10	NA	NA	NA	NA	NA	NA	NA	NA	NA	NA	NA	NA	NA	NA	NA	NA	NA	NA	NA	NA	NA	NA	NA	NA	NA	NA	NA	NA	NA	NA	NA	NA	NA	NA	NA	NA	NA	NA	NA	NA	NA	NA	NA	NA	NA	NA	NA	NA
bone_16	bone_16	NA	NA	NA	NA	NA	NA	NA	NA	NA	NA	NA	NA	NA	NA	NA	NA	NA	NA	NA	NA	NA	NA	NA	NA	NA	NA	NA	NA	NA	NA	NA	NA	NA	NA	NA	NA	NA	NA	NA	NA	NA	NA	NA	NA	NA	NA	NA	NA
bone_17	bone_17	NA	NA	NA	NA	NA	NA	NA	NA	NA	NA	NA	NA	NA	NA	NA	NA	NA	NA	NA	NA	NA	NA	NA	NA	NA	NA	NA	NA	NA	NA	NA	NA	NA	NA	NA	NA	NA	NA	NA	NA	NA	NA	NA	NA	NA	NA	NA	NA
bone_20	bone_20	NA	NA	NA	NA	NA	NA	NA	NA	NA	NA	NA	NA	NA	NA	NA	NA	NA	NA	NA	NA	NA	NA	NA	NA	NA	NA	NA	NA	NA	NA	NA	NA	NA	NA	NA	NA	NA	NA	NA	NA	NA	NA	NA	NA	NA	NA	NA	NA
bone_21	bone_21	NA	NA	NA	NA	NA	NA	NA	NA	NA	NA	NA	NA	NA	NA	NA	NA	NA	NA	NA	NA	NA	NA	NA	NA	NA	NA	NA	NA	NA	NA	NA	NA	NA	NA	NA	NA	NA	NA	NA	NA	NA	NA	NA	NA	NA	NA	NA	NA
bone_22	bone_22	NA	NA	NA	NA	NA	NA	NA	NA	NA	NA	NA	NA	NA	NA	NA	NA	NA	NA	NA	NA	NA	NA	NA	NA	NA	NA	NA	NA	NA	NA	NA	NA	NA	NA	NA	NA	NA	NA	NA	NA	NA	NA	NA	NA	NA	NA	NA	NA
bone_25	bone_25	NA	NA	NA	NA	NA	NA	NA	NA	NA	NA	NA	NA	NA	NA	NA	NA	NA	NA	NA	NA	NA	NA	NA	NA	NA	NA	NA	NA	NA	NA	NA	NA	NA	NA	NA	NA	NA	NA	NA	NA	NA	NA	NA	NA	NA	NA	NA	NA
bone_26	bone_26	NA	NA	NA	NA	NA	NA	NA	NA	NA	NA	NA	NA	NA	NA	NA	NA	NA	NA	NA	NA	NA	NA	NA	NA	NA	NA	NA	NA	NA	NA	NA	NA	NA	NA	NA	NA	NA	NA	NA	NA	NA	NA	NA	NA	NA	NA	NA	NA
bone_27	bone_27	NA	NA	NA	NA	NA	NA	NA	NA	NA	NA	NA	NA	NA	NA	NA	NA	NA	NA	NA	NA	NA	NA	NA	NA	NA	NA	NA	NA	NA	NA	NA	NA	NA	NA	NA	NA	NA	NA	NA	NA	NA	NA	NA	NA	NA	NA	NA	NA
bone_28	bone_28	NA	NA	NA	NA	NA	NA	NA	NA	NA	NA	NA	NA	NA	NA	NA	NA	NA	NA	NA	NA	NA	NA	NA	NA	NA	NA	NA	NA	NA	NA	NA	NA	NA	NA	NA	NA	NA	NA	NA	NA	NA	NA	NA	NA	NA	NA	NA	NA
bone_29	bone_29	NA	NA	NA	NA	NA	NA	NA	NA	NA	NA	NA	NA	NA	NA	NA	NA	NA	NA	NA	NA	NA	NA	NA	NA	NA	NA	NA	NA	NA	NA	NA	NA	NA	NA	NA	NA	NA	NA	NA	NA	NA	NA	NA	NA	NA	NA	NA	NA
bone_30	bone_30	NA	NA	NA	NA	NA	NA	NA	NA	NA	NA	NA	NA	NA	NA	NA	NA	NA	NA	NA	NA	NA	NA	NA	NA	NA	NA	NA	NA	NA	NA	NA	NA	NA	NA	NA	NA	NA	NA	NA	NA	NA	NA	NA	NA	NA	NA	NA	NA
bone_35	bone_35	NA	NA	NA	NA	NA	NA	NA	NA	NA	NA	NA	NA	NA	NA	NA	NA	NA	NA	NA	NA	NA	NA	NA	NA	NA	NA	NA	NA	NA	NA	NA	NA	NA	NA	NA	NA	NA	NA	NA	NA	NA	NA	NA	NA	NA	NA	NA	NA
bone_38	bone_38	NA	NA	NA	NA	NA	NA	NA	NA	NA	NA	NA	NA	NA	NA	NA	NA	NA	NA	NA	NA	NA	NA	NA	NA	NA	NA	NA	NA	NA	NA	NA	NA	NA	NA	NA	NA	NA	NA	NA	NA	NA	NA	NA	NA	NA	NA	NA	NA
bone_39	bone_39	NA	NA	NA	NA	NA	NA	NA	NA	NA	NA	NA	NA	NA	NA	NA	NA	NA	NA	NA	NA	NA	NA	NA	NA	NA	NA	NA	NA	NA	NA	NA	NA	NA	NA	NA	NA	NA	NA	NA	NA	NA	NA	NA	NA	NA	NA	NA	NA
bone_40	bone_40	NA	NA	NA	NA	NA	NA	NA	NA	NA	NA	NA	NA	NA	NA	NA	NA	NA	NA	NA	NA	NA	NA	NA	NA	NA	NA	NA	NA	NA	NA	NA	NA	NA	NA	NA	NA	NA	NA	NA	NA	NA	NA	NA	NA	NA	NA	NA	NA
bone_41	bone_41	NA	NA	NA	NA	NA	NA	NA	NA	NA	NA	NA	NA	NA	NA	NA	NA	NA	NA	NA	NA	NA	NA	NA	NA	NA	NA	NA	NA	NA	NA	NA	NA	NA	NA	NA	NA	NA	NA	NA	NA	NA	NA	NA	NA	NA	NA	NA	NA
bone_46	bone_46	NA	NA	NA	NA	NA	NA	NA	NA	NA	NA	NA	NA	NA	NA	NA	NA	NA	NA	NA	NA	NA	NA	NA	NA	NA	NA	NA	NA	NA	NA	NA	NA	NA	NA	NA	NA	NA	NA	NA	NA	NA	NA	NA	NA	NA	NA	NA	NA
bone_47	bone_47	NA	NA	NA	NA	NA	NA	NA	NA	NA	NA	NA	NA	NA	NA	NA	NA	NA	NA	NA	NA	NA	NA	NA	NA	NA	NA	NA	NA	NA	NA	NA	NA	NA	NA	NA	NA	NA	NA	NA	NA	NA	NA	NA	NA	NA	NA	NA	NA
bone_51	bone_51	NA	NA	NA	NA	NA	NA	NA	NA	NA	NA	NA	NA	NA	NA	NA	NA	NA	NA	NA	NA	NA	NA	NA	NA	NA	NA	NA	NA	NA	NA	NA	NA	NA	NA	NA	NA	NA	NA	NA	NA	NA	NA	NA	NA	NA	NA	NA	NA
bone_54	bone_54	NA	NA	NA	NA	NA	NA	NA	NA	NA	NA	NA	NA	NA	NA	NA	NA	NA	NA	NA	NA	NA	NA	NA	NA	NA	NA	NA	NA	NA	NA	NA	NA	NA	NA	NA	NA	NA	NA	NA	NA	NA	NA	NA	NA	NA	NA	NA	NA
bone_56	bone_56	NA	NA	NA	NA	NA	NA	NA	NA	NA	NA	NA	NA	NA	NA	NA	NA	NA	NA	NA	NA	NA	NA	NA	NA	NA	NA	NA	NA	NA	NA	NA	NA	NA	NA	NA	NA	NA	NA	NA	NA	NA	NA	NA	NA	NA	NA	NA	NA
bone_57	bone_57	NA	NA	NA	NA	NA	NA	NA	NA	NA	NA	NA	NA	NA	NA	NA	NA	NA	NA	NA	NA	NA	NA	NA	NA	NA	NA	NA	NA	NA	NA	NA	NA	NA	NA	NA	NA	NA	NA	NA	NA	NA	NA	NA	NA	NA	NA	NA	NA
bone_60	bone_60	NA	NA	NA	NA	NA	NA	NA	NA	NA	NA	NA	NA	NA	NA	NA	NA	NA	NA	NA	NA	NA	NA	NA	NA	NA	NA	NA	NA	NA	NA	NA	NA	NA	NA	NA	NA	NA	NA	NA	NA	NA	NA	NA	NA	NA	NA	NA	NA
bone_61	bone_61	NA	NA	NA	NA	NA	NA	NA	NA	NA	NA	NA	NA	NA	NA	NA	NA	NA	NA	NA	NA	NA	NA	NA	NA	NA	NA	NA	NA	NA	NA	NA	NA	NA	NA	NA	NA	NA	NA	NA	NA	NA	NA	NA	NA	NA	NA	NA	NA
bone_62	bone_62	NA	NA	NA	NA	NA	NA	NA	NA	NA	NA	NA	NA	NA	NA	NA	NA	NA	NA	NA	NA	NA	NA	NA	NA	NA	NA	NA	NA	NA	NA	NA	NA	NA	NA	NA	NA	NA	NA	NA	NA	NA	NA	NA	NA	NA	NA	NA	NA
bone_64	bone_64	NA	NA	NA	NA	NA	NA	NA	NA	NA	NA	NA	NA	NA	NA	NA	NA	NA	NA	NA	NA	NA	NA	NA	NA	NA	NA	NA	NA	NA	NA	NA	NA	NA	NA	NA	NA	NA	NA	NA	NA	NA	NA	NA	NA	NA	NA	NA	NA
bone_71	bone_71	NA	NA	NA	NA	NA	NA	NA	NA	NA	NA	NA	NA	NA	NA	NA	NA	NA	NA	NA	NA	NA	NA	NA	NA	NA	NA	NA	NA	NA	NA	NA	NA	NA	NA	NA	NA	NA	NA	NA	NA	NA	NA	NA	NA	NA	NA	NA	NA
bone_76	bone_76	NA	NA	NA	NA	NA	NA	NA	NA	NA	NA	NA	NA	NA	NA	NA	NA	NA	NA	NA	NA	NA	NA	NA	NA	NA	NA	NA	NA	NA	NA	NA	NA	NA	NA	NA	NA	NA	NA	NA	NA	NA	NA	NA	NA	NA	NA	NA	NA
bone_77	bone_77	NA	NA	NA	NA	NA	NA	NA	NA	NA	NA	NA	NA	NA	NA	NA	NA	NA	NA	NA	NA	NA	NA	NA	NA	NA	NA	NA	NA	NA	NA	NA	NA	NA	NA	NA	NA	NA	NA	NA	NA	NA	NA	NA	NA	NA	NA	NA	NA
bone_78	bone_78	NA	NA	NA	NA	NA	NA	NA	NA	NA	NA	NA	NA	NA	NA	NA	NA	NA	NA	NA	NA	NA	NA	NA	NA	NA	NA	NA	NA	NA	NA	NA	NA	NA	NA	NA	NA	NA	NA	NA	NA	NA	NA	NA	NA	NA	NA	NA	NA
bone_79	bone_79	NA	NA	NA	NA	NA	NA	NA	NA	NA	NA	NA	NA	NA	NA	NA	NA	NA	NA	NA	NA	NA	NA	NA	NA	NA	NA	NA	NA	NA	NA	NA	NA	NA	NA	NA	NA	NA	NA	NA	NA	NA	NA	NA	NA	NA	NA	NA	NA
bone_82	bone_82	NA	NA	NA	NA	NA	NA	NA	NA	NA	NA	NA	NA	NA	NA	NA	NA	NA	NA	NA	NA	NA	NA	NA	NA	NA	NA	NA	NA	NA	NA	NA	NA	NA	NA	NA	NA	NA	NA	NA	NA	NA	NA	NA	NA	NA	NA	NA	NA
bone_83	bone_83	NA	NA	NA	NA	NA	NA	NA	NA	NA	NA	NA	NA	NA	NA	NA	NA	NA	NA	NA	NA	NA	NA	NA	NA	NA	NA	NA	NA	NA	NA	NA	NA	NA	NA	NA	NA	NA	NA	NA	NA	NA	NA	NA	NA	NA	NA	NA	NA
bone_85	bone_85	NA	NA	NA	NA	NA	NA	NA	NA	NA	NA	NA	NA	NA	NA	NA	NA	NA	NA	NA	NA	NA	NA	NA	NA	NA	NA	NA	NA	NA	NA	NA	NA	NA	NA	NA	NA	NA	NA	NA	NA	NA	NA	NA	NA	NA	NA	NA	NA
bone_88	bone_88	NA	NA	NA	NA	NA	NA	NA	NA	NA	NA	NA	NA	NA	NA	NA	NA	NA	NA	NA	NA	NA	NA	NA	NA	NA	NA	NA	NA	NA	NA	NA	NA	NA	NA	NA	NA	NA	NA	NA	NA	NA	NA	NA	NA	NA	NA	NA	NA
bone_89	bone_89	NA	NA	NA	NA	NA	NA	NA	NA	NA	NA	NA	NA	NA	NA	NA	NA	NA	NA	NA	NA	NA	NA	NA	NA	NA	NA	NA	NA	NA	NA	NA	NA	NA	NA	NA	NA	NA	NA	NA	NA	NA	NA	NA	NA	NA	NA	NA	NA
bone_93	bone_93	NA	NA	NA	NA	NA	NA	NA	NA	NA	NA	NA	NA	NA	NA	NA	NA	NA	NA	NA	NA	NA	NA	NA	NA	NA	NA	NA	NA	NA	NA	NA	NA	NA	NA	NA	NA	NA	NA	NA	NA	NA	NA	NA	NA	NA	NA	NA	NA
bone_94	bone_94	NA	NA	NA	NA	NA	NA	NA	NA	NA	NA	NA	NA	NA	NA	NA	NA	NA	NA	NA	NA	NA	NA	NA	NA	NA	NA	NA	NA	NA	NA	NA	NA	NA	NA	NA	NA	NA	NA	NA	NA	NA	NA	NA	NA	NA	NA	NA	NA
bone_95	bone_95	NA	NA	NA	NA	NA	NA	NA	NA	NA	NA	NA	NA	NA	NA	NA	NA	NA	NA	NA	NA	NA	NA	NA	NA	NA	NA	NA	NA	NA	NA	NA	NA	NA	NA	NA	NA	NA	NA	NA	NA	NA	NA	NA	NA	NA	NA	NA	NA
bone_97	bone_97	NA	NA	NA	NA	NA	NA	NA	NA	NA	NA	NA	NA	NA	NA	NA	NA	NA	NA	NA	NA	NA	NA	NA	NA	NA	NA	NA	NA	NA	NA	NA	NA	NA	NA	NA	NA	NA	NA	NA	NA	NA	NA	NA	NA	NA	NA	NA	NA
bone_98	bone_98	NA	NA	NA	NA	NA	NA	NA	NA	NA	NA	NA	NA	NA	NA	NA	NA	NA	NA	NA	NA	NA	NA	NA	NA	NA	NA	NA	NA	NA	NA	NA	NA	NA	NA	NA	NA	NA	NA	NA	NA	NA	NA	NA	NA	NA	NA	NA	NA
bone_99	bone_99	NA	NA	NA	NA	NA	NA	NA	NA	NA	NA	NA	NA	NA	NA	NA	NA	NA	NA	NA	NA	NA	NA	NA	NA	NA	NA	NA	NA	NA	NA	NA	NA	NA	NA	NA	NA	NA	NA	NA	NA	NA	NA	NA	NA	NA	NA	NA	NA
bone_106	bone_106	NA	NA	NA	NA	NA	NA	NA	NA	NA	NA	NA	NA	NA	NA	NA	NA	NA	NA	NA	NA	NA	NA	NA	NA	NA	NA	NA	NA	NA	NA	NA	NA	NA	NA	NA	NA	NA	NA	NA	NA	NA	NA	NA	NA	NA	NA	NA	NA
bone_107	bone_107	NA	NA	NA	NA	NA	NA	NA	NA	NA	NA	NA	NA	NA	NA	NA	NA	NA	NA	NA	NA	NA	NA	NA	NA	NA	NA	NA	NA	NA	NA	NA	NA	NA	NA	NA	NA	NA	NA	NA	NA	NA	NA	NA	NA	NA	NA	NA	NA
bone_111	bone_111	NA	NA	NA	NA	NA	NA	NA	NA	NA	NA	NA	NA	NA	NA	NA	NA	NA	NA	NA	NA	NA	NA	NA	NA	NA	NA	NA	NA	NA	NA	NA	NA	NA	NA	NA	NA	NA	NA	NA	NA	NA	NA	NA	NA	NA	NA	NA	NA
bone_112	bone_112	NA	NA	NA	NA	NA	NA	NA	NA	NA	NA	NA	NA	NA	NA	NA	NA	NA	NA	NA	NA	NA	NA	NA	NA	NA	NA	NA	NA	NA	NA	NA	NA	NA	NA	NA	NA	NA	NA	NA	NA	NA	NA	NA	NA	NA	NA	NA	NA
bone_114	bone_114	NA	NA	NA	NA	NA	NA	NA	NA	NA	NA	NA	NA	NA	NA	NA	NA	NA	NA	NA	NA	NA	NA	NA	NA	NA	NA	NA	NA	NA	NA	NA	NA	NA	NA	NA	NA	NA	NA	NA	NA	NA	NA	NA	NA	NA	NA	NA	NA
bone_255	bone_255	NA	NA	NA	NA	NA	NA	NA	NA	NA	NA	NA	NA	NA	NA	NA	NA	NA	NA	NA	NA	NA	NA	NA	NA	NA	NA	NA	NA	NA	NA	NA	NA	NA	NA	NA	NA	NA	NA	NA	NA	NA	NA	NA	NA	NA	NA	NA	NA
bone_257	bone_257	NA	NA	NA	NA	NA	NA	NA	NA	NA	NA	NA	NA	NA	NA	NA	NA	NA	NA	NA	NA	NA	NA	NA	NA	NA	NA	NA	NA	NA	NA	NA	NA	NA	NA	NA	NA	NA	NA	NA	NA	NA	NA	NA	NA	NA	NA	NA	NA
bone_258	bone_258	NA	NA	NA	NA	NA	NA	NA	NA	NA	NA	NA	NA	NA	NA	NA	NA	NA	NA	NA	NA	NA	NA	NA	NA	NA	NA	NA	NA	NA	NA	NA	NA	NA	NA	NA	NA	NA	NA	NA	NA	NA	NA	NA	NA	NA	NA	NA	NA
bone_259	bone_259	NA	NA	NA	NA	NA	NA	NA	NA	NA	NA	NA	NA	NA	NA	NA	NA	NA	NA	NA	NA	NA	NA	NA	NA	NA	NA	NA	NA	NA	NA	NA	NA	NA	NA	NA	NA	NA	NA	NA	NA	NA	NA	NA	NA	NA	NA	NA	NA
bone_260	bone_260	NA	NA	NA	NA	NA	NA	NA	NA	NA	NA	NA	NA	NA	NA	NA	NA	NA	NA	NA	NA	NA	NA	NA	NA	NA	NA	NA	NA	NA	NA	NA	NA	NA	NA	NA	NA	NA	NA	NA	NA	NA	NA	NA	NA	NA	NA	NA	NA
bone_261	bone_261	NA	NA	NA	NA	NA	NA	NA	NA	NA	NA	NA	NA	NA	NA	NA	NA	NA	NA	NA	NA	NA	NA	NA	NA	NA	NA	NA	NA	NA	NA	NA	NA	NA	NA	NA	NA	NA	NA	NA	NA	NA	NA	NA	NA	NA	NA	NA	NA
bone_262	bone_262	NA	NA	NA	NA	NA	NA	NA	NA	NA	NA	NA	NA	NA	NA	NA	NA	NA	NA	NA	NA	NA	NA	NA	NA	NA	NA	NA	NA	NA	NA	NA	NA	NA	NA	NA	NA	NA	NA	NA	NA	NA	NA	NA	NA	NA	NA	NA	NA
bone_263	bone_263	NA	NA	NA	NA	NA	NA	NA	NA	NA	NA	NA	NA	NA	NA	NA	NA	NA	NA	NA	NA	NA	NA	NA	NA	NA	NA	NA	NA	NA	NA	NA	NA	NA	NA	NA	NA	NA	NA	NA	NA	NA	NA	NA	NA	NA	NA	NA	NA
bone_264	bone_264	NA	NA	NA	NA	NA	NA	NA	NA	NA	NA	NA	NA	NA	NA	NA	NA	NA	NA	NA	NA	NA	NA	NA	NA	NA	NA	NA	NA	NA	NA	NA	NA	NA	NA	NA	NA	NA	NA	NA	NA	NA	NA	NA	NA	NA	NA	NA	NA
bone_266	bone_266	NA	NA	NA	NA	NA	NA	NA	NA	NA	NA	NA	NA	NA	NA	NA	NA	NA	NA	NA	NA	NA	NA	NA	NA	NA	NA	NA	NA	NA	NA	NA	NA	NA	NA	NA	NA	NA	NA	NA	NA	NA	NA	NA	NA	NA	NA	NA	NA
bone_267	bone_267	NA	NA	NA	NA	NA	NA	NA	NA	NA	NA	NA	NA	NA	NA	NA	NA	NA	NA	NA	NA	NA	NA	NA	NA	NA	NA	NA	NA	NA	NA	NA	NA	NA	NA	NA	NA	NA	NA	NA	NA	NA	NA	NA	NA	NA	NA	NA	NA
bone_268	bone_268	NA	NA	NA	NA	NA	NA	NA	NA	NA	NA	NA	NA	NA	NA	NA	NA	NA	NA	NA	NA	NA	NA	NA	NA	NA	NA	NA	NA	NA	NA	NA	NA	NA	NA	NA	NA	NA	NA	NA	NA	NA	NA	NA	NA	NA	NA	NA	NA
bone_269	bone_269	NA	NA	NA	NA	NA	NA	NA	NA	NA	NA	NA	NA	NA	NA	NA	NA	NA	NA	NA	NA	NA	NA	NA	NA	NA	NA	NA	NA	NA	NA	NA	NA	NA	NA	NA	NA	NA	NA	NA	NA	NA	NA	NA	NA	NA	NA	NA	NA
bone_272	bone_272	NA	NA	NA	NA	NA	NA	NA	NA	NA	NA	NA	NA	NA	NA	NA	NA	NA	NA	NA	NA	NA	NA	NA	NA	NA	NA	NA	NA	NA	NA	NA	NA	NA	NA	NA	NA	NA	NA	NA	NA	NA	NA	NA	NA	NA	NA	NA	NA
bone_273	bone_273	NA	NA	NA	NA	NA	NA	NA	NA	NA	NA	NA	NA	NA	NA	NA	NA	NA	NA	NA	NA	NA	NA	NA	NA	NA	NA	NA	NA	NA	NA	NA	NA	NA	NA	NA	NA	NA	NA	NA	NA	NA	NA	NA	NA	NA	NA	NA	NA
bone_274	bone_274	NA	NA	NA	NA	NA	NA	NA	NA	NA	NA	NA	NA	NA	NA	NA	NA	NA	NA	NA	NA	NA	NA	NA	NA	NA	NA	NA	NA	NA	NA	NA	NA	NA	NA	NA	NA	NA	NA	NA	NA	NA	NA	NA	NA	NA	NA	NA	NA
bone_275	bone_275	NA	NA	NA	NA	NA	NA	NA	NA	NA	NA	NA	NA	NA	NA	NA	NA	NA	NA	NA	NA	NA	NA	NA	NA	NA	NA	NA	NA	NA	NA	NA	NA	NA	NA	NA	NA	NA	NA	NA	NA	NA	NA	NA	NA	NA	NA	NA	NA
bone_277	bone_277	NA	NA	NA	NA	NA	NA	NA	NA	NA	NA	NA	NA	NA	NA	NA	NA	NA	NA	NA	NA	NA	NA	NA	NA	NA	NA	NA	NA	NA	NA	NA	NA	NA	NA	NA	NA	NA	NA	NA	NA	NA	NA	NA	NA	NA	NA	NA	NA
bone_278	bone_278	NA	NA	NA	NA	NA	NA	NA	NA	NA	NA	NA	NA	NA	NA	NA	NA	NA	NA	NA	NA	NA	NA	NA	NA	NA	NA	NA	NA	NA	NA	NA	NA	NA	NA	NA	NA	NA	NA	NA	NA	NA	NA	NA	NA	NA	NA	NA	NA
bone_279	bone_279	NA	NA	NA	NA	NA	NA	NA	NA	NA	NA	NA	NA	NA	NA	NA	NA	NA	NA	NA	NA	NA	NA	NA	NA	NA	NA	NA	NA	NA	NA	NA	NA	NA	NA	NA	NA	NA	NA	NA	NA	NA	NA	NA	NA	NA	NA	NA	NA
bone_280	bone_280	NA	NA	NA	NA	NA	NA	NA	NA	NA	NA	NA	NA	NA	NA	NA	NA	NA	NA	NA	NA	NA	NA	NA	NA	NA	NA	NA	NA	NA	NA	NA	NA	NA	NA	NA	NA	NA	NA	NA	NA	NA	NA	NA	NA	NA	NA	NA	NA
bone_281	bone_281	NA	NA	NA	NA	NA	NA	NA	NA	NA	NA	NA	NA	NA	NA	NA	NA	NA	NA	NA	NA	NA	NA	NA	NA	NA	NA	NA	NA	NA	NA	NA	NA	NA	NA	NA	NA	NA	NA	NA	NA	NA	NA	NA	NA	NA	NA	NA	NA
bone_282	bone_282	NA	NA	NA	NA	NA	NA	NA	NA	NA	NA	NA	NA	NA	NA	NA	NA	NA	NA	NA	NA	NA	NA	NA	NA	NA	NA	NA	NA	NA	NA	NA	NA	NA	NA	NA	NA	NA	NA	NA	NA	NA	NA	NA	NA	NA	NA	NA	NA
bone_283	bone_283	NA	NA	NA	NA	NA	NA	NA	NA	NA	NA	NA	NA	NA	NA	NA	NA	NA	NA	NA	NA	NA	NA	NA	NA	NA	NA	NA	NA	NA	NA	NA	NA	NA	NA	NA	NA	NA	NA	NA	NA	NA	NA	NA	NA	NA	NA	NA	NA
bone_284	bone_284	NA	NA	NA	NA	NA	NA	NA	NA	NA	NA	NA	NA	NA	NA	NA	NA	NA	NA	NA	NA	NA	NA	NA	NA	NA	NA	NA	NA	NA	NA	NA	NA	NA	NA	NA	NA	NA	NA	NA	NA	NA	NA	NA	NA	NA	NA	NA	NA
bone_285	bone_285	NA	NA	NA	NA	NA	NA	NA	NA	NA	NA	NA	NA	NA	NA	NA	NA	NA	NA	NA	NA	NA	NA	NA	NA	NA	NA	NA	NA	NA	NA	NA	NA	NA	NA	NA	NA	NA	NA	NA	NA	NA	NA	NA	NA	NA	NA	NA	NA
bone_286	bone_286	NA	NA	NA	NA	NA	NA	NA	NA	NA	NA	NA	NA	NA	NA	NA	NA	NA	NA	NA	NA	NA	NA	NA	NA	NA	NA	NA	NA	NA	NA	NA	NA	NA	NA	NA	NA	NA	NA	NA	NA	NA	NA	NA	NA	NA	NA	NA	NA
bone_287	bone_287	NA	NA	NA	NA	NA	NA	NA	NA	NA	NA	NA	NA	NA	NA	NA	NA	NA	NA	NA	NA	NA	NA	NA	NA	NA	NA	NA	NA	NA	NA	NA	NA	NA	NA	NA	NA	NA	NA	NA	NA	NA	NA	NA	NA	NA	NA	NA	NA
bone_289	bone_289	NA	NA	NA	NA	NA	NA	NA	NA	NA	NA	NA	NA	NA	NA	NA	NA	NA	NA	NA	NA	NA	NA	NA	NA	NA	NA	NA	NA	NA	NA	NA	NA	NA	NA	NA	NA	NA	NA	NA	NA	NA	NA	NA	NA	NA	NA	NA	NA
bone_290	bone_290	NA	NA	NA	NA	NA	NA	NA	NA	NA	NA	NA	NA	NA	NA	NA	NA	NA	NA	NA	NA	NA	NA	NA	NA	NA	NA	NA	NA	NA	NA	NA	NA	NA	NA	NA	NA	NA	NA	NA	NA	NA	NA	NA	NA	NA	NA	NA	NA
bone_292	bone_292	NA	NA	NA	NA	NA	NA	NA	NA	NA	NA	NA	NA	NA	NA	NA	NA	NA	NA	NA	NA	NA	NA	NA	NA	NA	NA	NA	NA	NA	NA	NA	NA	NA	NA	NA	NA	NA	NA	NA	NA	NA	NA	NA	NA	NA	NA	NA	NA
bone_293	bone_293	NA	NA	NA	NA	NA	NA	NA	NA	NA	NA	NA	NA	NA	NA	NA	NA	NA	NA	NA	NA	NA	NA	NA	NA	NA	NA	NA	NA	NA	NA	NA	NA	NA	NA	NA	NA	NA	NA	NA	NA	NA	NA	NA	NA	NA	NA	NA	NA
bone_295	bone_295	NA	NA	NA	NA	NA	NA	NA	NA	NA	NA	NA	NA	NA	NA	NA	NA	NA	NA	NA	NA	NA	NA	NA	NA	NA	NA	NA	NA	NA	NA	NA	NA	NA	NA	NA	NA	NA	NA	NA	NA	NA	NA	NA	NA	NA	NA	NA	NA
bone_298	bone_298	NA	NA	NA	NA	NA	NA	NA	NA	NA	NA	NA	NA	NA	NA	NA	NA	NA	NA	NA	NA	NA	NA	NA	NA	NA	NA	NA	NA	NA	NA	NA	NA	NA	NA	NA	NA	NA	NA	NA	NA	NA	NA	NA	NA	NA	NA	NA	NA
bone_299	bone_299	NA	NA	NA	NA	NA	NA	NA	NA	NA	NA	NA	NA	NA	NA	NA	NA	NA	NA	NA	NA	NA	NA	NA	NA	NA	NA	NA	NA	NA	NA	NA	NA	NA	NA	NA	NA	NA	NA	NA	NA	NA	NA	NA	NA	NA	NA	NA	NA
bone_300	bone_300	NA	NA	NA	NA	NA	NA	NA	NA	NA	NA	NA	NA	NA	NA	NA	NA	NA	NA	NA	NA	NA	NA	NA	NA	NA	NA	NA	NA	NA	NA	NA	NA	NA	NA	NA	NA	NA	NA	NA	NA	NA	NA	NA	NA	NA	NA	NA	NA
bone_301	bone_301	NA	NA	NA	NA	NA	NA	NA	NA	NA	NA	NA	NA	NA	NA	NA	NA	NA	NA	NA	NA	NA	NA	NA	NA	NA	NA	NA	NA	NA	NA	NA	NA	NA	NA	NA	NA	NA	NA	NA	NA	NA	NA	NA	NA	NA	NA	NA	NA
bone_302	bone_302	NA	NA	NA	NA	NA	NA	NA	NA	NA	NA	NA	NA	NA	NA	NA	NA	NA	NA	NA	NA	NA	NA	NA	NA	NA	NA	NA	NA	NA	NA	NA	NA	NA	NA	NA	NA	NA	NA	NA	NA	NA	NA	NA	NA	NA	NA	NA	NA
bone_303	bone_303	NA	NA	NA	NA	NA	NA	NA	NA	NA	NA	NA	NA	NA	NA	NA	NA	NA	NA	NA	NA	NA	NA	NA	NA	NA	NA	NA	NA	NA	NA	NA	NA	NA	NA	NA	NA	NA	NA	NA	NA	NA	NA	NA	NA	NA	NA	NA	NA
bone_304	bone_304	NA	NA	NA	NA	NA	NA	NA	NA	NA	NA	NA	NA	NA	NA	NA	NA	NA	NA	NA	NA	NA	NA	NA	NA	NA	NA	NA	NA	NA	NA	NA	NA	NA	NA	NA	NA	NA	NA	NA	NA	NA	NA	NA	NA	NA	NA	NA	NA
bone_305	bone_305	NA	NA	NA	NA	NA	NA	NA	NA	NA	NA	NA	NA	NA	NA	NA	NA	NA	NA	NA	NA	NA	NA	NA	NA	NA	NA	NA	NA	NA	NA	NA	NA	NA	NA	NA	NA	NA	NA	NA	NA	NA	NA	NA	NA	NA	NA	NA	NA
bone_306	bone_306	NA	NA	NA	NA	NA	NA	NA	NA	NA	NA	NA	NA	NA	NA	NA	NA	NA	NA	NA	NA	NA	NA	NA	NA	NA	NA	NA	NA	NA	NA	NA	NA	NA	NA	NA	NA	NA	NA	NA	NA	NA	NA	NA	NA	NA	NA	NA	NA
bone_307	bone_307	NA	NA	NA	NA	NA	NA	NA	NA	NA	NA	NA	NA	NA	NA	NA	NA	NA	NA	NA	NA	NA	NA	NA	NA	NA	NA	NA	NA	NA	NA	NA	NA	NA	NA	NA	NA	NA	NA	NA	NA	NA	NA	NA	NA	NA	NA	NA	NA
bone_308	bone_308	NA	NA	NA	NA	NA	NA	NA	NA	NA	NA	NA	NA	NA	NA	NA	NA	NA	NA	NA	NA	NA	NA	NA	NA	NA	NA	NA	NA	NA	NA	NA	NA	NA	NA	NA	NA	NA	NA	NA	NA	NA	NA	NA	NA	NA	NA	NA	NA
bone_309	bone_309	NA	NA	NA	NA	NA	NA	NA	NA	NA	NA	NA	NA	NA	NA	NA	NA	NA	NA	NA	NA	NA	NA	NA	NA	NA	NA	NA	NA	NA	NA	NA	NA	NA	NA	NA	NA	NA	NA	NA	NA	NA	NA	NA	NA	NA	NA	NA	NA
bone_310	bone_310	NA	NA	NA	NA	NA	NA	NA	NA	NA	NA	NA	NA	NA	NA	NA	NA	NA	NA	NA	NA	NA	NA	NA	NA	NA	NA	NA	NA	NA	NA	NA	NA	NA	NA	NA	NA	NA	NA	NA	NA	NA	NA	NA	NA	NA	NA	NA	NA
bone_311	bone_311	NA	NA	NA	NA	NA	NA	NA	NA	NA	NA	NA	NA	NA	NA	NA	NA	NA	NA	NA	NA	NA	NA	NA	NA	NA	NA	NA	NA	NA	NA	NA	NA	NA	NA	NA	NA	NA	NA	NA	NA	NA	NA	NA	NA	NA	NA	NA	NA
bone_312	bone_312	NA	NA	NA	NA	NA	NA	NA	NA	NA	NA	NA	NA	NA	NA	NA	NA	NA	NA	NA	NA	NA	NA	NA	NA	NA	NA	NA	NA	NA	NA	NA	NA	NA	NA	NA	NA	NA	NA	NA	NA	NA	NA	NA	NA	NA	NA	NA	NA
bone_313	bone_313	NA	NA	NA	NA	NA	NA	NA	NA	NA	NA	NA	NA	NA	NA	NA	NA	NA	NA	NA	NA	NA	NA	NA	NA	NA	NA	NA	NA	NA	NA	NA	NA	NA	NA	NA	NA	NA	NA	NA	NA	NA	NA	NA	NA	NA	NA	NA	NA
bone_314	bone_314	NA	NA	NA	NA	NA	NA	NA	NA	NA	NA	NA	NA	NA	NA	NA	NA	NA	NA	NA	NA	NA	NA	NA	NA	NA	NA	NA	NA	NA	NA	NA	NA	NA	NA	NA	NA	NA	NA	NA	NA	NA	NA	NA	NA	NA	NA	NA	NA
bone_315	bone_315	NA	NA	NA	NA	NA	NA	NA	NA	NA	NA	NA	NA	NA	NA	NA	NA	NA	NA	NA	NA	NA	NA	NA	NA	NA	NA	NA	NA	NA	NA	NA	NA	NA	NA	NA	NA	NA	NA	NA	NA	NA	NA	NA	NA	NA	NA	NA	NA
bone_316	bone_316	NA	NA	NA	NA	NA	NA	NA	NA	NA	NA	NA	NA	NA	NA	NA	NA	NA	NA	NA	NA	NA	NA	NA	NA	NA	NA	NA	NA	NA	NA	NA	NA	NA	NA	NA	NA	NA	NA	NA	NA	NA	NA	NA	NA	NA	NA	NA	NA
bone_317	bone_317	NA	NA	NA	NA	NA	NA	NA	NA	NA	NA	NA	NA	NA	NA	NA	NA	NA	NA	NA	NA	NA	NA	NA	NA	NA	NA	NA	NA	NA	NA	NA	NA	NA	NA	NA	NA	NA	NA	NA	NA	NA	NA	NA	NA	NA	NA	NA	NA
bone_318	bone_318	NA	NA	NA	NA	NA	NA	NA	NA	NA	NA	NA	NA	NA	NA	NA	NA	NA	NA	NA	NA	NA	NA	NA	NA	NA	NA	NA	NA	NA	NA	NA	NA	NA	NA	NA	NA	NA	NA	NA	NA	NA	NA	NA	NA	NA	NA	NA	NA
bone_319	bone_319	NA	NA	NA	NA	NA	NA	NA	NA	NA	NA	NA	NA	NA	NA	NA	NA	NA	NA	NA	NA	NA	NA	NA	NA	NA	NA	NA	NA	NA	NA	NA	NA	NA	NA	NA	NA	NA	NA	NA	NA	NA	NA	NA	NA	NA	NA	NA	NA
bone_320	bone_320	NA	NA	NA	NA	NA	NA	NA	NA	NA	NA	NA	NA	NA	NA	NA	NA	NA	NA	NA	NA	NA	NA	NA	NA	NA	NA	NA	NA	NA	NA	NA	NA	NA	NA	NA	NA	NA	NA	NA	NA	NA	NA	NA	NA	NA	NA	NA	NA
bone_321	bone_321	NA	NA	NA	NA	NA	NA	NA	NA	NA	NA	NA	NA	NA	NA	NA	NA	NA	NA	NA	NA	NA	NA	NA	NA	NA	NA	NA	NA	NA	NA	NA	NA	NA	NA	NA	NA	NA	NA	NA	NA	NA	NA	NA	NA	NA	NA	NA	NA
bone_322	bone_322	NA	NA	NA	NA	NA	NA	NA	NA	NA	NA	NA	NA	NA	NA	NA	NA	NA	NA	NA	NA	NA	NA	NA	NA	NA	NA	NA	NA	NA	NA	NA	NA	NA	NA	NA	NA	NA	NA	NA	NA	NA	NA	NA	NA	NA	NA	NA	NA
bone_325	bone_325	NA	NA	NA	NA	NA	NA	NA	NA	NA	NA	NA	NA	NA	NA	NA	NA	NA	NA	NA	NA	NA	NA	NA	NA	NA	NA	NA	NA	NA	NA	NA	NA	NA	NA	NA	NA	NA	NA	NA	NA	NA	NA	NA	NA	NA	NA	NA	NA
bone_326	bone_326	NA	NA	NA	NA	NA	NA	NA	NA	NA	NA	NA	NA	NA	NA	NA	NA	NA	NA	NA	NA	NA	NA	NA	NA	NA	NA	NA	NA	NA	NA	NA	NA	NA	NA	NA	NA	NA	NA	NA	NA	NA	NA	NA	NA	NA	NA	NA	NA
bone_327	bone_327	NA	NA	NA	NA	NA	NA	NA	NA	NA	NA	NA	NA	NA	NA	NA	NA	NA	NA	NA	NA	NA	NA	NA	NA	NA	NA	NA	NA	NA	NA	NA	NA	NA	NA	NA	NA	NA	NA	NA	NA	NA	NA	NA	NA	NA	NA	NA	NA
bone_328	bone_328	NA	NA	NA	NA	NA	NA	NA	NA	NA	NA	NA	NA	NA	NA	NA	NA	NA	NA	NA	NA	NA	NA	NA	NA	NA	NA	NA	NA	NA	NA	NA	NA	NA	NA	NA	NA	NA	NA	NA	NA	NA	NA	NA	NA	NA	NA	NA	NA
bone_329	bone_329	NA	NA	NA	NA	NA	NA	NA	NA	NA	NA	NA	NA	NA	NA	NA	NA	NA	NA	NA	NA	NA	NA	NA	NA	NA	NA	NA	NA	NA	NA	NA	NA	NA	NA	NA	NA	NA	NA	NA	NA	NA	NA	NA	NA	NA	NA	NA	NA
bone_330	bone_330	NA	NA	NA	NA	NA	NA	NA	NA	NA	NA	NA	NA	NA	NA	NA	NA	NA	NA	NA	NA	NA	NA	NA	NA	NA	NA	NA	NA	NA	NA	NA	NA	NA	NA	NA	NA	NA	NA	NA	NA	NA	NA	NA	NA	NA	NA	NA	NA
bone_331	bone_331	NA	NA	NA	NA	NA	NA	NA	NA	NA	NA	NA	NA	NA	NA	NA	NA	NA	NA	NA	NA	NA	NA	NA	NA	NA	NA	NA	NA	NA	NA	NA	NA	NA	NA	NA	NA	NA	NA	NA	NA	NA	NA	NA	NA	NA	NA	NA	NA
bone_332	bone_332	NA	NA	NA	NA	NA	NA	NA	NA	NA	NA	NA	NA	NA	NA	NA	NA	NA	NA	NA	NA	NA	NA	NA	NA	NA	NA	NA	NA	NA	NA	NA	NA	NA	NA	NA	NA	NA	NA	NA	NA	NA	NA	NA	NA	NA	NA	NA	NA
bone_333	bone_333	NA	NA	NA	NA	NA	NA	NA	NA	NA	NA	NA	NA	NA	NA	NA	NA	NA	NA	NA	NA	NA	NA	NA	NA	NA	NA	NA	NA	NA	NA	NA	NA	NA	NA	NA	NA	NA	NA	NA	NA	NA	NA	NA	NA	NA	NA	NA	NA
bone_334	bone_334	NA	NA	NA	NA	NA	NA	NA	NA	NA	NA	NA	NA	NA	NA	NA	NA	NA	NA	NA	NA	NA	NA	NA	NA	NA	NA	NA	NA	NA	NA	NA	NA	NA	NA	NA	NA	NA	NA	NA	NA	NA	NA	NA	NA	NA	NA	NA	NA
bone_336	bone_336	NA	NA	NA	NA	NA	NA	NA	NA	NA	NA	NA	NA	NA	NA	NA	NA	NA	NA	NA	NA	NA	NA	NA	NA	NA	NA	NA	NA	NA	NA	NA	NA	NA	NA	NA	NA	NA	NA	NA	NA	NA	NA	NA	NA	NA	NA	NA	NA
bone_337	bone_337	NA	NA	NA	NA	NA	NA	NA	NA	NA	NA	NA	NA	NA	NA	NA	NA	NA	NA	NA	NA	NA	NA	NA	NA	NA	NA	NA	NA	NA	NA	NA	NA	NA	NA	NA	NA	NA	NA	NA	NA	NA	NA	NA	NA	NA	NA	NA	NA
bone_338	bone_338	NA	NA	NA	NA	NA	NA	NA	NA	NA	NA	NA	NA	NA	NA	NA	NA	NA	NA	NA	NA	NA	NA	NA	NA	NA	NA	NA	NA	NA	NA	NA	NA	NA	NA	NA	NA	NA	NA	NA	NA	NA	NA	NA	NA	NA	NA	NA	NA
bone_339	bone_339	NA	NA	NA	NA	NA	NA	NA	NA	NA	NA	NA	NA	NA	NA	NA	NA	NA	NA	NA	NA	NA	NA	NA	NA	NA	NA	NA	NA	NA	NA	NA	NA	NA	NA	NA	NA	NA	NA	NA	NA	NA	NA	NA	NA	NA	NA	NA	NA
bone_340	bone_340	NA	NA	NA	NA	NA	NA	NA	NA	NA	NA	NA	NA	NA	NA	NA	NA	NA	NA	NA	NA	NA	NA	NA	NA	NA	NA	NA	NA	NA	NA	NA	NA	NA	NA	NA	NA	NA	NA	NA	NA	NA	NA	NA	NA	NA	NA	NA	NA
bone_341	bone_341	NA	NA	NA	NA	NA	NA	NA	NA	NA	NA	NA	NA	NA	NA	NA	NA	NA	NA	NA	NA	NA	NA	NA	NA	NA	NA	NA	NA	NA	NA	NA	NA	NA	NA	NA	NA	NA	NA	NA	NA	NA	NA	NA	NA	NA	NA	NA	NA
bone_342	bone_342	NA	NA	NA	NA	NA	NA	NA	NA	NA	NA	NA	NA	NA	NA	NA	NA	NA	NA	NA	NA	NA	NA	NA	NA	NA	NA	NA	NA	NA	NA	NA	NA	NA	NA	NA	NA	NA	NA	NA	NA	NA	NA	NA	NA	NA	NA	NA	NA
bone_343	bone_343	NA	NA	NA	NA	NA	NA	NA	NA	NA	NA	NA	NA	NA	NA	NA	NA	NA	NA	NA	NA	NA	NA	NA	NA	NA	NA	NA	NA	NA	NA	NA	NA	NA	NA	NA	NA	NA	NA	NA	NA	NA	NA	NA	NA	NA	NA	NA	NA
bone_344	bone_344	NA	NA	NA	NA	NA	NA	NA	NA	NA	NA	NA	NA	NA	NA	NA	NA	NA	NA	NA	NA	NA	NA	NA	NA	NA	NA	NA	NA	NA	NA	NA	NA	NA	NA	NA	NA	NA	NA	NA	NA	NA	NA	NA	NA	NA	NA	NA	NA
bone_345	bone_345	NA	NA	NA	NA	NA	NA	NA	NA	NA	NA	NA	NA	NA	NA	NA	NA	NA	NA	NA	NA	NA	NA	NA	NA	NA	NA	NA	NA	NA	NA	NA	NA	NA	NA	NA	NA	NA	NA	NA	NA	NA	NA	NA	NA	NA	NA	NA	NA
bone_347	bone_347	NA	NA	NA	NA	NA	NA	NA	NA	NA	NA	NA	NA	NA	NA	NA	NA	NA	NA	NA	NA	NA	NA	NA	NA	NA	NA	NA	NA	NA	NA	NA	NA	NA	NA	NA	NA	NA	NA	NA	NA	NA	NA	NA	NA	NA	NA	NA	NA
bone_348	bone_348	NA	NA	NA	NA	NA	NA	NA	NA	NA	NA	NA	NA	NA	NA	NA	NA	NA	NA	NA	NA	NA	NA	NA	NA	NA	NA	NA	NA	NA	NA	NA	NA	NA	NA	NA	NA	NA	NA	NA	NA	NA	NA	NA	NA	NA	NA	NA	NA
bone_349	bone_349	NA	NA	NA	NA	NA	NA	NA	NA	NA	NA	NA	NA	NA	NA	NA	NA	NA	NA	NA	NA	NA	NA	NA	NA	NA	NA	NA	NA	NA	NA	NA	NA	NA	NA	NA	NA	NA	NA	NA	NA	NA	NA	NA	NA	NA	NA	NA	NA
bone_351	bone_351	NA	NA	NA	NA	NA	NA	NA	NA	NA	NA	NA	NA	NA	NA	NA	NA	NA	NA	NA	NA	NA	NA	NA	NA	NA	NA	NA	NA	NA	NA	NA	NA	NA	NA	NA	NA	NA	NA	NA	NA	NA	NA	NA	NA	NA	NA	NA	NA
bone_354	bone_354	NA	NA	NA	NA	NA	NA	NA	NA	NA	NA	NA	NA	NA	NA	NA	NA	NA	NA	NA	NA	NA	NA	NA	NA	NA	NA	NA	NA	NA	NA	NA	NA	NA	NA	NA	NA	NA	NA	NA	NA	NA	NA	NA	NA	NA	NA	NA	NA
bone_355	bone_355	NA	NA	NA	NA	NA	NA	NA	NA	NA	NA	NA	NA	NA	NA	NA	NA	NA	NA	NA	NA	NA	NA	NA	NA	NA	NA	NA	NA	NA	NA	NA	NA	NA	NA	NA	NA	NA	NA	NA	NA	NA	NA	NA	NA	NA	NA	NA	NA
bone_362	bone_362	NA	NA	NA	NA	NA	NA	NA	NA	NA	NA	NA	NA	NA	NA	NA	NA	NA	NA	NA	NA	NA	NA	NA	NA	NA	NA	NA	NA	NA	NA	NA	NA	NA	NA	NA	NA	NA	NA	NA	NA	NA	NA	NA	NA	NA	NA	NA	NA
bone_363	bone_363	NA	NA	NA	NA	NA	NA	NA	NA	NA	NA	NA	NA	NA	NA	NA	NA	NA	NA	NA	NA	NA	NA	NA	NA	NA	NA	NA	NA	NA	NA	NA	NA	NA	NA	NA	NA	NA	NA	NA	NA	NA	NA	NA	NA	NA	NA	NA	NA
bone_364	bone_364	NA	NA	NA	NA	NA	NA	NA	NA	NA	NA	NA	NA	NA	NA	NA	NA	NA	NA	NA	NA	NA	NA	NA	NA	NA	NA	NA	NA	NA	NA	NA	NA	NA	NA	NA	NA	NA	NA	NA	NA	NA	NA	NA	NA	NA	NA	NA	NA
bone_365	bone_365	NA	NA	NA	NA	NA	NA	NA	NA	NA	NA	NA	NA	NA	NA	NA	NA	NA	NA	NA	NA	NA	NA	NA	NA	NA	NA	NA	NA	NA	NA	NA	NA	NA	NA	NA	NA	NA	NA	NA	NA	NA	NA	NA	NA	NA	NA	NA	NA
bone_366	bone_366	NA	NA	NA	NA	NA	NA	NA	NA	NA	NA	NA	NA	NA	NA	NA	NA	NA	NA	NA	NA	NA	NA	NA	NA	NA	NA	NA	NA	NA	NA	NA	NA	NA	NA	NA	NA	NA	NA	NA	NA	NA	NA	NA	NA	NA	NA	NA	NA
bone_367	bone_367	NA	NA	NA	NA	NA	NA	NA	NA	NA	NA	NA	NA	NA	NA	NA	NA	NA	NA	NA	NA	NA	NA	NA	NA	NA	NA	NA	NA	NA	NA	NA	NA	NA	NA	NA	NA	NA	NA	NA	NA	NA	NA	NA	NA	NA	NA	NA	NA
bone_368	bone_368	NA	NA	NA	NA	NA	NA	NA	NA	NA	NA	NA	NA	NA	NA	NA	NA	NA	NA	NA	NA	NA	NA	NA	NA	NA	NA	NA	NA	NA	NA	NA	NA	NA	NA	NA	NA	NA	NA	NA	NA	NA	NA	NA	NA	NA	NA	NA	NA
bone_369	bone_369	NA	NA	NA	NA	NA	NA	NA	NA	NA	NA	NA	NA	NA	NA	NA	NA	NA	NA	NA	NA	NA	NA	NA	NA	NA	NA	NA	NA	NA	NA	NA	NA	NA	NA	NA	NA	NA	NA	NA	NA	NA	NA	NA	NA	NA	NA	NA	NA
bone_11	bone_11	NA	NA	NA	NA	NA	NA	NA	NA	NA	NA	NA	NA	NA	NA	NA	NA	NA	NA	NA	NA	NA	NA	NA	NA	NA	NA	NA	NA	NA	NA	NA	NA	NA	NA	NA	NA	NA	NA	NA	NA	NA	NA	NA	NA	NA	NA	NA	NA
bone_49	bone_49	NA	NA	NA	NA	NA	NA	NA	NA	NA	NA	NA	NA	NA	NA	NA	NA	NA	NA	NA	NA	NA	NA	NA	NA	NA	NA	NA	NA	NA	NA	NA	NA	NA	NA	NA	NA	NA	NA	NA	NA	NA	NA	NA	NA	NA	NA	NA	NA
bone_55	bone_55	NA	NA	NA	NA	NA	NA	NA	NA	NA	NA	NA	NA	NA	NA	NA	NA	NA	NA	NA	NA	NA	NA	NA	NA	NA	NA	NA	NA	NA	NA	NA	NA	NA	NA	NA	NA	NA	NA	NA	NA	NA	NA	NA	NA	NA	NA	NA	NA
bone_68	bone_68	NA	NA	NA	NA	NA	NA	NA	NA	NA	NA	NA	NA	NA	NA	NA	NA	NA	NA	NA	NA	NA	NA	NA	NA	NA	NA	NA	NA	NA	NA	NA	NA	NA	NA	NA	NA	NA	NA	NA	NA	NA	NA	NA	NA	NA	NA	NA	NA
bone_104	bone_104	NA	NA	NA	NA	NA	NA	NA	NA	NA	NA	NA	NA	NA	NA	NA	NA	NA	NA	NA	NA	NA	NA	NA	NA	NA	NA	NA	NA	NA	NA	NA	NA	NA	NA	NA	NA	NA	NA	NA	NA	NA	NA	NA	NA	NA	NA	NA	NA
bone_109	bone_109	NA	NA	NA	NA	NA	NA	NA	NA	NA	NA	NA	NA	NA	NA	NA	NA	NA	NA	NA	NA	NA	NA	NA	NA	NA	NA	NA	NA	NA	NA	NA	NA	NA	NA	NA	NA	NA	NA	NA	NA	NA	NA	NA	NA	NA	NA	NA	NA
bone_110	bone_110	NA	NA	NA	NA	NA	NA	NA	NA	NA	NA	NA	NA	NA	NA	NA	NA	NA	NA	NA	NA	NA	NA	NA	NA	NA	NA	NA	NA	NA	NA	NA	NA	NA	NA	NA	NA	NA	NA	NA	NA	NA	NA	NA	NA	NA	NA	NA	NA
bone_254	bone_254	NA	NA	NA	NA	NA	NA	NA	NA	NA	NA	NA	NA	NA	NA	NA	NA	NA	NA	NA	NA	NA	NA	NA	NA	NA	NA	NA	NA	NA	NA	NA	NA	NA	NA	NA	NA	NA	NA	NA	NA	NA	NA	NA	NA	NA	NA	NA	NA
bone_256	bone_256	NA	NA	NA	NA	NA	NA	NA	NA	NA	NA	NA	NA	NA	NA	NA	NA	NA	NA	NA	NA	NA	NA	NA	NA	NA	NA	NA	NA	NA	NA	NA	NA	NA	NA	NA	NA	NA	NA	NA	NA	NA	NA	NA	NA	NA	NA	NA	NA
bone_270	bone_270	NA	NA	NA	NA	NA	NA	NA	NA	NA	NA	NA	NA	NA	NA	NA	NA	NA	NA	NA	NA	NA	NA	NA	NA	NA	NA	NA	NA	NA	NA	NA	NA	NA	NA	NA	NA	NA	NA	NA	NA	NA	NA	NA	NA	NA	NA	NA	NA
bone_276	bone_276	NA	NA	NA	NA	NA	NA	NA	NA	NA	NA	NA	NA	NA	NA	NA	NA	NA	NA	NA	NA	NA	NA	NA	NA	NA	NA	NA	NA	NA	NA	NA	NA	NA	NA	NA	NA	NA	NA	NA	NA	NA	NA	NA	NA	NA	NA	NA	NA
bone_288	bone_288	NA	NA	NA	NA	NA	NA	NA	NA	NA	NA	NA	NA	NA	NA	NA	NA	NA	NA	NA	NA	NA	NA	NA	NA	NA	NA	NA	NA	NA	NA	NA	NA	NA	NA	NA	NA	NA	NA	NA	NA	NA	NA	NA	NA	NA	NA	NA	NA
bone_294	bone_294	NA	NA	NA	NA	NA	NA	NA	NA	NA	NA	NA	NA	NA	NA	NA	NA	NA	NA	NA	NA	NA	NA	NA	NA	NA	NA	NA	NA	NA	NA	NA	NA	NA	NA	NA	NA	NA	NA	NA	NA	NA	NA	NA	NA	NA	NA	NA	NA
bone_296	bone_296	NA	NA	NA	NA	NA	NA	NA	NA	NA	NA	NA	NA	NA	NA	NA	NA	NA	NA	NA	NA	NA	NA	NA	NA	NA	NA	NA	NA	NA	NA	NA	NA	NA	NA	NA	NA	NA	NA	NA	NA	NA	NA	NA	NA	NA	NA	NA	NA
bone_297	bone_297	NA	NA	NA	NA	NA	NA	NA	NA	NA	NA	NA	NA	NA	NA	NA	NA	NA	NA	NA	NA	NA	NA	NA	NA	NA	NA	NA	NA	NA	NA	NA	NA	NA	NA	NA	NA	NA	NA	NA	NA	NA	NA	NA	NA	NA	NA	NA	NA
bone_323	bone_323	NA	NA	NA	NA	NA	NA	NA	NA	NA	NA	NA	NA	NA	NA	NA	NA	NA	NA	NA	NA	NA	NA	NA	NA	NA	NA	NA	NA	NA	NA	NA	NA	NA	NA	NA	NA	NA	NA	NA	NA	NA	NA	NA	NA	NA	NA	NA	NA
bone_335	bone_335	NA	NA	NA	NA	NA	NA	NA	NA	NA	NA	NA	NA	NA	NA	NA	NA	NA	NA	NA	NA	NA	NA	NA	NA	NA	NA	NA	NA	NA	NA	NA	NA	NA	NA	NA	NA	NA	NA	NA	NA	NA	NA	NA	NA	NA	NA	NA	NA
bone_353	bone_353	NA	NA	NA	NA	NA	NA	NA	NA	NA	NA	NA	NA	NA	NA	NA	NA	NA	NA	NA	NA	NA	NA	NA	NA	NA	NA	NA	NA	NA	NA	NA	NA	NA	NA	NA	NA	NA	NA	NA	NA	NA	NA	NA	NA	NA	NA	NA	NA
bone_4.1	bone_4.1	NA	NA	NA	NA	NA	NA	NA	NA	NA	NA	NA	NA	NA	NA	NA	NA	NA	NA	NA	NA	NA	NA	NA	NA	NA	NA	NA	NA	NA	NA	NA	NA	NA	NA	NA	NA	NA	NA	NA	NA	NA	NA	NA	NA	NA	NA	NA	NA
bone_265.1	bone_265.1	NA	NA	NA	NA	NA	NA	NA	NA	NA	NA	NA	NA	NA	NA	NA	NA	NA	NA	NA	NA	NA	NA	NA	NA	NA	NA	NA	NA	NA	NA	NA	NA	NA	NA	NA	NA	NA	NA	NA	NA	NA	NA	NA	NA	NA	NA	NA	NA
bone_271.1	bone_271.1	NA	NA	NA	NA	NA	NA	NA	NA	NA	NA	NA	NA	NA	NA	NA	NA	NA	NA	NA	NA	NA	NA	NA	NA	NA	NA	NA	NA	NA	NA	NA	NA	NA	NA	NA	NA	NA	NA	NA	NA	NA	NA	NA	NA	NA	NA	NA	NA
bone_291.1	bone_291.1	NA	NA	NA	NA	NA	NA	NA	NA	NA	NA	NA	NA	NA	NA	NA	NA	NA	NA	NA	NA	NA	NA	NA	NA	NA	NA	NA	NA	NA	NA	NA	NA	NA	NA	NA	NA	NA	NA	NA	NA	NA	NA	NA	NA	NA	NA	NA	NA
bone_324.1	bone_324.1	NA	NA	NA	NA	NA	NA	NA	NA	NA	NA	NA	NA	NA	NA	NA	NA	NA	NA	NA	NA	NA	NA	NA	NA	NA	NA	NA	NA	NA	NA	NA	NA	NA	NA	NA	NA	NA	NA	NA	NA	NA	NA	NA	NA	NA	NA	NA	NA
bone_346.1	bone_346.1	NA	NA	NA	NA	NA	NA	NA	NA	NA	NA	NA	NA	NA	NA	NA	NA	NA	NA	NA	NA	NA	NA	NA	NA	NA	NA	NA	NA	NA	NA	NA	NA	NA	NA	NA	NA	NA	NA	NA	NA	NA	NA	NA	NA	NA	NA	NA	NA
bone_350.1	bone_350.1	NA	NA	NA	NA	NA	NA	NA	NA	NA	NA	NA	NA	NA	NA	NA	NA	NA	NA	NA	NA	NA	NA	NA	NA	NA	NA	NA	NA	NA	NA	NA	NA	NA	NA	NA	NA	NA	NA	NA	NA	NA	NA	NA	NA	NA	NA	NA	NA
bone_352.1	bone_352.1	NA	NA	NA	NA	NA	NA	NA	NA	NA	NA	NA	NA	NA	NA	NA	NA	NA	NA	NA	NA	NA	NA	NA	NA	NA	NA	NA	NA	NA	NA	NA	NA	NA	NA	NA	NA	NA	NA	NA	NA	NA	NA	NA	NA	NA	NA	NA	NA
bone_356	bone_356	NA	NA	NA	NA	NA	NA	NA	NA	NA	NA	NA	NA	NA	NA	NA	NA	NA	NA	NA	NA	NA	NA	NA	NA	NA	NA	NA	NA	NA	NA	NA	NA	NA	NA	NA	NA	NA	NA	NA	NA	NA	NA	NA	NA	NA	NA	NA	NA
bone_357	bone_357	NA	NA	NA	NA	NA	NA	NA	NA	NA	NA	NA	NA	NA	NA	NA	NA	NA	NA	NA	NA	NA	NA	NA	NA	NA	NA	NA	NA	NA	NA	NA	NA	NA	NA	NA	NA	NA	NA	NA	NA	NA	NA	NA	NA	NA	NA	NA	NA
bone_358	bone_358	NA	NA	NA	NA	NA	NA	NA	NA	NA	NA	NA	NA	NA	NA	NA	NA	NA	NA	NA	NA	NA	NA	NA	NA	NA	NA	NA	NA	NA	NA	NA	NA	NA	NA	NA	NA	NA	NA	NA	NA	NA	NA	NA	NA	NA	NA	NA	NA
bone_359	bone_359	NA	NA	NA	NA	NA	NA	NA	NA	NA	NA	NA	NA	NA	NA	NA	NA	NA	NA	NA	NA	NA	NA	NA	NA	NA	NA	NA	NA	NA	NA	NA	NA	NA	NA	NA	NA	NA	NA	NA	NA	NA	NA	NA	NA	NA	NA	NA	NA
bone_360	bone_360	NA	NA	NA	NA	NA	NA	NA	NA	NA	NA	NA	NA	NA	NA	NA	NA	NA	NA	NA	NA	NA	NA	NA	NA	NA	NA	NA	NA	NA	NA	NA	NA	NA	NA	NA	NA	NA	NA	NA	NA	NA	NA	NA	NA	NA	NA	NA	NA
bone_361	bone_361	NA	NA	NA	NA	NA	NA	NA	NA	NA	NA	NA	NA	NA	NA	NA	NA	NA	NA	NA	NA	NA	NA	NA	NA	NA	NA	NA	NA	NA	NA	NA	NA	NA	NA	NA	NA	NA	NA	NA	NA	NA	NA	NA	NA	NA	NA	NA	NA
bone_370	bone_370	NA	NA	NA	NA	NA	NA	NA	NA	NA	NA	NA	NA	NA	NA	NA	NA	NA	NA	NA	NA	NA	NA	NA	NA	NA	NA	NA	NA	NA	NA	NA	NA	NA	NA	NA	NA	NA	NA	NA	NA	NA	NA	NA	NA	NA	NA	NA	NA
bone_372	bone_372	NA	NA	NA	NA	NA	NA	NA	NA	NA	NA	NA	NA	NA	NA	NA	NA	NA	NA	NA	NA	NA	NA	NA	NA	NA	NA	NA	NA	NA	NA	NA	NA	NA	NA	NA	NA	NA	NA	NA	NA	NA	NA	NA	NA	NA	NA	NA	NA
bone_373	bone_373	NA	NA	NA	NA	NA	NA	NA	NA	NA	NA	NA	NA	NA	NA	NA	NA	NA	NA	NA	NA	NA	NA	NA	NA	NA	NA	NA	NA	NA	NA	NA	NA	NA	NA	NA	NA	NA	NA	NA	NA	NA	NA	NA	NA	NA	NA	NA	NA
bone_374	bone_374	NA	NA	NA	NA	NA	NA	NA	NA	NA	NA	NA	NA	NA	NA	NA	NA	NA	NA	NA	NA	NA	NA	NA	NA	NA	NA	NA	NA	NA	NA	NA	NA	NA	NA	NA	NA	NA	NA	NA	NA	NA	NA	NA	NA	NA	NA	NA	NA
bone_375	bone_375	NA	NA	NA	NA	NA	NA	NA	NA	NA	NA	NA	NA	NA	NA	NA	NA	NA	NA	NA	NA	NA	NA	NA	NA	NA	NA	NA	NA	NA	NA	NA	NA	NA	NA	NA	NA	NA	NA	NA	NA	NA	NA	NA	NA	NA	NA	NA	NA
bone_376	bone_376	NA	NA	NA	NA	NA	NA	NA	NA	NA	NA	NA	NA	NA	NA	NA	NA	NA	NA	NA	NA	NA	NA	NA	NA	NA	NA	NA	NA	NA	NA	NA	NA	NA	NA	NA	NA	NA	NA	NA	NA	NA	NA	NA	NA	NA	NA	NA	NA
bone_377	bone_377	NA	NA	NA	NA	NA	NA	NA	NA	NA	NA	NA	NA	NA	NA	NA	NA	NA	NA	NA	NA	NA	NA	NA	NA	NA	NA	NA	NA	NA	NA	NA	NA	NA	NA	NA	NA	NA	NA	NA	NA	NA	NA	NA	NA	NA	NA	NA	NA
bone_378	bone_378	NA	NA	NA	NA	NA	NA	NA	NA	NA	NA	NA	NA	NA	NA	NA	NA	NA	NA	NA	NA	NA	NA	NA	NA	NA	NA	NA	NA	NA	NA	NA	NA	NA	NA	NA	NA	NA	NA	NA	NA	NA	NA	NA	NA	NA	NA	NA	NA
bone_379	bone_379	NA	NA	NA	NA	NA	NA	NA	NA	NA	NA	NA	NA	NA	NA	NA	NA	NA	NA	NA	NA	NA	NA	NA	NA	NA	NA	NA	NA	NA	NA	NA	NA	NA	NA	NA	NA	NA	NA	NA	NA	NA	NA	NA	NA	NA	NA	NA	NA
bone_380	bone_380	NA	NA	NA	NA	NA	NA	NA	NA	NA	NA	NA	NA	NA	NA	NA	NA	NA	NA	NA	NA	NA	NA	NA	NA	NA	NA	NA	NA	NA	NA	NA	NA	NA	NA	NA	NA	NA	NA	NA	NA	NA	NA	NA	NA	NA	NA	NA	NA
bone_381	bone_381	NA	NA	NA	NA	NA	NA	NA	NA	NA	NA	NA	NA	NA	NA	NA	NA	NA	NA	NA	NA	NA	NA	NA	NA	NA	NA	NA	NA	NA	NA	NA	NA	NA	NA	NA	NA	NA	NA	NA	NA	NA	NA	NA	NA	NA	NA	NA	NA
bone_383	bone_383	NA	NA	NA	NA	NA	NA	NA	NA	NA	NA	NA	NA	NA	NA	NA	NA	NA	NA	NA	NA	NA	NA	NA	NA	NA	NA	NA	NA	NA	NA	NA	NA	NA	NA	NA	NA	NA	NA	NA	NA	NA	NA	NA	NA	NA	NA	NA	NA
bone_384	bone_384	NA	NA	NA	NA	NA	NA	NA	NA	NA	NA	NA	NA	NA	NA	NA	NA	NA	NA	NA	NA	NA	NA	NA	NA	NA	NA	NA	NA	NA	NA	NA	NA	NA	NA	NA	NA	NA	NA	NA	NA	NA	NA	NA	NA	NA	NA	NA	NA
bone_385	bone_385	NA	NA	NA	NA	NA	NA	NA	NA	NA	NA	NA	NA	NA	NA	NA	NA	NA	NA	NA	NA	NA	NA	NA	NA	NA	NA	NA	NA	NA	NA	NA	NA	NA	NA	NA	NA	NA	NA	NA	NA	NA	NA	NA	NA	NA	NA	NA	NA
bone_386	bone_386	NA	NA	NA	NA	NA	NA	NA	NA	NA	NA	NA	NA	NA	NA	NA	NA	NA	NA	NA	NA	NA	NA	NA	NA	NA	NA	NA	NA	NA	NA	NA	NA	NA	NA	NA	NA	NA	NA	NA	NA	NA	NA	NA	NA	NA	NA	NA	NA
bone_387	bone_387	NA	NA	NA	NA	NA	NA	NA	NA	NA	NA	NA	NA	NA	NA	NA	NA	NA	NA	NA	NA	NA	NA	NA	NA	NA	NA	NA	NA	NA	NA	NA	NA	NA	NA	NA	NA	NA	NA	NA	NA	NA	NA	NA	NA	NA	NA	NA	NA
bone_388	bone_388	NA	NA	NA	NA	NA	NA	NA	NA	NA	NA	NA	NA	NA	NA	NA	NA	NA	NA	NA	NA	NA	NA	NA	NA	NA	NA	NA	NA	NA	NA	NA	NA	NA	NA	NA	NA	NA	NA	NA	NA	NA	NA	NA	NA	NA	NA	NA	NA
bone_389	bone_389	NA	NA	NA	NA	NA	NA	NA	NA	NA	NA	NA	NA	NA	NA	NA	NA	NA	NA	NA	NA	NA	NA	NA	NA	NA	NA	NA	NA	NA	NA	NA	NA	NA	NA	NA	NA	NA	NA	NA	NA	NA	NA	NA	NA	NA	NA	NA	NA
bone_390	bone_390	NA	NA	NA	NA	NA	NA	NA	NA	NA	NA	NA	NA	NA	NA	NA	NA	NA	NA	NA	NA	NA	NA	NA	NA	NA	NA	NA	NA	NA	NA	NA	NA	NA	NA	NA	NA	NA	NA	NA	NA	NA	NA	NA	NA	NA	NA	NA	NA
bone_391	bone_391	NA	NA	NA	NA	NA	NA	NA	NA	NA	NA	NA	NA	NA	NA	NA	NA	NA	NA	NA	NA	NA	NA	NA	NA	NA	NA	NA	NA	NA	NA	NA	NA	NA	NA	NA	NA	NA	NA	NA	NA	NA	NA	NA	NA	NA	NA	NA	NA
bone_392	bone_392	NA	NA	NA	NA	NA	NA	NA	NA	NA	NA	NA	NA	NA	NA	NA	NA	NA	NA	NA	NA	NA	NA	NA	NA	NA	NA	NA	NA	NA	NA	NA	NA	NA	NA	NA	NA	NA	NA	NA	NA	NA	NA	NA	NA	NA	NA	NA	NA
bone_393	bone_393	NA	NA	NA	NA	NA	NA	NA	NA	NA	NA	NA	NA	NA	NA	NA	NA	NA	NA	NA	NA	NA	NA	NA	NA	NA	NA	NA	NA	NA	NA	NA	NA	NA	NA	NA	NA	NA	NA	NA	NA	NA	NA	NA	NA	NA	NA	NA	NA
bone_394	bone_394	NA	NA	NA	NA	NA	NA	NA	NA	NA	NA	NA	NA	NA	NA	NA	NA	NA	NA	NA	NA	NA	NA	NA	NA	NA	NA	NA	NA	NA	NA	NA	NA	NA	NA	NA	NA	NA	NA	NA	NA	NA	NA	NA	NA	NA	NA	NA	NA
bone_395	bone_395	NA	NA	NA	NA	NA	NA	NA	NA	NA	NA	NA	NA	NA	NA	NA	NA	NA	NA	NA	NA	NA	NA	NA	NA	NA	NA	NA	NA	NA	NA	NA	NA	NA	NA	NA	NA	NA	NA	NA	NA	NA	NA	NA	NA	NA	NA	NA	NA
bone_396	bone_396	NA	NA	NA	NA	NA	NA	NA	NA	NA	NA	NA	NA	NA	NA	NA	NA	NA	NA	NA	NA	NA	NA	NA	NA	NA	NA	NA	NA	NA	NA	NA	NA	NA	NA	NA	NA	NA	NA	NA	NA	NA	NA	NA	NA	NA	NA	NA	NA
bone_397	bone_397	NA	NA	NA	NA	NA	NA	NA	NA	NA	NA	NA	NA	NA	NA	NA	NA	NA	NA	NA	NA	NA	NA	NA	NA	NA	NA	NA	NA	NA	NA	NA	NA	NA	NA	NA	NA	NA	NA	NA	NA	NA	NA	NA	NA	NA	NA	NA	NA
bone_398	bone_398	NA	NA	NA	NA	NA	NA	NA	NA	NA	NA	NA	NA	NA	NA	NA	NA	NA	NA	NA	NA	NA	NA	NA	NA	NA	NA	NA	NA	NA	NA	NA	NA	NA	NA	NA	NA	NA	NA	NA	NA	NA	NA	NA	NA	NA	NA	NA	NA
bone_399	bone_399	NA	NA	NA	NA	NA	NA	NA	NA	NA	NA	NA	NA	NA	NA	NA	NA	NA	NA	NA	NA	NA	NA	NA	NA	NA	NA	NA	NA	NA	NA	NA	NA	NA	NA	NA	NA	NA	NA	NA	NA	NA	NA	NA	NA	NA	NA	NA	NA
bone_400	bone_400	NA	NA	NA	NA	NA	NA	NA	NA	NA	NA	NA	NA	NA	NA	NA	NA	NA	NA	NA	NA	NA	NA	NA	NA	NA	NA	NA	NA	NA	NA	NA	NA	NA	NA	NA	NA	NA	NA	NA	NA	NA	NA	NA	NA	NA	NA	NA	NA
bone_401	bone_401	NA	NA	NA	NA	NA	NA	NA	NA	NA	NA	NA	NA	NA	NA	NA	NA	NA	NA	NA	NA	NA	NA	NA	NA	NA	NA	NA	NA	NA	NA	NA	NA	NA	NA	NA	NA	NA	NA	NA	NA	NA	NA	NA	NA	NA	NA	NA	NA
bone_402	bone_402	NA	NA	NA	NA	NA	NA	NA	NA	NA	NA	NA	NA	NA	NA	NA	NA	NA	NA	NA	NA	NA	NA	NA	NA	NA	NA	NA	NA	NA	NA	NA	NA	NA	NA	NA	NA	NA	NA	NA	NA	NA	NA	NA	NA	NA	NA	NA	NA
bone_403	bone_403	NA	NA	NA	NA	NA	NA	NA	NA	NA	NA	NA	NA	NA	NA	NA	NA	NA	NA	NA	NA	NA	NA	NA	NA	NA	NA	NA	NA	NA	NA	NA	NA	NA	NA	NA	NA	NA	NA	NA	NA	NA	NA	NA	NA	NA	NA	NA	NA
bone_404	bone_404	NA	NA	NA	NA	NA	NA	NA	NA	NA	NA	NA	NA	NA	NA	NA	NA	NA	NA	NA	NA	NA	NA	NA	NA	NA	NA	NA	NA	NA	NA	NA	NA	NA	NA	NA	NA	NA	NA	NA	NA	NA	NA	NA	NA	NA	NA	NA	NA
bone_405	bone_405	NA	NA	NA	NA	NA	NA	NA	NA	NA	NA	NA	NA	NA	NA	NA	NA	NA	NA	NA	NA	NA	NA	NA	NA	NA	NA	NA	NA	NA	NA	NA	NA	NA	NA	NA	NA	NA	NA	NA	NA	NA	NA	NA	NA	NA	NA	NA	NA
bone_406	bone_406	NA	NA	NA	NA	NA	NA	NA	NA	NA	NA	NA	NA	NA	NA	NA	NA	NA	NA	NA	NA	NA	NA	NA	NA	NA	NA	NA	NA	NA	NA	NA	NA	NA	NA	NA	NA	NA	NA	NA	NA	NA	NA	NA	NA	NA	NA	NA	NA
bone_407	bone_407	NA	NA	NA	NA	NA	NA	NA	NA	NA	NA	NA	NA	NA	NA	NA	NA	NA	NA	NA	NA	NA	NA	NA	NA	NA	NA	NA	NA	NA	NA	NA	NA	NA	NA	NA	NA	NA	NA	NA	NA	NA	NA	NA	NA	NA	NA	NA	NA
bone_408	bone_408	NA	NA	NA	NA	NA	NA	NA	NA	NA	NA	NA	NA	NA	NA	NA	NA	NA	NA	NA	NA	NA	NA	NA	NA	NA	NA	NA	NA	NA	NA	NA	NA	NA	NA	NA	NA	NA	NA	NA	NA	NA	NA	NA	NA	NA	NA	NA	NA
bone_409	bone_409	NA	NA	NA	NA	NA	NA	NA	NA	NA	NA	NA	NA	NA	NA	NA	NA	NA	NA	NA	NA	NA	NA	NA	NA	NA	NA	NA	NA	NA	NA	NA	NA	NA	NA	NA	NA	NA	NA	NA	NA	NA	NA	NA	NA	NA	NA	NA	NA
bone_410	bone_410	NA	NA	NA	NA	NA	NA	NA	NA	NA	NA	NA	NA	NA	NA	NA	NA	NA	NA	NA	NA	NA	NA	NA	NA	NA	NA	NA	NA	NA	NA	NA	NA	NA	NA	NA	NA	NA	NA	NA	NA	NA	NA	NA	NA	NA	NA	NA	NA
bone_411	bone_411	NA	NA	NA	NA	NA	NA	NA	NA	NA	NA	NA	NA	NA	NA	NA	NA	NA	NA	NA	NA	NA	NA	NA	NA	NA	NA	NA	NA	NA	NA	NA	NA	NA	NA	NA	NA	NA	NA	NA	NA	NA	NA	NA	NA	NA	NA	NA	NA
bone_412	bone_412	NA	NA	NA	NA	NA	NA	NA	NA	NA	NA	NA	NA	NA	NA	NA	NA	NA	NA	NA	NA	NA	NA	NA	NA	NA	NA	NA	NA	NA	NA	NA	NA	NA	NA	NA	NA	NA	NA	NA	NA	NA	NA	NA	NA	NA	NA	NA	NA
bone_413	bone_413	NA	NA	NA	NA	NA	NA	NA	NA	NA	NA	NA	NA	NA	NA	NA	NA	NA	NA	NA	NA	NA	NA	NA	NA	NA	NA	NA	NA	NA	NA	NA	NA	NA	NA	NA	NA	NA	NA	NA	NA	NA	NA	NA	NA	NA	NA	NA	NA
bone_414	bone_414	NA	NA	NA	NA	NA	NA	NA	NA	NA	NA	NA	NA	NA	NA	NA	NA	NA	NA	NA	NA	NA	NA	NA	NA	NA	NA	NA	NA	NA	NA	NA	NA	NA	NA	NA	NA	NA	NA	NA	NA	NA	NA	NA	NA	NA	NA	NA	NA
bone_415	bone_415	NA	NA	NA	NA	NA	NA	NA	NA	NA	NA	NA	NA	NA	NA	NA	NA	NA	NA	NA	NA	NA	NA	NA	NA	NA	NA	NA	NA	NA	NA	NA	NA	NA	NA	NA	NA	NA	NA	NA	NA	NA	NA	NA	NA	NA	NA	NA	NA
bone_416	bone_416	NA	NA	NA	NA	NA	NA	NA	NA	NA	NA	NA	NA	NA	NA	NA	NA	NA	NA	NA	NA	NA	NA	NA	NA	NA	NA	NA	NA	NA	NA	NA	NA	NA	NA	NA	NA	NA	NA	NA	NA	NA	NA	NA	NA	NA	NA	NA	NA
bone_417	bone_417	NA	NA	NA	NA	NA	NA	NA	NA	NA	NA	NA	NA	NA	NA	NA	NA	NA	NA	NA	NA	NA	NA	NA	NA	NA	NA	NA	NA	NA	NA	NA	NA	NA	NA	NA	NA	NA	NA	NA	NA	NA	NA	NA	NA	NA	NA	NA	NA
bone_419	bone_419	NA	NA	NA	NA	NA	NA	NA	NA	NA	NA	NA	NA	NA	NA	NA	NA	NA	NA	NA	NA	NA	NA	NA	NA	NA	NA	NA	NA	NA	NA	NA	NA	NA	NA	NA	NA	NA	NA	NA	NA	NA	NA	NA	NA	NA	NA	NA	NA
bone_420	bone_420	NA	NA	NA	NA	NA	NA	NA	NA	NA	NA	NA	NA	NA	NA	NA	NA	NA	NA	NA	NA	NA	NA	NA	NA	NA	NA	NA	NA	NA	NA	NA	NA	NA	NA	NA	NA	NA	NA	NA	NA	NA	NA	NA	NA	NA	NA	NA	NA
bone_421	bone_421	NA	NA	NA	NA	NA	NA	NA	NA	NA	NA	NA	NA	NA	NA	NA	NA	NA	NA	NA	NA	NA	NA	NA	NA	NA	NA	NA	NA	NA	NA	NA	NA	NA	NA	NA	NA	NA	NA	NA	NA	NA	NA	NA	NA	NA	NA	NA	NA
bone_422	bone_422	NA	NA	NA	NA	NA	NA	NA	NA	NA	NA	NA	NA	NA	NA	NA	NA	NA	NA	NA	NA	NA	NA	NA	NA	NA	NA	NA	NA	NA	NA	NA	NA	NA	NA	NA	NA	NA	NA	NA	NA	NA	NA	NA	NA	NA	NA	NA	NA
bone_423	bone_423	NA	NA	NA	NA	NA	NA	NA	NA	NA	NA	NA	NA	NA	NA	NA	NA	NA	NA	NA	NA	NA	NA	NA	NA	NA	NA	NA	NA	NA	NA	NA	NA	NA	NA	NA	NA	NA	NA	NA	NA	NA	NA	NA	NA	NA	NA	NA	NA
bone_424	bone_424	NA	NA	NA	NA	NA	NA	NA	NA	NA	NA	NA	NA	NA	NA	NA	NA	NA	NA	NA	NA	NA	NA	NA	NA	NA	NA	NA	NA	NA	NA	NA	NA	NA	NA	NA	NA	NA	NA	NA	NA	NA	NA	NA	NA	NA	NA	NA	NA
bone_425	bone_425	NA	NA	NA	NA	NA	NA	NA	NA	NA	NA	NA	NA	NA	NA	NA	NA	NA	NA	NA	NA	NA	NA	NA	NA	NA	NA	NA	NA	NA	NA	NA	NA	NA	NA	NA	NA	NA	NA	NA	NA	NA	NA	NA	NA	NA	NA	NA	NA
bone_426	bone_426	NA	NA	NA	NA	NA	NA	NA	NA	NA	NA	NA	NA	NA	NA	NA	NA	NA	NA	NA	NA	NA	NA	NA	NA	NA	NA	NA	NA	NA	NA	NA	NA	NA	NA	NA	NA	NA	NA	NA	NA	NA	NA	NA	NA	NA	NA	NA	NA
bone_427	bone_427	NA	NA	NA	NA	NA	NA	NA	NA	NA	NA	NA	NA	NA	NA	NA	NA	NA	NA	NA	NA	NA	NA	NA	NA	NA	NA	NA	NA	NA	NA	NA	NA	NA	NA	NA	NA	NA	NA	NA	NA	NA	NA	NA	NA	NA	NA	NA	NA
bone_428	bone_428	NA	NA	NA	NA	NA	NA	NA	NA	NA	NA	NA	NA	NA	NA	NA	NA	NA	NA	NA	NA	NA	NA	NA	NA	NA	NA	NA	NA	NA	NA	NA	NA	NA	NA	NA	NA	NA	NA	NA	NA	NA	NA	NA	NA	NA	NA	NA	NA
bone_429	bone_429	NA	NA	NA	NA	NA	NA	NA	NA	NA	NA	NA	NA	NA	NA	NA	NA	NA	NA	NA	NA	NA	NA	NA	NA	NA	NA	NA	NA	NA	NA	NA	NA	NA	NA	NA	NA	NA	NA	NA	NA	NA	NA	NA	NA	NA	NA	NA	NA
bone_430	bone_430	NA	NA	NA	NA	NA	NA	NA	NA	NA	NA	NA	NA	NA	NA	NA	NA	NA	NA	NA	NA	NA	NA	NA	NA	NA	NA	NA	NA	NA	NA	NA	NA	NA	NA	NA	NA	NA	NA	NA	NA	NA	NA	NA	NA	NA	NA	NA	NA
bone_431	bone_431	NA	NA	NA	NA	NA	NA	NA	NA	NA	NA	NA	NA	NA	NA	NA	NA	NA	NA	NA	NA	NA	NA	NA	NA	NA	NA	NA	NA	NA	NA	NA	NA	NA	NA	NA	NA	NA	NA	NA	NA	NA	NA	NA	NA	NA	NA	NA	NA
bone_432	bone_432	NA	NA	NA	NA	NA	NA	NA	NA	NA	NA	NA	NA	NA	NA	NA	NA	NA	NA	NA	NA	NA	NA	NA	NA	NA	NA	NA	NA	NA	NA	NA	NA	NA	NA	NA	NA	NA	NA	NA	NA	NA	NA	NA	NA	NA	NA	NA	NA
bone_433	bone_433	NA	NA	NA	NA	NA	NA	NA	NA	NA	NA	NA	NA	NA	NA	NA	NA	NA	NA	NA	NA	NA	NA	NA	NA	NA	NA	NA	NA	NA	NA	NA	NA	NA	NA	NA	NA	NA	NA	NA	NA	NA	NA	NA	NA	NA	NA	NA	NA
bone_434	bone_434	NA	NA	NA	NA	NA	NA	NA	NA	NA	NA	NA	NA	NA	NA	NA	NA	NA	NA	NA	NA	NA	NA	NA	NA	NA	NA	NA	NA	NA	NA	NA	NA	NA	NA	NA	NA	NA	NA	NA	NA	NA	NA	NA	NA	NA	NA	NA	NA
bone_435	bone_435	NA	NA	NA	NA	NA	NA	NA	NA	NA	NA	NA	NA	NA	NA	NA	NA	NA	NA	NA	NA	NA	NA	NA	NA	NA	NA	NA	NA	NA	NA	NA	NA	NA	NA	NA	NA	NA	NA	NA	NA	NA	NA	NA	NA	NA	NA	NA	NA
bone_436	bone_436	NA	NA	NA	NA	NA	NA	NA	NA	NA	NA	NA	NA	NA	NA	NA	NA	NA	NA	NA	NA	NA	NA	NA	NA	NA	NA	NA	NA	NA	NA	NA	NA	NA	NA	NA	NA	NA	NA	NA	NA	NA	NA	NA	NA	NA	NA	NA	NA
bone_437	bone_437	NA	NA	NA	NA	NA	NA	NA	NA	NA	NA	NA	NA	NA	NA	NA	NA	NA	NA	NA	NA	NA	NA	NA	NA	NA	NA	NA	NA	NA	NA	NA	NA	NA	NA	NA	NA	NA	NA	NA	NA	NA	NA	NA	NA	NA	NA	NA	NA
bone_438	bone_438	NA	NA	NA	NA	NA	NA	NA	NA	NA	NA	NA	NA	NA	NA	NA	NA	NA	NA	NA	NA	NA	NA	NA	NA	NA	NA	NA	NA	NA	NA	NA	NA	NA	NA	NA	NA	NA	NA	NA	NA	NA	NA	NA	NA	NA	NA	NA	NA
bone_439	bone_439	NA	NA	NA	NA	NA	NA	NA	NA	NA	NA	NA	NA	NA	NA	NA	NA	NA	NA	NA	NA	NA	NA	NA	NA	NA	NA	NA	NA	NA	NA	NA	NA	NA	NA	NA	NA	NA	NA	NA	NA	NA	NA	NA	NA	NA	NA	NA	NA
bone_440	bone_440	NA	NA	NA	NA	NA	NA	NA	NA	NA	NA	NA	NA	NA	NA	NA	NA	NA	NA	NA	NA	NA	NA	NA	NA	NA	NA	NA	NA	NA	NA	NA	NA	NA	NA	NA	NA	NA	NA	NA	NA	NA	NA	NA	NA	NA	NA	NA	NA
bone_441	bone_441	NA	NA	NA	NA	NA	NA	NA	NA	NA	NA	NA	NA	NA	NA	NA	NA	NA	NA	NA	NA	NA	NA	NA	NA	NA	NA	NA	NA	NA	NA	NA	NA	NA	NA	NA	NA	NA	NA	NA	NA	NA	NA	NA	NA	NA	NA	NA	NA
bone_442	bone_442	NA	NA	NA	NA	NA	NA	NA	NA	NA	NA	NA	NA	NA	NA	NA	NA	NA	NA	NA	NA	NA	NA	NA	NA	NA	NA	NA	NA	NA	NA	NA	NA	NA	NA	NA	NA	NA	NA	NA	NA	NA	NA	NA	NA	NA	NA	NA	NA
bone_443	bone_443	NA	NA	NA	NA	NA	NA	NA	NA	NA	NA	NA	NA	NA	NA	NA	NA	NA	NA	NA	NA	NA	NA	NA	NA	NA	NA	NA	NA	NA	NA	NA	NA	NA	NA	NA	NA	NA	NA	NA	NA	NA	NA	NA	NA	NA	NA	NA	NA
bone_444	bone_444	NA	NA	NA	NA	NA	NA	NA	NA	NA	NA	NA	NA	NA	NA	NA	NA	NA	NA	NA	NA	NA	NA	NA	NA	NA	NA	NA	NA	NA	NA	NA	NA	NA	NA	NA	NA	NA	NA	NA	NA	NA	NA	NA	NA	NA	NA	NA	NA
bone_445	bone_445	NA	NA	NA	NA	NA	NA	NA	NA	NA	NA	NA	NA	NA	NA	NA	NA	NA	NA	NA	NA	NA	NA	NA	NA	NA	NA	NA	NA	NA	NA	NA	NA	NA	NA	NA	NA	NA	NA	NA	NA	NA	NA	NA	NA	NA	NA	NA	NA
bone_446	bone_446	NA	NA	NA	NA	NA	NA	NA	NA	NA	NA	NA	NA	NA	NA	NA	NA	NA	NA	NA	NA	NA	NA	NA	NA	NA	NA	NA	NA	NA	NA	NA	NA	NA	NA	NA	NA	NA	NA	NA	NA	NA	NA	NA	NA	NA	NA	NA	NA
bone_447	bone_447	NA	NA	NA	NA	NA	NA	NA	NA	NA	NA	NA	NA	NA	NA	NA	NA	NA	NA	NA	NA	NA	NA	NA	NA	NA	NA	NA	NA	NA	NA	NA	NA	NA	NA	NA	NA	NA	NA	NA	NA	NA	NA	NA	NA	NA	NA	NA	NA
bone_448	bone_448	NA	NA	NA	NA	NA	NA	NA	NA	NA	NA	NA	NA	NA	NA	NA	NA	NA	NA	NA	NA	NA	NA	NA	NA	NA	NA	NA	NA	NA	NA	NA	NA	NA	NA	NA	NA	NA	NA	NA	NA	NA	NA	NA	NA	NA	NA	NA	NA
bone_449	bone_449	NA	NA	NA	NA	NA	NA	NA	NA	NA	NA	NA	NA	NA	NA	NA	NA	NA	NA	NA	NA	NA	NA	NA	NA	NA	NA	NA	NA	NA	NA	NA	NA	NA	NA	NA	NA	NA	NA	NA	NA	NA	NA	NA	NA	NA	NA	NA	NA
bone_450	bone_450	NA	NA	NA	NA	NA	NA	NA	NA	NA	NA	NA	NA	NA	NA	NA	NA	NA	NA	NA	NA	NA	NA	NA	NA	NA	NA	NA	NA	NA	NA	NA	NA	NA	NA	NA	NA	NA	NA	NA	NA	NA	NA	NA	NA	NA	NA	NA	NA
bone_451	bone_451	NA	NA	NA	NA	NA	NA	NA	NA	NA	NA	NA	NA	NA	NA	NA	NA	NA	NA	NA	NA	NA	NA	NA	NA	NA	NA	NA	NA	NA	NA	NA	NA	NA	NA	NA	NA	NA	NA	NA	NA	NA	NA	NA	NA	NA	NA	NA	NA
bone_452	bone_452	NA	NA	NA	NA	NA	NA	NA	NA	NA	NA	NA	NA	NA	NA	NA	NA	NA	NA	NA	NA	NA	NA	NA	NA	NA	NA	NA	NA	NA	NA	NA	NA	NA	NA	NA	NA	NA	NA	NA	NA	NA	NA	NA	NA	NA	NA	NA	NA
bone_453	bone_453	NA	NA	NA	NA	NA	NA	NA	NA	NA	NA	NA	NA	NA	NA	NA	NA	NA	NA	NA	NA	NA	NA	NA	NA	NA	NA	NA	NA	NA	NA	NA	NA	NA	NA	NA	NA	NA	NA	NA	NA	NA	NA	NA	NA	NA	NA	NA	NA
bone_455	bone_455	NA	NA	NA	NA	NA	NA	NA	NA	NA	NA	NA	NA	NA	NA	NA	NA	NA	NA	NA	NA	NA	NA	NA	NA	NA	NA	NA	NA	NA	NA	NA	NA	NA	NA	NA	NA	NA	NA	NA	NA	NA	NA	NA	NA	NA	NA	NA	NA
bone_456	bone_456	NA	NA	NA	NA	NA	NA	NA	NA	NA	NA	NA	NA	NA	NA	NA	NA	NA	NA	NA	NA	NA	NA	NA	NA	NA	NA	NA	NA	NA	NA	NA	NA	NA	NA	NA	NA	NA	NA	NA	NA	NA	NA	NA	NA	NA	NA	NA	NA
bone_457	bone_457	NA	NA	NA	NA	NA	NA	NA	NA	NA	NA	NA	NA	NA	NA	NA	NA	NA	NA	NA	NA	NA	NA	NA	NA	NA	NA	NA	NA	NA	NA	NA	NA	NA	NA	NA	NA	NA	NA	NA	NA	NA	NA	NA	NA	NA	NA	NA	NA
bone_458	bone_458	NA	NA	NA	NA	NA	NA	NA	NA	NA	NA	NA	NA	NA	NA	NA	NA	NA	NA	NA	NA	NA	NA	NA	NA	NA	NA	NA	NA	NA	NA	NA	NA	NA	NA	NA	NA	NA	NA	NA	NA	NA	NA	NA	NA	NA	NA	NA	NA
bone_459	bone_459	NA	NA	NA	NA	NA	NA	NA	NA	NA	NA	NA	NA	NA	NA	NA	NA	NA	NA	NA	NA	NA	NA	NA	NA	NA	NA	NA	NA	NA	NA	NA	NA	NA	NA	NA	NA	NA	NA	NA	NA	NA	NA	NA	NA	NA	NA	NA	NA
bone_460	bone_460	NA	NA	NA	NA	NA	NA	NA	NA	NA	NA	NA	NA	NA	NA	NA	NA	NA	NA	NA	NA	NA	NA	NA	NA	NA	NA	NA	NA	NA	NA	NA	NA	NA	NA	NA	NA	NA	NA	NA	NA	NA	NA	NA	NA	NA	NA	NA	NA
bone_461	bone_461	NA	NA	NA	NA	NA	NA	NA	NA	NA	NA	NA	NA	NA	NA	NA	NA	NA	NA	NA	NA	NA	NA	NA	NA	NA	NA	NA	NA	NA	NA	NA	NA	NA	NA	NA	NA	NA	NA	NA	NA	NA	NA	NA	NA	NA	NA	NA	NA
bone_462	bone_462	NA	NA	NA	NA	NA	NA	NA	NA	NA	NA	NA	NA	NA	NA	NA	NA	NA	NA	NA	NA	NA	NA	NA	NA	NA	NA	NA	NA	NA	NA	NA	NA	NA	NA	NA	NA	NA	NA	NA	NA	NA	NA	NA	NA	NA	NA	NA	NA
bone_463	bone_463	NA	NA	NA	NA	NA	NA	NA	NA	NA	NA	NA	NA	NA	NA	NA	NA	NA	NA	NA	NA	NA	NA	NA	NA	NA	NA	NA	NA	NA	NA	NA	NA	NA	NA	NA	NA	NA	NA	NA	NA	NA	NA	NA	NA	NA	NA	NA	NA
bone_464	bone_464	NA	NA	NA	NA	NA	NA	NA	NA	NA	NA	NA	NA	NA	NA	NA	NA	NA	NA	NA	NA	NA	NA	NA	NA	NA	NA	NA	NA	NA	NA	NA	NA	NA	NA	NA	NA	NA	NA	NA	NA	NA	NA	NA	NA	NA	NA	NA	NA
bone_465	bone_465	NA	NA	NA	NA	NA	NA	NA	NA	NA	NA	NA	NA	NA	NA	NA	NA	NA	NA	NA	NA	NA	NA	NA	NA	NA	NA	NA	NA	NA	NA	NA	NA	NA	NA	NA	NA	NA	NA	NA	NA	NA	NA	NA	NA	NA	NA	NA	NA
bone_466	bone_466	NA	NA	NA	NA	NA	NA	NA	NA	NA	NA	NA	NA	NA	NA	NA	NA	NA	NA	NA	NA	NA	NA	NA	NA	NA	NA	NA	NA	NA	NA	NA	NA	NA	NA	NA	NA	NA	NA	NA	NA	NA	NA	NA	NA	NA	NA	NA	NA
bone_467	bone_467	NA	NA	NA	NA	NA	NA	NA	NA	NA	NA	NA	NA	NA	NA	NA	NA	NA	NA	NA	NA	NA	NA	NA	NA	NA	NA	NA	NA	NA	NA	NA	NA	NA	NA	NA	NA	NA	NA	NA	NA	NA	NA	NA	NA	NA	NA	NA	NA
bone_468	bone_468	NA	NA	NA	NA	NA	NA	NA	NA	NA	NA	NA	NA	NA	NA	NA	NA	NA	NA	NA	NA	NA	NA	NA	NA	NA	NA	NA	NA	NA	NA	NA	NA	NA	NA	NA	NA	NA	NA	NA	NA	NA	NA	NA	NA	NA	NA	NA	NA
bone_469	bone_469	NA	NA	NA	NA	NA	NA	NA	NA	NA	NA	NA	NA	NA	NA	NA	NA	NA	NA	NA	NA	NA	NA	NA	NA	NA	NA	NA	NA	NA	NA	NA	NA	NA	NA	NA	NA	NA	NA	NA	NA	NA	NA	NA	NA	NA	NA	NA	NA
bone_470	bone_470	NA	NA	NA	NA	NA	NA	NA	NA	NA	NA	NA	NA	NA	NA	NA	NA	NA	NA	NA	NA	NA	NA	NA	NA	NA	NA	NA	NA	NA	NA	NA	NA	NA	NA	NA	NA	NA	NA	NA	NA	NA	NA	NA	NA	NA	NA	NA	NA
bone_471	bone_471	NA	NA	NA	NA	NA	NA	NA	NA	NA	NA	NA	NA	NA	NA	NA	NA	NA	NA	NA	NA	NA	NA	NA	NA	NA	NA	NA	NA	NA	NA	NA	NA	NA	NA	NA	NA	NA	NA	NA	NA	NA	NA	NA	NA	NA	NA	NA	NA
bone_472	bone_472	NA	NA	NA	NA	NA	NA	NA	NA	NA	NA	NA	NA	NA	NA	NA	NA	NA	NA	NA	NA	NA	NA	NA	NA	NA	NA	NA	NA	NA	NA	NA	NA	NA	NA	NA	NA	NA	NA	NA	NA	NA	NA	NA	NA	NA	NA	NA	NA
bone_473	bone_473	NA	NA	NA	NA	NA	NA	NA	NA	NA	NA	NA	NA	NA	NA	NA	NA	NA	NA	NA	NA	NA	NA	NA	NA	NA	NA	NA	NA	NA	NA	NA	NA	NA	NA	NA	NA	NA	NA	NA	NA	NA	NA	NA	NA	NA	NA	NA	NA
bone_474	bone_474	NA	NA	NA	NA	NA	NA	NA	NA	NA	NA	NA	NA	NA	NA	NA	NA	NA	NA	NA	NA	NA	NA	NA	NA	NA	NA	NA	NA	NA	NA	NA	NA	NA	NA	NA	NA	NA	NA	NA	NA	NA	NA	NA	NA	NA	NA	NA	NA
bone_475	bone_475	NA	NA	NA	NA	NA	NA	NA	NA	NA	NA	NA	NA	NA	NA	NA	NA	NA	NA	NA	NA	NA	NA	NA	NA	NA	NA	NA	NA	NA	NA	NA	NA	NA	NA	NA	NA	NA	NA	NA	NA	NA	NA	NA	NA	NA	NA	NA	NA
bone_476	bone_476	NA	NA	NA	NA	NA	NA	NA	NA	NA	NA	NA	NA	NA	NA	NA	NA	NA	NA	NA	NA	NA	NA	NA	NA	NA	NA	NA	NA	NA	NA	NA	NA	NA	NA	NA	NA	NA	NA	NA	NA	NA	NA	NA	NA	NA	NA	NA	NA
bone_477	bone_477	NA	NA	NA	NA	NA	NA	NA	NA	NA	NA	NA	NA	NA	NA	NA	NA	NA	NA	NA	NA	NA	NA	NA	NA	NA	NA	NA	NA	NA	NA	NA	NA	NA	NA	NA	NA	NA	NA	NA	NA	NA	NA	NA	NA	NA	NA	NA	NA
bone_478	bone_478	NA	NA	NA	NA	NA	NA	NA	NA	NA	NA	NA	NA	NA	NA	NA	NA	NA	NA	NA	NA	NA	NA	NA	NA	NA	NA	NA	NA	NA	NA	NA	NA	NA	NA	NA	NA	NA	NA	NA	NA	NA	NA	NA	NA	NA	NA	NA	NA
bone_479	bone_479	NA	NA	NA	NA	NA	NA	NA	NA	NA	NA	NA	NA	NA	NA	NA	NA	NA	NA	NA	NA	NA	NA	NA	NA	NA	NA	NA	NA	NA	NA	NA	NA	NA	NA	NA	NA	NA	NA	NA	NA	NA	NA	NA	NA	NA	NA	NA	NA
bone_480	bone_480	NA	NA	NA	NA	NA	NA	NA	NA	NA	NA	NA	NA	NA	NA	NA	NA	NA	NA	NA	NA	NA	NA	NA	NA	NA	NA	NA	NA	NA	NA	NA	NA	NA	NA	NA	NA	NA	NA	NA	NA	NA	NA	NA	NA	NA	NA	NA	NA
bone_481	bone_481	NA	NA	NA	NA	NA	NA	NA	NA	NA	NA	NA	NA	NA	NA	NA	NA	NA	NA	NA	NA	NA	NA	NA	NA	NA	NA	NA	NA	NA	NA	NA	NA	NA	NA	NA	NA	NA	NA	NA	NA	NA	NA	NA	NA	NA	NA	NA	NA
bone_482	bone_482	NA	NA	NA	NA	NA	NA	NA	NA	NA	NA	NA	NA	NA	NA	NA	NA	NA	NA	NA	NA	NA	NA	NA	NA	NA	NA	NA	NA	NA	NA	NA	NA	NA	NA	NA	NA	NA	NA	NA	NA	NA	NA	NA	NA	NA	NA	NA	NA
bone_483	bone_483	NA	NA	NA	NA	NA	NA	NA	NA	NA	NA	NA	NA	NA	NA	NA	NA	NA	NA	NA	NA	NA	NA	NA	NA	NA	NA	NA	NA	NA	NA	NA	NA	NA	NA	NA	NA	NA	NA	NA	NA	NA	NA	NA	NA	NA	NA	NA	NA
bone_484	bone_484	NA	NA	NA	NA	NA	NA	NA	NA	NA	NA	NA	NA	NA	NA	NA	NA	NA	NA	NA	NA	NA	NA	NA	NA	NA	NA	NA	NA	NA	NA	NA	NA	NA	NA	NA	NA	NA	NA	NA	NA	NA	NA	NA	NA	NA	NA	NA	NA
bone_485	bone_485	NA	NA	NA	NA	NA	NA	NA	NA	NA	NA	NA	NA	NA	NA	NA	NA	NA	NA	NA	NA	NA	NA	NA	NA	NA	NA	NA	NA	NA	NA	NA	NA	NA	NA	NA	NA	NA	NA	NA	NA	NA	NA	NA	NA	NA	NA	NA	NA
bone_486	bone_486	NA	NA	NA	NA	NA	NA	NA	NA	NA	NA	NA	NA	NA	NA	NA	NA	NA	NA	NA	NA	NA	NA	NA	NA	NA	NA	NA	NA	NA	NA	NA	NA	NA	NA	NA	NA	NA	NA	NA	NA	NA	NA	NA	NA	NA	NA	NA	NA
bone_487	bone_487	NA	NA	NA	NA	NA	NA	NA	NA	NA	NA	NA	NA	NA	NA	NA	NA	NA	NA	NA	NA	NA	NA	NA	NA	NA	NA	NA	NA	NA	NA	NA	NA	NA	NA	NA	NA	NA	NA	NA	NA	NA	NA	NA	NA	NA	NA	NA	NA
bone_489	bone_489	NA	NA	NA	NA	NA	NA	NA	NA	NA	NA	NA	NA	NA	NA	NA	NA	NA	NA	NA	NA	NA	NA	NA	NA	NA	NA	NA	NA	NA	NA	NA	NA	NA	NA	NA	NA	NA	NA	NA	NA	NA	NA	NA	NA	NA	NA	NA	NA
bone_490	bone_490	NA	NA	NA	NA	NA	NA	NA	NA	NA	NA	NA	NA	NA	NA	NA	NA	NA	NA	NA	NA	NA	NA	NA	NA	NA	NA	NA	NA	NA	NA	NA	NA	NA	NA	NA	NA	NA	NA	NA	NA	NA	NA	NA	NA	NA	NA	NA	NA
bone_491	bone_491	NA	NA	NA	NA	NA	NA	NA	NA	NA	NA	NA	NA	NA	NA	NA	NA	NA	NA	NA	NA	NA	NA	NA	NA	NA	NA	NA	NA	NA	NA	NA	NA	NA	NA	NA	NA	NA	NA	NA	NA	NA	NA	NA	NA	NA	NA	NA	NA
bone_492	bone_492	NA	NA	NA	NA	NA	NA	NA	NA	NA	NA	NA	NA	NA	NA	NA	NA	NA	NA	NA	NA	NA	NA	NA	NA	NA	NA	NA	NA	NA	NA	NA	NA	NA	NA	NA	NA	NA	NA	NA	NA	NA	NA	NA	NA	NA	NA	NA	NA
bone_493	bone_493	NA	NA	NA	NA	NA	NA	NA	NA	NA	NA	NA	NA	NA	NA	NA	NA	NA	NA	NA	NA	NA	NA	NA	NA	NA	NA	NA	NA	NA	NA	NA	NA	NA	NA	NA	NA	NA	NA	NA	NA	NA	NA	NA	NA	NA	NA	NA	NA
bone_494	bone_494	NA	NA	NA	NA	NA	NA	NA	NA	NA	NA	NA	NA	NA	NA	NA	NA	NA	NA	NA	NA	NA	NA	NA	NA	NA	NA	NA	NA	NA	NA	NA	NA	NA	NA	NA	NA	NA	NA	NA	NA	NA	NA	NA	NA	NA	NA	NA	NA
bone_495	bone_495	NA	NA	NA	NA	NA	NA	NA	NA	NA	NA	NA	NA	NA	NA	NA	NA	NA	NA	NA	NA	NA	NA	NA	NA	NA	NA	NA	NA	NA	NA	NA	NA	NA	NA	NA	NA	NA	NA	NA	NA	NA	NA	NA	NA	NA	NA	NA	NA
bone_496	bone_496	NA	NA	NA	NA	NA	NA	NA	NA	NA	NA	NA	NA	NA	NA	NA	NA	NA	NA	NA	NA	NA	NA	NA	NA	NA	NA	NA	NA	NA	NA	NA	NA	NA	NA	NA	NA	NA	NA	NA	NA	NA	NA	NA	NA	NA	NA	NA	NA
bone_497	bone_497	NA	NA	NA	NA	NA	NA	NA	NA	NA	NA	NA	NA	NA	NA	NA	NA	NA	NA	NA	NA	NA	NA	NA	NA	NA	NA	NA	NA	NA	NA	NA	NA	NA	NA	NA	NA	NA	NA	NA	NA	NA	NA	NA	NA	NA	NA	NA	NA
bone_498	bone_498	NA	NA	NA	NA	NA	NA	NA	NA	NA	NA	NA	NA	NA	NA	NA	NA	NA	NA	NA	NA	NA	NA	NA	NA	NA	NA	NA	NA	NA	NA	NA	NA	NA	NA	NA	NA	NA	NA	NA	NA	NA	NA	NA	NA	NA	NA	NA	NA
bone_499	bone_499	NA	NA	NA	NA	NA	NA	NA	NA	NA	NA	NA	NA	NA	NA	NA	NA	NA	NA	NA	NA	NA	NA	NA	NA	NA	NA	NA	NA	NA	NA	NA	NA	NA	NA	NA	NA	NA	NA	NA	NA	NA	NA	NA	NA	NA	NA	NA	NA
bone_500	bone_500	NA	NA	NA	NA	NA	NA	NA	NA	NA	NA	NA	NA	NA	NA	NA	NA	NA	NA	NA	NA	NA	NA	NA	NA	NA	NA	NA	NA	NA	NA	NA	NA	NA	NA	NA	NA	NA	NA	NA	NA	NA	NA	NA	NA	NA	NA	NA	NA
bone_501	bone_501	NA	NA	NA	NA	NA	NA	NA	NA	NA	NA	NA	NA	NA	NA	NA	NA	NA	NA	NA	NA	NA	NA	NA	NA	NA	NA	NA	NA	NA	NA	NA	NA	NA	NA	NA	NA	NA	NA	NA	NA	NA	NA	NA	NA	NA	NA	NA	NA
bone_502	bone_502	NA	NA	NA	NA	NA	NA	NA	NA	NA	NA	NA	NA	NA	NA	NA	NA	NA	NA	NA	NA	NA	NA	NA	NA	NA	NA	NA	NA	NA	NA	NA	NA	NA	NA	NA	NA	NA	NA	NA	NA	NA	NA	NA	NA	NA	NA	NA	NA
bone_503	bone_503	NA	NA	NA	NA	NA	NA	NA	NA	NA	NA	NA	NA	NA	NA	NA	NA	NA	NA	NA	NA	NA	NA	NA	NA	NA	NA	NA	NA	NA	NA	NA	NA	NA	NA	NA	NA	NA	NA	NA	NA	NA	NA	NA	NA	NA	NA	NA	NA
bone_504	bone_504	NA	NA	NA	NA	NA	NA	NA	NA	NA	NA	NA	NA	NA	NA	NA	NA	NA	NA	NA	NA	NA	NA	NA	NA	NA	NA	NA	NA	NA	NA	NA	NA	NA	NA	NA	NA	NA	NA	NA	NA	NA	NA	NA	NA	NA	NA	NA	NA
bone_505	bone_505	NA	NA	NA	NA	NA	NA	NA	NA	NA	NA	NA	NA	NA	NA	NA	NA	NA	NA	NA	NA	NA	NA	NA	NA	NA	NA	NA	NA	NA	NA	NA	NA	NA	NA	NA	NA	NA	NA	NA	NA	NA	NA	NA	NA	NA	NA	NA	NA
bone_506	bone_506	NA	NA	NA	NA	NA	NA	NA	NA	NA	NA	NA	NA	NA	NA	NA	NA	NA	NA	NA	NA	NA	NA	NA	NA	NA	NA	NA	NA	NA	NA	NA	NA	NA	NA	NA	NA	NA	NA	NA	NA	NA	NA	NA	NA	NA	NA	NA	NA
bone_507	bone_507	NA	NA	NA	NA	NA	NA	NA	NA	NA	NA	NA	NA	NA	NA	NA	NA	NA	NA	NA	NA	NA	NA	NA	NA	NA	NA	NA	NA	NA	NA	NA	NA	NA	NA	NA	NA	NA	NA	NA	NA	NA	NA	NA	NA	NA	NA	NA	NA
bone_508	bone_508	NA	NA	NA	NA	NA	NA	NA	NA	NA	NA	NA	NA	NA	NA	NA	NA	NA	NA	NA	NA	NA	NA	NA	NA	NA	NA	NA	NA	NA	NA	NA	NA	NA	NA	NA	NA	NA	NA	NA	NA	NA	NA	NA	NA	NA	NA	NA	NA
bone_509	bone_509	NA	NA	NA	NA	NA	NA	NA	NA	NA	NA	NA	NA	NA	NA	NA	NA	NA	NA	NA	NA	NA	NA	NA	NA	NA	NA	NA	NA	NA	NA	NA	NA	NA	NA	NA	NA	NA	NA	NA	NA	NA	NA	NA	NA	NA	NA	NA	NA
bone_510	bone_510	NA	NA	NA	NA	NA	NA	NA	NA	NA	NA	NA	NA	NA	NA	NA	NA	NA	NA	NA	NA	NA	NA	NA	NA	NA	NA	NA	NA	NA	NA	NA	NA	NA	NA	NA	NA	NA	NA	NA	NA	NA	NA	NA	NA	NA	NA	NA	NA
bone_511	bone_511	NA	NA	NA	NA	NA	NA	NA	NA	NA	NA	NA	NA	NA	NA	NA	NA	NA	NA	NA	NA	NA	NA	NA	NA	NA	NA	NA	NA	NA	NA	NA	NA	NA	NA	NA	NA	NA	NA	NA	NA	NA	NA	NA	NA	NA	NA	NA	NA
bone_512	bone_512	NA	NA	NA	NA	NA	NA	NA	NA	NA	NA	NA	NA	NA	NA	NA	NA	NA	NA	NA	NA	NA	NA	NA	NA	NA	NA	NA	NA	NA	NA	NA	NA	NA	NA	NA	NA	NA	NA	NA	NA	NA	NA	NA	NA	NA	NA	NA	NA
bone_513	bone_513	NA	NA	NA	NA	NA	NA	NA	NA	NA	NA	NA	NA	NA	NA	NA	NA	NA	NA	NA	NA	NA	NA	NA	NA	NA	NA	NA	NA	NA	NA	NA	NA	NA	NA	NA	NA	NA	NA	NA	NA	NA	NA	NA	NA	NA	NA	NA	NA
bone_514	bone_514	NA	NA	NA	NA	NA	NA	NA	NA	NA	NA	NA	NA	NA	NA	NA	NA	NA	NA	NA	NA	NA	NA	NA	NA	NA	NA	NA	NA	NA	NA	NA	NA	NA	NA	NA	NA	NA	NA	NA	NA	NA	NA	NA	NA	NA	NA	NA	NA
bone_515	bone_515	NA	NA	NA	NA	NA	NA	NA	NA	NA	NA	NA	NA	NA	NA	NA	NA	NA	NA	NA	NA	NA	NA	NA	NA	NA	NA	NA	NA	NA	NA	NA	NA	NA	NA	NA	NA	NA	NA	NA	NA	NA	NA	NA	NA	NA	NA	NA	NA
bone_516	bone_516	NA	NA	NA	NA	NA	NA	NA	NA	NA	NA	NA	NA	NA	NA	NA	NA	NA	NA	NA	NA	NA	NA	NA	NA	NA	NA	NA	NA	NA	NA	NA	NA	NA	NA	NA	NA	NA	NA	NA	NA	NA	NA	NA	NA	NA	NA	NA	NA
bone_517	bone_517	NA	NA	NA	NA	NA	NA	NA	NA	NA	NA	NA	NA	NA	NA	NA	NA	NA	NA	NA	NA	NA	NA	NA	NA	NA	NA	NA	NA	NA	NA	NA	NA	NA	NA	NA	NA	NA	NA	NA	NA	NA	NA	NA	NA	NA	NA	NA	NA
bone_518	bone_518	NA	NA	NA	NA	NA	NA	NA	NA	NA	NA	NA	NA	NA	NA	NA	NA	NA	NA	NA	NA	NA	NA	NA	NA	NA	NA	NA	NA	NA	NA	NA	NA	NA	NA	NA	NA	NA	NA	NA	NA	NA	NA	NA	NA	NA	NA	NA	NA
bone_519	bone_519	NA	NA	NA	NA	NA	NA	NA	NA	NA	NA	NA	NA	NA	NA	NA	NA	NA	NA	NA	NA	NA	NA	NA	NA	NA	NA	NA	NA	NA	NA	NA	NA	NA	NA	NA	NA	NA	NA	NA	NA	NA	NA	NA	NA	NA	NA	NA	NA
bone_520	bone_520	NA	NA	NA	NA	NA	NA	NA	NA	NA	NA	NA	NA	NA	NA	NA	NA	NA	NA	NA	NA	NA	NA	NA	NA	NA	NA	NA	NA	NA	NA	NA	NA	NA	NA	NA	NA	NA	NA	NA	NA	NA	NA	NA	NA	NA	NA	NA	NA
bone_521	bone_521	NA	NA	NA	NA	NA	NA	NA	NA	NA	NA	NA	NA	NA	NA	NA	NA	NA	NA	NA	NA	NA	NA	NA	NA	NA	NA	NA	NA	NA	NA	NA	NA	NA	NA	NA	NA	NA	NA	NA	NA	NA	NA	NA	NA	NA	NA	NA	NA
bone_523	bone_523	NA	NA	NA	NA	NA	NA	NA	NA	NA	NA	NA	NA	NA	NA	NA	NA	NA	NA	NA	NA	NA	NA	NA	NA	NA	NA	NA	NA	NA	NA	NA	NA	NA	NA	NA	NA	NA	NA	NA	NA	NA	NA	NA	NA	NA	NA	NA	NA
bone_524	bone_524	NA	NA	NA	NA	NA	NA	NA	NA	NA	NA	NA	NA	NA	NA	NA	NA	NA	NA	NA	NA	NA	NA	NA	NA	NA	NA	NA	NA	NA	NA	NA	NA	NA	NA	NA	NA	NA	NA	NA	NA	NA	NA	NA	NA	NA	NA	NA	NA
bone_525	bone_525	NA	NA	NA	NA	NA	NA	NA	NA	NA	NA	NA	NA	NA	NA	NA	NA	NA	NA	NA	NA	NA	NA	NA	NA	NA	NA	NA	NA	NA	NA	NA	NA	NA	NA	NA	NA	NA	NA	NA	NA	NA	NA	NA	NA	NA	NA	NA	NA
bone_526	bone_526	NA	NA	NA	NA	NA	NA	NA	NA	NA	NA	NA	NA	NA	NA	NA	NA	NA	NA	NA	NA	NA	NA	NA	NA	NA	NA	NA	NA	NA	NA	NA	NA	NA	NA	NA	NA	NA	NA	NA	NA	NA	NA	NA	NA	NA	NA	NA	NA
bone_527	bone_527	NA	NA	NA	NA	NA	NA	NA	NA	NA	NA	NA	NA	NA	NA	NA	NA	NA	NA	NA	NA	NA	NA	NA	NA	NA	NA	NA	NA	NA	NA	NA	NA	NA	NA	NA	NA	NA	NA	NA	NA	NA	NA	NA	NA	NA	NA	NA	NA
bone_528	bone_528	NA	NA	NA	NA	NA	NA	NA	NA	NA	NA	NA	NA	NA	NA	NA	NA	NA	NA	NA	NA	NA	NA	NA	NA	NA	NA	NA	NA	NA	NA	NA	NA	NA	NA	NA	NA	NA	NA	NA	NA	NA	NA	NA	NA	NA	NA	NA	NA
bone_529	bone_529	NA	NA	NA	NA	NA	NA	NA	NA	NA	NA	NA	NA	NA	NA	NA	NA	NA	NA	NA	NA	NA	NA	NA	NA	NA	NA	NA	NA	NA	NA	NA	NA	NA	NA	NA	NA	NA	NA	NA	NA	NA	NA	NA	NA	NA	NA	NA	NA
bone_530	bone_530	NA	NA	NA	NA	NA	NA	NA	NA	NA	NA	NA	NA	NA	NA	NA	NA	NA	NA	NA	NA	NA	NA	NA	NA	NA	NA	NA	NA	NA	NA	NA	NA	NA	NA	NA	NA	NA	NA	NA	NA	NA	NA	NA	NA	NA	NA	NA	NA
bone_531	bone_531	NA	NA	NA	NA	NA	NA	NA	NA	NA	NA	NA	NA	NA	NA	NA	NA	NA	NA	NA	NA	NA	NA	NA	NA	NA	NA	NA	NA	NA	NA	NA	NA	NA	NA	NA	NA	NA	NA	NA	NA	NA	NA	NA	NA	NA	NA	NA	NA
bone_532	bone_532	NA	NA	NA	NA	NA	NA	NA	NA	NA	NA	NA	NA	NA	NA	NA	NA	NA	NA	NA	NA	NA	NA	NA	NA	NA	NA	NA	NA	NA	NA	NA	NA	NA	NA	NA	NA	NA	NA	NA	NA	NA	NA	NA	NA	NA	NA	NA	NA
bone_533	bone_533	NA	NA	NA	NA	NA	NA	NA	NA	NA	NA	NA	NA	NA	NA	NA	NA	NA	NA	NA	NA	NA	NA	NA	NA	NA	NA	NA	NA	NA	NA	NA	NA	NA	NA	NA	NA	NA	NA	NA	NA	NA	NA	NA	NA	NA	NA	NA	NA
bone_534	bone_534	NA	NA	NA	NA	NA	NA	NA	NA	NA	NA	NA	NA	NA	NA	NA	NA	NA	NA	NA	NA	NA	NA	NA	NA	NA	NA	NA	NA	NA	NA	NA	NA	NA	NA	NA	NA	NA	NA	NA	NA	NA	NA	NA	NA	NA	NA	NA	NA
bone_535	bone_535	NA	NA	NA	NA	NA	NA	NA	NA	NA	NA	NA	NA	NA	NA	NA	NA	NA	NA	NA	NA	NA	NA	NA	NA	NA	NA	NA	NA	NA	NA	NA	NA	NA	NA	NA	NA	NA	NA	NA	NA	NA	NA	NA	NA	NA	NA	NA	NA
bone_536	bone_536	NA	NA	NA	NA	NA	NA	NA	NA	NA	NA	NA	NA	NA	NA	NA	NA	NA	NA	NA	NA	NA	NA	NA	NA	NA	NA	NA	NA	NA	NA	NA	NA	NA	NA	NA	NA	NA	NA	NA	NA	NA	NA	NA	NA	NA	NA	NA	NA
bone_537	bone_537	NA	NA	NA	NA	NA	NA	NA	NA	NA	NA	NA	NA	NA	NA	NA	NA	NA	NA	NA	NA	NA	NA	NA	NA	NA	NA	NA	NA	NA	NA	NA	NA	NA	NA	NA	NA	NA	NA	NA	NA	NA	NA	NA	NA	NA	NA	NA	NA
bone_538	bone_538	NA	NA	NA	NA	NA	NA	NA	NA	NA	NA	NA	NA	NA	NA	NA	NA	NA	NA	NA	NA	NA	NA	NA	NA	NA	NA	NA	NA	NA	NA	NA	NA	NA	NA	NA	NA	NA	NA	NA	NA	NA	NA	NA	NA	NA	NA	NA	NA
bone_539	bone_539	NA	NA	NA	NA	NA	NA	NA	NA	NA	NA	NA	NA	NA	NA	NA	NA	NA	NA	NA	NA	NA	NA	NA	NA	NA	NA	NA	NA	NA	NA	NA	NA	NA	NA	NA	NA	NA	NA	NA	NA	NA	NA	NA	NA	NA	NA	NA	NA
bone_540	bone_540	NA	NA	NA	NA	NA	NA	NA	NA	NA	NA	NA	NA	NA	NA	NA	NA	NA	NA	NA	NA	NA	NA	NA	NA	NA	NA	NA	NA	NA	NA	NA	NA	NA	NA	NA	NA	NA	NA	NA	NA	NA	NA	NA	NA	NA	NA	NA	NA
bone_541	bone_541	NA	NA	NA	NA	NA	NA	NA	NA	NA	NA	NA	NA	NA	NA	NA	NA	NA	NA	NA	NA	NA	NA	NA	NA	NA	NA	NA	NA	NA	NA	NA	NA	NA	NA	NA	NA	NA	NA	NA	NA	NA	NA	NA	NA	NA	NA	NA	NA
bone_542	bone_542	NA	NA	NA	NA	NA	NA	NA	NA	NA	NA	NA	NA	NA	NA	NA	NA	NA	NA	NA	NA	NA	NA	NA	NA	NA	NA	NA	NA	NA	NA	NA	NA	NA	NA	NA	NA	NA	NA	NA	NA	NA	NA	NA	NA	NA	NA	NA	NA
bone_543	bone_543	NA	NA	NA	NA	NA	NA	NA	NA	NA	NA	NA	NA	NA	NA	NA	NA	NA	NA	NA	NA	NA	NA	NA	NA	NA	NA	NA	NA	NA	NA	NA	NA	NA	NA	NA	NA	NA	NA	NA	NA	NA	NA	NA	NA	NA	NA	NA	NA
bone_544	bone_544	NA	NA	NA	NA	NA	NA	NA	NA	NA	NA	NA	NA	NA	NA	NA	NA	NA	NA	NA	NA	NA	NA	NA	NA	NA	NA	NA	NA	NA	NA	NA	NA	NA	NA	NA	NA	NA	NA	NA	NA	NA	NA	NA	NA	NA	NA	NA	NA
bone_545	bone_545	NA	NA	NA	NA	NA	NA	NA	NA	NA	NA	NA	NA	NA	NA	NA	NA	NA	NA	NA	NA	NA	NA	NA	NA	NA	NA	NA	NA	NA	NA	NA	NA	NA	NA	NA	NA	NA	NA	NA	NA	NA	NA	NA	NA	NA	NA	NA	NA
bone_546	bone_546	NA	NA	NA	NA	NA	NA	NA	NA	NA	NA	NA	NA	NA	NA	NA	NA	NA	NA	NA	NA	NA	NA	NA	NA	NA	NA	NA	NA	NA	NA	NA	NA	NA	NA	NA	NA	NA	NA	NA	NA	NA	NA	NA	NA	NA	NA	NA	NA
bone_547	bone_547	NA	NA	NA	NA	NA	NA	NA	NA	NA	NA	NA	NA	NA	NA	NA	NA	NA	NA	NA	NA	NA	NA	NA	NA	NA	NA	NA	NA	NA	NA	NA	NA	NA	NA	NA	NA	NA	NA	NA	NA	NA	NA	NA	NA	NA	NA	NA	NA
bone_522	bone_522	NA	NA	NA	NA	NA	NA	NA	NA	NA	NA	NA	NA	NA	NA	NA	NA	NA	NA	NA	NA	NA	NA	NA	NA	NA	NA	NA	NA	NA	NA	NA	NA	NA	NA	NA	NA	NA	NA	NA	NA	NA	NA	NA	NA	NA	NA	NA	NA
bone_454	bone_454	NA	NA	NA	NA	NA	NA	NA	NA	NA	NA	NA	NA	NA	NA	NA	NA	NA	NA	NA	NA	NA	NA	NA	NA	NA	NA	NA	NA	NA	NA	NA	NA	NA	NA	NA	NA	NA	NA	NA	NA	NA	NA	NA	NA	NA	NA	NA	NA
bone_488	bone_488	NA	NA	NA	NA	NA	NA	NA	NA	NA	NA	NA	NA	NA	NA	NA	NA	NA	NA	NA	NA	NA	NA	NA	NA	NA	NA	NA	NA	NA	NA	NA	NA	NA	NA	NA	NA	NA	NA	NA	NA	NA	NA	NA	NA	NA	NA	NA	NA
bone_418	bone_418	NA	NA	NA	NA	NA	NA	NA	NA	NA	NA	NA	NA	NA	NA	NA	NA	NA	NA	NA	NA	NA	NA	NA	NA	NA	NA	NA	NA	NA	NA	NA	NA	NA	NA	NA	NA	NA	NA	NA	NA	NA	NA	NA	NA	NA	NA	NA	NA
bone_382	bone_382	NA	NA	NA	NA	NA	NA	NA	NA	NA	NA	NA	NA	NA	NA	NA	NA	NA	NA	NA	NA	NA	NA	NA	NA	NA	NA	NA	NA	NA	NA	NA	NA	NA	NA	NA	NA	NA	NA	NA	NA	NA	NA	NA	NA	NA	NA	NA	NA
bone_371.1	bone_371.1	NA	NA	NA	NA	NA	NA	NA	NA	NA	NA	NA	NA	NA	NA	NA	NA	NA	NA	NA	NA	NA	NA	NA	NA	NA	NA	NA	NA	NA	NA	NA	NA	NA	NA	NA	NA	NA	NA	NA	NA	NA	NA	NA	NA	NA	NA	NA	NA
bone_548	bone_548	NA	NA	NA	NA	NA	NA	NA	NA	NA	NA	NA	NA	NA	NA	NA	NA	NA	NA	NA	NA	NA	NA	NA	NA	NA	NA	NA	NA	NA	NA	NA	NA	NA	NA	NA	NA	NA	NA	NA	NA	NA	NA	NA	NA	NA	NA	NA	NA
bone_549	bone_549	NA	NA	NA	NA	NA	NA	NA	NA	NA	NA	NA	NA	NA	NA	NA	NA	NA	NA	NA	NA	NA	NA	NA	NA	NA	NA	NA	NA	NA	NA	NA	NA	NA	NA	NA	NA	NA	NA	NA	NA	NA	NA	NA	NA	NA	NA	NA	NA
bone_550	bone_550	NA	NA	NA	NA	NA	NA	NA	NA	NA	NA	NA	NA	NA	NA	NA	NA	NA	NA	NA	NA	NA	NA	NA	NA	NA	NA	NA	NA	NA	NA	NA	NA	NA	NA	NA	NA	NA	NA	NA	NA	NA	NA	NA	NA	NA	NA	NA	NA
bone_551	bone_551	NA	NA	NA	NA	NA	NA	NA	NA	NA	NA	NA	NA	NA	NA	NA	NA	NA	NA	NA	NA	NA	NA	NA	NA	NA	NA	NA	NA	NA	NA	NA	NA	NA	NA	NA	NA	NA	NA	NA	NA	NA	NA	NA	NA	NA	NA	NA	NA
bone_552	bone_552	NA	NA	NA	NA	NA	NA	NA	NA	NA	NA	NA	NA	NA	NA	NA	NA	NA	NA	NA	NA	NA	NA	NA	NA	NA	NA	NA	NA	NA	NA	NA	NA	NA	NA	NA	NA	NA	NA	NA	NA	NA	NA	NA	NA	NA	NA	NA	NA
bone_553	bone_553	NA	NA	NA	NA	NA	NA	NA	NA	NA	NA	NA	NA	NA	NA	NA	NA	NA	NA	NA	NA	NA	NA	NA	NA	NA	NA	NA	NA	NA	NA	NA	NA	NA	NA	NA	NA	NA	NA	NA	NA	NA	NA	NA	NA	NA	NA	NA	NA
bone_554	bone_554	NA	NA	NA	NA	NA	NA	NA	NA	NA	NA	NA	NA	NA	NA	NA	NA	NA	NA	NA	NA	NA	NA	NA	NA	NA	NA	NA	NA	NA	NA	NA	NA	NA	NA	NA	NA	NA	NA	NA	NA	NA	NA	NA	NA	NA	NA	NA	NA
bone_555	bone_555	NA	NA	NA	NA	NA	NA	NA	NA	NA	NA	NA	NA	NA	NA	NA	NA	NA	NA	NA	NA	NA	NA	NA	NA	NA	NA	NA	NA	NA	NA	NA	NA	NA	NA	NA	NA	NA	NA	NA	NA	NA	NA	NA	NA	NA	NA	NA	NA
bone_556	bone_556	NA	NA	NA	NA	NA	NA	NA	NA	NA	NA	NA	NA	NA	NA	NA	NA	NA	NA	NA	NA	NA	NA	NA	NA	NA	NA	NA	NA	NA	NA	NA	NA	NA	NA	NA	NA	NA	NA	NA	NA	NA	NA	NA	NA	NA	NA	NA	NA
bone_557	bone_557	NA	NA	NA	NA	NA	NA	NA	NA	NA	NA	NA	NA	NA	NA	NA	NA	NA	NA	NA	NA	NA	NA	NA	NA	NA	NA	NA	NA	NA	NA	NA	NA	NA	NA	NA	NA	NA	NA	NA	NA	NA	NA	NA	NA	NA	NA	NA	NA
bone_558	bone_558	NA	NA	NA	NA	NA	NA	NA	NA	NA	NA	NA	NA	NA	NA	NA	NA	NA	NA	NA	NA	NA	NA	NA	NA	NA	NA	NA	NA	NA	NA	NA	NA	NA	NA	NA	NA	NA	NA	NA	NA	NA	NA	NA	NA	NA	NA	NA	NA
bone_559	bone_559	NA	NA	NA	NA	NA	NA	NA	NA	NA	NA	NA	NA	NA	NA	NA	NA	NA	NA	NA	NA	NA	NA	NA	NA	NA	NA	NA	NA	NA	NA	NA	NA	NA	NA	NA	NA	NA	NA	NA	NA	NA	NA	NA	NA	NA	NA	NA	NA
bone_560	bone_560	NA	NA	NA	NA	NA	NA	NA	NA	NA	NA	NA	NA	NA	NA	NA	NA	NA	NA	NA	NA	NA	NA	NA	NA	NA	NA	NA	NA	NA	NA	NA	NA	NA	NA	NA	NA	NA	NA	NA	NA	NA	NA	NA	NA	NA	NA	NA	NA
bone_561	bone_561	NA	NA	NA	NA	NA	NA	NA	NA	NA	NA	NA	NA	NA	NA	NA	NA	NA	NA	NA	NA	NA	NA	NA	NA	NA	NA	NA	NA	NA	NA	NA	NA	NA	NA	NA	NA	NA	NA	NA	NA	NA	NA	NA	NA	NA	NA	NA	NA
bone_562	bone_562	NA	NA	NA	NA	NA	NA	NA	NA	NA	NA	NA	NA	NA	NA	NA	NA	NA	NA	NA	NA	NA	NA	NA	NA	NA	NA	NA	NA	NA	NA	NA	NA	NA	NA	NA	NA	NA	NA	NA	NA	NA	NA	NA	NA	NA	NA	NA	NA
bone_563	bone_563	NA	NA	NA	NA	NA	NA	NA	NA	NA	NA	NA	NA	NA	NA	NA	NA	NA	NA	NA	NA	NA	NA	NA	NA	NA	NA	NA	NA	NA	NA	NA	NA	NA	NA	NA	NA	NA	NA	NA	NA	NA	NA	NA	NA	NA	NA	NA	NA
bone_564	bone_564	NA	NA	NA	NA	NA	NA	NA	NA	NA	NA	NA	NA	NA	NA	NA	NA	NA	NA	NA	NA	NA	NA	NA	NA	NA	NA	NA	NA	NA	NA	NA	NA	NA	NA	NA	NA	NA	NA	NA	NA	NA	NA	NA	NA	NA	NA	NA	NA
bone_565	bone_565	NA	NA	NA	NA	NA	NA	NA	NA	NA	NA	NA	NA	NA	NA	NA	NA	NA	NA	NA	NA	NA	NA	NA	NA	NA	NA	NA	NA	NA	NA	NA	NA	NA	NA	NA	NA	NA	NA	NA	NA	NA	NA	NA	NA	NA	NA	NA	NA
bone_566	bone_566	NA	NA	NA	NA	NA	NA	NA	NA	NA	NA	NA	NA	NA	NA	NA	NA	NA	NA	NA	NA	NA	NA	NA	NA	NA	NA	NA	NA	NA	NA	NA	NA	NA	NA	NA	NA	NA	NA	NA	NA	NA	NA	NA	NA	NA	NA	NA	NA
bone_567	bone_567	NA	NA	NA	NA	NA	NA	NA	NA	NA	NA	NA	NA	NA	NA	NA	NA	NA	NA	NA	NA	NA	NA	NA	NA	NA	NA	NA	NA	NA	NA	NA	NA	NA	NA	NA	NA	NA	NA	NA	NA	NA	NA	NA	NA	NA	NA	NA	NA
bone_568	bone_568	NA	NA	NA	NA	NA	NA	NA	NA	NA	NA	NA	NA	NA	NA	NA	NA	NA	NA	NA	NA	NA	NA	NA	NA	NA	NA	NA	NA	NA	NA	NA	NA	NA	NA	NA	NA	NA	NA	NA	NA	NA	NA	NA	NA	NA	NA	NA	NA
bone_569	bone_569	NA	NA	NA	NA	NA	NA	NA	NA	NA	NA	NA	NA	NA	NA	NA	NA	NA	NA	NA	NA	NA	NA	NA	NA	NA	NA	NA	NA	NA	NA	NA	NA	NA	NA	NA	NA	NA	NA	NA	NA	NA	NA	NA	NA	NA	NA	NA	NA
bone_570	bone_570	NA	NA	NA	NA	NA	NA	NA	NA	NA	NA	NA	NA	NA	NA	NA	NA	NA	NA	NA	NA	NA	NA	NA	NA	NA	NA	NA	NA	NA	NA	NA	NA	NA	NA	NA	NA	NA	NA	NA	NA	NA	NA	NA	NA	NA	NA	NA	NA
bone_571	bone_571	NA	NA	NA	NA	NA	NA	NA	NA	NA	NA	NA	NA	NA	NA	NA	NA	NA	NA	NA	NA	NA	NA	NA	NA	NA	NA	NA	NA	NA	NA	NA	NA	NA	NA	NA	NA	NA	NA	NA	NA	NA	NA	NA	NA	NA	NA	NA	NA
bone_572	bone_572	NA	NA	NA	NA	NA	NA	NA	NA	NA	NA	NA	NA	NA	NA	NA	NA	NA	NA	NA	NA	NA	NA	NA	NA	NA	NA	NA	NA	NA	NA	NA	NA	NA	NA	NA	NA	NA	NA	NA	NA	NA	NA	NA	NA	NA	NA	NA	NA
bone_573	bone_573	NA	NA	NA	NA	NA	NA	NA	NA	NA	NA	NA	NA	NA	NA	NA	NA	NA	NA	NA	NA	NA	NA	NA	NA	NA	NA	NA	NA	NA	NA	NA	NA	NA	NA	NA	NA	NA	NA	NA	NA	NA	NA	NA	NA	NA	NA	NA	NA
bone_574	bone_574	NA	NA	NA	NA	NA	NA	NA	NA	NA	NA	NA	NA	NA	NA	NA	NA	NA	NA	NA	NA	NA	NA	NA	NA	NA	NA	NA	NA	NA	NA	NA	NA	NA	NA	NA	NA	NA	NA	NA	NA	NA	NA	NA	NA	NA	NA	NA	NA
bone_575	bone_575	NA	NA	NA	NA	NA	NA	NA	NA	NA	NA	NA	NA	NA	NA	NA	NA	NA	NA	NA	NA	NA	NA	NA	NA	NA	NA	NA	NA	NA	NA	NA	NA	NA	NA	NA	NA	NA	NA	NA	NA	NA	NA	NA	NA	NA	NA	NA	NA
bone_576	bone_576	NA	NA	NA	NA	NA	NA	NA	NA	NA	NA	NA	NA	NA	NA	NA	NA	NA	NA	NA	NA	NA	NA	NA	NA	NA	NA	NA	NA	NA	NA	NA	NA	NA	NA	NA	NA	NA	NA	NA	NA	NA	NA	NA	NA	NA	NA	NA	NA
bone_577	bone_577	NA	NA	NA	NA	NA	NA	NA	NA	NA	NA	NA	NA	NA	NA	NA	NA	NA	NA	NA	NA	NA	NA	NA	NA	NA	NA	NA	NA	NA	NA	NA	NA	NA	NA	NA	NA	NA	NA	NA	NA	NA	NA	NA	NA	NA	NA	NA	NA
bone_578	bone_578	NA	NA	NA	NA	NA	NA	NA	NA	NA	NA	NA	NA	NA	NA	NA	NA	NA	NA	NA	NA	NA	NA	NA	NA	NA	NA	NA	NA	NA	NA	NA	NA	NA	NA	NA	NA	NA	NA	NA	NA	NA	NA	NA	NA	NA	NA	NA	NA
bone_579	bone_579	NA	NA	NA	NA	NA	NA	NA	NA	NA	NA	NA	NA	NA	NA	NA	NA	NA	NA	NA	NA	NA	NA	NA	NA	NA	NA	NA	NA	NA	NA	NA	NA	NA	NA	NA	NA	NA	NA	NA	NA	NA	NA	NA	NA	NA	NA	NA	NA
bone_580	bone_580	NA	NA	NA	NA	NA	NA	NA	NA	NA	NA	NA	NA	NA	NA	NA	NA	NA	NA	NA	NA	NA	NA	NA	NA	NA	NA	NA	NA	NA	NA	NA	NA	NA	NA	NA	NA	NA	NA	NA	NA	NA	NA	NA	NA	NA	NA	NA	NA
bone_581	bone_581	NA	NA	NA	NA	NA	NA	NA	NA	NA	NA	NA	NA	NA	NA	NA	NA	NA	NA	NA	NA	NA	NA	NA	NA	NA	NA	NA	NA	NA	NA	NA	NA	NA	NA	NA	NA	NA	NA	NA	NA	NA	NA	NA	NA	NA	NA	NA	NA
bone_582	bone_582	NA	NA	NA	NA	NA	NA	NA	NA	NA	NA	NA	NA	NA	NA	NA	NA	NA	NA	NA	NA	NA	NA	NA	NA	NA	NA	NA	NA	NA	NA	NA	NA	NA	NA	NA	NA	NA	NA	NA	NA	NA	NA	NA	NA	NA	NA	NA	NA
bone_583	bone_583	NA	NA	NA	NA	NA	NA	NA	NA	NA	NA	NA	NA	NA	NA	NA	NA	NA	NA	NA	NA	NA	NA	NA	NA	NA	NA	NA	NA	NA	NA	NA	NA	NA	NA	NA	NA	NA	NA	NA	NA	NA	NA	NA	NA	NA	NA	NA	NA
bone_584	bone_584	NA	NA	NA	NA	NA	NA	NA	NA	NA	NA	NA	NA	NA	NA	NA	NA	NA	NA	NA	NA	NA	NA	NA	NA	NA	NA	NA	NA	NA	NA	NA	NA	NA	NA	NA	NA	NA	NA	NA	NA	NA	NA	NA	NA	NA	NA	NA	NA
bone_585	bone_585	NA	NA	NA	NA	NA	NA	NA	NA	NA	NA	NA	NA	NA	NA	NA	NA	NA	NA	NA	NA	NA	NA	NA	NA	NA	NA	NA	NA	NA	NA	NA	NA	NA	NA	NA	NA	NA	NA	NA	NA	NA	NA	NA	NA	NA	NA	NA	NA
bone_586	bone_586	NA	NA	NA	NA	NA	NA	NA	NA	NA	NA	NA	NA	NA	NA	NA	NA	NA	NA	NA	NA	NA	NA	NA	NA	NA	NA	NA	NA	NA	NA	NA	NA	NA	NA	NA	NA	NA	NA	NA	NA	NA	NA	NA	NA	NA	NA	NA	NA
bone_587	bone_587	NA	NA	NA	NA	NA	NA	NA	NA	NA	NA	NA	NA	NA	NA	NA	NA	NA	NA	NA	NA	NA	NA	NA	NA	NA	NA	NA	NA	NA	NA	NA	NA	NA	NA	NA	NA	NA	NA	NA	NA	NA	NA	NA	NA	NA	NA	NA	NA
bone_588	bone_588	NA	NA	NA	NA	NA	NA	NA	NA	NA	NA	NA	NA	NA	NA	NA	NA	NA	NA	NA	NA	NA	NA	NA	NA	NA	NA	NA	NA	NA	NA	NA	NA	NA	NA	NA	NA	NA	NA	NA	NA	NA	NA	NA	NA	NA	NA	NA	NA
bone_589	bone_589	NA	NA	NA	NA	NA	NA	NA	NA	NA	NA	NA	NA	NA	NA	NA	NA	NA	NA	NA	NA	NA	NA	NA	NA	NA	NA	NA	NA	NA	NA	NA	NA	NA	NA	NA	NA	NA	NA	NA	NA	NA	NA	NA	NA	NA	NA	NA	NA
bone_590	bone_590	NA	NA	NA	NA	NA	NA	NA	NA	NA	NA	NA	NA	NA	NA	NA	NA	NA	NA	NA	NA	NA	NA	NA	NA	NA	NA	NA	NA	NA	NA	NA	NA	NA	NA	NA	NA	NA	NA	NA	NA	NA	NA	NA	NA	NA	NA	NA	NA
bone_591	bone_591	NA	NA	NA	NA	NA	NA	NA	NA	NA	NA	NA	NA	NA	NA	NA	NA	NA	NA	NA	NA	NA	NA	NA	NA	NA	NA	NA	NA	NA	NA	NA	NA	NA	NA	NA	NA	NA	NA	NA	NA	NA	NA	NA	NA	NA	NA	NA	NA
bone_592	bone_592	NA	NA	NA	NA	NA	NA	NA	NA	NA	NA	NA	NA	NA	NA	NA	NA	NA	NA	NA	NA	NA	NA	NA	NA	NA	NA	NA	NA	NA	NA	NA	NA	NA	NA	NA	NA	NA	NA	NA	NA	NA	NA	NA	NA	NA	NA	NA	NA
bone_593	bone_593	NA	NA	NA	NA	NA	NA	NA	NA	NA	NA	NA	NA	NA	NA	NA	NA	NA	NA	NA	NA	NA	NA	NA	NA	NA	NA	NA	NA	NA	NA	NA	NA	NA	NA	NA	NA	NA	NA	NA	NA	NA	NA	NA	NA	NA	NA	NA	NA
bone_594	bone_594	NA	NA	NA	NA	NA	NA	NA	NA	NA	NA	NA	NA	NA	NA	NA	NA	NA	NA	NA	NA	NA	NA	NA	NA	NA	NA	NA	NA	NA	NA	NA	NA	NA	NA	NA	NA	NA	NA	NA	NA	NA	NA	NA	NA	NA	NA	NA	NA
bone_595	bone_595	NA	NA	NA	NA	NA	NA	NA	NA	NA	NA	NA	NA	NA	NA	NA	NA	NA	NA	NA	NA	NA	NA	NA	NA	NA	NA	NA	NA	NA	NA	NA	NA	NA	NA	NA	NA	NA	NA	NA	NA	NA	NA	NA	NA	NA	NA	NA	NA
bone_596	bone_596	NA	NA	NA	NA	NA	NA	NA	NA	NA	NA	NA	NA	NA	NA	NA	NA	NA	NA	NA	NA	NA	NA	NA	NA	NA	NA	NA	NA	NA	NA	NA	NA	NA	NA	NA	NA	NA	NA	NA	NA	NA	NA	NA	NA	NA	NA	NA	NA
bone_597	bone_597	NA	NA	NA	NA	NA	NA	NA	NA	NA	NA	NA	NA	NA	NA	NA	NA	NA	NA	NA	NA	NA	NA	NA	NA	NA	NA	NA	NA	NA	NA	NA	NA	NA	NA	NA	NA	NA	NA	NA	NA	NA	NA	NA	NA	NA	NA	NA	NA
bone_598	bone_598	NA	NA	NA	NA	NA	NA	NA	NA	NA	NA	NA	NA	NA	NA	NA	NA	NA	NA	NA	NA	NA	NA	NA	NA	NA	NA	NA	NA	NA	NA	NA	NA	NA	NA	NA	NA	NA	NA	NA	NA	NA	NA	NA	NA	NA	NA	NA	NA
bone_599	bone_599	NA	NA	NA	NA	NA	NA	NA	NA	NA	NA	NA	NA	NA	NA	NA	NA	NA	NA	NA	NA	NA	NA	NA	NA	NA	NA	NA	NA	NA	NA	NA	NA	NA	NA	NA	NA	NA	NA	NA	NA	NA	NA	NA	NA	NA	NA	NA	NA
bone_601	bone_601	NA	NA	NA	NA	NA	NA	NA	NA	NA	NA	NA	NA	NA	NA	NA	NA	NA	NA	NA	NA	NA	NA	NA	NA	NA	NA	NA	NA	NA	NA	NA	NA	NA	NA	NA	NA	NA	NA	NA	NA	NA	NA	NA	NA	NA	NA	NA	NA
bone_603	bone_603	NA	NA	NA	NA	NA	NA	NA	NA	NA	NA	NA	NA	NA	NA	NA	NA	NA	NA	NA	NA	NA	NA	NA	NA	NA	NA	NA	NA	NA	NA	NA	NA	NA	NA	NA	NA	NA	NA	NA	NA	NA	NA	NA	NA	NA	NA	NA	NA
bone_604	bone_604	NA	NA	NA	NA	NA	NA	NA	NA	NA	NA	NA	NA	NA	NA	NA	NA	NA	NA	NA	NA	NA	NA	NA	NA	NA	NA	NA	NA	NA	NA	NA	NA	NA	NA	NA	NA	NA	NA	NA	NA	NA	NA	NA	NA	NA	NA	NA	NA
bone_605	bone_605	NA	NA	NA	NA	NA	NA	NA	NA	NA	NA	NA	NA	NA	NA	NA	NA	NA	NA	NA	NA	NA	NA	NA	NA	NA	NA	NA	NA	NA	NA	NA	NA	NA	NA	NA	NA	NA	NA	NA	NA	NA	NA	NA	NA	NA	NA	NA	NA
bone_607	bone_607	NA	NA	NA	NA	NA	NA	NA	NA	NA	NA	NA	NA	NA	NA	NA	NA	NA	NA	NA	NA	NA	NA	NA	NA	NA	NA	NA	NA	NA	NA	NA	NA	NA	NA	NA	NA	NA	NA	NA	NA	NA	NA	NA	NA	NA	NA	NA	NA
bone_619	bone_619	NA	NA	NA	NA	NA	NA	NA	NA	NA	NA	NA	NA	NA	NA	NA	NA	NA	NA	NA	NA	NA	NA	NA	NA	NA	NA	NA	NA	NA	NA	NA	NA	NA	NA	NA	NA	NA	NA	NA	NA	NA	NA	NA	NA	NA	NA	NA	NA
bone_621	bone_621	NA	NA	NA	NA	NA	NA	NA	NA	NA	NA	NA	NA	NA	NA	NA	NA	NA	NA	NA	NA	NA	NA	NA	NA	NA	NA	NA	NA	NA	NA	NA	NA	NA	NA	NA	NA	NA	NA	NA	NA	NA	NA	NA	NA	NA	NA	NA	NA
bone_622	bone_622	NA	NA	NA	NA	NA	NA	NA	NA	NA	NA	NA	NA	NA	NA	NA	NA	NA	NA	NA	NA	NA	NA	NA	NA	NA	NA	NA	NA	NA	NA	NA	NA	NA	NA	NA	NA	NA	NA	NA	NA	NA	NA	NA	NA	NA	NA	NA	NA
bone_624	bone_624	NA	NA	NA	NA	NA	NA	NA	NA	NA	NA	NA	NA	NA	NA	NA	NA	NA	NA	NA	NA	NA	NA	NA	NA	NA	NA	NA	NA	NA	NA	NA	NA	NA	NA	NA	NA	NA	NA	NA	NA	NA	NA	NA	NA	NA	NA	NA	NA
bone_626	bone_626	NA	NA	NA	NA	NA	NA	NA	NA	NA	NA	NA	NA	NA	NA	NA	NA	NA	NA	NA	NA	NA	NA	NA	NA	NA	NA	NA	NA	NA	NA	NA	NA	NA	NA	NA	NA	NA	NA	NA	NA	NA	NA	NA	NA	NA	NA	NA	NA
bone_628	bone_628	NA	NA	NA	NA	NA	NA	NA	NA	NA	NA	NA	NA	NA	NA	NA	NA	NA	NA	NA	NA	NA	NA	NA	NA	NA	NA	NA	NA	NA	NA	NA	NA	NA	NA	NA	NA	NA	NA	NA	NA	NA	NA	NA	NA	NA	NA	NA	NA
bone_629	bone_629	NA	NA	NA	NA	NA	NA	NA	NA	NA	NA	NA	NA	NA	NA	NA	NA	NA	NA	NA	NA	NA	NA	NA	NA	NA	NA	NA	NA	NA	NA	NA	NA	NA	NA	NA	NA	NA	NA	NA	NA	NA	NA	NA	NA	NA	NA	NA	NA
bone_632	bone_632	NA	NA	NA	NA	NA	NA	NA	NA	NA	NA	NA	NA	NA	NA	NA	NA	NA	NA	NA	NA	NA	NA	NA	NA	NA	NA	NA	NA	NA	NA	NA	NA	NA	NA	NA	NA	NA	NA	NA	NA	NA	NA	NA	NA	NA	NA	NA	NA
bone_636	bone_636	NA	NA	NA	NA	NA	NA	NA	NA	NA	NA	NA	NA	NA	NA	NA	NA	NA	NA	NA	NA	NA	NA	NA	NA	NA	NA	NA	NA	NA	NA	NA	NA	NA	NA	NA	NA	NA	NA	NA	NA	NA	NA	NA	NA	NA	NA	NA	NA
bone_640	bone_640	NA	NA	NA	NA	NA	NA	NA	NA	NA	NA	NA	NA	NA	NA	NA	NA	NA	NA	NA	NA	NA	NA	NA	NA	NA	NA	NA	NA	NA	NA	NA	NA	NA	NA	NA	NA	NA	NA	NA	NA	NA	NA	NA	NA	NA	NA	NA	NA
bone_641	bone_641	NA	NA	NA	NA	NA	NA	NA	NA	NA	NA	NA	NA	NA	NA	NA	NA	NA	NA	NA	NA	NA	NA	NA	NA	NA	NA	NA	NA	NA	NA	NA	NA	NA	NA	NA	NA	NA	NA	NA	NA	NA	NA	NA	NA	NA	NA	NA	NA
bone_642	bone_642	NA	NA	NA	NA	NA	NA	NA	NA	NA	NA	NA	NA	NA	NA	NA	NA	NA	NA	NA	NA	NA	NA	NA	NA	NA	NA	NA	NA	NA	NA	NA	NA	NA	NA	NA	NA	NA	NA	NA	NA	NA	NA	NA	NA	NA	NA	NA	NA
bone_645	bone_645	NA	NA	NA	NA	NA	NA	NA	NA	NA	NA	NA	NA	NA	NA	NA	NA	NA	NA	NA	NA	NA	NA	NA	NA	NA	NA	NA	NA	NA	NA	NA	NA	NA	NA	NA	NA	NA	NA	NA	NA	NA	NA	NA	NA	NA	NA	NA	NA
bone_649	bone_649	NA	NA	NA	NA	NA	NA	NA	NA	NA	NA	NA	NA	NA	NA	NA	NA	NA	NA	NA	NA	NA	NA	NA	NA	NA	NA	NA	NA	NA	NA	NA	NA	NA	NA	NA	NA	NA	NA	NA	NA	NA	NA	NA	NA	NA	NA	NA	NA
bone_650	bone_650	NA	NA	NA	NA	NA	NA	NA	NA	NA	NA	NA	NA	NA	NA	NA	NA	NA	NA	NA	NA	NA	NA	NA	NA	NA	NA	NA	NA	NA	NA	NA	NA	NA	NA	NA	NA	NA	NA	NA	NA	NA	NA	NA	NA	NA	NA	NA	NA
bone_652	bone_652	NA	NA	NA	NA	NA	NA	NA	NA	NA	NA	NA	NA	NA	NA	NA	NA	NA	NA	NA	NA	NA	NA	NA	NA	NA	NA	NA	NA	NA	NA	NA	NA	NA	NA	NA	NA	NA	NA	NA	NA	NA	NA	NA	NA	NA	NA	NA	NA
bone_653	bone_653	NA	NA	NA	NA	NA	NA	NA	NA	NA	NA	NA	NA	NA	NA	NA	NA	NA	NA	NA	NA	NA	NA	NA	NA	NA	NA	NA	NA	NA	NA	NA	NA	NA	NA	NA	NA	NA	NA	NA	NA	NA	NA	NA	NA	NA	NA	NA	NA
bone_658	bone_658	NA	NA	NA	NA	NA	NA	NA	NA	NA	NA	NA	NA	NA	NA	NA	NA	NA	NA	NA	NA	NA	NA	NA	NA	NA	NA	NA	NA	NA	NA	NA	NA	NA	NA	NA	NA	NA	NA	NA	NA	NA	NA	NA	NA	NA	NA	NA	NA
cal_int_0003_DFI	cal_int_0003_DFI	NA	NA	NA	NA	NA	NA	NA	NA	NA	NA	NA	NA	NA	NA	NA	NA	NA	NA	NA	NA	NA	NA	NA	NA	NA	NA	NA	NA	NA	NA	NA	NA	NA	NA	NA	NA	NA	NA	NA	NA	NA	NA	NA	NA	NA	NA	NA	NA
cal_int_1025_DFI	cal_int_1025_DFI	NA	NA	NA	NA	NA	NA	NA	NA	NA	NA	NA	NA	NA	NA	NA	NA	NA	NA	NA	NA	NA	NA	NA	NA	NA	NA	NA	NA	NA	NA	NA	NA	NA	NA	NA	NA	NA	NA	NA	NA	NA	NA	NA	NA	NA	NA	NA	NA
cal_int_1049_DFI	cal_int_1049_DFI	NA	NA	NA	NA	NA	NA	NA	NA	NA	NA	NA	NA	NA	NA	NA	NA	NA	NA	NA	NA	NA	NA	NA	NA	NA	NA	NA	NA	NA	NA	NA	NA	NA	NA	NA	NA	NA	NA	NA	NA	NA	NA	NA	NA	NA	NA	NA	NA
cal_int_104_DFI	cal_int_104_DFI	NA	NA	NA	NA	NA	NA	NA	NA	NA	NA	NA	NA	NA	NA	NA	NA	NA	NA	NA	NA	NA	NA	NA	NA	NA	NA	NA	NA	NA	NA	NA	NA	NA	NA	NA	NA	NA	NA	NA	NA	NA	NA	NA	NA	NA	NA	NA	NA
cal_int_1061_lung	cal_int_1061_lung	NA	NA	NA	NA	NA	NA	NA	NA	NA	NA	NA	NA	NA	NA	NA	NA	NA	NA	NA	NA	NA	NA	NA	NA	NA	NA	NA	NA	NA	NA	NA	NA	NA	NA	NA	NA	NA	NA	NA	NA	NA	NA	NA	NA	NA	NA	NA	NA
cal_int_1062_lung	cal_int_1062_lung	NA	NA	NA	NA	NA	NA	NA	NA	NA	NA	NA	NA	NA	NA	NA	NA	NA	NA	NA	NA	NA	NA	NA	NA	NA	NA	NA	NA	NA	NA	NA	NA	NA	NA	NA	NA	NA	NA	NA	NA	NA	NA	NA	NA	NA	NA	NA	NA
cal_int_1063_lung	cal_int_1063_lung	NA	NA	NA	NA	NA	NA	NA	NA	NA	NA	NA	NA	NA	NA	NA	NA	NA	NA	NA	NA	NA	NA	NA	NA	NA	NA	NA	NA	NA	NA	NA	NA	NA	NA	NA	NA	NA	NA	NA	NA	NA	NA	NA	NA	NA	NA	NA	NA
cal_int_1064_lung	cal_int_1064_lung	NA	NA	NA	NA	NA	NA	NA	NA	NA	NA	NA	NA	NA	NA	NA	NA	NA	NA	NA	NA	NA	NA	NA	NA	NA	NA	NA	NA	NA	NA	NA	NA	NA	NA	NA	NA	NA	NA	NA	NA	NA	NA	NA	NA	NA	NA	NA	NA
cal_int_1065_lung	cal_int_1065_lung	NA	NA	NA	NA	NA	NA	NA	NA	NA	NA	NA	NA	NA	NA	NA	NA	NA	NA	NA	NA	NA	NA	NA	NA	NA	NA	NA	NA	NA	NA	NA	NA	NA	NA	NA	NA	NA	NA	NA	NA	NA	NA	NA	NA	NA	NA	NA	NA
cal_int_1066_lung	cal_int_1066_lung	NA	NA	NA	NA	NA	NA	NA	NA	NA	NA	NA	NA	NA	NA	NA	NA	NA	NA	NA	NA	NA	NA	NA	NA	NA	NA	NA	NA	NA	NA	NA	NA	NA	NA	NA	NA	NA	NA	NA	NA	NA	NA	NA	NA	NA	NA	NA	NA
cal_int_1067_lung	cal_int_1067_lung	NA	NA	NA	NA	NA	NA	NA	NA	NA	NA	NA	NA	NA	NA	NA	NA	NA	NA	NA	NA	NA	NA	NA	NA	NA	NA	NA	NA	NA	NA	NA	NA	NA	NA	NA	NA	NA	NA	NA	NA	NA	NA	NA	NA	NA	NA	NA	NA
cal_int_1068_DFI	cal_int_1068_DFI	NA	NA	NA	NA	NA	NA	NA	NA	NA	NA	NA	NA	NA	NA	NA	NA	NA	NA	NA	NA	NA	NA	NA	NA	NA	NA	NA	NA	NA	NA	NA	NA	NA	NA	NA	NA	NA	NA	NA	NA	NA	NA	NA	NA	NA	NA	NA	NA
cal_int_1069_lung	cal_int_1069_lung	NA	NA	NA	NA	NA	NA	NA	NA	NA	NA	NA	NA	NA	NA	NA	NA	NA	NA	NA	NA	NA	NA	NA	NA	NA	NA	NA	NA	NA	NA	NA	NA	NA	NA	NA	NA	NA	NA	NA	NA	NA	NA	NA	NA	NA	NA	NA	NA
cal_int_1070_lung	cal_int_1070_lung	NA	NA	NA	NA	NA	NA	NA	NA	NA	NA	NA	NA	NA	NA	NA	NA	NA	NA	NA	NA	NA	NA	NA	NA	NA	NA	NA	NA	NA	NA	NA	NA	NA	NA	NA	NA	NA	NA	NA	NA	NA	NA	NA	NA	NA	NA	NA	NA
cal_int_1071_lung	cal_int_1071_lung	NA	NA	NA	NA	NA	NA	NA	NA	NA	NA	NA	NA	NA	NA	NA	NA	NA	NA	NA	NA	NA	NA	NA	NA	NA	NA	NA	NA	NA	NA	NA	NA	NA	NA	NA	NA	NA	NA	NA	NA	NA	NA	NA	NA	NA	NA	NA	NA
cal_int_1077_DFI	cal_int_1077_DFI	NA	NA	NA	NA	NA	NA	NA	NA	NA	NA	NA	NA	NA	NA	NA	NA	NA	NA	NA	NA	NA	NA	NA	NA	NA	NA	NA	NA	NA	NA	NA	NA	NA	NA	NA	NA	NA	NA	NA	NA	NA	NA	NA	NA	NA	NA	NA	NA
cal_int_0010_lung	cal_int_0010_lung	NA	NA	NA	NA	NA	NA	NA	NA	NA	NA	NA	NA	NA	NA	NA	NA	NA	NA	NA	NA	NA	NA	NA	NA	NA	NA	NA	NA	NA	NA	NA	NA	NA	NA	NA	NA	NA	NA	NA	NA	NA	NA	NA	NA	NA	NA	NA	NA
cal_int_1149_DFI	cal_int_1149_DFI	NA	NA	NA	NA	NA	NA	NA	NA	NA	NA	NA	NA	NA	NA	NA	NA	NA	NA	NA	NA	NA	NA	NA	NA	NA	NA	NA	NA	NA	NA	NA	NA	NA	NA	NA	NA	NA	NA	NA	NA	NA	NA	NA	NA	NA	NA	NA	NA
cal_int_1153_DFI	cal_int_1153_DFI	NA	NA	NA	NA	NA	NA	NA	NA	NA	NA	NA	NA	NA	NA	NA	NA	NA	NA	NA	NA	NA	NA	NA	NA	NA	NA	NA	NA	NA	NA	NA	NA	NA	NA	NA	NA	NA	NA	NA	NA	NA	NA	NA	NA	NA	NA	NA	NA
cal_int_1154_DFI	cal_int_1154_DFI	NA	NA	NA	NA	NA	NA	NA	NA	NA	NA	NA	NA	NA	NA	NA	NA	NA	NA	NA	NA	NA	NA	NA	NA	NA	NA	NA	NA	NA	NA	NA	NA	NA	NA	NA	NA	NA	NA	NA	NA	NA	NA	NA	NA	NA	NA	NA	NA
cal_int_1181_DFI	cal_int_1181_DFI	NA	NA	NA	NA	NA	NA	NA	NA	NA	NA	NA	NA	NA	NA	NA	NA	NA	NA	NA	NA	NA	NA	NA	NA	NA	NA	NA	NA	NA	NA	NA	NA	NA	NA	NA	NA	NA	NA	NA	NA	NA	NA	NA	NA	NA	NA	NA	NA
cal_int_0011_lung	cal_int_0011_lung	NA	NA	NA	NA	NA	NA	NA	NA	NA	NA	NA	NA	NA	NA	NA	NA	NA	NA	NA	NA	NA	NA	NA	NA	NA	NA	NA	NA	NA	NA	NA	NA	NA	NA	NA	NA	NA	NA	NA	NA	NA	NA	NA	NA	NA	NA	NA	NA
cal_int_1237_DFI	cal_int_1237_DFI	NA	NA	NA	NA	NA	NA	NA	NA	NA	NA	NA	NA	NA	NA	NA	NA	NA	NA	NA	NA	NA	NA	NA	NA	NA	NA	NA	NA	NA	NA	NA	NA	NA	NA	NA	NA	NA	NA	NA	NA	NA	NA	NA	NA	NA	NA	NA	NA
cal_int_1249_DFI	cal_int_1249_DFI	NA	NA	NA	NA	NA	NA	NA	NA	NA	NA	NA	NA	NA	NA	NA	NA	NA	NA	NA	NA	NA	NA	NA	NA	NA	NA	NA	NA	NA	NA	NA	NA	NA	NA	NA	NA	NA	NA	NA	NA	NA	NA	NA	NA	NA	NA	NA	NA
cal_int_1281_DFI	cal_int_1281_DFI	NA	NA	NA	NA	NA	NA	NA	NA	NA	NA	NA	NA	NA	NA	NA	NA	NA	NA	NA	NA	NA	NA	NA	NA	NA	NA	NA	NA	NA	NA	NA	NA	NA	NA	NA	NA	NA	NA	NA	NA	NA	NA	NA	NA	NA	NA	NA	NA
cal_int_0012_lung	cal_int_0012_lung	NA	NA	NA	NA	NA	NA	NA	NA	NA	NA	NA	NA	NA	NA	NA	NA	NA	NA	NA	NA	NA	NA	NA	NA	NA	NA	NA	NA	NA	NA	NA	NA	NA	NA	NA	NA	NA	NA	NA	NA	NA	NA	NA	NA	NA	NA	NA	NA
cal_int_1346_DFI	cal_int_1346_DFI	NA	NA	NA	NA	NA	NA	NA	NA	NA	NA	NA	NA	NA	NA	NA	NA	NA	NA	NA	NA	NA	NA	NA	NA	NA	NA	NA	NA	NA	NA	NA	NA	NA	NA	NA	NA	NA	NA	NA	NA	NA	NA	NA	NA	NA	NA	NA	NA
cal_int_1370_DFI	cal_int_1370_DFI	NA	NA	NA	NA	NA	NA	NA	NA	NA	NA	NA	NA	NA	NA	NA	NA	NA	NA	NA	NA	NA	NA	NA	NA	NA	NA	NA	NA	NA	NA	NA	NA	NA	NA	NA	NA	NA	NA	NA	NA	NA	NA	NA	NA	NA	NA	NA	NA
cal_int_1394_DFI	cal_int_1394_DFI	NA	NA	NA	NA	NA	NA	NA	NA	NA	NA	NA	NA	NA	NA	NA	NA	NA	NA	NA	NA	NA	NA	NA	NA	NA	NA	NA	NA	NA	NA	NA	NA	NA	NA	NA	NA	NA	NA	NA	NA	NA	NA	NA	NA	NA	NA	NA	NA
cal_int_0013_lung	cal_int_0013_lung	NA	NA	NA	NA	NA	NA	NA	NA	NA	NA	NA	NA	NA	NA	NA	NA	NA	NA	NA	NA	NA	NA	NA	NA	NA	NA	NA	NA	NA	NA	NA	NA	NA	NA	NA	NA	NA	NA	NA	NA	NA	NA	NA	NA	NA	NA	NA	NA
cal_int_1411_DFI	cal_int_1411_DFI	NA	NA	NA	NA	NA	NA	NA	NA	NA	NA	NA	NA	NA	NA	NA	NA	NA	NA	NA	NA	NA	NA	NA	NA	NA	NA	NA	NA	NA	NA	NA	NA	NA	NA	NA	NA	NA	NA	NA	NA	NA	NA	NA	NA	NA	NA	NA	NA
cal_int_1430_lung	cal_int_1430_lung	NA	NA	NA	NA	NA	NA	NA	NA	NA	NA	NA	NA	NA	NA	NA	NA	NA	NA	NA	NA	NA	NA	NA	NA	NA	NA	NA	NA	NA	NA	NA	NA	NA	NA	NA	NA	NA	NA	NA	NA	NA	NA	NA	NA	NA	NA	NA	NA
cal_int_1431_lung	cal_int_1431_lung	NA	NA	NA	NA	NA	NA	NA	NA	NA	NA	NA	NA	NA	NA	NA	NA	NA	NA	NA	NA	NA	NA	NA	NA	NA	NA	NA	NA	NA	NA	NA	NA	NA	NA	NA	NA	NA	NA	NA	NA	NA	NA	NA	NA	NA	NA	NA	NA
cal_int_1432_lung	cal_int_1432_lung	NA	NA	NA	NA	NA	NA	NA	NA	NA	NA	NA	NA	NA	NA	NA	NA	NA	NA	NA	NA	NA	NA	NA	NA	NA	NA	NA	NA	NA	NA	NA	NA	NA	NA	NA	NA	NA	NA	NA	NA	NA	NA	NA	NA	NA	NA	NA	NA
cal_int_1433_lung	cal_int_1433_lung	NA	NA	NA	NA	NA	NA	NA	NA	NA	NA	NA	NA	NA	NA	NA	NA	NA	NA	NA	NA	NA	NA	NA	NA	NA	NA	NA	NA	NA	NA	NA	NA	NA	NA	NA	NA	NA	NA	NA	NA	NA	NA	NA	NA	NA	NA	NA	NA
cal_int_1435_lung	cal_int_1435_lung	NA	NA	NA	NA	NA	NA	NA	NA	NA	NA	NA	NA	NA	NA	NA	NA	NA	NA	NA	NA	NA	NA	NA	NA	NA	NA	NA	NA	NA	NA	NA	NA	NA	NA	NA	NA	NA	NA	NA	NA	NA	NA	NA	NA	NA	NA	NA	NA
cal_int_1467_DFI	cal_int_1467_DFI	NA	NA	NA	NA	NA	NA	NA	NA	NA	NA	NA	NA	NA	NA	NA	NA	NA	NA	NA	NA	NA	NA	NA	NA	NA	NA	NA	NA	NA	NA	NA	NA	NA	NA	NA	NA	NA	NA	NA	NA	NA	NA	NA	NA	NA	NA	NA	NA
cal_int_1472_DFI	cal_int_1472_DFI	NA	NA	NA	NA	NA	NA	NA	NA	NA	NA	NA	NA	NA	NA	NA	NA	NA	NA	NA	NA	NA	NA	NA	NA	NA	NA	NA	NA	NA	NA	NA	NA	NA	NA	NA	NA	NA	NA	NA	NA	NA	NA	NA	NA	NA	NA	NA	NA
cal_int_1476_DFI	cal_int_1476_DFI	NA	NA	NA	NA	NA	NA	NA	NA	NA	NA	NA	NA	NA	NA	NA	NA	NA	NA	NA	NA	NA	NA	NA	NA	NA	NA	NA	NA	NA	NA	NA	NA	NA	NA	NA	NA	NA	NA	NA	NA	NA	NA	NA	NA	NA	NA	NA	NA
cal_int_1478_DFI	cal_int_1478_DFI	NA	NA	NA	NA	NA	NA	NA	NA	NA	NA	NA	NA	NA	NA	NA	NA	NA	NA	NA	NA	NA	NA	NA	NA	NA	NA	NA	NA	NA	NA	NA	NA	NA	NA	NA	NA	NA	NA	NA	NA	NA	NA	NA	NA	NA	NA	NA	NA
cal_int_1482_DFI	cal_int_1482_DFI	NA	NA	NA	NA	NA	NA	NA	NA	NA	NA	NA	NA	NA	NA	NA	NA	NA	NA	NA	NA	NA	NA	NA	NA	NA	NA	NA	NA	NA	NA	NA	NA	NA	NA	NA	NA	NA	NA	NA	NA	NA	NA	NA	NA	NA	NA	NA	NA
cal_int_1484_DFI	cal_int_1484_DFI	NA	NA	NA	NA	NA	NA	NA	NA	NA	NA	NA	NA	NA	NA	NA	NA	NA	NA	NA	NA	NA	NA	NA	NA	NA	NA	NA	NA	NA	NA	NA	NA	NA	NA	NA	NA	NA	NA	NA	NA	NA	NA	NA	NA	NA	NA	NA	NA
cal_int_0014_lung	cal_int_0014_lung	NA	NA	NA	NA	NA	NA	NA	NA	NA	NA	NA	NA	NA	NA	NA	NA	NA	NA	NA	NA	NA	NA	NA	NA	NA	NA	NA	NA	NA	NA	NA	NA	NA	NA	NA	NA	NA	NA	NA	NA	NA	NA	NA	NA	NA	NA	NA	NA
cal_int_1500_DFI	cal_int_1500_DFI	NA	NA	NA	NA	NA	NA	NA	NA	NA	NA	NA	NA	NA	NA	NA	NA	NA	NA	NA	NA	NA	NA	NA	NA	NA	NA	NA	NA	NA	NA	NA	NA	NA	NA	NA	NA	NA	NA	NA	NA	NA	NA	NA	NA	NA	NA	NA	NA
cal_int_1521_DFI	cal_int_1521_DFI	NA	NA	NA	NA	NA	NA	NA	NA	NA	NA	NA	NA	NA	NA	NA	NA	NA	NA	NA	NA	NA	NA	NA	NA	NA	NA	NA	NA	NA	NA	NA	NA	NA	NA	NA	NA	NA	NA	NA	NA	NA	NA	NA	NA	NA	NA	NA	NA
cal_int_1544_DFI	cal_int_1544_DFI	NA	NA	NA	NA	NA	NA	NA	NA	NA	NA	NA	NA	NA	NA	NA	NA	NA	NA	NA	NA	NA	NA	NA	NA	NA	NA	NA	NA	NA	NA	NA	NA	NA	NA	NA	NA	NA	NA	NA	NA	NA	NA	NA	NA	NA	NA	NA	NA
cal_int_1566_DFI	cal_int_1566_DFI	NA	NA	NA	NA	NA	NA	NA	NA	NA	NA	NA	NA	NA	NA	NA	NA	NA	NA	NA	NA	NA	NA	NA	NA	NA	NA	NA	NA	NA	NA	NA	NA	NA	NA	NA	NA	NA	NA	NA	NA	NA	NA	NA	NA	NA	NA	NA	NA
cal_int_1567_DFI	cal_int_1567_DFI	NA	NA	NA	NA	NA	NA	NA	NA	NA	NA	NA	NA	NA	NA	NA	NA	NA	NA	NA	NA	NA	NA	NA	NA	NA	NA	NA	NA	NA	NA	NA	NA	NA	NA	NA	NA	NA	NA	NA	NA	NA	NA	NA	NA	NA	NA	NA	NA
cal_int_1576_DFI	cal_int_1576_DFI	NA	NA	NA	NA	NA	NA	NA	NA	NA	NA	NA	NA	NA	NA	NA	NA	NA	NA	NA	NA	NA	NA	NA	NA	NA	NA	NA	NA	NA	NA	NA	NA	NA	NA	NA	NA	NA	NA	NA	NA	NA	NA	NA	NA	NA	NA	NA	NA
cal_int_1577_DFI	cal_int_1577_DFI	NA	NA	NA	NA	NA	NA	NA	NA	NA	NA	NA	NA	NA	NA	NA	NA	NA	NA	NA	NA	NA	NA	NA	NA	NA	NA	NA	NA	NA	NA	NA	NA	NA	NA	NA	NA	NA	NA	NA	NA	NA	NA	NA	NA	NA	NA	NA	NA
cal_int_0015_lung	cal_int_0015_lung	NA	NA	NA	NA	NA	NA	NA	NA	NA	NA	NA	NA	NA	NA	NA	NA	NA	NA	NA	NA	NA	NA	NA	NA	NA	NA	NA	NA	NA	NA	NA	NA	NA	NA	NA	NA	NA	NA	NA	NA	NA	NA	NA	NA	NA	NA	NA	NA
cal_int_1610_DFI	cal_int_1610_DFI	NA	NA	NA	NA	NA	NA	NA	NA	NA	NA	NA	NA	NA	NA	NA	NA	NA	NA	NA	NA	NA	NA	NA	NA	NA	NA	NA	NA	NA	NA	NA	NA	NA	NA	NA	NA	NA	NA	NA	NA	NA	NA	NA	NA	NA	NA	NA	NA
cal_int_1637_DFI	cal_int_1637_DFI	NA	NA	NA	NA	NA	NA	NA	NA	NA	NA	NA	NA	NA	NA	NA	NA	NA	NA	NA	NA	NA	NA	NA	NA	NA	NA	NA	NA	NA	NA	NA	NA	NA	NA	NA	NA	NA	NA	NA	NA	NA	NA	NA	NA	NA	NA	NA	NA
cal_int_1648_DFI	cal_int_1648_DFI	NA	NA	NA	NA	NA	NA	NA	NA	NA	NA	NA	NA	NA	NA	NA	NA	NA	NA	NA	NA	NA	NA	NA	NA	NA	NA	NA	NA	NA	NA	NA	NA	NA	NA	NA	NA	NA	NA	NA	NA	NA	NA	NA	NA	NA	NA	NA	NA
cal_int_1658_DFI	cal_int_1658_DFI	NA	NA	NA	NA	NA	NA	NA	NA	NA	NA	NA	NA	NA	NA	NA	NA	NA	NA	NA	NA	NA	NA	NA	NA	NA	NA	NA	NA	NA	NA	NA	NA	NA	NA	NA	NA	NA	NA	NA	NA	NA	NA	NA	NA	NA	NA	NA	NA
cal_int_1684_DFI	cal_int_1684_DFI	NA	NA	NA	NA	NA	NA	NA	NA	NA	NA	NA	NA	NA	NA	NA	NA	NA	NA	NA	NA	NA	NA	NA	NA	NA	NA	NA	NA	NA	NA	NA	NA	NA	NA	NA	NA	NA	NA	NA	NA	NA	NA	NA	NA	NA	NA	NA	NA
cal_int_1689_DFI	cal_int_1689_DFI	NA	NA	NA	NA	NA	NA	NA	NA	NA	NA	NA	NA	NA	NA	NA	NA	NA	NA	NA	NA	NA	NA	NA	NA	NA	NA	NA	NA	NA	NA	NA	NA	NA	NA	NA	NA	NA	NA	NA	NA	NA	NA	NA	NA	NA	NA	NA	NA
cal_int_1694_DFI	cal_int_1694_DFI	NA	NA	NA	NA	NA	NA	NA	NA	NA	NA	NA	NA	NA	NA	NA	NA	NA	NA	NA	NA	NA	NA	NA	NA	NA	NA	NA	NA	NA	NA	NA	NA	NA	NA	NA	NA	NA	NA	NA	NA	NA	NA	NA	NA	NA	NA	NA	NA
cal_int_0016_lung	cal_int_0016_lung	NA	NA	NA	NA	NA	NA	NA	NA	NA	NA	NA	NA	NA	NA	NA	NA	NA	NA	NA	NA	NA	NA	NA	NA	NA	NA	NA	NA	NA	NA	NA	NA	NA	NA	NA	NA	NA	NA	NA	NA	NA	NA	NA	NA	NA	NA	NA	NA
cal_int_1700_lung	cal_int_1700_lung	NA	NA	NA	NA	NA	NA	NA	NA	NA	NA	NA	NA	NA	NA	NA	NA	NA	NA	NA	NA	NA	NA	NA	NA	NA	NA	NA	NA	NA	NA	NA	NA	NA	NA	NA	NA	NA	NA	NA	NA	NA	NA	NA	NA	NA	NA	NA	NA
cal_int_1701_lung	cal_int_1701_lung	NA	NA	NA	NA	NA	NA	NA	NA	NA	NA	NA	NA	NA	NA	NA	NA	NA	NA	NA	NA	NA	NA	NA	NA	NA	NA	NA	NA	NA	NA	NA	NA	NA	NA	NA	NA	NA	NA	NA	NA	NA	NA	NA	NA	NA	NA	NA	NA
cal_int_1702_DFI	cal_int_1702_DFI	NA	NA	NA	NA	NA	NA	NA	NA	NA	NA	NA	NA	NA	NA	NA	NA	NA	NA	NA	NA	NA	NA	NA	NA	NA	NA	NA	NA	NA	NA	NA	NA	NA	NA	NA	NA	NA	NA	NA	NA	NA	NA	NA	NA	NA	NA	NA	NA
cal_int_1702_lung	cal_int_1702_lung	NA	NA	NA	NA	NA	NA	NA	NA	NA	NA	NA	NA	NA	NA	NA	NA	NA	NA	NA	NA	NA	NA	NA	NA	NA	NA	NA	NA	NA	NA	NA	NA	NA	NA	NA	NA	NA	NA	NA	NA	NA	NA	NA	NA	NA	NA	NA	NA
cal_int_1703_lung	cal_int_1703_lung	NA	NA	NA	NA	NA	NA	NA	NA	NA	NA	NA	NA	NA	NA	NA	NA	NA	NA	NA	NA	NA	NA	NA	NA	NA	NA	NA	NA	NA	NA	NA	NA	NA	NA	NA	NA	NA	NA	NA	NA	NA	NA	NA	NA	NA	NA	NA	NA
cal_int_1704_lung	cal_int_1704_lung	NA	NA	NA	NA	NA	NA	NA	NA	NA	NA	NA	NA	NA	NA	NA	NA	NA	NA	NA	NA	NA	NA	NA	NA	NA	NA	NA	NA	NA	NA	NA	NA	NA	NA	NA	NA	NA	NA	NA	NA	NA	NA	NA	NA	NA	NA	NA	NA
cal_int_1705_lung	cal_int_1705_lung	NA	NA	NA	NA	NA	NA	NA	NA	NA	NA	NA	NA	NA	NA	NA	NA	NA	NA	NA	NA	NA	NA	NA	NA	NA	NA	NA	NA	NA	NA	NA	NA	NA	NA	NA	NA	NA	NA	NA	NA	NA	NA	NA	NA	NA	NA	NA	NA
cal_int_1707_lung	cal_int_1707_lung	NA	NA	NA	NA	NA	NA	NA	NA	NA	NA	NA	NA	NA	NA	NA	NA	NA	NA	NA	NA	NA	NA	NA	NA	NA	NA	NA	NA	NA	NA	NA	NA	NA	NA	NA	NA	NA	NA	NA	NA	NA	NA	NA	NA	NA	NA	NA	NA
cal_int_1708_lung	cal_int_1708_lung	NA	NA	NA	NA	NA	NA	NA	NA	NA	NA	NA	NA	NA	NA	NA	NA	NA	NA	NA	NA	NA	NA	NA	NA	NA	NA	NA	NA	NA	NA	NA	NA	NA	NA	NA	NA	NA	NA	NA	NA	NA	NA	NA	NA	NA	NA	NA	NA
cal_int_1709_lung	cal_int_1709_lung	NA	NA	NA	NA	NA	NA	NA	NA	NA	NA	NA	NA	NA	NA	NA	NA	NA	NA	NA	NA	NA	NA	NA	NA	NA	NA	NA	NA	NA	NA	NA	NA	NA	NA	NA	NA	NA	NA	NA	NA	NA	NA	NA	NA	NA	NA	NA	NA
cal_int_1717_lung	cal_int_1717_lung	NA	NA	NA	NA	NA	NA	NA	NA	NA	NA	NA	NA	NA	NA	NA	NA	NA	NA	NA	NA	NA	NA	NA	NA	NA	NA	NA	NA	NA	NA	NA	NA	NA	NA	NA	NA	NA	NA	NA	NA	NA	NA	NA	NA	NA	NA	NA	NA
cal_int_1718_lung	cal_int_1718_lung	NA	NA	NA	NA	NA	NA	NA	NA	NA	NA	NA	NA	NA	NA	NA	NA	NA	NA	NA	NA	NA	NA	NA	NA	NA	NA	NA	NA	NA	NA	NA	NA	NA	NA	NA	NA	NA	NA	NA	NA	NA	NA	NA	NA	NA	NA	NA	NA
cal_int_1719_lung	cal_int_1719_lung	NA	NA	NA	NA	NA	NA	NA	NA	NA	NA	NA	NA	NA	NA	NA	NA	NA	NA	NA	NA	NA	NA	NA	NA	NA	NA	NA	NA	NA	NA	NA	NA	NA	NA	NA	NA	NA	NA	NA	NA	NA	NA	NA	NA	NA	NA	NA	NA
cal_int_1724_DFI	cal_int_1724_DFI	NA	NA	NA	NA	NA	NA	NA	NA	NA	NA	NA	NA	NA	NA	NA	NA	NA	NA	NA	NA	NA	NA	NA	NA	NA	NA	NA	NA	NA	NA	NA	NA	NA	NA	NA	NA	NA	NA	NA	NA	NA	NA	NA	NA	NA	NA	NA	NA
cal_int_1726_DFI	cal_int_1726_DFI	NA	NA	NA	NA	NA	NA	NA	NA	NA	NA	NA	NA	NA	NA	NA	NA	NA	NA	NA	NA	NA	NA	NA	NA	NA	NA	NA	NA	NA	NA	NA	NA	NA	NA	NA	NA	NA	NA	NA	NA	NA	NA	NA	NA	NA	NA	NA	NA
cal_int_1733_DFI	cal_int_1733_DFI	NA	NA	NA	NA	NA	NA	NA	NA	NA	NA	NA	NA	NA	NA	NA	NA	NA	NA	NA	NA	NA	NA	NA	NA	NA	NA	NA	NA	NA	NA	NA	NA	NA	NA	NA	NA	NA	NA	NA	NA	NA	NA	NA	NA	NA	NA	NA	NA
cal_int_1788_DFI	cal_int_1788_DFI	NA	NA	NA	NA	NA	NA	NA	NA	NA	NA	NA	NA	NA	NA	NA	NA	NA	NA	NA	NA	NA	NA	NA	NA	NA	NA	NA	NA	NA	NA	NA	NA	NA	NA	NA	NA	NA	NA	NA	NA	NA	NA	NA	NA	NA	NA	NA	NA
cal_int_0017_lung	cal_int_0017_lung	NA	NA	NA	NA	NA	NA	NA	NA	NA	NA	NA	NA	NA	NA	NA	NA	NA	NA	NA	NA	NA	NA	NA	NA	NA	NA	NA	NA	NA	NA	NA	NA	NA	NA	NA	NA	NA	NA	NA	NA	NA	NA	NA	NA	NA	NA	NA	NA
cal_int_1819_DFI	cal_int_1819_DFI	NA	NA	NA	NA	NA	NA	NA	NA	NA	NA	NA	NA	NA	NA	NA	NA	NA	NA	NA	NA	NA	NA	NA	NA	NA	NA	NA	NA	NA	NA	NA	NA	NA	NA	NA	NA	NA	NA	NA	NA	NA	NA	NA	NA	NA	NA	NA	NA
cal_int_1860_DFI	cal_int_1860_DFI	NA	NA	NA	NA	NA	NA	NA	NA	NA	NA	NA	NA	NA	NA	NA	NA	NA	NA	NA	NA	NA	NA	NA	NA	NA	NA	NA	NA	NA	NA	NA	NA	NA	NA	NA	NA	NA	NA	NA	NA	NA	NA	NA	NA	NA	NA	NA	NA
cal_int_1882_DFI	cal_int_1882_DFI	NA	NA	NA	NA	NA	NA	NA	NA	NA	NA	NA	NA	NA	NA	NA	NA	NA	NA	NA	NA	NA	NA	NA	NA	NA	NA	NA	NA	NA	NA	NA	NA	NA	NA	NA	NA	NA	NA	NA	NA	NA	NA	NA	NA	NA	NA	NA	NA
cal_int_1899_DFI	cal_int_1899_DFI	NA	NA	NA	NA	NA	NA	NA	NA	NA	NA	NA	NA	NA	NA	NA	NA	NA	NA	NA	NA	NA	NA	NA	NA	NA	NA	NA	NA	NA	NA	NA	NA	NA	NA	NA	NA	NA	NA	NA	NA	NA	NA	NA	NA	NA	NA	NA	NA
cal_int_0018_lung	cal_int_0018_lung	NA	NA	NA	NA	NA	NA	NA	NA	NA	NA	NA	NA	NA	NA	NA	NA	NA	NA	NA	NA	NA	NA	NA	NA	NA	NA	NA	NA	NA	NA	NA	NA	NA	NA	NA	NA	NA	NA	NA	NA	NA	NA	NA	NA	NA	NA	NA	NA
cal_int_1925_DFI	cal_int_1925_DFI	NA	NA	NA	NA	NA	NA	NA	NA	NA	NA	NA	NA	NA	NA	NA	NA	NA	NA	NA	NA	NA	NA	NA	NA	NA	NA	NA	NA	NA	NA	NA	NA	NA	NA	NA	NA	NA	NA	NA	NA	NA	NA	NA	NA	NA	NA	NA	NA
cal_int_1928_DFI	cal_int_1928_DFI	NA	NA	NA	NA	NA	NA	NA	NA	NA	NA	NA	NA	NA	NA	NA	NA	NA	NA	NA	NA	NA	NA	NA	NA	NA	NA	NA	NA	NA	NA	NA	NA	NA	NA	NA	NA	NA	NA	NA	NA	NA	NA	NA	NA	NA	NA	NA	NA
cal_int_1944_DFI	cal_int_1944_DFI	NA	NA	NA	NA	NA	NA	NA	NA	NA	NA	NA	NA	NA	NA	NA	NA	NA	NA	NA	NA	NA	NA	NA	NA	NA	NA	NA	NA	NA	NA	NA	NA	NA	NA	NA	NA	NA	NA	NA	NA	NA	NA	NA	NA	NA	NA	NA	NA
cal_int_1945_DFI	cal_int_1945_DFI	NA	NA	NA	NA	NA	NA	NA	NA	NA	NA	NA	NA	NA	NA	NA	NA	NA	NA	NA	NA	NA	NA	NA	NA	NA	NA	NA	NA	NA	NA	NA	NA	NA	NA	NA	NA	NA	NA	NA	NA	NA	NA	NA	NA	NA	NA	NA	NA
cal_int_1946_DFI	cal_int_1946_DFI	NA	NA	NA	NA	NA	NA	NA	NA	NA	NA	NA	NA	NA	NA	NA	NA	NA	NA	NA	NA	NA	NA	NA	NA	NA	NA	NA	NA	NA	NA	NA	NA	NA	NA	NA	NA	NA	NA	NA	NA	NA	NA	NA	NA	NA	NA	NA	NA
cal_int_1982_DFI	cal_int_1982_DFI	NA	NA	NA	NA	NA	NA	NA	NA	NA	NA	NA	NA	NA	NA	NA	NA	NA	NA	NA	NA	NA	NA	NA	NA	NA	NA	NA	NA	NA	NA	NA	NA	NA	NA	NA	NA	NA	NA	NA	NA	NA	NA	NA	NA	NA	NA	NA	NA
cal_int_1992_DFI	cal_int_1992_DFI	NA	NA	NA	NA	NA	NA	NA	NA	NA	NA	NA	NA	NA	NA	NA	NA	NA	NA	NA	NA	NA	NA	NA	NA	NA	NA	NA	NA	NA	NA	NA	NA	NA	NA	NA	NA	NA	NA	NA	NA	NA	NA	NA	NA	NA	NA	NA	NA
cal_int_1993_DFI	cal_int_1993_DFI	NA	NA	NA	NA	NA	NA	NA	NA	NA	NA	NA	NA	NA	NA	NA	NA	NA	NA	NA	NA	NA	NA	NA	NA	NA	NA	NA	NA	NA	NA	NA	NA	NA	NA	NA	NA	NA	NA	NA	NA	NA	NA	NA	NA	NA	NA	NA	NA
cal_int_2000_DFI	cal_int_2000_DFI	NA	NA	NA	NA	NA	NA	NA	NA	NA	NA	NA	NA	NA	NA	NA	NA	NA	NA	NA	NA	NA	NA	NA	NA	NA	NA	NA	NA	NA	NA	NA	NA	NA	NA	NA	NA	NA	NA	NA	NA	NA	NA	NA	NA	NA	NA	NA	NA
cal_int_2027_DFI	cal_int_2027_DFI	NA	NA	NA	NA	NA	NA	NA	NA	NA	NA	NA	NA	NA	NA	NA	NA	NA	NA	NA	NA	NA	NA	NA	NA	NA	NA	NA	NA	NA	NA	NA	NA	NA	NA	NA	NA	NA	NA	NA	NA	NA	NA	NA	NA	NA	NA	NA	NA
cal_int_2037_DFI	cal_int_2037_DFI	NA	NA	NA	NA	NA	NA	NA	NA	NA	NA	NA	NA	NA	NA	NA	NA	NA	NA	NA	NA	NA	NA	NA	NA	NA	NA	NA	NA	NA	NA	NA	NA	NA	NA	NA	NA	NA	NA	NA	NA	NA	NA	NA	NA	NA	NA	NA	NA
cal_int_2057_DFI	cal_int_2057_DFI	NA	NA	NA	NA	NA	NA	NA	NA	NA	NA	NA	NA	NA	NA	NA	NA	NA	NA	NA	NA	NA	NA	NA	NA	NA	NA	NA	NA	NA	NA	NA	NA	NA	NA	NA	NA	NA	NA	NA	NA	NA	NA	NA	NA	NA	NA	NA	NA
cal_int_2097_DFI	cal_int_2097_DFI	NA	NA	NA	NA	NA	NA	NA	NA	NA	NA	NA	NA	NA	NA	NA	NA	NA	NA	NA	NA	NA	NA	NA	NA	NA	NA	NA	NA	NA	NA	NA	NA	NA	NA	NA	NA	NA	NA	NA	NA	NA	NA	NA	NA	NA	NA	NA	NA
cal_int_2104_DFI	cal_int_2104_DFI	NA	NA	NA	NA	NA	NA	NA	NA	NA	NA	NA	NA	NA	NA	NA	NA	NA	NA	NA	NA	NA	NA	NA	NA	NA	NA	NA	NA	NA	NA	NA	NA	NA	NA	NA	NA	NA	NA	NA	NA	NA	NA	NA	NA	NA	NA	NA	NA
cal_int_2109_DFI	cal_int_2109_DFI	NA	NA	NA	NA	NA	NA	NA	NA	NA	NA	NA	NA	NA	NA	NA	NA	NA	NA	NA	NA	NA	NA	NA	NA	NA	NA	NA	NA	NA	NA	NA	NA	NA	NA	NA	NA	NA	NA	NA	NA	NA	NA	NA	NA	NA	NA	NA	NA
cal_int_2129_DFI	cal_int_2129_DFI	NA	NA	NA	NA	NA	NA	NA	NA	NA	NA	NA	NA	NA	NA	NA	NA	NA	NA	NA	NA	NA	NA	NA	NA	NA	NA	NA	NA	NA	NA	NA	NA	NA	NA	NA	NA	NA	NA	NA	NA	NA	NA	NA	NA	NA	NA	NA	NA
cal_int_2136_DFI	cal_int_2136_DFI	NA	NA	NA	NA	NA	NA	NA	NA	NA	NA	NA	NA	NA	NA	NA	NA	NA	NA	NA	NA	NA	NA	NA	NA	NA	NA	NA	NA	NA	NA	NA	NA	NA	NA	NA	NA	NA	NA	NA	NA	NA	NA	NA	NA	NA	NA	NA	NA
cal_int_2162_DFI	cal_int_2162_DFI	NA	NA	NA	NA	NA	NA	NA	NA	NA	NA	NA	NA	NA	NA	NA	NA	NA	NA	NA	NA	NA	NA	NA	NA	NA	NA	NA	NA	NA	NA	NA	NA	NA	NA	NA	NA	NA	NA	NA	NA	NA	NA	NA	NA	NA	NA	NA	NA
cal_int_2202_DFI	cal_int_2202_DFI	NA	NA	NA	NA	NA	NA	NA	NA	NA	NA	NA	NA	NA	NA	NA	NA	NA	NA	NA	NA	NA	NA	NA	NA	NA	NA	NA	NA	NA	NA	NA	NA	NA	NA	NA	NA	NA	NA	NA	NA	NA	NA	NA	NA	NA	NA	NA	NA
cal_int_2207_DFI	cal_int_2207_DFI	NA	NA	NA	NA	NA	NA	NA	NA	NA	NA	NA	NA	NA	NA	NA	NA	NA	NA	NA	NA	NA	NA	NA	NA	NA	NA	NA	NA	NA	NA	NA	NA	NA	NA	NA	NA	NA	NA	NA	NA	NA	NA	NA	NA	NA	NA	NA	NA
cal_int_2225_DFI	cal_int_2225_DFI	NA	NA	NA	NA	NA	NA	NA	NA	NA	NA	NA	NA	NA	NA	NA	NA	NA	NA	NA	NA	NA	NA	NA	NA	NA	NA	NA	NA	NA	NA	NA	NA	NA	NA	NA	NA	NA	NA	NA	NA	NA	NA	NA	NA	NA	NA	NA	NA
cal_int_2228_DFI	cal_int_2228_DFI	NA	NA	NA	NA	NA	NA	NA	NA	NA	NA	NA	NA	NA	NA	NA	NA	NA	NA	NA	NA	NA	NA	NA	NA	NA	NA	NA	NA	NA	NA	NA	NA	NA	NA	NA	NA	NA	NA	NA	NA	NA	NA	NA	NA	NA	NA	NA	NA
cal_int_2244_DFI	cal_int_2244_DFI	NA	NA	NA	NA	NA	NA	NA	NA	NA	NA	NA	NA	NA	NA	NA	NA	NA	NA	NA	NA	NA	NA	NA	NA	NA	NA	NA	NA	NA	NA	NA	NA	NA	NA	NA	NA	NA	NA	NA	NA	NA	NA	NA	NA	NA	NA	NA	NA
cal_int_2256_DFI	cal_int_2256_DFI	NA	NA	NA	NA	NA	NA	NA	NA	NA	NA	NA	NA	NA	NA	NA	NA	NA	NA	NA	NA	NA	NA	NA	NA	NA	NA	NA	NA	NA	NA	NA	NA	NA	NA	NA	NA	NA	NA	NA	NA	NA	NA	NA	NA	NA	NA	NA	NA
cal_int_2278_DFI	cal_int_2278_DFI	NA	NA	NA	NA	NA	NA	NA	NA	NA	NA	NA	NA	NA	NA	NA	NA	NA	NA	NA	NA	NA	NA	NA	NA	NA	NA	NA	NA	NA	NA	NA	NA	NA	NA	NA	NA	NA	NA	NA	NA	NA	NA	NA	NA	NA	NA	NA	NA
cal_int_2282_DFI	cal_int_2282_DFI	NA	NA	NA	NA	NA	NA	NA	NA	NA	NA	NA	NA	NA	NA	NA	NA	NA	NA	NA	NA	NA	NA	NA	NA	NA	NA	NA	NA	NA	NA	NA	NA	NA	NA	NA	NA	NA	NA	NA	NA	NA	NA	NA	NA	NA	NA	NA	NA
cal_int_2294_DFI	cal_int_2294_DFI	NA	NA	NA	NA	NA	NA	NA	NA	NA	NA	NA	NA	NA	NA	NA	NA	NA	NA	NA	NA	NA	NA	NA	NA	NA	NA	NA	NA	NA	NA	NA	NA	NA	NA	NA	NA	NA	NA	NA	NA	NA	NA	NA	NA	NA	NA	NA	NA
cal_int_2299_DFI	cal_int_2299_DFI	NA	NA	NA	NA	NA	NA	NA	NA	NA	NA	NA	NA	NA	NA	NA	NA	NA	NA	NA	NA	NA	NA	NA	NA	NA	NA	NA	NA	NA	NA	NA	NA	NA	NA	NA	NA	NA	NA	NA	NA	NA	NA	NA	NA	NA	NA	NA	NA
cal_int_2300_DFI	cal_int_2300_DFI	NA	NA	NA	NA	NA	NA	NA	NA	NA	NA	NA	NA	NA	NA	NA	NA	NA	NA	NA	NA	NA	NA	NA	NA	NA	NA	NA	NA	NA	NA	NA	NA	NA	NA	NA	NA	NA	NA	NA	NA	NA	NA	NA	NA	NA	NA	NA	NA
cal_int_2307_DFI	cal_int_2307_DFI	NA	NA	NA	NA	NA	NA	NA	NA	NA	NA	NA	NA	NA	NA	NA	NA	NA	NA	NA	NA	NA	NA	NA	NA	NA	NA	NA	NA	NA	NA	NA	NA	NA	NA	NA	NA	NA	NA	NA	NA	NA	NA	NA	NA	NA	NA	NA	NA
cal_int_2309_DFI	cal_int_2309_DFI	NA	NA	NA	NA	NA	NA	NA	NA	NA	NA	NA	NA	NA	NA	NA	NA	NA	NA	NA	NA	NA	NA	NA	NA	NA	NA	NA	NA	NA	NA	NA	NA	NA	NA	NA	NA	NA	NA	NA	NA	NA	NA	NA	NA	NA	NA	NA	NA
cal_int_2328_DFI	cal_int_2328_DFI	NA	NA	NA	NA	NA	NA	NA	NA	NA	NA	NA	NA	NA	NA	NA	NA	NA	NA	NA	NA	NA	NA	NA	NA	NA	NA	NA	NA	NA	NA	NA	NA	NA	NA	NA	NA	NA	NA	NA	NA	NA	NA	NA	NA	NA	NA	NA	NA
cal_int_2351_DFI	cal_int_2351_DFI	NA	NA	NA	NA	NA	NA	NA	NA	NA	NA	NA	NA	NA	NA	NA	NA	NA	NA	NA	NA	NA	NA	NA	NA	NA	NA	NA	NA	NA	NA	NA	NA	NA	NA	NA	NA	NA	NA	NA	NA	NA	NA	NA	NA	NA	NA	NA	NA
cal_int_2380_DFI	cal_int_2380_DFI	NA	NA	NA	NA	NA	NA	NA	NA	NA	NA	NA	NA	NA	NA	NA	NA	NA	NA	NA	NA	NA	NA	NA	NA	NA	NA	NA	NA	NA	NA	NA	NA	NA	NA	NA	NA	NA	NA	NA	NA	NA	NA	NA	NA	NA	NA	NA	NA
cal_int_2389_DFI	cal_int_2389_DFI	NA	NA	NA	NA	NA	NA	NA	NA	NA	NA	NA	NA	NA	NA	NA	NA	NA	NA	NA	NA	NA	NA	NA	NA	NA	NA	NA	NA	NA	NA	NA	NA	NA	NA	NA	NA	NA	NA	NA	NA	NA	NA	NA	NA	NA	NA	NA	NA
cal_int_2408_DFI	cal_int_2408_DFI	NA	NA	NA	NA	NA	NA	NA	NA	NA	NA	NA	NA	NA	NA	NA	NA	NA	NA	NA	NA	NA	NA	NA	NA	NA	NA	NA	NA	NA	NA	NA	NA	NA	NA	NA	NA	NA	NA	NA	NA	NA	NA	NA	NA	NA	NA	NA	NA
cal_int_2453_DFI	cal_int_2453_DFI	NA	NA	NA	NA	NA	NA	NA	NA	NA	NA	NA	NA	NA	NA	NA	NA	NA	NA	NA	NA	NA	NA	NA	NA	NA	NA	NA	NA	NA	NA	NA	NA	NA	NA	NA	NA	NA	NA	NA	NA	NA	NA	NA	NA	NA	NA	NA	NA
cal_int_2489_DFI	cal_int_2489_DFI	NA	NA	NA	NA	NA	NA	NA	NA	NA	NA	NA	NA	NA	NA	NA	NA	NA	NA	NA	NA	NA	NA	NA	NA	NA	NA	NA	NA	NA	NA	NA	NA	NA	NA	NA	NA	NA	NA	NA	NA	NA	NA	NA	NA	NA	NA	NA	NA
cal_int_2519_DFI	cal_int_2519_DFI	NA	NA	NA	NA	NA	NA	NA	NA	NA	NA	NA	NA	NA	NA	NA	NA	NA	NA	NA	NA	NA	NA	NA	NA	NA	NA	NA	NA	NA	NA	NA	NA	NA	NA	NA	NA	NA	NA	NA	NA	NA	NA	NA	NA	NA	NA	NA	NA
cal_int_2550_DFI	cal_int_2550_DFI	NA	NA	NA	NA	NA	NA	NA	NA	NA	NA	NA	NA	NA	NA	NA	NA	NA	NA	NA	NA	NA	NA	NA	NA	NA	NA	NA	NA	NA	NA	NA	NA	NA	NA	NA	NA	NA	NA	NA	NA	NA	NA	NA	NA	NA	NA	NA	NA
cal_int_2568_DFI	cal_int_2568_DFI	NA	NA	NA	NA	NA	NA	NA	NA	NA	NA	NA	NA	NA	NA	NA	NA	NA	NA	NA	NA	NA	NA	NA	NA	NA	NA	NA	NA	NA	NA	NA	NA	NA	NA	NA	NA	NA	NA	NA	NA	NA	NA	NA	NA	NA	NA	NA	NA
cal_int_2607_DFI	cal_int_2607_DFI	NA	NA	NA	NA	NA	NA	NA	NA	NA	NA	NA	NA	NA	NA	NA	NA	NA	NA	NA	NA	NA	NA	NA	NA	NA	NA	NA	NA	NA	NA	NA	NA	NA	NA	NA	NA	NA	NA	NA	NA	NA	NA	NA	NA	NA	NA	NA	NA
cal_int_2612_DFI	cal_int_2612_DFI	NA	NA	NA	NA	NA	NA	NA	NA	NA	NA	NA	NA	NA	NA	NA	NA	NA	NA	NA	NA	NA	NA	NA	NA	NA	NA	NA	NA	NA	NA	NA	NA	NA	NA	NA	NA	NA	NA	NA	NA	NA	NA	NA	NA	NA	NA	NA	NA
cal_int_2625_DFI	cal_int_2625_DFI	NA	NA	NA	NA	NA	NA	NA	NA	NA	NA	NA	NA	NA	NA	NA	NA	NA	NA	NA	NA	NA	NA	NA	NA	NA	NA	NA	NA	NA	NA	NA	NA	NA	NA	NA	NA	NA	NA	NA	NA	NA	NA	NA	NA	NA	NA	NA	NA
cal_int_2674_DFI	cal_int_2674_DFI	NA	NA	NA	NA	NA	NA	NA	NA	NA	NA	NA	NA	NA	NA	NA	NA	NA	NA	NA	NA	NA	NA	NA	NA	NA	NA	NA	NA	NA	NA	NA	NA	NA	NA	NA	NA	NA	NA	NA	NA	NA	NA	NA	NA	NA	NA	NA	NA
cal_int_2677_DFI	cal_int_2677_DFI	NA	NA	NA	NA	NA	NA	NA	NA	NA	NA	NA	NA	NA	NA	NA	NA	NA	NA	NA	NA	NA	NA	NA	NA	NA	NA	NA	NA	NA	NA	NA	NA	NA	NA	NA	NA	NA	NA	NA	NA	NA	NA	NA	NA	NA	NA	NA	NA
cal_int_2697_DFI	cal_int_2697_DFI	NA	NA	NA	NA	NA	NA	NA	NA	NA	NA	NA	NA	NA	NA	NA	NA	NA	NA	NA	NA	NA	NA	NA	NA	NA	NA	NA	NA	NA	NA	NA	NA	NA	NA	NA	NA	NA	NA	NA	NA	NA	NA	NA	NA	NA	NA	NA	NA
cal_int_2751_DFI	cal_int_2751_DFI	NA	NA	NA	NA	NA	NA	NA	NA	NA	NA	NA	NA	NA	NA	NA	NA	NA	NA	NA	NA	NA	NA	NA	NA	NA	NA	NA	NA	NA	NA	NA	NA	NA	NA	NA	NA	NA	NA	NA	NA	NA	NA	NA	NA	NA	NA	NA	NA
cal_int_2809_DFI	cal_int_2809_DFI	NA	NA	NA	NA	NA	NA	NA	NA	NA	NA	NA	NA	NA	NA	NA	NA	NA	NA	NA	NA	NA	NA	NA	NA	NA	NA	NA	NA	NA	NA	NA	NA	NA	NA	NA	NA	NA	NA	NA	NA	NA	NA	NA	NA	NA	NA	NA	NA
cal_int_2822_DFI	cal_int_2822_DFI	NA	NA	NA	NA	NA	NA	NA	NA	NA	NA	NA	NA	NA	NA	NA	NA	NA	NA	NA	NA	NA	NA	NA	NA	NA	NA	NA	NA	NA	NA	NA	NA	NA	NA	NA	NA	NA	NA	NA	NA	NA	NA	NA	NA	NA	NA	NA	NA
cal_int_2836_DFI	cal_int_2836_DFI	NA	NA	NA	NA	NA	NA	NA	NA	NA	NA	NA	NA	NA	NA	NA	NA	NA	NA	NA	NA	NA	NA	NA	NA	NA	NA	NA	NA	NA	NA	NA	NA	NA	NA	NA	NA	NA	NA	NA	NA	NA	NA	NA	NA	NA	NA	NA	NA
cal_int_2890_DFI	cal_int_2890_DFI	NA	NA	NA	NA	NA	NA	NA	NA	NA	NA	NA	NA	NA	NA	NA	NA	NA	NA	NA	NA	NA	NA	NA	NA	NA	NA	NA	NA	NA	NA	NA	NA	NA	NA	NA	NA	NA	NA	NA	NA	NA	NA	NA	NA	NA	NA	NA	NA
cal_int_2940_lung	cal_int_2940_lung	NA	NA	NA	NA	NA	NA	NA	NA	NA	NA	NA	NA	NA	NA	NA	NA	NA	NA	NA	NA	NA	NA	NA	NA	NA	NA	NA	NA	NA	NA	NA	NA	NA	NA	NA	NA	NA	NA	NA	NA	NA	NA	NA	NA	NA	NA	NA	NA
cal_int_2946_DFI	cal_int_2946_DFI	NA	NA	NA	NA	NA	NA	NA	NA	NA	NA	NA	NA	NA	NA	NA	NA	NA	NA	NA	NA	NA	NA	NA	NA	NA	NA	NA	NA	NA	NA	NA	NA	NA	NA	NA	NA	NA	NA	NA	NA	NA	NA	NA	NA	NA	NA	NA	NA
cal_int_2953_lung	cal_int_2953_lung	NA	NA	NA	NA	NA	NA	NA	NA	NA	NA	NA	NA	NA	NA	NA	NA	NA	NA	NA	NA	NA	NA	NA	NA	NA	NA	NA	NA	NA	NA	NA	NA	NA	NA	NA	NA	NA	NA	NA	NA	NA	NA	NA	NA	NA	NA	NA	NA
cal_int_2954_lung	cal_int_2954_lung	NA	NA	NA	NA	NA	NA	NA	NA	NA	NA	NA	NA	NA	NA	NA	NA	NA	NA	NA	NA	NA	NA	NA	NA	NA	NA	NA	NA	NA	NA	NA	NA	NA	NA	NA	NA	NA	NA	NA	NA	NA	NA	NA	NA	NA	NA	NA	NA
cal_int_2956_lung	cal_int_2956_lung	NA	NA	NA	NA	NA	NA	NA	NA	NA	NA	NA	NA	NA	NA	NA	NA	NA	NA	NA	NA	NA	NA	NA	NA	NA	NA	NA	NA	NA	NA	NA	NA	NA	NA	NA	NA	NA	NA	NA	NA	NA	NA	NA	NA	NA	NA	NA	NA
cal_int_2957_lung	cal_int_2957_lung	NA	NA	NA	NA	NA	NA	NA	NA	NA	NA	NA	NA	NA	NA	NA	NA	NA	NA	NA	NA	NA	NA	NA	NA	NA	NA	NA	NA	NA	NA	NA	NA	NA	NA	NA	NA	NA	NA	NA	NA	NA	NA	NA	NA	NA	NA	NA	NA
cal_int_2958_lung	cal_int_2958_lung	NA	NA	NA	NA	NA	NA	NA	NA	NA	NA	NA	NA	NA	NA	NA	NA	NA	NA	NA	NA	NA	NA	NA	NA	NA	NA	NA	NA	NA	NA	NA	NA	NA	NA	NA	NA	NA	NA	NA	NA	NA	NA	NA	NA	NA	NA	NA	NA
cal_int_2959_DFI	cal_int_2959_DFI	NA	NA	NA	NA	NA	NA	NA	NA	NA	NA	NA	NA	NA	NA	NA	NA	NA	NA	NA	NA	NA	NA	NA	NA	NA	NA	NA	NA	NA	NA	NA	NA	NA	NA	NA	NA	NA	NA	NA	NA	NA	NA	NA	NA	NA	NA	NA	NA
cal_int_2982_DFI	cal_int_2982_DFI	NA	NA	NA	NA	NA	NA	NA	NA	NA	NA	NA	NA	NA	NA	NA	NA	NA	NA	NA	NA	NA	NA	NA	NA	NA	NA	NA	NA	NA	NA	NA	NA	NA	NA	NA	NA	NA	NA	NA	NA	NA	NA	NA	NA	NA	NA	NA	NA
cal_int_3002_DFI	cal_int_3002_DFI	NA	NA	NA	NA	NA	NA	NA	NA	NA	NA	NA	NA	NA	NA	NA	NA	NA	NA	NA	NA	NA	NA	NA	NA	NA	NA	NA	NA	NA	NA	NA	NA	NA	NA	NA	NA	NA	NA	NA	NA	NA	NA	NA	NA	NA	NA	NA	NA
cal_int_3048_DFI	cal_int_3048_DFI	NA	NA	NA	NA	NA	NA	NA	NA	NA	NA	NA	NA	NA	NA	NA	NA	NA	NA	NA	NA	NA	NA	NA	NA	NA	NA	NA	NA	NA	NA	NA	NA	NA	NA	NA	NA	NA	NA	NA	NA	NA	NA	NA	NA	NA	NA	NA	NA
cal_int_3057_DFI	cal_int_3057_DFI	NA	NA	NA	NA	NA	NA	NA	NA	NA	NA	NA	NA	NA	NA	NA	NA	NA	NA	NA	NA	NA	NA	NA	NA	NA	NA	NA	NA	NA	NA	NA	NA	NA	NA	NA	NA	NA	NA	NA	NA	NA	NA	NA	NA	NA	NA	NA	NA
cal_int_3080_DFI	cal_int_3080_DFI	NA	NA	NA	NA	NA	NA	NA	NA	NA	NA	NA	NA	NA	NA	NA	NA	NA	NA	NA	NA	NA	NA	NA	NA	NA	NA	NA	NA	NA	NA	NA	NA	NA	NA	NA	NA	NA	NA	NA	NA	NA	NA	NA	NA	NA	NA	NA	NA
cal_int_3088_DFI	cal_int_3088_DFI	NA	NA	NA	NA	NA	NA	NA	NA	NA	NA	NA	NA	NA	NA	NA	NA	NA	NA	NA	NA	NA	NA	NA	NA	NA	NA	NA	NA	NA	NA	NA	NA	NA	NA	NA	NA	NA	NA	NA	NA	NA	NA	NA	NA	NA	NA	NA	NA
cal_int_3111_DFI	cal_int_3111_DFI	NA	NA	NA	NA	NA	NA	NA	NA	NA	NA	NA	NA	NA	NA	NA	NA	NA	NA	NA	NA	NA	NA	NA	NA	NA	NA	NA	NA	NA	NA	NA	NA	NA	NA	NA	NA	NA	NA	NA	NA	NA	NA	NA	NA	NA	NA	NA	NA
cal_int_3124_DFI	cal_int_3124_DFI	NA	NA	NA	NA	NA	NA	NA	NA	NA	NA	NA	NA	NA	NA	NA	NA	NA	NA	NA	NA	NA	NA	NA	NA	NA	NA	NA	NA	NA	NA	NA	NA	NA	NA	NA	NA	NA	NA	NA	NA	NA	NA	NA	NA	NA	NA	NA	NA
cal_int_3172_DFI	cal_int_3172_DFI	NA	NA	NA	NA	NA	NA	NA	NA	NA	NA	NA	NA	NA	NA	NA	NA	NA	NA	NA	NA	NA	NA	NA	NA	NA	NA	NA	NA	NA	NA	NA	NA	NA	NA	NA	NA	NA	NA	NA	NA	NA	NA	NA	NA	NA	NA	NA	NA
cal_int_3209_DFI	cal_int_3209_DFI	NA	NA	NA	NA	NA	NA	NA	NA	NA	NA	NA	NA	NA	NA	NA	NA	NA	NA	NA	NA	NA	NA	NA	NA	NA	NA	NA	NA	NA	NA	NA	NA	NA	NA	NA	NA	NA	NA	NA	NA	NA	NA	NA	NA	NA	NA	NA	NA
cal_int_3246_DFI	cal_int_3246_DFI	NA	NA	NA	NA	NA	NA	NA	NA	NA	NA	NA	NA	NA	NA	NA	NA	NA	NA	NA	NA	NA	NA	NA	NA	NA	NA	NA	NA	NA	NA	NA	NA	NA	NA	NA	NA	NA	NA	NA	NA	NA	NA	NA	NA	NA	NA	NA	NA
cal_int_3255_DFI	cal_int_3255_DFI	NA	NA	NA	NA	NA	NA	NA	NA	NA	NA	NA	NA	NA	NA	NA	NA	NA	NA	NA	NA	NA	NA	NA	NA	NA	NA	NA	NA	NA	NA	NA	NA	NA	NA	NA	NA	NA	NA	NA	NA	NA	NA	NA	NA	NA	NA	NA	NA
cal_int_3265_DFI	cal_int_3265_DFI	NA	NA	NA	NA	NA	NA	NA	NA	NA	NA	NA	NA	NA	NA	NA	NA	NA	NA	NA	NA	NA	NA	NA	NA	NA	NA	NA	NA	NA	NA	NA	NA	NA	NA	NA	NA	NA	NA	NA	NA	NA	NA	NA	NA	NA	NA	NA	NA
cal_int_3304_DFI	cal_int_3304_DFI	NA	NA	NA	NA	NA	NA	NA	NA	NA	NA	NA	NA	NA	NA	NA	NA	NA	NA	NA	NA	NA	NA	NA	NA	NA	NA	NA	NA	NA	NA	NA	NA	NA	NA	NA	NA	NA	NA	NA	NA	NA	NA	NA	NA	NA	NA	NA	NA
cal_int_3307_DFI	cal_int_3307_DFI	NA	NA	NA	NA	NA	NA	NA	NA	NA	NA	NA	NA	NA	NA	NA	NA	NA	NA	NA	NA	NA	NA	NA	NA	NA	NA	NA	NA	NA	NA	NA	NA	NA	NA	NA	NA	NA	NA	NA	NA	NA	NA	NA	NA	NA	NA	NA	NA
cal_int_3358_DFI	cal_int_3358_DFI	NA	NA	NA	NA	NA	NA	NA	NA	NA	NA	NA	NA	NA	NA	NA	NA	NA	NA	NA	NA	NA	NA	NA	NA	NA	NA	NA	NA	NA	NA	NA	NA	NA	NA	NA	NA	NA	NA	NA	NA	NA	NA	NA	NA	NA	NA	NA	NA
cal_int_3386_DFI	cal_int_3386_DFI	NA	NA	NA	NA	NA	NA	NA	NA	NA	NA	NA	NA	NA	NA	NA	NA	NA	NA	NA	NA	NA	NA	NA	NA	NA	NA	NA	NA	NA	NA	NA	NA	NA	NA	NA	NA	NA	NA	NA	NA	NA	NA	NA	NA	NA	NA	NA	NA
cal_int_3398_DFI	cal_int_3398_DFI	NA	NA	NA	NA	NA	NA	NA	NA	NA	NA	NA	NA	NA	NA	NA	NA	NA	NA	NA	NA	NA	NA	NA	NA	NA	NA	NA	NA	NA	NA	NA	NA	NA	NA	NA	NA	NA	NA	NA	NA	NA	NA	NA	NA	NA	NA	NA	NA
cal_int_3449_DFI	cal_int_3449_DFI	NA	NA	NA	NA	NA	NA	NA	NA	NA	NA	NA	NA	NA	NA	NA	NA	NA	NA	NA	NA	NA	NA	NA	NA	NA	NA	NA	NA	NA	NA	NA	NA	NA	NA	NA	NA	NA	NA	NA	NA	NA	NA	NA	NA	NA	NA	NA	NA
cal_int_3466_DFI	cal_int_3466_DFI	NA	NA	NA	NA	NA	NA	NA	NA	NA	NA	NA	NA	NA	NA	NA	NA	NA	NA	NA	NA	NA	NA	NA	NA	NA	NA	NA	NA	NA	NA	NA	NA	NA	NA	NA	NA	NA	NA	NA	NA	NA	NA	NA	NA	NA	NA	NA	NA
cal_int_3467_DFI	cal_int_3467_DFI	NA	NA	NA	NA	NA	NA	NA	NA	NA	NA	NA	NA	NA	NA	NA	NA	NA	NA	NA	NA	NA	NA	NA	NA	NA	NA	NA	NA	NA	NA	NA	NA	NA	NA	NA	NA	NA	NA	NA	NA	NA	NA	NA	NA	NA	NA	NA	NA
cal_int_346_DFI	cal_int_346_DFI	NA	NA	NA	NA	NA	NA	NA	NA	NA	NA	NA	NA	NA	NA	NA	NA	NA	NA	NA	NA	NA	NA	NA	NA	NA	NA	NA	NA	NA	NA	NA	NA	NA	NA	NA	NA	NA	NA	NA	NA	NA	NA	NA	NA	NA	NA	NA	NA
cal_int_3473_DFI	cal_int_3473_DFI	NA	NA	NA	NA	NA	NA	NA	NA	NA	NA	NA	NA	NA	NA	NA	NA	NA	NA	NA	NA	NA	NA	NA	NA	NA	NA	NA	NA	NA	NA	NA	NA	NA	NA	NA	NA	NA	NA	NA	NA	NA	NA	NA	NA	NA	NA	NA	NA
cal_int_3480_DFI	cal_int_3480_DFI	NA	NA	NA	NA	NA	NA	NA	NA	NA	NA	NA	NA	NA	NA	NA	NA	NA	NA	NA	NA	NA	NA	NA	NA	NA	NA	NA	NA	NA	NA	NA	NA	NA	NA	NA	NA	NA	NA	NA	NA	NA	NA	NA	NA	NA	NA	NA	NA
cal_int_3493_DFI	cal_int_3493_DFI	NA	NA	NA	NA	NA	NA	NA	NA	NA	NA	NA	NA	NA	NA	NA	NA	NA	NA	NA	NA	NA	NA	NA	NA	NA	NA	NA	NA	NA	NA	NA	NA	NA	NA	NA	NA	NA	NA	NA	NA	NA	NA	NA	NA	NA	NA	NA	NA
cal_int_3500_DFI	cal_int_3500_DFI	NA	NA	NA	NA	NA	NA	NA	NA	NA	NA	NA	NA	NA	NA	NA	NA	NA	NA	NA	NA	NA	NA	NA	NA	NA	NA	NA	NA	NA	NA	NA	NA	NA	NA	NA	NA	NA	NA	NA	NA	NA	NA	NA	NA	NA	NA	NA	NA
cal_int_3516_DFI	cal_int_3516_DFI	NA	NA	NA	NA	NA	NA	NA	NA	NA	NA	NA	NA	NA	NA	NA	NA	NA	NA	NA	NA	NA	NA	NA	NA	NA	NA	NA	NA	NA	NA	NA	NA	NA	NA	NA	NA	NA	NA	NA	NA	NA	NA	NA	NA	NA	NA	NA	NA
cal_int_3567_DFI	cal_int_3567_DFI	NA	NA	NA	NA	NA	NA	NA	NA	NA	NA	NA	NA	NA	NA	NA	NA	NA	NA	NA	NA	NA	NA	NA	NA	NA	NA	NA	NA	NA	NA	NA	NA	NA	NA	NA	NA	NA	NA	NA	NA	NA	NA	NA	NA	NA	NA	NA	NA
cal_int_3570_DFI	cal_int_3570_DFI	NA	NA	NA	NA	NA	NA	NA	NA	NA	NA	NA	NA	NA	NA	NA	NA	NA	NA	NA	NA	NA	NA	NA	NA	NA	NA	NA	NA	NA	NA	NA	NA	NA	NA	NA	NA	NA	NA	NA	NA	NA	NA	NA	NA	NA	NA	NA	NA
cal_int_3578_DFI	cal_int_3578_DFI	NA	NA	NA	NA	NA	NA	NA	NA	NA	NA	NA	NA	NA	NA	NA	NA	NA	NA	NA	NA	NA	NA	NA	NA	NA	NA	NA	NA	NA	NA	NA	NA	NA	NA	NA	NA	NA	NA	NA	NA	NA	NA	NA	NA	NA	NA	NA	NA
cal_int_3599_DFI	cal_int_3599_DFI	NA	NA	NA	NA	NA	NA	NA	NA	NA	NA	NA	NA	NA	NA	NA	NA	NA	NA	NA	NA	NA	NA	NA	NA	NA	NA	NA	NA	NA	NA	NA	NA	NA	NA	NA	NA	NA	NA	NA	NA	NA	NA	NA	NA	NA	NA	NA	NA
cal_int_3625_DFI	cal_int_3625_DFI	NA	NA	NA	NA	NA	NA	NA	NA	NA	NA	NA	NA	NA	NA	NA	NA	NA	NA	NA	NA	NA	NA	NA	NA	NA	NA	NA	NA	NA	NA	NA	NA	NA	NA	NA	NA	NA	NA	NA	NA	NA	NA	NA	NA	NA	NA	NA	NA
cal_int_3691_DFI	cal_int_3691_DFI	NA	NA	NA	NA	NA	NA	NA	NA	NA	NA	NA	NA	NA	NA	NA	NA	NA	NA	NA	NA	NA	NA	NA	NA	NA	NA	NA	NA	NA	NA	NA	NA	NA	NA	NA	NA	NA	NA	NA	NA	NA	NA	NA	NA	NA	NA	NA	NA
cal_int_3741_DFI	cal_int_3741_DFI	NA	NA	NA	NA	NA	NA	NA	NA	NA	NA	NA	NA	NA	NA	NA	NA	NA	NA	NA	NA	NA	NA	NA	NA	NA	NA	NA	NA	NA	NA	NA	NA	NA	NA	NA	NA	NA	NA	NA	NA	NA	NA	NA	NA	NA	NA	NA	NA
cal_int_3767_DFI	cal_int_3767_DFI	NA	NA	NA	NA	NA	NA	NA	NA	NA	NA	NA	NA	NA	NA	NA	NA	NA	NA	NA	NA	NA	NA	NA	NA	NA	NA	NA	NA	NA	NA	NA	NA	NA	NA	NA	NA	NA	NA	NA	NA	NA	NA	NA	NA	NA	NA	NA	NA
cal_int_3778_DFI	cal_int_3778_DFI	NA	NA	NA	NA	NA	NA	NA	NA	NA	NA	NA	NA	NA	NA	NA	NA	NA	NA	NA	NA	NA	NA	NA	NA	NA	NA	NA	NA	NA	NA	NA	NA	NA	NA	NA	NA	NA	NA	NA	NA	NA	NA	NA	NA	NA	NA	NA	NA
cal_int_3782_DFI	cal_int_3782_DFI	NA	NA	NA	NA	NA	NA	NA	NA	NA	NA	NA	NA	NA	NA	NA	NA	NA	NA	NA	NA	NA	NA	NA	NA	NA	NA	NA	NA	NA	NA	NA	NA	NA	NA	NA	NA	NA	NA	NA	NA	NA	NA	NA	NA	NA	NA	NA	NA
cal_int_3787_DFI	cal_int_3787_DFI	NA	NA	NA	NA	NA	NA	NA	NA	NA	NA	NA	NA	NA	NA	NA	NA	NA	NA	NA	NA	NA	NA	NA	NA	NA	NA	NA	NA	NA	NA	NA	NA	NA	NA	NA	NA	NA	NA	NA	NA	NA	NA	NA	NA	NA	NA	NA	NA
cal_int_3790_DFI	cal_int_3790_DFI	NA	NA	NA	NA	NA	NA	NA	NA	NA	NA	NA	NA	NA	NA	NA	NA	NA	NA	NA	NA	NA	NA	NA	NA	NA	NA	NA	NA	NA	NA	NA	NA	NA	NA	NA	NA	NA	NA	NA	NA	NA	NA	NA	NA	NA	NA	NA	NA
cal_int_37_DFI	cal_int_37_DFI	NA	NA	NA	NA	NA	NA	NA	NA	NA	NA	NA	NA	NA	NA	NA	NA	NA	NA	NA	NA	NA	NA	NA	NA	NA	NA	NA	NA	NA	NA	NA	NA	NA	NA	NA	NA	NA	NA	NA	NA	NA	NA	NA	NA	NA	NA	NA	NA
cal_int_3801_DFI	cal_int_3801_DFI	NA	NA	NA	NA	NA	NA	NA	NA	NA	NA	NA	NA	NA	NA	NA	NA	NA	NA	NA	NA	NA	NA	NA	NA	NA	NA	NA	NA	NA	NA	NA	NA	NA	NA	NA	NA	NA	NA	NA	NA	NA	NA	NA	NA	NA	NA	NA	NA
cal_int_3831_DFI	cal_int_3831_DFI	NA	NA	NA	NA	NA	NA	NA	NA	NA	NA	NA	NA	NA	NA	NA	NA	NA	NA	NA	NA	NA	NA	NA	NA	NA	NA	NA	NA	NA	NA	NA	NA	NA	NA	NA	NA	NA	NA	NA	NA	NA	NA	NA	NA	NA	NA	NA	NA
cal_int_3926_DFI	cal_int_3926_DFI	NA	NA	NA	NA	NA	NA	NA	NA	NA	NA	NA	NA	NA	NA	NA	NA	NA	NA	NA	NA	NA	NA	NA	NA	NA	NA	NA	NA	NA	NA	NA	NA	NA	NA	NA	NA	NA	NA	NA	NA	NA	NA	NA	NA	NA	NA	NA	NA
cal_int_3942_DFI	cal_int_3942_DFI	NA	NA	NA	NA	NA	NA	NA	NA	NA	NA	NA	NA	NA	NA	NA	NA	NA	NA	NA	NA	NA	NA	NA	NA	NA	NA	NA	NA	NA	NA	NA	NA	NA	NA	NA	NA	NA	NA	NA	NA	NA	NA	NA	NA	NA	NA	NA	NA
cal_int_3943_DFI	cal_int_3943_DFI	NA	NA	NA	NA	NA	NA	NA	NA	NA	NA	NA	NA	NA	NA	NA	NA	NA	NA	NA	NA	NA	NA	NA	NA	NA	NA	NA	NA	NA	NA	NA	NA	NA	NA	NA	NA	NA	NA	NA	NA	NA	NA	NA	NA	NA	NA	NA	NA
cal_int_3970_DFI	cal_int_3970_DFI	NA	NA	NA	NA	NA	NA	NA	NA	NA	NA	NA	NA	NA	NA	NA	NA	NA	NA	NA	NA	NA	NA	NA	NA	NA	NA	NA	NA	NA	NA	NA	NA	NA	NA	NA	NA	NA	NA	NA	NA	NA	NA	NA	NA	NA	NA	NA	NA
cal_int_3988_DFI	cal_int_3988_DFI	NA	NA	NA	NA	NA	NA	NA	NA	NA	NA	NA	NA	NA	NA	NA	NA	NA	NA	NA	NA	NA	NA	NA	NA	NA	NA	NA	NA	NA	NA	NA	NA	NA	NA	NA	NA	NA	NA	NA	NA	NA	NA	NA	NA	NA	NA	NA	NA
cal_int_3990_DFI	cal_int_3990_DFI	NA	NA	NA	NA	NA	NA	NA	NA	NA	NA	NA	NA	NA	NA	NA	NA	NA	NA	NA	NA	NA	NA	NA	NA	NA	NA	NA	NA	NA	NA	NA	NA	NA	NA	NA	NA	NA	NA	NA	NA	NA	NA	NA	NA	NA	NA	NA	NA
cal_int_3992_DFI	cal_int_3992_DFI	NA	NA	NA	NA	NA	NA	NA	NA	NA	NA	NA	NA	NA	NA	NA	NA	NA	NA	NA	NA	NA	NA	NA	NA	NA	NA	NA	NA	NA	NA	NA	NA	NA	NA	NA	NA	NA	NA	NA	NA	NA	NA	NA	NA	NA	NA	NA	NA
cal_int_0003_lung	cal_int_0003_lung	NA	NA	NA	NA	NA	NA	NA	NA	NA	NA	NA	NA	NA	NA	NA	NA	NA	NA	NA	NA	NA	NA	NA	NA	NA	NA	NA	NA	NA	NA	NA	NA	NA	NA	NA	NA	NA	NA	NA	NA	NA	NA	NA	NA	NA	NA	NA	NA
cal_int_4000_DFI	cal_int_4000_DFI	NA	NA	NA	NA	NA	NA	NA	NA	NA	NA	NA	NA	NA	NA	NA	NA	NA	NA	NA	NA	NA	NA	NA	NA	NA	NA	NA	NA	NA	NA	NA	NA	NA	NA	NA	NA	NA	NA	NA	NA	NA	NA	NA	NA	NA	NA	NA	NA
cal_int_4010_lung	cal_int_4010_lung	NA	NA	NA	NA	NA	NA	NA	NA	NA	NA	NA	NA	NA	NA	NA	NA	NA	NA	NA	NA	NA	NA	NA	NA	NA	NA	NA	NA	NA	NA	NA	NA	NA	NA	NA	NA	NA	NA	NA	NA	NA	NA	NA	NA	NA	NA	NA	NA
cal_int_4011_lung	cal_int_4011_lung	NA	NA	NA	NA	NA	NA	NA	NA	NA	NA	NA	NA	NA	NA	NA	NA	NA	NA	NA	NA	NA	NA	NA	NA	NA	NA	NA	NA	NA	NA	NA	NA	NA	NA	NA	NA	NA	NA	NA	NA	NA	NA	NA	NA	NA	NA	NA	NA
cal_int_4012_lung	cal_int_4012_lung	NA	NA	NA	NA	NA	NA	NA	NA	NA	NA	NA	NA	NA	NA	NA	NA	NA	NA	NA	NA	NA	NA	NA	NA	NA	NA	NA	NA	NA	NA	NA	NA	NA	NA	NA	NA	NA	NA	NA	NA	NA	NA	NA	NA	NA	NA	NA	NA
cal_int_4013_lung	cal_int_4013_lung	NA	NA	NA	NA	NA	NA	NA	NA	NA	NA	NA	NA	NA	NA	NA	NA	NA	NA	NA	NA	NA	NA	NA	NA	NA	NA	NA	NA	NA	NA	NA	NA	NA	NA	NA	NA	NA	NA	NA	NA	NA	NA	NA	NA	NA	NA	NA	NA
cal_int_4014_lung	cal_int_4014_lung	NA	NA	NA	NA	NA	NA	NA	NA	NA	NA	NA	NA	NA	NA	NA	NA	NA	NA	NA	NA	NA	NA	NA	NA	NA	NA	NA	NA	NA	NA	NA	NA	NA	NA	NA	NA	NA	NA	NA	NA	NA	NA	NA	NA	NA	NA	NA	NA
cal_int_4015_lung	cal_int_4015_lung	NA	NA	NA	NA	NA	NA	NA	NA	NA	NA	NA	NA	NA	NA	NA	NA	NA	NA	NA	NA	NA	NA	NA	NA	NA	NA	NA	NA	NA	NA	NA	NA	NA	NA	NA	NA	NA	NA	NA	NA	NA	NA	NA	NA	NA	NA	NA	NA
cal_int_4027_DFI	cal_int_4027_DFI	NA	NA	NA	NA	NA	NA	NA	NA	NA	NA	NA	NA	NA	NA	NA	NA	NA	NA	NA	NA	NA	NA	NA	NA	NA	NA	NA	NA	NA	NA	NA	NA	NA	NA	NA	NA	NA	NA	NA	NA	NA	NA	NA	NA	NA	NA	NA	NA
cal_int_4060_DFI	cal_int_4060_DFI	NA	NA	NA	NA	NA	NA	NA	NA	NA	NA	NA	NA	NA	NA	NA	NA	NA	NA	NA	NA	NA	NA	NA	NA	NA	NA	NA	NA	NA	NA	NA	NA	NA	NA	NA	NA	NA	NA	NA	NA	NA	NA	NA	NA	NA	NA	NA	NA
cal_int_4069_DFI	cal_int_4069_DFI	NA	NA	NA	NA	NA	NA	NA	NA	NA	NA	NA	NA	NA	NA	NA	NA	NA	NA	NA	NA	NA	NA	NA	NA	NA	NA	NA	NA	NA	NA	NA	NA	NA	NA	NA	NA	NA	NA	NA	NA	NA	NA	NA	NA	NA	NA	NA	NA
cal_int_4085_DFI	cal_int_4085_DFI	NA	NA	NA	NA	NA	NA	NA	NA	NA	NA	NA	NA	NA	NA	NA	NA	NA	NA	NA	NA	NA	NA	NA	NA	NA	NA	NA	NA	NA	NA	NA	NA	NA	NA	NA	NA	NA	NA	NA	NA	NA	NA	NA	NA	NA	NA	NA	NA
cal_int_4095_DFI	cal_int_4095_DFI	NA	NA	NA	NA	NA	NA	NA	NA	NA	NA	NA	NA	NA	NA	NA	NA	NA	NA	NA	NA	NA	NA	NA	NA	NA	NA	NA	NA	NA	NA	NA	NA	NA	NA	NA	NA	NA	NA	NA	NA	NA	NA	NA	NA	NA	NA	NA	NA
cal_int_4132_DFI	cal_int_4132_DFI	NA	NA	NA	NA	NA	NA	NA	NA	NA	NA	NA	NA	NA	NA	NA	NA	NA	NA	NA	NA	NA	NA	NA	NA	NA	NA	NA	NA	NA	NA	NA	NA	NA	NA	NA	NA	NA	NA	NA	NA	NA	NA	NA	NA	NA	NA	NA	NA
cal_int_4143_DFI	cal_int_4143_DFI	NA	NA	NA	NA	NA	NA	NA	NA	NA	NA	NA	NA	NA	NA	NA	NA	NA	NA	NA	NA	NA	NA	NA	NA	NA	NA	NA	NA	NA	NA	NA	NA	NA	NA	NA	NA	NA	NA	NA	NA	NA	NA	NA	NA	NA	NA	NA	NA
cal_int_4165_DFI	cal_int_4165_DFI	NA	NA	NA	NA	NA	NA	NA	NA	NA	NA	NA	NA	NA	NA	NA	NA	NA	NA	NA	NA	NA	NA	NA	NA	NA	NA	NA	NA	NA	NA	NA	NA	NA	NA	NA	NA	NA	NA	NA	NA	NA	NA	NA	NA	NA	NA	NA	NA
cal_int_4170_DFI	cal_int_4170_DFI	NA	NA	NA	NA	NA	NA	NA	NA	NA	NA	NA	NA	NA	NA	NA	NA	NA	NA	NA	NA	NA	NA	NA	NA	NA	NA	NA	NA	NA	NA	NA	NA	NA	NA	NA	NA	NA	NA	NA	NA	NA	NA	NA	NA	NA	NA	NA	NA
cal_int_4205_DFI	cal_int_4205_DFI	NA	NA	NA	NA	NA	NA	NA	NA	NA	NA	NA	NA	NA	NA	NA	NA	NA	NA	NA	NA	NA	NA	NA	NA	NA	NA	NA	NA	NA	NA	NA	NA	NA	NA	NA	NA	NA	NA	NA	NA	NA	NA	NA	NA	NA	NA	NA	NA
cal_int_4220_lung	cal_int_4220_lung	NA	NA	NA	NA	NA	NA	NA	NA	NA	NA	NA	NA	NA	NA	NA	NA	NA	NA	NA	NA	NA	NA	NA	NA	NA	NA	NA	NA	NA	NA	NA	NA	NA	NA	NA	NA	NA	NA	NA	NA	NA	NA	NA	NA	NA	NA	NA	NA
cal_int_4221_DFI	cal_int_4221_DFI	NA	NA	NA	NA	NA	NA	NA	NA	NA	NA	NA	NA	NA	NA	NA	NA	NA	NA	NA	NA	NA	NA	NA	NA	NA	NA	NA	NA	NA	NA	NA	NA	NA	NA	NA	NA	NA	NA	NA	NA	NA	NA	NA	NA	NA	NA	NA	NA
cal_int_4222_lung	cal_int_4222_lung	NA	NA	NA	NA	NA	NA	NA	NA	NA	NA	NA	NA	NA	NA	NA	NA	NA	NA	NA	NA	NA	NA	NA	NA	NA	NA	NA	NA	NA	NA	NA	NA	NA	NA	NA	NA	NA	NA	NA	NA	NA	NA	NA	NA	NA	NA	NA	NA
cal_int_4223_lung	cal_int_4223_lung	NA	NA	NA	NA	NA	NA	NA	NA	NA	NA	NA	NA	NA	NA	NA	NA	NA	NA	NA	NA	NA	NA	NA	NA	NA	NA	NA	NA	NA	NA	NA	NA	NA	NA	NA	NA	NA	NA	NA	NA	NA	NA	NA	NA	NA	NA	NA	NA
cal_int_4224_lung	cal_int_4224_lung	NA	NA	NA	NA	NA	NA	NA	NA	NA	NA	NA	NA	NA	NA	NA	NA	NA	NA	NA	NA	NA	NA	NA	NA	NA	NA	NA	NA	NA	NA	NA	NA	NA	NA	NA	NA	NA	NA	NA	NA	NA	NA	NA	NA	NA	NA	NA	NA
cal_int_4225_lung	cal_int_4225_lung	NA	NA	NA	NA	NA	NA	NA	NA	NA	NA	NA	NA	NA	NA	NA	NA	NA	NA	NA	NA	NA	NA	NA	NA	NA	NA	NA	NA	NA	NA	NA	NA	NA	NA	NA	NA	NA	NA	NA	NA	NA	NA	NA	NA	NA	NA	NA	NA
cal_int_4266_DFI	cal_int_4266_DFI	NA	NA	NA	NA	NA	NA	NA	NA	NA	NA	NA	NA	NA	NA	NA	NA	NA	NA	NA	NA	NA	NA	NA	NA	NA	NA	NA	NA	NA	NA	NA	NA	NA	NA	NA	NA	NA	NA	NA	NA	NA	NA	NA	NA	NA	NA	NA	NA
cal_int_4283_DFI	cal_int_4283_DFI	NA	NA	NA	NA	NA	NA	NA	NA	NA	NA	NA	NA	NA	NA	NA	NA	NA	NA	NA	NA	NA	NA	NA	NA	NA	NA	NA	NA	NA	NA	NA	NA	NA	NA	NA	NA	NA	NA	NA	NA	NA	NA	NA	NA	NA	NA	NA	NA
cal_int_4310_DFI	cal_int_4310_DFI	NA	NA	NA	NA	NA	NA	NA	NA	NA	NA	NA	NA	NA	NA	NA	NA	NA	NA	NA	NA	NA	NA	NA	NA	NA	NA	NA	NA	NA	NA	NA	NA	NA	NA	NA	NA	NA	NA	NA	NA	NA	NA	NA	NA	NA	NA	NA	NA
cal_int_4335_DFI	cal_int_4335_DFI	NA	NA	NA	NA	NA	NA	NA	NA	NA	NA	NA	NA	NA	NA	NA	NA	NA	NA	NA	NA	NA	NA	NA	NA	NA	NA	NA	NA	NA	NA	NA	NA	NA	NA	NA	NA	NA	NA	NA	NA	NA	NA	NA	NA	NA	NA	NA	NA
cal_int_4346_DFI	cal_int_4346_DFI	NA	NA	NA	NA	NA	NA	NA	NA	NA	NA	NA	NA	NA	NA	NA	NA	NA	NA	NA	NA	NA	NA	NA	NA	NA	NA	NA	NA	NA	NA	NA	NA	NA	NA	NA	NA	NA	NA	NA	NA	NA	NA	NA	NA	NA	NA	NA	NA
cal_int_4379_DFI	cal_int_4379_DFI	NA	NA	NA	NA	NA	NA	NA	NA	NA	NA	NA	NA	NA	NA	NA	NA	NA	NA	NA	NA	NA	NA	NA	NA	NA	NA	NA	NA	NA	NA	NA	NA	NA	NA	NA	NA	NA	NA	NA	NA	NA	NA	NA	NA	NA	NA	NA	NA
cal_int_4477_DFI	cal_int_4477_DFI	NA	NA	NA	NA	NA	NA	NA	NA	NA	NA	NA	NA	NA	NA	NA	NA	NA	NA	NA	NA	NA	NA	NA	NA	NA	NA	NA	NA	NA	NA	NA	NA	NA	NA	NA	NA	NA	NA	NA	NA	NA	NA	NA	NA	NA	NA	NA	NA
cal_int_4482_DFI	cal_int_4482_DFI	NA	NA	NA	NA	NA	NA	NA	NA	NA	NA	NA	NA	NA	NA	NA	NA	NA	NA	NA	NA	NA	NA	NA	NA	NA	NA	NA	NA	NA	NA	NA	NA	NA	NA	NA	NA	NA	NA	NA	NA	NA	NA	NA	NA	NA	NA	NA	NA
cal_int_4527_DFI	cal_int_4527_DFI	NA	NA	NA	NA	NA	NA	NA	NA	NA	NA	NA	NA	NA	NA	NA	NA	NA	NA	NA	NA	NA	NA	NA	NA	NA	NA	NA	NA	NA	NA	NA	NA	NA	NA	NA	NA	NA	NA	NA	NA	NA	NA	NA	NA	NA	NA	NA	NA
cal_int_4556_DFI	cal_int_4556_DFI	NA	NA	NA	NA	NA	NA	NA	NA	NA	NA	NA	NA	NA	NA	NA	NA	NA	NA	NA	NA	NA	NA	NA	NA	NA	NA	NA	NA	NA	NA	NA	NA	NA	NA	NA	NA	NA	NA	NA	NA	NA	NA	NA	NA	NA	NA	NA	NA
cal_int_4676_DFI	cal_int_4676_DFI	NA	NA	NA	NA	NA	NA	NA	NA	NA	NA	NA	NA	NA	NA	NA	NA	NA	NA	NA	NA	NA	NA	NA	NA	NA	NA	NA	NA	NA	NA	NA	NA	NA	NA	NA	NA	NA	NA	NA	NA	NA	NA	NA	NA	NA	NA	NA	NA
cal_int_4720_DFI	cal_int_4720_DFI	NA	NA	NA	NA	NA	NA	NA	NA	NA	NA	NA	NA	NA	NA	NA	NA	NA	NA	NA	NA	NA	NA	NA	NA	NA	NA	NA	NA	NA	NA	NA	NA	NA	NA	NA	NA	NA	NA	NA	NA	NA	NA	NA	NA	NA	NA	NA	NA
cal_int_4794_DFI	cal_int_4794_DFI	NA	NA	NA	NA	NA	NA	NA	NA	NA	NA	NA	NA	NA	NA	NA	NA	NA	NA	NA	NA	NA	NA	NA	NA	NA	NA	NA	NA	NA	NA	NA	NA	NA	NA	NA	NA	NA	NA	NA	NA	NA	NA	NA	NA	NA	NA	NA	NA
cal_int_4823_DFI	cal_int_4823_DFI	NA	NA	NA	NA	NA	NA	NA	NA	NA	NA	NA	NA	NA	NA	NA	NA	NA	NA	NA	NA	NA	NA	NA	NA	NA	NA	NA	NA	NA	NA	NA	NA	NA	NA	NA	NA	NA	NA	NA	NA	NA	NA	NA	NA	NA	NA	NA	NA
cal_int_4860_lung	cal_int_4860_lung	NA	NA	NA	NA	NA	NA	NA	NA	NA	NA	NA	NA	NA	NA	NA	NA	NA	NA	NA	NA	NA	NA	NA	NA	NA	NA	NA	NA	NA	NA	NA	NA	NA	NA	NA	NA	NA	NA	NA	NA	NA	NA	NA	NA	NA	NA	NA	NA
cal_int_4861_lung	cal_int_4861_lung	NA	NA	NA	NA	NA	NA	NA	NA	NA	NA	NA	NA	NA	NA	NA	NA	NA	NA	NA	NA	NA	NA	NA	NA	NA	NA	NA	NA	NA	NA	NA	NA	NA	NA	NA	NA	NA	NA	NA	NA	NA	NA	NA	NA	NA	NA	NA	NA
cal_int_4870_lung	cal_int_4870_lung	NA	NA	NA	NA	NA	NA	NA	NA	NA	NA	NA	NA	NA	NA	NA	NA	NA	NA	NA	NA	NA	NA	NA	NA	NA	NA	NA	NA	NA	NA	NA	NA	NA	NA	NA	NA	NA	NA	NA	NA	NA	NA	NA	NA	NA	NA	NA	NA
cal_int_4871_lung	cal_int_4871_lung	NA	NA	NA	NA	NA	NA	NA	NA	NA	NA	NA	NA	NA	NA	NA	NA	NA	NA	NA	NA	NA	NA	NA	NA	NA	NA	NA	NA	NA	NA	NA	NA	NA	NA	NA	NA	NA	NA	NA	NA	NA	NA	NA	NA	NA	NA	NA	NA
cal_int_4872_lung	cal_int_4872_lung	NA	NA	NA	NA	NA	NA	NA	NA	NA	NA	NA	NA	NA	NA	NA	NA	NA	NA	NA	NA	NA	NA	NA	NA	NA	NA	NA	NA	NA	NA	NA	NA	NA	NA	NA	NA	NA	NA	NA	NA	NA	NA	NA	NA	NA	NA	NA	NA
cal_int_4873_lung	cal_int_4873_lung	NA	NA	NA	NA	NA	NA	NA	NA	NA	NA	NA	NA	NA	NA	NA	NA	NA	NA	NA	NA	NA	NA	NA	NA	NA	NA	NA	NA	NA	NA	NA	NA	NA	NA	NA	NA	NA	NA	NA	NA	NA	NA	NA	NA	NA	NA	NA	NA
cal_int_4874_lung	cal_int_4874_lung	NA	NA	NA	NA	NA	NA	NA	NA	NA	NA	NA	NA	NA	NA	NA	NA	NA	NA	NA	NA	NA	NA	NA	NA	NA	NA	NA	NA	NA	NA	NA	NA	NA	NA	NA	NA	NA	NA	NA	NA	NA	NA	NA	NA	NA	NA	NA	NA
cal_int_4875_lung	cal_int_4875_lung	NA	NA	NA	NA	NA	NA	NA	NA	NA	NA	NA	NA	NA	NA	NA	NA	NA	NA	NA	NA	NA	NA	NA	NA	NA	NA	NA	NA	NA	NA	NA	NA	NA	NA	NA	NA	NA	NA	NA	NA	NA	NA	NA	NA	NA	NA	NA	NA
cal_int_4876_lung	cal_int_4876_lung	NA	NA	NA	NA	NA	NA	NA	NA	NA	NA	NA	NA	NA	NA	NA	NA	NA	NA	NA	NA	NA	NA	NA	NA	NA	NA	NA	NA	NA	NA	NA	NA	NA	NA	NA	NA	NA	NA	NA	NA	NA	NA	NA	NA	NA	NA	NA	NA
cal_int_4877_lung	cal_int_4877_lung	NA	NA	NA	NA	NA	NA	NA	NA	NA	NA	NA	NA	NA	NA	NA	NA	NA	NA	NA	NA	NA	NA	NA	NA	NA	NA	NA	NA	NA	NA	NA	NA	NA	NA	NA	NA	NA	NA	NA	NA	NA	NA	NA	NA	NA	NA	NA	NA
cal_int_4879_lung	cal_int_4879_lung	NA	NA	NA	NA	NA	NA	NA	NA	NA	NA	NA	NA	NA	NA	NA	NA	NA	NA	NA	NA	NA	NA	NA	NA	NA	NA	NA	NA	NA	NA	NA	NA	NA	NA	NA	NA	NA	NA	NA	NA	NA	NA	NA	NA	NA	NA	NA	NA
cal_int_4947_DFI	cal_int_4947_DFI	NA	NA	NA	NA	NA	NA	NA	NA	NA	NA	NA	NA	NA	NA	NA	NA	NA	NA	NA	NA	NA	NA	NA	NA	NA	NA	NA	NA	NA	NA	NA	NA	NA	NA	NA	NA	NA	NA	NA	NA	NA	NA	NA	NA	NA	NA	NA	NA
cal_int_4962_pwv	cal_int_4962_pwv	NA	NA	NA	NA	NA	NA	NA	NA	NA	NA	NA	NA	NA	NA	NA	NA	NA	NA	NA	NA	NA	NA	NA	NA	NA	NA	NA	NA	NA	NA	NA	NA	NA	NA	NA	NA	NA	NA	NA	NA	NA	NA	NA	NA	NA	NA	NA	NA
cal_int_4967_pwv	cal_int_4967_pwv	NA	NA	NA	NA	NA	NA	NA	NA	NA	NA	NA	NA	NA	NA	NA	NA	NA	NA	NA	NA	NA	NA	NA	NA	NA	NA	NA	NA	NA	NA	NA	NA	NA	NA	NA	NA	NA	NA	NA	NA	NA	NA	NA	NA	NA	NA	NA	NA
cal_int_0004_lung	cal_int_0004_lung	NA	NA	NA	NA	NA	NA	NA	NA	NA	NA	NA	NA	NA	NA	NA	NA	NA	NA	NA	NA	NA	NA	NA	NA	NA	NA	NA	NA	NA	NA	NA	NA	NA	NA	NA	NA	NA	NA	NA	NA	NA	NA	NA	NA	NA	NA	NA	NA
cal_int_5133_DFI	cal_int_5133_DFI	NA	NA	NA	NA	NA	NA	NA	NA	NA	NA	NA	NA	NA	NA	NA	NA	NA	NA	NA	NA	NA	NA	NA	NA	NA	NA	NA	NA	NA	NA	NA	NA	NA	NA	NA	NA	NA	NA	NA	NA	NA	NA	NA	NA	NA	NA	NA	NA
cal_int_5283_DFI	cal_int_5283_DFI	NA	NA	NA	NA	NA	NA	NA	NA	NA	NA	NA	NA	NA	NA	NA	NA	NA	NA	NA	NA	NA	NA	NA	NA	NA	NA	NA	NA	NA	NA	NA	NA	NA	NA	NA	NA	NA	NA	NA	NA	NA	NA	NA	NA	NA	NA	NA	NA
cal_int_528_DFI	cal_int_528_DFI	NA	NA	NA	NA	NA	NA	NA	NA	NA	NA	NA	NA	NA	NA	NA	NA	NA	NA	NA	NA	NA	NA	NA	NA	NA	NA	NA	NA	NA	NA	NA	NA	NA	NA	NA	NA	NA	NA	NA	NA	NA	NA	NA	NA	NA	NA	NA	NA
cal_int_5320_DFI	cal_int_5320_DFI	NA	NA	NA	NA	NA	NA	NA	NA	NA	NA	NA	NA	NA	NA	NA	NA	NA	NA	NA	NA	NA	NA	NA	NA	NA	NA	NA	NA	NA	NA	NA	NA	NA	NA	NA	NA	NA	NA	NA	NA	NA	NA	NA	NA	NA	NA	NA	NA
cal_int_5380_DFI	cal_int_5380_DFI	NA	NA	NA	NA	NA	NA	NA	NA	NA	NA	NA	NA	NA	NA	NA	NA	NA	NA	NA	NA	NA	NA	NA	NA	NA	NA	NA	NA	NA	NA	NA	NA	NA	NA	NA	NA	NA	NA	NA	NA	NA	NA	NA	NA	NA	NA	NA	NA
cal_int_538_DFI	cal_int_538_DFI	NA	NA	NA	NA	NA	NA	NA	NA	NA	NA	NA	NA	NA	NA	NA	NA	NA	NA	NA	NA	NA	NA	NA	NA	NA	NA	NA	NA	NA	NA	NA	NA	NA	NA	NA	NA	NA	NA	NA	NA	NA	NA	NA	NA	NA	NA	NA	NA
cal_int_5506_lung	cal_int_5506_lung	NA	NA	NA	NA	NA	NA	NA	NA	NA	NA	NA	NA	NA	NA	NA	NA	NA	NA	NA	NA	NA	NA	NA	NA	NA	NA	NA	NA	NA	NA	NA	NA	NA	NA	NA	NA	NA	NA	NA	NA	NA	NA	NA	NA	NA	NA	NA	NA
cal_int_5572_DFI	cal_int_5572_DFI	NA	NA	NA	NA	NA	NA	NA	NA	NA	NA	NA	NA	NA	NA	NA	NA	NA	NA	NA	NA	NA	NA	NA	NA	NA	NA	NA	NA	NA	NA	NA	NA	NA	NA	NA	NA	NA	NA	NA	NA	NA	NA	NA	NA	NA	NA	NA	NA
cal_int_5625_lung	cal_int_5625_lung	NA	NA	NA	NA	NA	NA	NA	NA	NA	NA	NA	NA	NA	NA	NA	NA	NA	NA	NA	NA	NA	NA	NA	NA	NA	NA	NA	NA	NA	NA	NA	NA	NA	NA	NA	NA	NA	NA	NA	NA	NA	NA	NA	NA	NA	NA	NA	NA
cal_int_5627_lung	cal_int_5627_lung	NA	NA	NA	NA	NA	NA	NA	NA	NA	NA	NA	NA	NA	NA	NA	NA	NA	NA	NA	NA	NA	NA	NA	NA	NA	NA	NA	NA	NA	NA	NA	NA	NA	NA	NA	NA	NA	NA	NA	NA	NA	NA	NA	NA	NA	NA	NA	NA
cal_int_5628_lung	cal_int_5628_lung	NA	NA	NA	NA	NA	NA	NA	NA	NA	NA	NA	NA	NA	NA	NA	NA	NA	NA	NA	NA	NA	NA	NA	NA	NA	NA	NA	NA	NA	NA	NA	NA	NA	NA	NA	NA	NA	NA	NA	NA	NA	NA	NA	NA	NA	NA	NA	NA
cal_int_5629_lung	cal_int_5629_lung	NA	NA	NA	NA	NA	NA	NA	NA	NA	NA	NA	NA	NA	NA	NA	NA	NA	NA	NA	NA	NA	NA	NA	NA	NA	NA	NA	NA	NA	NA	NA	NA	NA	NA	NA	NA	NA	NA	NA	NA	NA	NA	NA	NA	NA	NA	NA	NA
cal_int_5630_lung	cal_int_5630_lung	NA	NA	NA	NA	NA	NA	NA	NA	NA	NA	NA	NA	NA	NA	NA	NA	NA	NA	NA	NA	NA	NA	NA	NA	NA	NA	NA	NA	NA	NA	NA	NA	NA	NA	NA	NA	NA	NA	NA	NA	NA	NA	NA	NA	NA	NA	NA	NA
cal_int_5631_lung	cal_int_5631_lung	NA	NA	NA	NA	NA	NA	NA	NA	NA	NA	NA	NA	NA	NA	NA	NA	NA	NA	NA	NA	NA	NA	NA	NA	NA	NA	NA	NA	NA	NA	NA	NA	NA	NA	NA	NA	NA	NA	NA	NA	NA	NA	NA	NA	NA	NA	NA	NA
cal_int_5632_lung	cal_int_5632_lung	NA	NA	NA	NA	NA	NA	NA	NA	NA	NA	NA	NA	NA	NA	NA	NA	NA	NA	NA	NA	NA	NA	NA	NA	NA	NA	NA	NA	NA	NA	NA	NA	NA	NA	NA	NA	NA	NA	NA	NA	NA	NA	NA	NA	NA	NA	NA	NA
cal_int_5633_lung	cal_int_5633_lung	NA	NA	NA	NA	NA	NA	NA	NA	NA	NA	NA	NA	NA	NA	NA	NA	NA	NA	NA	NA	NA	NA	NA	NA	NA	NA	NA	NA	NA	NA	NA	NA	NA	NA	NA	NA	NA	NA	NA	NA	NA	NA	NA	NA	NA	NA	NA	NA
cal_int_5634_lung	cal_int_5634_lung	NA	NA	NA	NA	NA	NA	NA	NA	NA	NA	NA	NA	NA	NA	NA	NA	NA	NA	NA	NA	NA	NA	NA	NA	NA	NA	NA	NA	NA	NA	NA	NA	NA	NA	NA	NA	NA	NA	NA	NA	NA	NA	NA	NA	NA	NA	NA	NA
cal_int_5635_lung	cal_int_5635_lung	NA	NA	NA	NA	NA	NA	NA	NA	NA	NA	NA	NA	NA	NA	NA	NA	NA	NA	NA	NA	NA	NA	NA	NA	NA	NA	NA	NA	NA	NA	NA	NA	NA	NA	NA	NA	NA	NA	NA	NA	NA	NA	NA	NA	NA	NA	NA	NA
cal_int_5636_lung	cal_int_5636_lung	NA	NA	NA	NA	NA	NA	NA	NA	NA	NA	NA	NA	NA	NA	NA	NA	NA	NA	NA	NA	NA	NA	NA	NA	NA	NA	NA	NA	NA	NA	NA	NA	NA	NA	NA	NA	NA	NA	NA	NA	NA	NA	NA	NA	NA	NA	NA	NA
cal_int_5709_DFI	cal_int_5709_DFI	NA	NA	NA	NA	NA	NA	NA	NA	NA	NA	NA	NA	NA	NA	NA	NA	NA	NA	NA	NA	NA	NA	NA	NA	NA	NA	NA	NA	NA	NA	NA	NA	NA	NA	NA	NA	NA	NA	NA	NA	NA	NA	NA	NA	NA	NA	NA	NA
cal_int_5710_DFI	cal_int_5710_DFI	NA	NA	NA	NA	NA	NA	NA	NA	NA	NA	NA	NA	NA	NA	NA	NA	NA	NA	NA	NA	NA	NA	NA	NA	NA	NA	NA	NA	NA	NA	NA	NA	NA	NA	NA	NA	NA	NA	NA	NA	NA	NA	NA	NA	NA	NA	NA	NA
cal_int_5878_DFI	cal_int_5878_DFI	NA	NA	NA	NA	NA	NA	NA	NA	NA	NA	NA	NA	NA	NA	NA	NA	NA	NA	NA	NA	NA	NA	NA	NA	NA	NA	NA	NA	NA	NA	NA	NA	NA	NA	NA	NA	NA	NA	NA	NA	NA	NA	NA	NA	NA	NA	NA	NA
cal_int_5959_DFI	cal_int_5959_DFI	NA	NA	NA	NA	NA	NA	NA	NA	NA	NA	NA	NA	NA	NA	NA	NA	NA	NA	NA	NA	NA	NA	NA	NA	NA	NA	NA	NA	NA	NA	NA	NA	NA	NA	NA	NA	NA	NA	NA	NA	NA	NA	NA	NA	NA	NA	NA	NA
cal_int_0005_lung	cal_int_0005_lung	NA	NA	NA	NA	NA	NA	NA	NA	NA	NA	NA	NA	NA	NA	NA	NA	NA	NA	NA	NA	NA	NA	NA	NA	NA	NA	NA	NA	NA	NA	NA	NA	NA	NA	NA	NA	NA	NA	NA	NA	NA	NA	NA	NA	NA	NA	NA	NA
cal_int_6064_DFI	cal_int_6064_DFI	NA	NA	NA	NA	NA	NA	NA	NA	NA	NA	NA	NA	NA	NA	NA	NA	NA	NA	NA	NA	NA	NA	NA	NA	NA	NA	NA	NA	NA	NA	NA	NA	NA	NA	NA	NA	NA	NA	NA	NA	NA	NA	NA	NA	NA	NA	NA	NA
cal_int_6089_DFI	cal_int_6089_DFI	NA	NA	NA	NA	NA	NA	NA	NA	NA	NA	NA	NA	NA	NA	NA	NA	NA	NA	NA	NA	NA	NA	NA	NA	NA	NA	NA	NA	NA	NA	NA	NA	NA	NA	NA	NA	NA	NA	NA	NA	NA	NA	NA	NA	NA	NA	NA	NA
cal_int_6097_DFI	cal_int_6097_DFI	NA	NA	NA	NA	NA	NA	NA	NA	NA	NA	NA	NA	NA	NA	NA	NA	NA	NA	NA	NA	NA	NA	NA	NA	NA	NA	NA	NA	NA	NA	NA	NA	NA	NA	NA	NA	NA	NA	NA	NA	NA	NA	NA	NA	NA	NA	NA	NA
cal_int_6151_DFI	cal_int_6151_DFI	NA	NA	NA	NA	NA	NA	NA	NA	NA	NA	NA	NA	NA	NA	NA	NA	NA	NA	NA	NA	NA	NA	NA	NA	NA	NA	NA	NA	NA	NA	NA	NA	NA	NA	NA	NA	NA	NA	NA	NA	NA	NA	NA	NA	NA	NA	NA	NA
cal_int_6220A_lung	cal_int_6220A_lung	NA	NA	NA	NA	NA	NA	NA	NA	NA	NA	NA	NA	NA	NA	NA	NA	NA	NA	NA	NA	NA	NA	NA	NA	NA	NA	NA	NA	NA	NA	NA	NA	NA	NA	NA	NA	NA	NA	NA	NA	NA	NA	NA	NA	NA	NA	NA	NA
cal_int_6220_lung	cal_int_6220_lung	NA	NA	NA	NA	NA	NA	NA	NA	NA	NA	NA	NA	NA	NA	NA	NA	NA	NA	NA	NA	NA	NA	NA	NA	NA	NA	NA	NA	NA	NA	NA	NA	NA	NA	NA	NA	NA	NA	NA	NA	NA	NA	NA	NA	NA	NA	NA	NA
cal_int_6221_lung	cal_int_6221_lung	NA	NA	NA	NA	NA	NA	NA	NA	NA	NA	NA	NA	NA	NA	NA	NA	NA	NA	NA	NA	NA	NA	NA	NA	NA	NA	NA	NA	NA	NA	NA	NA	NA	NA	NA	NA	NA	NA	NA	NA	NA	NA	NA	NA	NA	NA	NA	NA
cal_int_6222A_lung	cal_int_6222A_lung	NA	NA	NA	NA	NA	NA	NA	NA	NA	NA	NA	NA	NA	NA	NA	NA	NA	NA	NA	NA	NA	NA	NA	NA	NA	NA	NA	NA	NA	NA	NA	NA	NA	NA	NA	NA	NA	NA	NA	NA	NA	NA	NA	NA	NA	NA	NA	NA
cal_int_6222_lung	cal_int_6222_lung	NA	NA	NA	NA	NA	NA	NA	NA	NA	NA	NA	NA	NA	NA	NA	NA	NA	NA	NA	NA	NA	NA	NA	NA	NA	NA	NA	NA	NA	NA	NA	NA	NA	NA	NA	NA	NA	NA	NA	NA	NA	NA	NA	NA	NA	NA	NA	NA
cal_int_6223A_lung	cal_int_6223A_lung	NA	NA	NA	NA	NA	NA	NA	NA	NA	NA	NA	NA	NA	NA	NA	NA	NA	NA	NA	NA	NA	NA	NA	NA	NA	NA	NA	NA	NA	NA	NA	NA	NA	NA	NA	NA	NA	NA	NA	NA	NA	NA	NA	NA	NA	NA	NA	NA
cal_int_6223_lung	cal_int_6223_lung	NA	NA	NA	NA	NA	NA	NA	NA	NA	NA	NA	NA	NA	NA	NA	NA	NA	NA	NA	NA	NA	NA	NA	NA	NA	NA	NA	NA	NA	NA	NA	NA	NA	NA	NA	NA	NA	NA	NA	NA	NA	NA	NA	NA	NA	NA	NA	NA
cal_int_6224_lung	cal_int_6224_lung	NA	NA	NA	NA	NA	NA	NA	NA	NA	NA	NA	NA	NA	NA	NA	NA	NA	NA	NA	NA	NA	NA	NA	NA	NA	NA	NA	NA	NA	NA	NA	NA	NA	NA	NA	NA	NA	NA	NA	NA	NA	NA	NA	NA	NA	NA	NA	NA
cal_int_6225A_lung	cal_int_6225A_lung	NA	NA	NA	NA	NA	NA	NA	NA	NA	NA	NA	NA	NA	NA	NA	NA	NA	NA	NA	NA	NA	NA	NA	NA	NA	NA	NA	NA	NA	NA	NA	NA	NA	NA	NA	NA	NA	NA	NA	NA	NA	NA	NA	NA	NA	NA	NA	NA
cal_int_6225_lung	cal_int_6225_lung	NA	NA	NA	NA	NA	NA	NA	NA	NA	NA	NA	NA	NA	NA	NA	NA	NA	NA	NA	NA	NA	NA	NA	NA	NA	NA	NA	NA	NA	NA	NA	NA	NA	NA	NA	NA	NA	NA	NA	NA	NA	NA	NA	NA	NA	NA	NA	NA
cal_int_6226_lung	cal_int_6226_lung	NA	NA	NA	NA	NA	NA	NA	NA	NA	NA	NA	NA	NA	NA	NA	NA	NA	NA	NA	NA	NA	NA	NA	NA	NA	NA	NA	NA	NA	NA	NA	NA	NA	NA	NA	NA	NA	NA	NA	NA	NA	NA	NA	NA	NA	NA	NA	NA
cal_int_6227_lung	cal_int_6227_lung	NA	NA	NA	NA	NA	NA	NA	NA	NA	NA	NA	NA	NA	NA	NA	NA	NA	NA	NA	NA	NA	NA	NA	NA	NA	NA	NA	NA	NA	NA	NA	NA	NA	NA	NA	NA	NA	NA	NA	NA	NA	NA	NA	NA	NA	NA	NA	NA
cal_int_6230_lung	cal_int_6230_lung	NA	NA	NA	NA	NA	NA	NA	NA	NA	NA	NA	NA	NA	NA	NA	NA	NA	NA	NA	NA	NA	NA	NA	NA	NA	NA	NA	NA	NA	NA	NA	NA	NA	NA	NA	NA	NA	NA	NA	NA	NA	NA	NA	NA	NA	NA	NA	NA
cal_int_6232_lung	cal_int_6232_lung	NA	NA	NA	NA	NA	NA	NA	NA	NA	NA	NA	NA	NA	NA	NA	NA	NA	NA	NA	NA	NA	NA	NA	NA	NA	NA	NA	NA	NA	NA	NA	NA	NA	NA	NA	NA	NA	NA	NA	NA	NA	NA	NA	NA	NA	NA	NA	NA
cal_int_6233_lung	cal_int_6233_lung	NA	NA	NA	NA	NA	NA	NA	NA	NA	NA	NA	NA	NA	NA	NA	NA	NA	NA	NA	NA	NA	NA	NA	NA	NA	NA	NA	NA	NA	NA	NA	NA	NA	NA	NA	NA	NA	NA	NA	NA	NA	NA	NA	NA	NA	NA	NA	NA
cal_int_6234_lung	cal_int_6234_lung	NA	NA	NA	NA	NA	NA	NA	NA	NA	NA	NA	NA	NA	NA	NA	NA	NA	NA	NA	NA	NA	NA	NA	NA	NA	NA	NA	NA	NA	NA	NA	NA	NA	NA	NA	NA	NA	NA	NA	NA	NA	NA	NA	NA	NA	NA	NA	NA
cal_int_6235_lung	cal_int_6235_lung	NA	NA	NA	NA	NA	NA	NA	NA	NA	NA	NA	NA	NA	NA	NA	NA	NA	NA	NA	NA	NA	NA	NA	NA	NA	NA	NA	NA	NA	NA	NA	NA	NA	NA	NA	NA	NA	NA	NA	NA	NA	NA	NA	NA	NA	NA	NA	NA
cal_int_6236_lung	cal_int_6236_lung	NA	NA	NA	NA	NA	NA	NA	NA	NA	NA	NA	NA	NA	NA	NA	NA	NA	NA	NA	NA	NA	NA	NA	NA	NA	NA	NA	NA	NA	NA	NA	NA	NA	NA	NA	NA	NA	NA	NA	NA	NA	NA	NA	NA	NA	NA	NA	NA
cal_int_6237_lung	cal_int_6237_lung	NA	NA	NA	NA	NA	NA	NA	NA	NA	NA	NA	NA	NA	NA	NA	NA	NA	NA	NA	NA	NA	NA	NA	NA	NA	NA	NA	NA	NA	NA	NA	NA	NA	NA	NA	NA	NA	NA	NA	NA	NA	NA	NA	NA	NA	NA	NA	NA
cal_int_6238_lung	cal_int_6238_lung	NA	NA	NA	NA	NA	NA	NA	NA	NA	NA	NA	NA	NA	NA	NA	NA	NA	NA	NA	NA	NA	NA	NA	NA	NA	NA	NA	NA	NA	NA	NA	NA	NA	NA	NA	NA	NA	NA	NA	NA	NA	NA	NA	NA	NA	NA	NA	NA
cal_int_6239_lung	cal_int_6239_lung	NA	NA	NA	NA	NA	NA	NA	NA	NA	NA	NA	NA	NA	NA	NA	NA	NA	NA	NA	NA	NA	NA	NA	NA	NA	NA	NA	NA	NA	NA	NA	NA	NA	NA	NA	NA	NA	NA	NA	NA	NA	NA	NA	NA	NA	NA	NA	NA
cal_int_6261_pwv	cal_int_6261_pwv	NA	NA	NA	NA	NA	NA	NA	NA	NA	NA	NA	NA	NA	NA	NA	NA	NA	NA	NA	NA	NA	NA	NA	NA	NA	NA	NA	NA	NA	NA	NA	NA	NA	NA	NA	NA	NA	NA	NA	NA	NA	NA	NA	NA	NA	NA	NA	NA
cal_int_6264_pwv	cal_int_6264_pwv	NA	NA	NA	NA	NA	NA	NA	NA	NA	NA	NA	NA	NA	NA	NA	NA	NA	NA	NA	NA	NA	NA	NA	NA	NA	NA	NA	NA	NA	NA	NA	NA	NA	NA	NA	NA	NA	NA	NA	NA	NA	NA	NA	NA	NA	NA	NA	NA
cal_int_6279_pwv	cal_int_6279_pwv	NA	NA	NA	NA	NA	NA	NA	NA	NA	NA	NA	NA	NA	NA	NA	NA	NA	NA	NA	NA	NA	NA	NA	NA	NA	NA	NA	NA	NA	NA	NA	NA	NA	NA	NA	NA	NA	NA	NA	NA	NA	NA	NA	NA	NA	NA	NA	NA
cal_int_6349_DFI	cal_int_6349_DFI	NA	NA	NA	NA	NA	NA	NA	NA	NA	NA	NA	NA	NA	NA	NA	NA	NA	NA	NA	NA	NA	NA	NA	NA	NA	NA	NA	NA	NA	NA	NA	NA	NA	NA	NA	NA	NA	NA	NA	NA	NA	NA	NA	NA	NA	NA	NA	NA
cal_int_6382_DFI	cal_int_6382_DFI	NA	NA	NA	NA	NA	NA	NA	NA	NA	NA	NA	NA	NA	NA	NA	NA	NA	NA	NA	NA	NA	NA	NA	NA	NA	NA	NA	NA	NA	NA	NA	NA	NA	NA	NA	NA	NA	NA	NA	NA	NA	NA	NA	NA	NA	NA	NA	NA
cal_int_638_DFI	cal_int_638_DFI	NA	NA	NA	NA	NA	NA	NA	NA	NA	NA	NA	NA	NA	NA	NA	NA	NA	NA	NA	NA	NA	NA	NA	NA	NA	NA	NA	NA	NA	NA	NA	NA	NA	NA	NA	NA	NA	NA	NA	NA	NA	NA	NA	NA	NA	NA	NA	NA
cal_int_6449_DFI	cal_int_6449_DFI	NA	NA	NA	NA	NA	NA	NA	NA	NA	NA	NA	NA	NA	NA	NA	NA	NA	NA	NA	NA	NA	NA	NA	NA	NA	NA	NA	NA	NA	NA	NA	NA	NA	NA	NA	NA	NA	NA	NA	NA	NA	NA	NA	NA	NA	NA	NA	NA
cal_int_6451_DFI	cal_int_6451_DFI	NA	NA	NA	NA	NA	NA	NA	NA	NA	NA	NA	NA	NA	NA	NA	NA	NA	NA	NA	NA	NA	NA	NA	NA	NA	NA	NA	NA	NA	NA	NA	NA	NA	NA	NA	NA	NA	NA	NA	NA	NA	NA	NA	NA	NA	NA	NA	NA
cal_int_6476_DFI	cal_int_6476_DFI	NA	NA	NA	NA	NA	NA	NA	NA	NA	NA	NA	NA	NA	NA	NA	NA	NA	NA	NA	NA	NA	NA	NA	NA	NA	NA	NA	NA	NA	NA	NA	NA	NA	NA	NA	NA	NA	NA	NA	NA	NA	NA	NA	NA	NA	NA	NA	NA
cal_int_659_DFI	cal_int_659_DFI	NA	NA	NA	NA	NA	NA	NA	NA	NA	NA	NA	NA	NA	NA	NA	NA	NA	NA	NA	NA	NA	NA	NA	NA	NA	NA	NA	NA	NA	NA	NA	NA	NA	NA	NA	NA	NA	NA	NA	NA	NA	NA	NA	NA	NA	NA	NA	NA
cal_int_6625_DFI	cal_int_6625_DFI	NA	NA	NA	NA	NA	NA	NA	NA	NA	NA	NA	NA	NA	NA	NA	NA	NA	NA	NA	NA	NA	NA	NA	NA	NA	NA	NA	NA	NA	NA	NA	NA	NA	NA	NA	NA	NA	NA	NA	NA	NA	NA	NA	NA	NA	NA	NA	NA
cal_int_6660_lung	cal_int_6660_lung	NA	NA	NA	NA	NA	NA	NA	NA	NA	NA	NA	NA	NA	NA	NA	NA	NA	NA	NA	NA	NA	NA	NA	NA	NA	NA	NA	NA	NA	NA	NA	NA	NA	NA	NA	NA	NA	NA	NA	NA	NA	NA	NA	NA	NA	NA	NA	NA
cal_int_6661_lung	cal_int_6661_lung	NA	NA	NA	NA	NA	NA	NA	NA	NA	NA	NA	NA	NA	NA	NA	NA	NA	NA	NA	NA	NA	NA	NA	NA	NA	NA	NA	NA	NA	NA	NA	NA	NA	NA	NA	NA	NA	NA	NA	NA	NA	NA	NA	NA	NA	NA	NA	NA
cal_int_6699_DFI	cal_int_6699_DFI	NA	NA	NA	NA	NA	NA	NA	NA	NA	NA	NA	NA	NA	NA	NA	NA	NA	NA	NA	NA	NA	NA	NA	NA	NA	NA	NA	NA	NA	NA	NA	NA	NA	NA	NA	NA	NA	NA	NA	NA	NA	NA	NA	NA	NA	NA	NA	NA
cal_int_6912_DFI	cal_int_6912_DFI	NA	NA	NA	NA	NA	NA	NA	NA	NA	NA	NA	NA	NA	NA	NA	NA	NA	NA	NA	NA	NA	NA	NA	NA	NA	NA	NA	NA	NA	NA	NA	NA	NA	NA	NA	NA	NA	NA	NA	NA	NA	NA	NA	NA	NA	NA	NA	NA
cal_int_6955_DFI	cal_int_6955_DFI	NA	NA	NA	NA	NA	NA	NA	NA	NA	NA	NA	NA	NA	NA	NA	NA	NA	NA	NA	NA	NA	NA	NA	NA	NA	NA	NA	NA	NA	NA	NA	NA	NA	NA	NA	NA	NA	NA	NA	NA	NA	NA	NA	NA	NA	NA	NA	NA
cal_int_6972_DFI	cal_int_6972_DFI	NA	NA	NA	NA	NA	NA	NA	NA	NA	NA	NA	NA	NA	NA	NA	NA	NA	NA	NA	NA	NA	NA	NA	NA	NA	NA	NA	NA	NA	NA	NA	NA	NA	NA	NA	NA	NA	NA	NA	NA	NA	NA	NA	NA	NA	NA	NA	NA
cal_int_6979_DFI	cal_int_6979_DFI	NA	NA	NA	NA	NA	NA	NA	NA	NA	NA	NA	NA	NA	NA	NA	NA	NA	NA	NA	NA	NA	NA	NA	NA	NA	NA	NA	NA	NA	NA	NA	NA	NA	NA	NA	NA	NA	NA	NA	NA	NA	NA	NA	NA	NA	NA	NA	NA
cal_int_0006_lung	cal_int_0006_lung	NA	NA	NA	NA	NA	NA	NA	NA	NA	NA	NA	NA	NA	NA	NA	NA	NA	NA	NA	NA	NA	NA	NA	NA	NA	NA	NA	NA	NA	NA	NA	NA	NA	NA	NA	NA	NA	NA	NA	NA	NA	NA	NA	NA	NA	NA	NA	NA
cal_int_7030_DFI	cal_int_7030_DFI	NA	NA	NA	NA	NA	NA	NA	NA	NA	NA	NA	NA	NA	NA	NA	NA	NA	NA	NA	NA	NA	NA	NA	NA	NA	NA	NA	NA	NA	NA	NA	NA	NA	NA	NA	NA	NA	NA	NA	NA	NA	NA	NA	NA	NA	NA	NA	NA
cal_int_7333_lung	cal_int_7333_lung	NA	NA	NA	NA	NA	NA	NA	NA	NA	NA	NA	NA	NA	NA	NA	NA	NA	NA	NA	NA	NA	NA	NA	NA	NA	NA	NA	NA	NA	NA	NA	NA	NA	NA	NA	NA	NA	NA	NA	NA	NA	NA	NA	NA	NA	NA	NA	NA
cal_int_7360_lung	cal_int_7360_lung	NA	NA	NA	NA	NA	NA	NA	NA	NA	NA	NA	NA	NA	NA	NA	NA	NA	NA	NA	NA	NA	NA	NA	NA	NA	NA	NA	NA	NA	NA	NA	NA	NA	NA	NA	NA	NA	NA	NA	NA	NA	NA	NA	NA	NA	NA	NA	NA
cal_int_7361_lung	cal_int_7361_lung	NA	NA	NA	NA	NA	NA	NA	NA	NA	NA	NA	NA	NA	NA	NA	NA	NA	NA	NA	NA	NA	NA	NA	NA	NA	NA	NA	NA	NA	NA	NA	NA	NA	NA	NA	NA	NA	NA	NA	NA	NA	NA	NA	NA	NA	NA	NA	NA
cal_int_7362_lung	cal_int_7362_lung	NA	NA	NA	NA	NA	NA	NA	NA	NA	NA	NA	NA	NA	NA	NA	NA	NA	NA	NA	NA	NA	NA	NA	NA	NA	NA	NA	NA	NA	NA	NA	NA	NA	NA	NA	NA	NA	NA	NA	NA	NA	NA	NA	NA	NA	NA	NA	NA
cal_int_7363_lung	cal_int_7363_lung	NA	NA	NA	NA	NA	NA	NA	NA	NA	NA	NA	NA	NA	NA	NA	NA	NA	NA	NA	NA	NA	NA	NA	NA	NA	NA	NA	NA	NA	NA	NA	NA	NA	NA	NA	NA	NA	NA	NA	NA	NA	NA	NA	NA	NA	NA	NA	NA
cal_int_7364_lung	cal_int_7364_lung	NA	NA	NA	NA	NA	NA	NA	NA	NA	NA	NA	NA	NA	NA	NA	NA	NA	NA	NA	NA	NA	NA	NA	NA	NA	NA	NA	NA	NA	NA	NA	NA	NA	NA	NA	NA	NA	NA	NA	NA	NA	NA	NA	NA	NA	NA	NA	NA
cal_int_7365_lung	cal_int_7365_lung	NA	NA	NA	NA	NA	NA	NA	NA	NA	NA	NA	NA	NA	NA	NA	NA	NA	NA	NA	NA	NA	NA	NA	NA	NA	NA	NA	NA	NA	NA	NA	NA	NA	NA	NA	NA	NA	NA	NA	NA	NA	NA	NA	NA	NA	NA	NA	NA
cal_int_7366_lung	cal_int_7366_lung	NA	NA	NA	NA	NA	NA	NA	NA	NA	NA	NA	NA	NA	NA	NA	NA	NA	NA	NA	NA	NA	NA	NA	NA	NA	NA	NA	NA	NA	NA	NA	NA	NA	NA	NA	NA	NA	NA	NA	NA	NA	NA	NA	NA	NA	NA	NA	NA
cal_int_7367_lung	cal_int_7367_lung	NA	NA	NA	NA	NA	NA	NA	NA	NA	NA	NA	NA	NA	NA	NA	NA	NA	NA	NA	NA	NA	NA	NA	NA	NA	NA	NA	NA	NA	NA	NA	NA	NA	NA	NA	NA	NA	NA	NA	NA	NA	NA	NA	NA	NA	NA	NA	NA
cal_int_7368_lung	cal_int_7368_lung	NA	NA	NA	NA	NA	NA	NA	NA	NA	NA	NA	NA	NA	NA	NA	NA	NA	NA	NA	NA	NA	NA	NA	NA	NA	NA	NA	NA	NA	NA	NA	NA	NA	NA	NA	NA	NA	NA	NA	NA	NA	NA	NA	NA	NA	NA	NA	NA
cal_int_7369_lung	cal_int_7369_lung	NA	NA	NA	NA	NA	NA	NA	NA	NA	NA	NA	NA	NA	NA	NA	NA	NA	NA	NA	NA	NA	NA	NA	NA	NA	NA	NA	NA	NA	NA	NA	NA	NA	NA	NA	NA	NA	NA	NA	NA	NA	NA	NA	NA	NA	NA	NA	NA
cal_int_7370_lung	cal_int_7370_lung	NA	NA	NA	NA	NA	NA	NA	NA	NA	NA	NA	NA	NA	NA	NA	NA	NA	NA	NA	NA	NA	NA	NA	NA	NA	NA	NA	NA	NA	NA	NA	NA	NA	NA	NA	NA	NA	NA	NA	NA	NA	NA	NA	NA	NA	NA	NA	NA
cal_int_7371_lung	cal_int_7371_lung	NA	NA	NA	NA	NA	NA	NA	NA	NA	NA	NA	NA	NA	NA	NA	NA	NA	NA	NA	NA	NA	NA	NA	NA	NA	NA	NA	NA	NA	NA	NA	NA	NA	NA	NA	NA	NA	NA	NA	NA	NA	NA	NA	NA	NA	NA	NA	NA
cal_int_7372_lung	cal_int_7372_lung	NA	NA	NA	NA	NA	NA	NA	NA	NA	NA	NA	NA	NA	NA	NA	NA	NA	NA	NA	NA	NA	NA	NA	NA	NA	NA	NA	NA	NA	NA	NA	NA	NA	NA	NA	NA	NA	NA	NA	NA	NA	NA	NA	NA	NA	NA	NA	NA
cal_int_7373_lung	cal_int_7373_lung	NA	NA	NA	NA	NA	NA	NA	NA	NA	NA	NA	NA	NA	NA	NA	NA	NA	NA	NA	NA	NA	NA	NA	NA	NA	NA	NA	NA	NA	NA	NA	NA	NA	NA	NA	NA	NA	NA	NA	NA	NA	NA	NA	NA	NA	NA	NA	NA
cal_int_7374_lung	cal_int_7374_lung	NA	NA	NA	NA	NA	NA	NA	NA	NA	NA	NA	NA	NA	NA	NA	NA	NA	NA	NA	NA	NA	NA	NA	NA	NA	NA	NA	NA	NA	NA	NA	NA	NA	NA	NA	NA	NA	NA	NA	NA	NA	NA	NA	NA	NA	NA	NA	NA
cal_int_7375_lung	cal_int_7375_lung	NA	NA	NA	NA	NA	NA	NA	NA	NA	NA	NA	NA	NA	NA	NA	NA	NA	NA	NA	NA	NA	NA	NA	NA	NA	NA	NA	NA	NA	NA	NA	NA	NA	NA	NA	NA	NA	NA	NA	NA	NA	NA	NA	NA	NA	NA	NA	NA
cal_int_7446_pwv	cal_int_7446_pwv	NA	NA	NA	NA	NA	NA	NA	NA	NA	NA	NA	NA	NA	NA	NA	NA	NA	NA	NA	NA	NA	NA	NA	NA	NA	NA	NA	NA	NA	NA	NA	NA	NA	NA	NA	NA	NA	NA	NA	NA	NA	NA	NA	NA	NA	NA	NA	NA
cal_int_758_DFI	cal_int_758_DFI	NA	NA	NA	NA	NA	NA	NA	NA	NA	NA	NA	NA	NA	NA	NA	NA	NA	NA	NA	NA	NA	NA	NA	NA	NA	NA	NA	NA	NA	NA	NA	NA	NA	NA	NA	NA	NA	NA	NA	NA	NA	NA	NA	NA	NA	NA	NA	NA
cal_int_765_DFI	cal_int_765_DFI	NA	NA	NA	NA	NA	NA	NA	NA	NA	NA	NA	NA	NA	NA	NA	NA	NA	NA	NA	NA	NA	NA	NA	NA	NA	NA	NA	NA	NA	NA	NA	NA	NA	NA	NA	NA	NA	NA	NA	NA	NA	NA	NA	NA	NA	NA	NA	NA
cal_int_769_pwv	cal_int_769_pwv	NA	NA	NA	NA	NA	NA	NA	NA	NA	NA	NA	NA	NA	NA	NA	NA	NA	NA	NA	NA	NA	NA	NA	NA	NA	NA	NA	NA	NA	NA	NA	NA	NA	NA	NA	NA	NA	NA	NA	NA	NA	NA	NA	NA	NA	NA	NA	NA
cal_int_771_pwv	cal_int_771_pwv	NA	NA	NA	NA	NA	NA	NA	NA	NA	NA	NA	NA	NA	NA	NA	NA	NA	NA	NA	NA	NA	NA	NA	NA	NA	NA	NA	NA	NA	NA	NA	NA	NA	NA	NA	NA	NA	NA	NA	NA	NA	NA	NA	NA	NA	NA	NA	NA
cal_int_773_pwv	cal_int_773_pwv	NA	NA	NA	NA	NA	NA	NA	NA	NA	NA	NA	NA	NA	NA	NA	NA	NA	NA	NA	NA	NA	NA	NA	NA	NA	NA	NA	NA	NA	NA	NA	NA	NA	NA	NA	NA	NA	NA	NA	NA	NA	NA	NA	NA	NA	NA	NA	NA
cal_int_775_pwv	cal_int_775_pwv	NA	NA	NA	NA	NA	NA	NA	NA	NA	NA	NA	NA	NA	NA	NA	NA	NA	NA	NA	NA	NA	NA	NA	NA	NA	NA	NA	NA	NA	NA	NA	NA	NA	NA	NA	NA	NA	NA	NA	NA	NA	NA	NA	NA	NA	NA	NA	NA
cal_int_776_pwv	cal_int_776_pwv	NA	NA	NA	NA	NA	NA	NA	NA	NA	NA	NA	NA	NA	NA	NA	NA	NA	NA	NA	NA	NA	NA	NA	NA	NA	NA	NA	NA	NA	NA	NA	NA	NA	NA	NA	NA	NA	NA	NA	NA	NA	NA	NA	NA	NA	NA	NA	NA
cal_int_0007_lung	cal_int_0007_lung	NA	NA	NA	NA	NA	NA	NA	NA	NA	NA	NA	NA	NA	NA	NA	NA	NA	NA	NA	NA	NA	NA	NA	NA	NA	NA	NA	NA	NA	NA	NA	NA	NA	NA	NA	NA	NA	NA	NA	NA	NA	NA	NA	NA	NA	NA	NA	NA
cal_int_803_DFI	cal_int_803_DFI	NA	NA	NA	NA	NA	NA	NA	NA	NA	NA	NA	NA	NA	NA	NA	NA	NA	NA	NA	NA	NA	NA	NA	NA	NA	NA	NA	NA	NA	NA	NA	NA	NA	NA	NA	NA	NA	NA	NA	NA	NA	NA	NA	NA	NA	NA	NA	NA
cal_int_815_DFI	cal_int_815_DFI	NA	NA	NA	NA	NA	NA	NA	NA	NA	NA	NA	NA	NA	NA	NA	NA	NA	NA	NA	NA	NA	NA	NA	NA	NA	NA	NA	NA	NA	NA	NA	NA	NA	NA	NA	NA	NA	NA	NA	NA	NA	NA	NA	NA	NA	NA	NA	NA
cal_int_8237_pwv	cal_int_8237_pwv	NA	NA	NA	NA	NA	NA	NA	NA	NA	NA	NA	NA	NA	NA	NA	NA	NA	NA	NA	NA	NA	NA	NA	NA	NA	NA	NA	NA	NA	NA	NA	NA	NA	NA	NA	NA	NA	NA	NA	NA	NA	NA	NA	NA	NA	NA	NA	NA
cal_int_8238_pwv	cal_int_8238_pwv	NA	NA	NA	NA	NA	NA	NA	NA	NA	NA	NA	NA	NA	NA	NA	NA	NA	NA	NA	NA	NA	NA	NA	NA	NA	NA	NA	NA	NA	NA	NA	NA	NA	NA	NA	NA	NA	NA	NA	NA	NA	NA	NA	NA	NA	NA	NA	NA
cal_int_850_DFI	cal_int_850_DFI	NA	NA	NA	NA	NA	NA	NA	NA	NA	NA	NA	NA	NA	NA	NA	NA	NA	NA	NA	NA	NA	NA	NA	NA	NA	NA	NA	NA	NA	NA	NA	NA	NA	NA	NA	NA	NA	NA	NA	NA	NA	NA	NA	NA	NA	NA	NA	NA
cal_int_0008_lung	cal_int_0008_lung	NA	NA	NA	NA	NA	NA	NA	NA	NA	NA	NA	NA	NA	NA	NA	NA	NA	NA	NA	NA	NA	NA	NA	NA	NA	NA	NA	NA	NA	NA	NA	NA	NA	NA	NA	NA	NA	NA	NA	NA	NA	NA	NA	NA	NA	NA	NA	NA
cal_int_9169_pwv	cal_int_9169_pwv	NA	NA	NA	NA	NA	NA	NA	NA	NA	NA	NA	NA	NA	NA	NA	NA	NA	NA	NA	NA	NA	NA	NA	NA	NA	NA	NA	NA	NA	NA	NA	NA	NA	NA	NA	NA	NA	NA	NA	NA	NA	NA	NA	NA	NA	NA	NA	NA
cal_int_9174_pwv	cal_int_9174_pwv	NA	NA	NA	NA	NA	NA	NA	NA	NA	NA	NA	NA	NA	NA	NA	NA	NA	NA	NA	NA	NA	NA	NA	NA	NA	NA	NA	NA	NA	NA	NA	NA	NA	NA	NA	NA	NA	NA	NA	NA	NA	NA	NA	NA	NA	NA	NA	NA
cal_int_9391_DFI	cal_int_9391_DFI	NA	NA	NA	NA	NA	NA	NA	NA	NA	NA	NA	NA	NA	NA	NA	NA	NA	NA	NA	NA	NA	NA	NA	NA	NA	NA	NA	NA	NA	NA	NA	NA	NA	NA	NA	NA	NA	NA	NA	NA	NA	NA	NA	NA	NA	NA	NA	NA
cal_int_9435_DFI	cal_int_9435_DFI	NA	NA	NA	NA	NA	NA	NA	NA	NA	NA	NA	NA	NA	NA	NA	NA	NA	NA	NA	NA	NA	NA	NA	NA	NA	NA	NA	NA	NA	NA	NA	NA	NA	NA	NA	NA	NA	NA	NA	NA	NA	NA	NA	NA	NA	NA	NA	NA
cal_int_9465_DFI	cal_int_9465_DFI	NA	NA	NA	NA	NA	NA	NA	NA	NA	NA	NA	NA	NA	NA	NA	NA	NA	NA	NA	NA	NA	NA	NA	NA	NA	NA	NA	NA	NA	NA	NA	NA	NA	NA	NA	NA	NA	NA	NA	NA	NA	NA	NA	NA	NA	NA	NA	NA
cal_int_9466_DFI	cal_int_9466_DFI	NA	NA	NA	NA	NA	NA	NA	NA	NA	NA	NA	NA	NA	NA	NA	NA	NA	NA	NA	NA	NA	NA	NA	NA	NA	NA	NA	NA	NA	NA	NA	NA	NA	NA	NA	NA	NA	NA	NA	NA	NA	NA	NA	NA	NA	NA	NA	NA
cal_int_9475_DFI	cal_int_9475_DFI	NA	NA	NA	NA	NA	NA	NA	NA	NA	NA	NA	NA	NA	NA	NA	NA	NA	NA	NA	NA	NA	NA	NA	NA	NA	NA	NA	NA	NA	NA	NA	NA	NA	NA	NA	NA	NA	NA	NA	NA	NA	NA	NA	NA	NA	NA	NA	NA
cal_int_9485_DFI	cal_int_9485_DFI	NA	NA	NA	NA	NA	NA	NA	NA	NA	NA	NA	NA	NA	NA	NA	NA	NA	NA	NA	NA	NA	NA	NA	NA	NA	NA	NA	NA	NA	NA	NA	NA	NA	NA	NA	NA	NA	NA	NA	NA	NA	NA	NA	NA	NA	NA	NA	NA
cal_int_9493_DFI	cal_int_9493_DFI	NA	NA	NA	NA	NA	NA	NA	NA	NA	NA	NA	NA	NA	NA	NA	NA	NA	NA	NA	NA	NA	NA	NA	NA	NA	NA	NA	NA	NA	NA	NA	NA	NA	NA	NA	NA	NA	NA	NA	NA	NA	NA	NA	NA	NA	NA	NA	NA
cal_int_9498_DFI	cal_int_9498_DFI	NA	NA	NA	NA	NA	NA	NA	NA	NA	NA	NA	NA	NA	NA	NA	NA	NA	NA	NA	NA	NA	NA	NA	NA	NA	NA	NA	NA	NA	NA	NA	NA	NA	NA	NA	NA	NA	NA	NA	NA	NA	NA	NA	NA	NA	NA	NA	NA
cal_int_9536_DFI	cal_int_9536_DFI	NA	NA	NA	NA	NA	NA	NA	NA	NA	NA	NA	NA	NA	NA	NA	NA	NA	NA	NA	NA	NA	NA	NA	NA	NA	NA	NA	NA	NA	NA	NA	NA	NA	NA	NA	NA	NA	NA	NA	NA	NA	NA	NA	NA	NA	NA	NA	NA
cal_int_9554_DFI	cal_int_9554_DFI	NA	NA	NA	NA	NA	NA	NA	NA	NA	NA	NA	NA	NA	NA	NA	NA	NA	NA	NA	NA	NA	NA	NA	NA	NA	NA	NA	NA	NA	NA	NA	NA	NA	NA	NA	NA	NA	NA	NA	NA	NA	NA	NA	NA	NA	NA	NA	NA
cal_int_9556_DFI	cal_int_9556_DFI	NA	NA	NA	NA	NA	NA	NA	NA	NA	NA	NA	NA	NA	NA	NA	NA	NA	NA	NA	NA	NA	NA	NA	NA	NA	NA	NA	NA	NA	NA	NA	NA	NA	NA	NA	NA	NA	NA	NA	NA	NA	NA	NA	NA	NA	NA	NA	NA
cal_int_9565_DFI	cal_int_9565_DFI	NA	NA	NA	NA	NA	NA	NA	NA	NA	NA	NA	NA	NA	NA	NA	NA	NA	NA	NA	NA	NA	NA	NA	NA	NA	NA	NA	NA	NA	NA	NA	NA	NA	NA	NA	NA	NA	NA	NA	NA	NA	NA	NA	NA	NA	NA	NA	NA
cal_int_9568_DFI	cal_int_9568_DFI	NA	NA	NA	NA	NA	NA	NA	NA	NA	NA	NA	NA	NA	NA	NA	NA	NA	NA	NA	NA	NA	NA	NA	NA	NA	NA	NA	NA	NA	NA	NA	NA	NA	NA	NA	NA	NA	NA	NA	NA	NA	NA	NA	NA	NA	NA	NA	NA
cal_int_9569_DFI	cal_int_9569_DFI	NA	NA	NA	NA	NA	NA	NA	NA	NA	NA	NA	NA	NA	NA	NA	NA	NA	NA	NA	NA	NA	NA	NA	NA	NA	NA	NA	NA	NA	NA	NA	NA	NA	NA	NA	NA	NA	NA	NA	NA	NA	NA	NA	NA	NA	NA	NA	NA
cal_int_9574_DFI	cal_int_9574_DFI	NA	NA	NA	NA	NA	NA	NA	NA	NA	NA	NA	NA	NA	NA	NA	NA	NA	NA	NA	NA	NA	NA	NA	NA	NA	NA	NA	NA	NA	NA	NA	NA	NA	NA	NA	NA	NA	NA	NA	NA	NA	NA	NA	NA	NA	NA	NA	NA
cal_int_9584_DFI	cal_int_9584_DFI	NA	NA	NA	NA	NA	NA	NA	NA	NA	NA	NA	NA	NA	NA	NA	NA	NA	NA	NA	NA	NA	NA	NA	NA	NA	NA	NA	NA	NA	NA	NA	NA	NA	NA	NA	NA	NA	NA	NA	NA	NA	NA	NA	NA	NA	NA	NA	NA
cal_int_9666_DFI	cal_int_9666_DFI	NA	NA	NA	NA	NA	NA	NA	NA	NA	NA	NA	NA	NA	NA	NA	NA	NA	NA	NA	NA	NA	NA	NA	NA	NA	NA	NA	NA	NA	NA	NA	NA	NA	NA	NA	NA	NA	NA	NA	NA	NA	NA	NA	NA	NA	NA	NA	NA
cal_int_967_DFI	cal_int_967_DFI	NA	NA	NA	NA	NA	NA	NA	NA	NA	NA	NA	NA	NA	NA	NA	NA	NA	NA	NA	NA	NA	NA	NA	NA	NA	NA	NA	NA	NA	NA	NA	NA	NA	NA	NA	NA	NA	NA	NA	NA	NA	NA	NA	NA	NA	NA	NA	NA
cal_int_9697_DFI	cal_int_9697_DFI	NA	NA	NA	NA	NA	NA	NA	NA	NA	NA	NA	NA	NA	NA	NA	NA	NA	NA	NA	NA	NA	NA	NA	NA	NA	NA	NA	NA	NA	NA	NA	NA	NA	NA	NA	NA	NA	NA	NA	NA	NA	NA	NA	NA	NA	NA	NA	NA
cal_int_9763_DFI	cal_int_9763_DFI	NA	NA	NA	NA	NA	NA	NA	NA	NA	NA	NA	NA	NA	NA	NA	NA	NA	NA	NA	NA	NA	NA	NA	NA	NA	NA	NA	NA	NA	NA	NA	NA	NA	NA	NA	NA	NA	NA	NA	NA	NA	NA	NA	NA	NA	NA	NA	NA
cal_int_9767_DFI	cal_int_9767_DFI	NA	NA	NA	NA	NA	NA	NA	NA	NA	NA	NA	NA	NA	NA	NA	NA	NA	NA	NA	NA	NA	NA	NA	NA	NA	NA	NA	NA	NA	NA	NA	NA	NA	NA	NA	NA	NA	NA	NA	NA	NA	NA	NA	NA	NA	NA	NA	NA
cal_int_9814_DFI	cal_int_9814_DFI	NA	NA	NA	NA	NA	NA	NA	NA	NA	NA	NA	NA	NA	NA	NA	NA	NA	NA	NA	NA	NA	NA	NA	NA	NA	NA	NA	NA	NA	NA	NA	NA	NA	NA	NA	NA	NA	NA	NA	NA	NA	NA	NA	NA	NA	NA	NA	NA
cal_int_9843_DFI	cal_int_9843_DFI	NA	NA	NA	NA	NA	NA	NA	NA	NA	NA	NA	NA	NA	NA	NA	NA	NA	NA	NA	NA	NA	NA	NA	NA	NA	NA	NA	NA	NA	NA	NA	NA	NA	NA	NA	NA	NA	NA	NA	NA	NA	NA	NA	NA	NA	NA	NA	NA
cal_int_9874_DFI	cal_int_9874_DFI	NA	NA	NA	NA	NA	NA	NA	NA	NA	NA	NA	NA	NA	NA	NA	NA	NA	NA	NA	NA	NA	NA	NA	NA	NA	NA	NA	NA	NA	NA	NA	NA	NA	NA	NA	NA	NA	NA	NA	NA	NA	NA	NA	NA	NA	NA	NA	NA
cal_int_9883_DFI	cal_int_9883_DFI	NA	NA	NA	NA	NA	NA	NA	NA	NA	NA	NA	NA	NA	NA	NA	NA	NA	NA	NA	NA	NA	NA	NA	NA	NA	NA	NA	NA	NA	NA	NA	NA	NA	NA	NA	NA	NA	NA	NA	NA	NA	NA	NA	NA	NA	NA	NA	NA
cal_int_9904_DFI	cal_int_9904_DFI	NA	NA	NA	NA	NA	NA	NA	NA	NA	NA	NA	NA	NA	NA	NA	NA	NA	NA	NA	NA	NA	NA	NA	NA	NA	NA	NA	NA	NA	NA	NA	NA	NA	NA	NA	NA	NA	NA	NA	NA	NA	NA	NA	NA	NA	NA	NA	NA
cal_int_9906_DFI	cal_int_9906_DFI	NA	NA	NA	NA	NA	NA	NA	NA	NA	NA	NA	NA	NA	NA	NA	NA	NA	NA	NA	NA	NA	NA	NA	NA	NA	NA	NA	NA	NA	NA	NA	NA	NA	NA	NA	NA	NA	NA	NA	NA	NA	NA	NA	NA	NA	NA	NA	NA
cal_int_9953_DFI	cal_int_9953_DFI	NA	NA	NA	NA	NA	NA	NA	NA	NA	NA	NA	NA	NA	NA	NA	NA	NA	NA	NA	NA	NA	NA	NA	NA	NA	NA	NA	NA	NA	NA	NA	NA	NA	NA	NA	NA	NA	NA	NA	NA	NA	NA	NA	NA	NA	NA	NA	NA
cal_int_9959_DFI	cal_int_9959_DFI	NA	NA	NA	NA	NA	NA	NA	NA	NA	NA	NA	NA	NA	NA	NA	NA	NA	NA	NA	NA	NA	NA	NA	NA	NA	NA	NA	NA	NA	NA	NA	NA	NA	NA	NA	NA	NA	NA	NA	NA	NA	NA	NA	NA	NA	NA	NA	NA
cal_int_0009_lung	cal_int_0009_lung	NA	NA	NA	NA	NA	NA	NA	NA	NA	NA	NA	NA	NA	NA	NA	NA	NA	NA	NA	NA	NA	NA	NA	NA	NA	NA	NA	NA	NA	NA	NA	NA	NA	NA	NA	NA	NA	NA	NA	NA	NA	NA	NA	NA	NA	NA	NA	NA
cal_int_H01-1-LU2120_	cal_int_H01-1-LU2120_	NA	NA	NA	NA	NA	NA	NA	NA	NA	NA	NA	NA	NA	NA	NA	NA	NA	NA	NA	NA	NA	NA	NA	NA	NA	NA	NA	NA	NA	NA	NA	NA	NA	NA	NA	NA	NA	NA	NA	NA	NA	NA	NA	NA	NA	NA	NA	NA
cal_int_H01-2-BK2240_	cal_int_H01-2-BK2240_	NA	NA	NA	NA	NA	NA	NA	NA	NA	NA	NA	NA	NA	NA	NA	NA	NA	NA	NA	NA	NA	NA	NA	NA	NA	NA	NA	NA	NA	NA	NA	NA	NA	NA	NA	NA	NA	NA	NA	NA	NA	NA	NA	NA	NA	NA	NA	NA
cal_int_H01-3-WG2500_	cal_int_H01-3-WG2500_	NA	NA	NA	NA	NA	NA	NA	NA	NA	NA	NA	NA	NA	NA	NA	NA	NA	NA	NA	NA	NA	NA	NA	NA	NA	NA	NA	NA	NA	NA	NA	NA	NA	NA	NA	NA	NA	NA	NA	NA	NA	NA	NA	NA	NA	NA	NA	NA
cal_int_H02-4-LU2121_	cal_int_H02-4-LU2121_	NA	NA	NA	NA	NA	NA	NA	NA	NA	NA	NA	NA	NA	NA	NA	NA	NA	NA	NA	NA	NA	NA	NA	NA	NA	NA	NA	NA	NA	NA	NA	NA	NA	NA	NA	NA	NA	NA	NA	NA	NA	NA	NA	NA	NA	NA	NA	NA
cal_int_H02-5-BK2241_	cal_int_H02-5-BK2241_	NA	NA	NA	NA	NA	NA	NA	NA	NA	NA	NA	NA	NA	NA	NA	NA	NA	NA	NA	NA	NA	NA	NA	NA	NA	NA	NA	NA	NA	NA	NA	NA	NA	NA	NA	NA	NA	NA	NA	NA	NA	NA	NA	NA	NA	NA	NA	NA
cal_int_H02-6-WG2501_	cal_int_H02-6-WG2501_	NA	NA	NA	NA	NA	NA	NA	NA	NA	NA	NA	NA	NA	NA	NA	NA	NA	NA	NA	NA	NA	NA	NA	NA	NA	NA	NA	NA	NA	NA	NA	NA	NA	NA	NA	NA	NA	NA	NA	NA	NA	NA	NA	NA	NA	NA	NA	NA
cal_int_H03-7-LU2122_	cal_int_H03-7-LU2122_	NA	NA	NA	NA	NA	NA	NA	NA	NA	NA	NA	NA	NA	NA	NA	NA	NA	NA	NA	NA	NA	NA	NA	NA	NA	NA	NA	NA	NA	NA	NA	NA	NA	NA	NA	NA	NA	NA	NA	NA	NA	NA	NA	NA	NA	NA	NA	NA
cal_int_H04-11-WG2502_	cal_int_H04-11-WG2502_	NA	NA	NA	NA	NA	NA	NA	NA	NA	NA	NA	NA	NA	NA	NA	NA	NA	NA	NA	NA	NA	NA	NA	NA	NA	NA	NA	NA	NA	NA	NA	NA	NA	NA	NA	NA	NA	NA	NA	NA	NA	NA	NA	NA	NA	NA	NA	NA
cal_int_H04-9-LU2123_	cal_int_H04-9-LU2123_	NA	NA	NA	NA	NA	NA	NA	NA	NA	NA	NA	NA	NA	NA	NA	NA	NA	NA	NA	NA	NA	NA	NA	NA	NA	NA	NA	NA	NA	NA	NA	NA	NA	NA	NA	NA	NA	NA	NA	NA	NA	NA	NA	NA	NA	NA	NA	NA
cal_int_H05-13-BK2244_	cal_int_H05-13-BK2244_	NA	NA	NA	NA	NA	NA	NA	NA	NA	NA	NA	NA	NA	NA	NA	NA	NA	NA	NA	NA	NA	NA	NA	NA	NA	NA	NA	NA	NA	NA	NA	NA	NA	NA	NA	NA	NA	NA	NA	NA	NA	NA	NA	NA	NA	NA	NA	NA
cal_int_H05-14-WG2503_	cal_int_H05-14-WG2503_	NA	NA	NA	NA	NA	NA	NA	NA	NA	NA	NA	NA	NA	NA	NA	NA	NA	NA	NA	NA	NA	NA	NA	NA	NA	NA	NA	NA	NA	NA	NA	NA	NA	NA	NA	NA	NA	NA	NA	NA	NA	NA	NA	NA	NA	NA	NA	NA
cal_int_H06-15-LU2125_	cal_int_H06-15-LU2125_	NA	NA	NA	NA	NA	NA	NA	NA	NA	NA	NA	NA	NA	NA	NA	NA	NA	NA	NA	NA	NA	NA	NA	NA	NA	NA	NA	NA	NA	NA	NA	NA	NA	NA	NA	NA	NA	NA	NA	NA	NA	NA	NA	NA	NA	NA	NA	NA
cal_int_H06-16-BK2245_	cal_int_H06-16-BK2245_	NA	NA	NA	NA	NA	NA	NA	NA	NA	NA	NA	NA	NA	NA	NA	NA	NA	NA	NA	NA	NA	NA	NA	NA	NA	NA	NA	NA	NA	NA	NA	NA	NA	NA	NA	NA	NA	NA	NA	NA	NA	NA	NA	NA	NA	NA	NA	NA
cal_int_H07-18-LU2126_	cal_int_H07-18-LU2126_	NA	NA	NA	NA	NA	NA	NA	NA	NA	NA	NA	NA	NA	NA	NA	NA	NA	NA	NA	NA	NA	NA	NA	NA	NA	NA	NA	NA	NA	NA	NA	NA	NA	NA	NA	NA	NA	NA	NA	NA	NA	NA	NA	NA	NA	NA	NA	NA
cal_int_H07-19-BK2246_	cal_int_H07-19-BK2246_	NA	NA	NA	NA	NA	NA	NA	NA	NA	NA	NA	NA	NA	NA	NA	NA	NA	NA	NA	NA	NA	NA	NA	NA	NA	NA	NA	NA	NA	NA	NA	NA	NA	NA	NA	NA	NA	NA	NA	NA	NA	NA	NA	NA	NA	NA	NA	NA
cal_int_H08-21-LU2127_	cal_int_H08-21-LU2127_	NA	NA	NA	NA	NA	NA	NA	NA	NA	NA	NA	NA	NA	NA	NA	NA	NA	NA	NA	NA	NA	NA	NA	NA	NA	NA	NA	NA	NA	NA	NA	NA	NA	NA	NA	NA	NA	NA	NA	NA	NA	NA	NA	NA	NA	NA	NA	NA
cal_int_H08-22-BK2247_	cal_int_H08-22-BK2247_	NA	NA	NA	NA	NA	NA	NA	NA	NA	NA	NA	NA	NA	NA	NA	NA	NA	NA	NA	NA	NA	NA	NA	NA	NA	NA	NA	NA	NA	NA	NA	NA	NA	NA	NA	NA	NA	NA	NA	NA	NA	NA	NA	NA	NA	NA	NA	NA
cal_int_H08-23-WG2506_	cal_int_H08-23-WG2506_	NA	NA	NA	NA	NA	NA	NA	NA	NA	NA	NA	NA	NA	NA	NA	NA	NA	NA	NA	NA	NA	NA	NA	NA	NA	NA	NA	NA	NA	NA	NA	NA	NA	NA	NA	NA	NA	NA	NA	NA	NA	NA	NA	NA	NA	NA	NA	NA
cal_int_H09-24-LU2128_	cal_int_H09-24-LU2128_	NA	NA	NA	NA	NA	NA	NA	NA	NA	NA	NA	NA	NA	NA	NA	NA	NA	NA	NA	NA	NA	NA	NA	NA	NA	NA	NA	NA	NA	NA	NA	NA	NA	NA	NA	NA	NA	NA	NA	NA	NA	NA	NA	NA	NA	NA	NA	NA
cal_int_H09-25-BK2248_	cal_int_H09-25-BK2248_	NA	NA	NA	NA	NA	NA	NA	NA	NA	NA	NA	NA	NA	NA	NA	NA	NA	NA	NA	NA	NA	NA	NA	NA	NA	NA	NA	NA	NA	NA	NA	NA	NA	NA	NA	NA	NA	NA	NA	NA	NA	NA	NA	NA	NA	NA	NA	NA
cal_int_H09-26-WG2507_	cal_int_H09-26-WG2507_	NA	NA	NA	NA	NA	NA	NA	NA	NA	NA	NA	NA	NA	NA	NA	NA	NA	NA	NA	NA	NA	NA	NA	NA	NA	NA	NA	NA	NA	NA	NA	NA	NA	NA	NA	NA	NA	NA	NA	NA	NA	NA	NA	NA	NA	NA	NA	NA
cal_int_H10-27-LU2129_	cal_int_H10-27-LU2129_	NA	NA	NA	NA	NA	NA	NA	NA	NA	NA	NA	NA	NA	NA	NA	NA	NA	NA	NA	NA	NA	NA	NA	NA	NA	NA	NA	NA	NA	NA	NA	NA	NA	NA	NA	NA	NA	NA	NA	NA	NA	NA	NA	NA	NA	NA	NA	NA
cal_int_H10-28-BK2249_	cal_int_H10-28-BK2249_	NA	NA	NA	NA	NA	NA	NA	NA	NA	NA	NA	NA	NA	NA	NA	NA	NA	NA	NA	NA	NA	NA	NA	NA	NA	NA	NA	NA	NA	NA	NA	NA	NA	NA	NA	NA	NA	NA	NA	NA	NA	NA	NA	NA	NA	NA	NA	NA
cal_int_H10-29-WG2508_	cal_int_H10-29-WG2508_	NA	NA	NA	NA	NA	NA	NA	NA	NA	NA	NA	NA	NA	NA	NA	NA	NA	NA	NA	NA	NA	NA	NA	NA	NA	NA	NA	NA	NA	NA	NA	NA	NA	NA	NA	NA	NA	NA	NA	NA	NA	NA	NA	NA	NA	NA	NA	NA
cal_int_H11-30-LU2130_	cal_int_H11-30-LU2130_	NA	NA	NA	NA	NA	NA	NA	NA	NA	NA	NA	NA	NA	NA	NA	NA	NA	NA	NA	NA	NA	NA	NA	NA	NA	NA	NA	NA	NA	NA	NA	NA	NA	NA	NA	NA	NA	NA	NA	NA	NA	NA	NA	NA	NA	NA	NA	NA
cal_int_H11-31-BK2250_	cal_int_H11-31-BK2250_	NA	NA	NA	NA	NA	NA	NA	NA	NA	NA	NA	NA	NA	NA	NA	NA	NA	NA	NA	NA	NA	NA	NA	NA	NA	NA	NA	NA	NA	NA	NA	NA	NA	NA	NA	NA	NA	NA	NA	NA	NA	NA	NA	NA	NA	NA	NA	NA
cal_int_H11-32-WG2509_	cal_int_H11-32-WG2509_	NA	NA	NA	NA	NA	NA	NA	NA	NA	NA	NA	NA	NA	NA	NA	NA	NA	NA	NA	NA	NA	NA	NA	NA	NA	NA	NA	NA	NA	NA	NA	NA	NA	NA	NA	NA	NA	NA	NA	NA	NA	NA	NA	NA	NA	NA	NA	NA
cal_int_H12-33-LU2131_	cal_int_H12-33-LU2131_	NA	NA	NA	NA	NA	NA	NA	NA	NA	NA	NA	NA	NA	NA	NA	NA	NA	NA	NA	NA	NA	NA	NA	NA	NA	NA	NA	NA	NA	NA	NA	NA	NA	NA	NA	NA	NA	NA	NA	NA	NA	NA	NA	NA	NA	NA	NA	NA
cal_int_H12-34-BK2252_	cal_int_H12-34-BK2252_	NA	NA	NA	NA	NA	NA	NA	NA	NA	NA	NA	NA	NA	NA	NA	NA	NA	NA	NA	NA	NA	NA	NA	NA	NA	NA	NA	NA	NA	NA	NA	NA	NA	NA	NA	NA	NA	NA	NA	NA	NA	NA	NA	NA	NA	NA	NA	NA
cal_int_H12-35-WG2510_	cal_int_H12-35-WG2510_	NA	NA	NA	NA	NA	NA	NA	NA	NA	NA	NA	NA	NA	NA	NA	NA	NA	NA	NA	NA	NA	NA	NA	NA	NA	NA	NA	NA	NA	NA	NA	NA	NA	NA	NA	NA	NA	NA	NA	NA	NA	NA	NA	NA	NA	NA	NA	NA
cal_int_H13-36-LU2132_	cal_int_H13-36-LU2132_	NA	NA	NA	NA	NA	NA	NA	NA	NA	NA	NA	NA	NA	NA	NA	NA	NA	NA	NA	NA	NA	NA	NA	NA	NA	NA	NA	NA	NA	NA	NA	NA	NA	NA	NA	NA	NA	NA	NA	NA	NA	NA	NA	NA	NA	NA	NA	NA
cal_int_H13-37-BK2253_	cal_int_H13-37-BK2253_	NA	NA	NA	NA	NA	NA	NA	NA	NA	NA	NA	NA	NA	NA	NA	NA	NA	NA	NA	NA	NA	NA	NA	NA	NA	NA	NA	NA	NA	NA	NA	NA	NA	NA	NA	NA	NA	NA	NA	NA	NA	NA	NA	NA	NA	NA	NA	NA
cal_int_H13-38-WG2511_	cal_int_H13-38-WG2511_	NA	NA	NA	NA	NA	NA	NA	NA	NA	NA	NA	NA	NA	NA	NA	NA	NA	NA	NA	NA	NA	NA	NA	NA	NA	NA	NA	NA	NA	NA	NA	NA	NA	NA	NA	NA	NA	NA	NA	NA	NA	NA	NA	NA	NA	NA	NA	NA
cal_int_H14-39-LU2133_	cal_int_H14-39-LU2133_	NA	NA	NA	NA	NA	NA	NA	NA	NA	NA	NA	NA	NA	NA	NA	NA	NA	NA	NA	NA	NA	NA	NA	NA	NA	NA	NA	NA	NA	NA	NA	NA	NA	NA	NA	NA	NA	NA	NA	NA	NA	NA	NA	NA	NA	NA	NA	NA
cal_int_H14-40-BK2254_	cal_int_H14-40-BK2254_	NA	NA	NA	NA	NA	NA	NA	NA	NA	NA	NA	NA	NA	NA	NA	NA	NA	NA	NA	NA	NA	NA	NA	NA	NA	NA	NA	NA	NA	NA	NA	NA	NA	NA	NA	NA	NA	NA	NA	NA	NA	NA	NA	NA	NA	NA	NA	NA
cal_int_H15-41-LU2134_	cal_int_H15-41-LU2134_	NA	NA	NA	NA	NA	NA	NA	NA	NA	NA	NA	NA	NA	NA	NA	NA	NA	NA	NA	NA	NA	NA	NA	NA	NA	NA	NA	NA	NA	NA	NA	NA	NA	NA	NA	NA	NA	NA	NA	NA	NA	NA	NA	NA	NA	NA	NA	NA
cal_int_H15-42-BK2255_	cal_int_H15-42-BK2255_	NA	NA	NA	NA	NA	NA	NA	NA	NA	NA	NA	NA	NA	NA	NA	NA	NA	NA	NA	NA	NA	NA	NA	NA	NA	NA	NA	NA	NA	NA	NA	NA	NA	NA	NA	NA	NA	NA	NA	NA	NA	NA	NA	NA	NA	NA	NA	NA
cal_int_H16-43-LU2135_	cal_int_H16-43-LU2135_	NA	NA	NA	NA	NA	NA	NA	NA	NA	NA	NA	NA	NA	NA	NA	NA	NA	NA	NA	NA	NA	NA	NA	NA	NA	NA	NA	NA	NA	NA	NA	NA	NA	NA	NA	NA	NA	NA	NA	NA	NA	NA	NA	NA	NA	NA	NA	NA
cal_int_H16-44-BK2256_	cal_int_H16-44-BK2256_	NA	NA	NA	NA	NA	NA	NA	NA	NA	NA	NA	NA	NA	NA	NA	NA	NA	NA	NA	NA	NA	NA	NA	NA	NA	NA	NA	NA	NA	NA	NA	NA	NA	NA	NA	NA	NA	NA	NA	NA	NA	NA	NA	NA	NA	NA	NA	NA
cal_int_H17-45-LU2136_	cal_int_H17-45-LU2136_	NA	NA	NA	NA	NA	NA	NA	NA	NA	NA	NA	NA	NA	NA	NA	NA	NA	NA	NA	NA	NA	NA	NA	NA	NA	NA	NA	NA	NA	NA	NA	NA	NA	NA	NA	NA	NA	NA	NA	NA	NA	NA	NA	NA	NA	NA	NA	NA
cal_int_H18-46-LU2137_	cal_int_H18-46-LU2137_	NA	NA	NA	NA	NA	NA	NA	NA	NA	NA	NA	NA	NA	NA	NA	NA	NA	NA	NA	NA	NA	NA	NA	NA	NA	NA	NA	NA	NA	NA	NA	NA	NA	NA	NA	NA	NA	NA	NA	NA	NA	NA	NA	NA	NA	NA	NA	NA
cal_int_H19-47-LU2138_	cal_int_H19-47-LU2138_	NA	NA	NA	NA	NA	NA	NA	NA	NA	NA	NA	NA	NA	NA	NA	NA	NA	NA	NA	NA	NA	NA	NA	NA	NA	NA	NA	NA	NA	NA	NA	NA	NA	NA	NA	NA	NA	NA	NA	NA	NA	NA	NA	NA	NA	NA	NA	NA
cal_int_H20-48-RA2521_	cal_int_H20-48-RA2521_	NA	NA	NA	NA	NA	NA	NA	NA	NA	NA	NA	NA	NA	NA	NA	NA	NA	NA	NA	NA	NA	NA	NA	NA	NA	NA	NA	NA	NA	NA	NA	NA	NA	NA	NA	NA	NA	NA	NA	NA	NA	NA	NA	NA	NA	NA	NA	NA
cal_int_H21-49-RA2522_	cal_int_H21-49-RA2522_	NA	NA	NA	NA	NA	NA	NA	NA	NA	NA	NA	NA	NA	NA	NA	NA	NA	NA	NA	NA	NA	NA	NA	NA	NA	NA	NA	NA	NA	NA	NA	NA	NA	NA	NA	NA	NA	NA	NA	NA	NA	NA	NA	NA	NA	NA	NA	NA
cal_int_H22-50-BK2257_	cal_int_H22-50-BK2257_	NA	NA	NA	NA	NA	NA	NA	NA	NA	NA	NA	NA	NA	NA	NA	NA	NA	NA	NA	NA	NA	NA	NA	NA	NA	NA	NA	NA	NA	NA	NA	NA	NA	NA	NA	NA	NA	NA	NA	NA	NA	NA	NA	NA	NA	NA	NA	NA
cal_int_H23-51-BK2258_	cal_int_H23-51-BK2258_	NA	NA	NA	NA	NA	NA	NA	NA	NA	NA	NA	NA	NA	NA	NA	NA	NA	NA	NA	NA	NA	NA	NA	NA	NA	NA	NA	NA	NA	NA	NA	NA	NA	NA	NA	NA	NA	NA	NA	NA	NA	NA	NA	NA	NA	NA	NA	NA
cal_int_H24-52-WG2512_	cal_int_H24-52-WG2512_	NA	NA	NA	NA	NA	NA	NA	NA	NA	NA	NA	NA	NA	NA	NA	NA	NA	NA	NA	NA	NA	NA	NA	NA	NA	NA	NA	NA	NA	NA	NA	NA	NA	NA	NA	NA	NA	NA	NA	NA	NA	NA	NA	NA	NA	NA	NA	NA
cal_int_H25-53-BK2259_	cal_int_H25-53-BK2259_	NA	NA	NA	NA	NA	NA	NA	NA	NA	NA	NA	NA	NA	NA	NA	NA	NA	NA	NA	NA	NA	NA	NA	NA	NA	NA	NA	NA	NA	NA	NA	NA	NA	NA	NA	NA	NA	NA	NA	NA	NA	NA	NA	NA	NA	NA	NA	NA
cal_int_H26-54-RA2523_	cal_int_H26-54-RA2523_	NA	NA	NA	NA	NA	NA	NA	NA	NA	NA	NA	NA	NA	NA	NA	NA	NA	NA	NA	NA	NA	NA	NA	NA	NA	NA	NA	NA	NA	NA	NA	NA	NA	NA	NA	NA	NA	NA	NA	NA	NA	NA	NA	NA	NA	NA	NA	NA
cal_int_H27-55-WG2513_	cal_int_H27-55-WG2513_	NA	NA	NA	NA	NA	NA	NA	NA	NA	NA	NA	NA	NA	NA	NA	NA	NA	NA	NA	NA	NA	NA	NA	NA	NA	NA	NA	NA	NA	NA	NA	NA	NA	NA	NA	NA	NA	NA	NA	NA	NA	NA	NA	NA	NA	NA	NA	NA
cal_int_H28-56-RA2524_	cal_int_H28-56-RA2524_	NA	NA	NA	NA	NA	NA	NA	NA	NA	NA	NA	NA	NA	NA	NA	NA	NA	NA	NA	NA	NA	NA	NA	NA	NA	NA	NA	NA	NA	NA	NA	NA	NA	NA	NA	NA	NA	NA	NA	NA	NA	NA	NA	NA	NA	NA	NA	NA
cal_int_H29-57-WG2514_	cal_int_H29-57-WG2514_	NA	NA	NA	NA	NA	NA	NA	NA	NA	NA	NA	NA	NA	NA	NA	NA	NA	NA	NA	NA	NA	NA	NA	NA	NA	NA	NA	NA	NA	NA	NA	NA	NA	NA	NA	NA	NA	NA	NA	NA	NA	NA	NA	NA	NA	NA	NA	NA
cal_int_H30-58-RA2525_	cal_int_H30-58-RA2525_	NA	NA	NA	NA	NA	NA	NA	NA	NA	NA	NA	NA	NA	NA	NA	NA	NA	NA	NA	NA	NA	NA	NA	NA	NA	NA	NA	NA	NA	NA	NA	NA	NA	NA	NA	NA	NA	NA	NA	NA	NA	NA	NA	NA	NA	NA	NA	NA
catnap_270968	catnap_270968	NA	NA	NA	-0.516151689149947	0.85251163439857	NA	-0.0320911323852805	-0.0340324176535376	0.30554616243206	0.0700714574932435	NA	-0.105430714768874	0.157300430861115	-0.0422984515700826	NA	-0.120432249157714	0.335326224907418	0.017797424469899	0.374074037155926	NA	-0.470454283988914	-0.576558364587081	-0.16776507678805	NA	0.347876918636512	-0.0857664493204595	NA	NA	NA	NA	NA	NA	NA	NA	NA	NA	NA	NA	NA	NA	NA	NA	-0.969038769559803	NA	0.0758455975721497	NA	NA	NA
catnap_404850	catnap_404850	NA	NA	NA	0.411167906865513	0.818760821084055	NA	2.08184826091734	1.09513127935714	0.225515854854711	0.217157791411286	NA	0.00239111457500866	-2.08879727175299	-0.79283053135964	0.750551041530269	1.30341920194623	-1.49143398393095	1.37702653428838	-2.06791756074933	NA	0.0898891102006263	0.115393410332163	-0.0601941526758457	NA	0.189040616440664	-0.00440318359984785	-0.833122747867069	NA	NA	NA	NA	NA	NA	NA	NA	NA	NA	NA	NA	NA	NA	NA	0.0495486186972635	0.155335233137188	-0.224873235954747	NA	NA	NA
catnap_469372	catnap_469372	NA	NA	NA	-0.0992530927216898	0.537413136217599	-0.607830916824908	0.5555692533105	0.215310771666993	0.075729400395009	-0.447373108318524	-0.398309147338238	-1.28888260638521	0.444302908599475	0.0188561970761926	0.339465424132304	0.156028926500256	0.329997196187778	0.51647930080837	-0.12653194028697	NA	0.0723856877396393	0.554058594995865	0.561630134234292	NA	-0.129561781058308	-0.823344740982488	-0.287007710311083	NA	NA	NA	NA	NA	NA	NA	NA	NA	NA	NA	NA	NA	NA	NA	1.15922121288777	-0.451397802559119	0.684182931295613	NA	NA	NA
catnap_469376	catnap_469376	NA	NA	NA	0.186012791710294	0.898159431949153	NA	0.0879059078714774	1.68921502988845	2.23764935585328	0.945580597672181	-0.540566792598163	1.41874383600879	-0.224865448661168	-1.07798972037731	-0.327664307175648	-0.678131307711735	-0.672326757064383	-0.0596554845055006	-0.802251638966024	NA	-0.213193385647816	-0.566492146539225	0.04317429977285	NA	-0.172249161349361	1.26612459420964	-0.372490985038293	NA	NA	NA	NA	NA	NA	NA	NA	NA	NA	NA	NA	NA	NA	NA	-0.332975692279944	0.093682261576937	-0.164503488605496	NA	NA	NA
catnap_469434	catnap_469434	NA	NA	NA	-1.26284360351684	-0.503172075013613	NA	-0.501799586095083	-0.453571136638339	-0.457760443860302	-0.823179116947302	0.336828914511657	0.478323839727447	1.08293993077192	0.808690918947025	-1.24774985131341	-0.753286219804283	0.57026390353393	-0.949376388662443	0.753330310509336	NA	0.269743686087565	-0.00529592818470158	-0.415748306422755	-0.760931239788544	0.089458011555062	-0.235705357005272	1.29631730212722	NA	NA	NA	NA	NA	NA	NA	NA	NA	NA	NA	NA	NA	NA	NA	-0.538746667025841	-0.410130883901204	-0.659059737559866	NA	NA	NA
catnap_469449	catnap_469449	NA	NA	NA	-0.64191878018066	1.62392276459656	0.354846107771429	0.578285872776968	0.963321934816752	-0.607106312153977	0.801030612627137	-1.66368291959071	0.196529967964307	-2.09867582807996	-0.641026660969885	0.730829688512759	0.432673012651758	-1.09967550498124	1.44935334141698	-0.73899366532098	NA	-0.11263362255363	-0.413071137197288	0.209919422150952	NA	-0.101857613568263	-0.993532374676229	-1.59334686913976	NA	NA	NA	NA	NA	NA	NA	NA	NA	NA	NA	NA	NA	NA	NA	0.483132103988754	-0.627383867919048	0.129999938138773	NA	NA	NA
catnap_469450	catnap_469450	NA	NA	NA	0.0737583616853983	0.106078714744472	NA	0.0227999886705892	0.0370562643953607	1.21865586809361	1.41769747305744	NA	1.00709158680354	0.0554701045173833	-0.772305402407395	-0.151054903892784	-0.274116212930795	0.21303525117004	-0.192066150690829	0.253695090606443	NA	-0.496612761766489	-0.258328477676697	-0.172990122346006	-0.0157644039477341	1.01960037648533	0.391252845601002	0.60876988527903	NA	NA	NA	NA	NA	NA	NA	NA	NA	NA	NA	NA	NA	NA	NA	-1.11522208316285	-0.763123084390309	-0.772315512530547	NA	NA	NA
catnap_469482	catnap_469482	NA	NA	NA	0.290789055366684	-0.492600446598882	NA	-0.168688246342073	0.305380935153365	0.689625350037852	-0.48539173913603	NA	0.252025993072815	0.1744625896483	0.275973260657301	NA	0.109797180802788	0.150859702206678	-0.795961540362589	0.842331905979344	NA	-0.525544768971543	-0.966418508226923	-0.331632020372897	NA	0.727429126977738	-0.470884216348658	0.468997225219286	NA	NA	NA	NA	NA	NA	NA	NA	NA	NA	NA	NA	NA	NA	NA	-0.890536571849859	0.046396934427692	-1.02645050425444	NA	NA	NA
catnap_469494	catnap_469494	NA	NA	NA	0.00845020434549984	0.64839918201248	-0.838446165717207	-0.418188474431816	-0.0731072284146274	0.25199022331188	-0.263822478567782	-1.59699560548546	1.43835345864891	-0.693465405651862	-0.14755704327883	0.912767666974741	-0.752992410491874	-0.332481616059851	0.390235254057714	-0.667607573582186	NA	-0.11261441541383	0.542057294159344	0.0839357739370222	NA	0.0423907961103784	-0.0647675417658548	-0.814975499723827	NA	NA	NA	NA	NA	NA	NA	NA	NA	NA	NA	NA	NA	NA	NA	0.858216919439162	-0.177765860120863	0.279057270542714	NA	NA	NA
catnap_469497	catnap_469497	NA	NA	NA	-0.73924090510396	-0.20483112118494	NA	-0.461655637626409	-0.256210815044524	-0.658178967901053	-0.702857344479685	NA	-0.128840936409453	0.407493155900646	0.64807222837309	-0.746701670042829	-0.380596666025235	0.347576325122612	-0.416215912696074	0.449098306428098	NA	0.782624498610196	0.338077519356824	0.366436282018009	NA	0.446760857969676	-0.115684659132518	0.384051657213387	NA	NA	NA	NA	NA	NA	NA	NA	NA	NA	NA	NA	NA	NA	NA	0.865910283022226	-0.294554376009193	-0.0338482742585683	NA	NA	NA
catnap_469507	catnap_469507	NA	NA	NA	0.859593363073563	-0.877111394846818	-0.0553827982253652	0.287432508833814	-0.209095977880341	-0.946822423979635	-0.593416657734587	-0.0549103879688585	-0.728836724033142	0.564969755738007	0.255562573011118	NA	0.193807068753863	0.134712216690693	-0.384582396478815	0.10615172302124	NA	-0.333769091006039	0.110690347766958	0.341653016117193	0.2129602194647	-0.377268982388598	-0.236177329064907	-0.0808138144299683	NA	NA	NA	NA	NA	NA	NA	NA	NA	NA	NA	NA	NA	NA	NA	-0.562795198150377	0.0402435181091778	-0.0920260973588116	NA	NA	NA
catnap_469510	catnap_469510	NA	NA	NA	-0.0440592995861217	0.41952895711248	NA	-0.459828293549635	-0.320913045139323	-0.6633117079219	-0.856475691968746	NA	0.144037917248404	0.334188148507609	0.389343169586026	0.175280592953548	0.230326188011059	-0.435011352707248	0.582120428599624	-0.268946037612434	NA	0.474889263441373	0.398069738737444	-0.180161820586737	NA	-0.777957923438857	0.305282717077294	0.0639955779961517	NA	NA	NA	NA	NA	NA	NA	NA	NA	NA	NA	NA	NA	NA	NA	1.5944367158667	1.57406378565209	0.476449668639337	NA	NA	NA
catnap_469572	catnap_469572	NA	NA	NA	NA	-0.00874981857821457	NA	-0.529754203229716	-0.601455920706359	-0.399254295930052	-0.584222573936499	-0.29748067320346	0.973764720681443	0.591174194566624	-0.07135444964753	-0.357284515897837	-1.26132673007089	1.12169813464231	-0.77809167203755	0.837516504046045	NA	-0.185132174895841	-0.323602737467825	0.119993834798294	NA	-0.128950688956062	NA	0.515914853661353	NA	NA	NA	NA	NA	NA	NA	NA	NA	NA	NA	NA	NA	NA	NA	0.047412326653089	-0.2254954607488	0.412392692575178	NA	NA	NA
catnap_469575	catnap_469575	NA	NA	NA	0.149023156188932	0.145448630095635	0.289870508392754	-0.284295331502107	0.228149450424061	0.0218348094009027	-0.157018258447445	NA	0.450046425382634	-0.748336788373014	0.173872273937867	NA	-0.340063803739889	-0.0924044766300765	-0.0762678906352398	0.0780803504682949	NA	-0.180793794425666	-0.508335841592627	-0.0398081554610283	NA	-0.156589761057457	0.491363617249417	0.334798949162417	NA	NA	NA	NA	NA	NA	NA	NA	NA	NA	NA	NA	NA	NA	NA	2.99754176237307	2.9224203428753	3.08567495789005	NA	NA	NA
catnap_469576	catnap_469576	NA	NA	NA	NA	0.1465665507775	NA	-0.299259029782328	-0.07545739915097	0.166036155098551	-0.352053102615622	-0.355693962494737	1.13956966719352	0.239020495120742	-0.45417725445278	-0.261769793760405	-0.29202388961837	0.236263534950529	-0.0731345718635941	0.398089176338086	NA	-0.660272759394093	-0.549000580648592	-0.221554577046361	NA	-0.273115086158274	0.51882578405349	0.37217278928009	NA	NA	NA	NA	NA	NA	NA	NA	NA	NA	NA	NA	NA	NA	NA	-1.02906079599939	-0.0467741475357721	-0.014795197245755	NA	NA	NA
catnap_469577	catnap_469577	NA	NA	NA	NA	-0.681767158660395	-1.20443272208979	-0.292686701142065	-0.248072185741452	0.103994300033975	0.0838962153166611	-0.525582691903038	0.788915669287222	0.164157824931582	NA	NA	-0.557746015232616	0.413663879828331	-1.08637503803013	0.691398142796781	NA	-0.483311853794133	-0.410189056577819	-0.033806559744036	NA	1.29839258246824	-0.79640265255775	0.357374884143698	NA	NA	NA	NA	NA	NA	NA	NA	NA	NA	NA	NA	NA	NA	NA	-0.843089634195864	-0.144331315594111	-0.57768692523082	NA	NA	NA
catnap_469603	catnap_469603	NA	NA	NA	-0.316394286132626	-0.841260718401792	-0.763905010307259	0.681741126734813	-0.612552142194298	-0.873711838313705	-0.556224746925186	0.06142059629692	-0.596059841645319	0.288836554246942	0.375435946798594	-1.14279391696007	0.408724598031027	-0.265032990347391	-0.496386445209775	0.536838711419167	NA	-0.0987475845361342	0.993672748620424	0.185724272510076	-0.530629233800601	-0.347963850708044	-0.429870607001013	-0.563788869849892	NA	NA	NA	NA	NA	NA	NA	NA	NA	NA	NA	NA	NA	NA	NA	-0.496786379200676	-0.569964907364616	-0.254858696905929	NA	NA	NA
catnap_469649	catnap_469649	NA	NA	NA	-0.52589859232951	-0.312714903586228	-1.41064326117049	-0.0546625688165127	-0.299218765321012	-0.837356521219274	-0.331133201840561	-0.455139681392917	-0.428803237482727	0.354790872808012	0.268834641817296	-0.435485991376211	-0.284376236659356	0.945926250783134	-0.261148285637124	0.610507260563917	NA	-0.364119251234546	-0.246677144327114	-0.522985637790949	0.168391588609056	-0.389826467463228	-1.23409213168809	0.45225438128923	NA	NA	NA	NA	NA	NA	NA	NA	NA	NA	NA	NA	NA	NA	NA	0.287149699622932	1.11704036693165	1.71283085900281	NA	NA	NA
catnap_469731	catnap_469731	NA	NA	NA	0.27424449739653	-0.553585928836151	-0.386217310422976	-0.659828131858281	-0.47786838884492	1.19716000075525	-0.754588053740196	1.10126140699046	-0.391104967863783	1.5222120803903	0.335085137484964	-0.914267729937902	-0.846640610105926	1.16502305651776	-1.07734250905069	0.587536406415467	NA	0.200289686694158	-0.46476858958727	-0.164063523417023	-0.370012194115026	0.557523511943648	-0.414939540938619	1.91663245659106	NA	NA	NA	NA	NA	NA	NA	NA	NA	NA	NA	NA	NA	NA	NA	-2.03919898644101	-2.12225067229098	-2.12817739934947	NA	NA	NA
catnap_469736	catnap_469736	NA	NA	NA	0.0361624505052364	1.37909870804752	NA	1.38490641647155	1.40551379003785	1.7738678812472	0.499828751519085	NA	-0.342178663501874	-1.59791868209451	-0.275324782507945	1.61405487543996	1.56258732956729	-0.791186050937604	1.80896502276319	-2.358685058991	NA	-0.2182073077342	1.06931119446999	0.0926852548846363	0.527370994258223	-0.0245687180748545	1.26619290495906	-0.0587131264064791	NA	NA	NA	NA	NA	NA	NA	NA	NA	NA	NA	NA	NA	NA	NA	0.887340321252795	2.00034632562581	0.258636298109702	NA	NA	NA
catnap_469756	catnap_469756	NA	NA	NA	-0.467969000322305	-1.12644681050185	-1.40889610109999	-0.534777112832814	-0.819255945205534	-0.72717342430459	-1.01798487679291	0.566179678810814	-0.665038377543449	1.52630713182777	0.78374004172671	NA	-1.34825642994563	2.36326031402023	-2.17237606107354	1.35668073081252	NA	-0.272846874796855	-0.616085732351188	-0.401963544054287	NA	2.40331857556821	-1.11567581160419	NA	NA	NA	NA	NA	NA	NA	NA	NA	NA	NA	NA	NA	NA	NA	NA	-0.752887473749277	NA	-0.19352911358386	NA	NA	NA
catnap_469765	catnap_469765	NA	NA	NA	0.480953939309785	0.227151854309186	-0.19846377506497	-0.050028096299803	-0.0923542627140603	-0.190600748374557	-0.265137029395718	NA	-0.751133263736473	0.212147655822571	-0.05052994403674	0.0372227165349067	-0.0942384708926691	0.357617693496304	0.328653735102065	0.0964790794316531	NA	0.843452239468361	0.91186157134179	1.26751633789067	NA	-0.064077648811093	0.468875590691773	-0.217456120547706	NA	NA	NA	NA	NA	NA	NA	NA	NA	NA	NA	NA	NA	NA	NA	2.19090065459226	0.027079137506888	1.07317523722413	NA	NA	NA
catnap_469788	catnap_469788	NA	NA	NA	0.16176988009914	-0.858742641777653	-1.24832988611464	-0.497638253821227	-0.497652777325023	-0.981006964817735	-1.13151171564086	NA	0.760681072810305	0.707944365674108	0.610390229700405	NA	-0.909499881149745	1.01890641621463	-1.44647996432145	1.23055028698491	NA	-0.619469401877737	-1.34026668682106	-0.0393776804643337	NA	0.110190367984021	-0.759580943369915	NA	NA	NA	NA	NA	NA	NA	NA	NA	NA	NA	NA	NA	NA	NA	NA	-1.43204500783116	0.669135326525366	0.138473558894732	NA	NA	NA
catnap_469790	catnap_469790	NA	NA	NA	0.124230142148363	-0.70106310763899	NA	-0.461829523568849	-0.327619143173615	-0.479073925070011	-0.507415193757687	0.990771095921002	-0.395019154889344	0.831513633623462	-0.618010640334955	NA	-0.393792393578602	0.742209588927897	-0.663504748069983	0.0152947664219212	NA	0.971178401437825	0.625148371895373	0.572266175873203	-0.127120408716257	-0.570358387299129	0.533196195936157	3.03899315655214	NA	NA	NA	NA	NA	NA	NA	NA	NA	NA	NA	NA	NA	NA	NA	0.407137939369165	0.135267159929382	0.112439490046941	NA	NA	NA
catnap_469829	catnap_469829	NA	NA	NA	0.402628808468069	0.520462330698371	NA	0.345964570525088	0.327882429059826	0.27623939271004	0.939942209879377	-0.886548021400372	1.07503585302525	-0.588139267830489	-0.234419691412987	0.207909913730841	0.0550390924337757	-0.860462273707798	0.254626508497656	-0.240181083175141	NA	-0.701220187538305	-0.627481155129472	-0.182000696033176	0.0845855688214052	0.272415816799341	1.52174219302434	-0.560492356508809	NA	NA	NA	NA	NA	NA	NA	NA	NA	NA	NA	NA	NA	NA	NA	-0.974774894447769	0.222289824671379	0.0865543097594027	NA	NA	NA
catnap_469847	catnap_469847	NA	NA	NA	0.557006394905236	0.113457245610561	0.940148578183723	2.59019214294771	0.290367822723514	3.15956695523998	1.64106287226164	NA	-0.560599024621981	-0.521648189846183	-0.445891346600881	-0.871802623068755	0.889944646564499	-0.0719954804781076	-0.247962603840822	-0.447588653000115	NA	-0.217029506281439	-0.696026096521932	-0.127000419102701	-1.49774033484211	0.906630955205247	0.216825342474435	0.835647997512363	NA	NA	NA	NA	NA	NA	NA	NA	NA	NA	NA	NA	NA	NA	NA	-0.249193254757616	-1.83103391950898	-0.811222220328178	NA	NA	NA
catnap_469955	catnap_469955	NA	NA	NA	0.820277537600103	-0.845391912429036	0.948444449816183	-0.425473781919842	-0.158441763227494	-0.989152508730905	0.168822586392212	-0.261698865426864	0.38677825852931	0.645716014903412	0.206251700510352	-0.234295519708797	0.311446865664696	-0.136630346080626	-0.232750751531253	-0.30299131331508	NA	1.82162025547179	0.737430169745474	1.04085544659699	NA	-0.0562038284875795	-0.433788422688637	0.172346946874259	NA	NA	NA	NA	NA	NA	NA	NA	NA	NA	NA	NA	NA	NA	NA	0.0567264493741204	-1.15076075328904	-1.24090196648858	NA	NA	NA
catnap_469974	catnap_469974	NA	NA	NA	-1.40311629619845	-0.574054481851111	NA	-0.0386419481782438	-0.500516942632845	-0.553884462223234	-0.696444416949299	0.441448634817227	-0.482634141812509	0.934583036759942	0.786606644552775	NA	-1.00451142287524	1.04338666183688	-1.2855231108685	1.24882184700851	NA	-0.39110030895578	-0.494941706374673	-1.56301862189492	NA	1.16716606655705	-0.885625047798684	0.447262989802893	NA	NA	NA	NA	NA	NA	NA	NA	NA	NA	NA	NA	NA	NA	NA	0.0348542750994797	-0.836446962524978	-0.521675426747674	NA	NA	NA
catnap_469981	catnap_469981	NA	NA	NA	0.838721255807584	0.520817607073232	0.813336441777753	-0.00955606910928645	0.236909187186558	0.2777965644353	0.330751516067106	NA	1.2412206763829	-0.878311188286266	-0.371856928048564	0.104185625489014	-0.186305078523184	-0.485285720196875	0.23993730001192	-0.514663786128492	NA	-0.236522275261068	0.00966019956939223	0.104565313773471	NA	0.0988975765306103	-0.284133241276712	-0.227755753995939	NA	NA	NA	NA	NA	NA	NA	NA	NA	NA	NA	NA	NA	NA	NA	-0.132209308638126	-0.235691327876888	-0.190343242788616	NA	NA	NA
catnap_470008	catnap_470008	NA	NA	NA	0.138219224721434	-1.34406704512864	-0.930319291265638	2.84424933177684	-0.782366561895486	-1.00630560881825	-0.177947621779022	-0.013466252930607	-0.700807688995728	0.98317022415503	0.188633134005564	-1.03736785356731	0.294129081428388	-0.385472130222165	-0.442463914521714	0.224173362472566	NA	0.173235182760294	2.60854824509201	1.0708995091505	0.373788796357442	0.230008177775893	1.06146621809904	-0.778759351696474	NA	NA	NA	NA	NA	NA	NA	NA	NA	NA	NA	NA	NA	NA	NA	1.13538373365471	0.461494669494265	0.485848365445821	NA	NA	NA
catnap_470021	catnap_470021	NA	NA	NA	-0.643063952287388	-0.366790404196562	-0.310747801332546	-0.41603365508675	-0.376826639400426	0.0517170508203185	-0.602873550968945	0.391700858658441	0.175147179422615	1.04188156366695	0.530735478630715	NA	-0.210693243946483	1.05658426270638	-0.549120548758912	0.547958837482406	NA	-0.440591029811314	-0.69611106019526	-0.413789711804692	NA	0.176365413489181	-0.448530043879	NA	NA	NA	NA	NA	NA	NA	NA	NA	NA	NA	NA	NA	NA	NA	NA	-1.49379372153252	NA	-1.25942038384922	NA	NA	NA
catnap_470035	catnap_470035	NA	NA	NA	0.0205434617608624	0.87069442334377	NA	0.489742870430892	-0.173219703394789	-0.028481409060935	0.85257894313816	0.976625143659992	-1.19388715608753	0.960851714578495	-0.152718824765081	1.69148884561874	1.26815263397658	-0.791302477855773	1.49363824272177	-0.480807712124161	NA	0.0474567002234193	0.5081946168493	0.0503987632431536	NA	-0.376791970941882	1.22063404531906	-0.630069719550955	NA	NA	NA	NA	NA	NA	NA	NA	NA	NA	NA	NA	NA	NA	NA	-0.684444357076443	-0.914645109958781	-0.903148633219802	NA	NA	NA
catnap_470077	catnap_470077	NA	NA	NA	0.882816843451024	-0.422690395167021	0.852517446825785	-0.255281772756067	0.330451681917314	0.871742241579642	0.224931621292459	0.170478382209631	0.939196754556441	-0.016690438733074	0.118621437378356	-0.342277173561234	-0.149710910752731	-0.302220243646538	-0.132241507772739	-0.0907413954145397	NA	-0.229734219126912	0.0998318807600088	0.207037851859262	NA	0.0803898282246397	0.603754764389371	-0.0936950304327781	NA	NA	NA	NA	NA	NA	NA	NA	NA	NA	NA	NA	NA	NA	NA	0.0762896299340034	-0.759249070251661	-0.405303114024101	NA	NA	NA
catnap_470080	catnap_470080	NA	NA	NA	1.13696953166645	-0.571288904210419	0.954694442894388	-0.353224493104449	0.00233903876155281	4.19314717668867	1.20092842343917	0.102624947159187	-0.0985082012997413	0.553306361842527	-0.170200210599731	-1.504387772941	-0.547401889290899	0.868766398960008	-0.644582843015475	0.371132652755476	NA	0.0464081436460639	0.668978550081142	-0.128531254822777	-0.17355520598411	1.25203396646254	0.763619327283756	2.68928893949003	NA	NA	NA	NA	NA	NA	NA	NA	NA	NA	NA	NA	NA	NA	NA	-0.637401105146179	-1.06075498849825	-0.588192074778241	NA	NA	NA
catnap_470101	catnap_470101	NA	NA	NA	-0.15392126898868	-0.270245285384857	0.384745190790081	0.364605798465637	0.0374859359746446	0.233929499793632	1.15062565828254	-1.66285366899364	1.09622599013776	-2.11417487027007	-0.097258395944051	0.258858003084974	-0.0292014865581723	-1.81830613695302	0.341366552837899	-0.733773664176064	NA	0.535468443611659	-0.0625691610182822	-0.0879268514517752	0.266284580442759	-0.46494077599324	-0.593022212194161	-1.20597189611149	NA	NA	NA	NA	NA	NA	NA	NA	NA	NA	NA	NA	NA	NA	NA	-0.949790252989431	0.26147990075274	1.62255253440008	NA	NA	NA
catnap_470150	catnap_470150	NA	NA	NA	0.249218958067767	-0.134634545580308	NA	-0.124563942161796	0.0619774256551074	1.50536605468223	0.603649656085418	0.0012552995036088	0.242722503571301	0.663931941055492	-0.690347276117345	-0.896976213600363	-1.43009090135687	1.07377212269837	-1.14221496739054	0.849551221791724	NA	-0.339010276317296	-0.672460769118365	-0.0377765434287333	NA	0.770481917755036	-0.47388785621313	0.162700542200943	NA	NA	NA	NA	NA	NA	NA	NA	NA	NA	NA	NA	NA	NA	NA	-0.569731164080257	0.168696058832892	0.849489864759151	NA	NA	NA
catnap_470162	catnap_470162	NA	NA	NA	NA	0.607964141260969	NA	-0.274502661732416	0.116301923035797	0.7467107395998	0.105679851787073	-0.841268289035146	0.300900139756078	-0.490897322566648	-1.03708964520391	0.132700180561215	-0.176435814234321	-0.552379957825932	0.568585062344938	-0.312909578284347	NA	0.447025170800206	0.367303095093118	-0.00638782182145466	NA	-0.55442816083707	0.548766417045097	0.0484374241157787	NA	NA	NA	NA	NA	NA	NA	NA	NA	NA	NA	NA	NA	NA	NA	0.809663918066896	0.0672023721891675	0.89875961030884	NA	NA	NA
catnap_470167	catnap_470167	NA	NA	NA	0.178139236697597	0.170620500778586	-0.279978317972143	1.17316459167766	0.123856932589943	-0.628287715887127	1.5447639726437	NA	0.808997528734147	-1.02522959630768	-0.273454977870383	0.2486624167006	-0.250582790188742	-0.69854105147297	0.210163843630901	-0.68801943342227	NA	-0.528248320965643	-0.322127533077764	0.12131415542897	NA	0.472159153927504	0.00105237135441999	-0.595819548475186	NA	NA	NA	NA	NA	NA	NA	NA	NA	NA	NA	NA	NA	NA	NA	0.834484253221833	1.43531877188748	1.06714328821966	NA	NA	NA
catnap_470249	catnap_470249	NA	NA	NA	0.0618131126135597	1.25436940439093	NA	-0.437932811858996	-0.368357256426403	-0.675360103699004	-0.619658791009252	-0.713658397132853	-0.628469667427935	0.464711202603195	-0.157438565735714	NA	-0.257941947726632	1.64692488236189	0.396500587494397	0.618346287150573	NA	-0.47122827969924	-0.430254370745151	-0.139925004646867	NA	0.534475518144946	0.167642078652681	NA	NA	NA	NA	NA	NA	NA	NA	NA	NA	NA	NA	NA	NA	NA	NA	0.576516795251296	0.684063100116023	0.66174414679177	NA	NA	NA
catnap_470262	catnap_470262	NA	NA	NA	-0.276531710759297	0.555806412052316	NA	2.41445358838333	0.261367781942103	-0.361201622782472	0.738517777810291	NA	-0.0716774029131654	-1.32590492396286	-0.226629178557294	0.893133453795698	1.34716796186873	-0.981014890379319	1.26838251109999	-1.58289741228342	NA	-0.165184289860315	0.85506166217949	-0.128295806247278	NA	0.0592294341585439	NA	-0.099020047827812	NA	NA	NA	NA	NA	NA	NA	NA	NA	NA	NA	NA	NA	NA	NA	0.362448886116603	1.33178121230553	0.0425155427539608	NA	NA	NA
catnap_470270	catnap_470270	NA	NA	NA	0.679043418740245	-0.399559177219609	-0.498598714688352	-0.484553276639538	-0.199365213413599	-0.499892812181681	0.0993969792122923	-0.822410883006764	0.859482933451751	-0.00400007462522687	0.0220657639352977	0.113427887143338	-0.813756404769124	-0.0589324946891847	-0.656703995144982	0.108829379414935	NA	-0.133745690947617	0.284680927953607	-0.228142695322106	-0.719222853314443	0.507625104766035	-0.523713650321251	0.0290110389010047	NA	NA	NA	NA	NA	NA	NA	NA	NA	NA	NA	NA	NA	NA	NA	0.448929501893094	0.620442456004346	-0.0568775821932522	NA	NA	NA
catnap_470338	catnap_470338	NA	NA	NA	-1.04641460880082	0.456532349162795	NA	-0.172342163540932	0.258977875160591	0.600040612710508	0.165168870982312	NA	1.51517044429138	-1.0240512344188	0.273753697221764	0.304778150000921	0.119323213721793	-0.502376325439433	0.252126793247199	-0.0178692172423903	NA	-0.515607906836252	-0.381581513173098	0.0227866304175083	NA	-0.173128698643418	0.635528786460485	-0.240883616536437	NA	NA	NA	NA	NA	NA	NA	NA	NA	NA	NA	NA	NA	NA	NA	-0.777761452525679	-0.396532888029511	-0.699185685521569	NA	NA	NA
catnap_470364	catnap_470364	NA	NA	NA	0.404537365241118	-0.244064366871115	0.230900234822554	-0.425478776475248	-0.0752255609070867	0.490600860761689	-0.146063631033011	-0.605794983017954	0.608574007918732	0.315639351826083	-1.33902196678966	-0.0747194214711352	-0.431086041997133	0.635069291780765	-0.70710050562785	0.165356550640039	NA	-0.304013356873609	-0.436698746198198	0.126302032406369	NA	0.647355989105832	NA	-0.105487483345123	NA	NA	NA	NA	NA	NA	NA	NA	NA	NA	NA	NA	NA	NA	NA	-1.02824095160144	-0.685221510469234	-1.03731797832015	NA	NA	NA
catnap_470377	catnap_470377	NA	NA	NA	1.15248916494326	-1.69704425466619	1.64619798930482	-0.463649357325085	0.854750271771569	-0.734098178799612	0.700811597969872	NA	-0.107325442141879	-2.29044943187189	0.323706814306797	-0.603073531105435	0.0738122521925217	-0.613906956424049	-0.140068972789046	-2.10250922923017	NA	-0.177389723645854	-0.190300073167647	-0.135931514022975	-2.64474816985344	-0.628965346166708	2.19904076162031	0.00674479755167566	NA	NA	NA	NA	NA	NA	NA	NA	NA	NA	NA	NA	NA	NA	NA	1.06130931582908	0.777071508430147	1.21504484247271	NA	NA	NA
catnap_470395	catnap_470395	NA	NA	NA	0.0186656454400858	0.508214257039296	-0.245570149073552	0.684684906120626	-0.209077541560479	-0.860208358122248	-0.215696490042363	0.561307256614092	-1.06756798392735	0.37437336637564	-0.069267668799631	0.79876657492355	0.419167892203011	-0.998907699761045	1.29411090615793	-2.01635689151426	NA	-0.149686759014952	2.121199576934	0.409630923571008	NA	-0.565437392018842	-0.745519430641288	-0.293546734258556	NA	NA	NA	NA	NA	NA	NA	NA	NA	NA	NA	NA	NA	NA	NA	1.48077850282965	0.189993950431595	0.991608578835963	NA	NA	NA
catnap_470401	catnap_470401	NA	NA	NA	-0.798146309437122	-0.455788608996865	0.980021155512837	0.471436931119928	0.171325261467104	-0.83902469680147	0.704521740669534	-1.18924469774842	-0.451951992797316	-1.2966099742327	0.173672575738794	-0.571875420147716	0.155087360763442	-1.0344480273395	0.302390543777777	-1.00066650894327	NA	0.298752239013832	0.452978430397113	0.745280168892933	-0.23944560696077	-0.580741601597673	-0.218512756122884	-0.966340033113696	NA	NA	NA	NA	NA	NA	NA	NA	NA	NA	NA	NA	NA	NA	NA	0.862285550417965	0.882219905882314	2.64612087318522	NA	NA	NA
catnap_470403	catnap_470403	NA	NA	NA	-0.0315016994199778	-0.0410064579930983	NA	0.0496759532765678	0.194038588877771	-0.027419860745356	0.216320222724207	NA	0.513496485473312	-1.28565516347906	NA	0.238395244533174	0.769325345803153	-1.19888358738029	0.538694019512237	-0.827465267889926	NA	0.939927557486271	1.05894821186049	0.141206359998273	NA	-0.23129148614329	-0.058712387209077	-1.03880132775139	NA	NA	NA	NA	NA	NA	NA	NA	NA	NA	NA	NA	NA	NA	NA	0.0756328883979506	-0.596132099701502	-0.905852300554267	NA	NA	NA
catnap_470443	catnap_470443	NA	NA	NA	-0.534342969119783	-0.495408573615676	-0.803881046597094	-0.503836219621772	-0.477442815527393	-0.97929012908324	-1.15731554747573	0.460878326665239	-0.304386203363744	1.09064363397448	0.572105503093645	NA	-0.221357289329598	0.986327350235151	-0.836144724795758	0.542809519368104	NA	-0.125245089237325	-0.634620900155655	-0.081611632293277	NA	-0.203037006614124	-0.867948117658155	0.564695467043863	NA	NA	NA	NA	NA	NA	NA	NA	NA	NA	NA	NA	NA	NA	NA	-1.10633425359924	NA	-1.4270675557695	NA	NA	NA
catnap_470464	catnap_470464	NA	NA	NA	0.00334643496438478	0.209381674105978	NA	-0.388366244529709	-0.209575327224008	-0.663514172815647	-0.768046648418573	NA	1.07139111825055	-0.112320811051614	NA	NA	-0.190127980327571	0.279504938155744	0.0500749248222304	0.366763729474304	NA	-0.320613443025115	-0.188886460062523	-0.0805291553756903	NA	-0.271696393983204	-0.448703861372119	NA	NA	NA	NA	NA	NA	NA	NA	NA	NA	NA	NA	NA	NA	NA	NA	-0.251403825619408	-0.0264814729692633	0.0612735626497131	NA	NA	NA
catnap_470465	catnap_470465	NA	NA	NA	0.744749531285161	-0.376546234292627	0.581786113947928	-0.112044022550363	0.362924075473422	-0.244762215817158	-0.168414327398376	NA	0.216115815267396	-1.58051434482428	0.00797669949426565	-0.0366394170460773	0.272784082782696	-0.710861389222827	0.227994911232815	-0.216189033808277	NA	0.0489447506102127	0.493401063532384	0.919368052495577	NA	-0.423094950484131	-0.47329783131907	-0.397580674116392	NA	NA	NA	NA	NA	NA	NA	NA	NA	NA	NA	NA	NA	NA	NA	0.578532675212037	0.0324356342727723	0.66971030011255	NA	NA	NA
catnap_470467	catnap_470467	NA	NA	NA	0.301165102796315	1.04330864095316	2.90222047095966	-0.36204252138858	1.08723280997442	-0.492127168187017	0.821550650775598	-1.29993894119988	0.365073958857261	-2.07237120519564	-0.110788145622333	0.109193428060715	1.57689440003994	-2.10098894394339	1.10340579268397	-1.26908642675933	NA	-0.420620940819144	-0.446478146016323	-0.367594243495557	-0.143317889944337	-0.375281118035538	0.590693598554783	-0.977997375658493	NA	NA	NA	NA	NA	NA	NA	NA	NA	NA	NA	NA	NA	NA	NA	-1.56295477993434	-1.79967555914616	-1.62249652215812	NA	NA	NA
catnap_470493	catnap_470493	NA	NA	NA	0.0578935515316988	0.12497481645443	-0.594033206165584	-0.329249586683327	-0.389403088311957	-0.954049646559983	-0.412709289154438	-1.37793751139844	1.4872020864666	-1.0553082285573	0.0530160157294255	-0.242992082499134	-0.560485637644104	-0.446358628226929	0.0154864109282312	0.384816447086158	NA	-0.270938358664404	-0.6256725302769	0.0835063806871123	-0.15009033382408	-0.237167709069525	0.386061545510696	0.395643407235641	NA	NA	NA	NA	NA	NA	NA	NA	NA	NA	NA	NA	NA	NA	NA	0.697008775118138	0.847549628007719	1.38839867453468	NA	NA	NA
catnap_470560	catnap_470560	NA	NA	NA	0.476848742619203	0.168346277397283	0.958103446303607	0.24471787208177	0.221438231084719	-0.594009264941574	0.514004768477172	NA	-0.195678000183154	-0.0747462216100066	-0.104236283517292	0.235265594159155	0.516574034108542	-0.905621006413493	0.449102692301146	-0.237912677159528	NA	-0.281960722891896	-0.029117312651616	0.0639927933467907	0.471213375331011	-0.380987981934275	-0.45836017061693	-0.786584396284233	NA	NA	NA	NA	NA	NA	NA	NA	NA	NA	NA	NA	NA	NA	NA	0.697485157561965	0.137931640408691	-0.0503968596737371	NA	NA	NA
catnap_470566	catnap_470566	NA	NA	NA	NA	NA	NA	0.848001473194875	1.45600246854846	-0.0138368264410829	0.0114427229955834	NA	0.593195060805658	-1.00851817928313	NA	NA	-0.15838449705043	-0.622770520501155	NA	-0.672346431632911	NA	0.17924044424543	NA	0.172292243752216	NA	-0.0832280068850727	0.383211082983136	-0.656185410326195	NA	NA	NA	NA	NA	NA	NA	NA	NA	NA	NA	NA	NA	NA	NA	1.03862574635816	0.113095307392382	0.057098443907277	NA	NA	NA
catnap_470571	catnap_470571	NA	NA	NA	-0.284810888648375	1.91611279305563	NA	-0.223229049394124	0.0511324537505145	-0.417750460416054	-0.354970369475953	0.30202434975947	0.871436474557449	-0.664218427379022	-0.27724331813108	0.928045927626926	0.141352397498957	-0.551850944687475	0.994341199932834	-0.204828655523653	NA	-0.396728411714615	-0.387540943813961	0.0761264222625903	0.135271073886017	-0.185715491880766	-0.342054664013955	-0.176295243826821	NA	NA	NA	NA	NA	NA	NA	NA	NA	NA	NA	NA	NA	NA	NA	-0.995607618671699	-0.182168133306629	-0.53268422818009	NA	NA	NA
catnap_470578	catnap_470578	NA	NA	NA	-0.0726101485221446	-1.80950312592034	-0.840123755140745	-0.673121794031584	-0.490633109091158	-0.986782501629493	-1.08785139797682	-0.317437399520945	-2.00134701565713	1.59667169535614	0.613740120909375	NA	-0.397504154425467	2.38440816849294	-1.54839676515995	0.708557634503559	NA	-0.16809332535305	-0.6430344582768	-0.646140809155411	-0.123742612660441	0.417272742062421	-1.34410231870962	NA	NA	NA	NA	NA	NA	NA	NA	NA	NA	NA	NA	NA	NA	NA	NA	-1.06742606024055	0.650028685907997	0.126151820051551	NA	NA	NA
catnap_470582	catnap_470582	NA	NA	NA	NA	0.830868377484393	NA	-0.4215876133671	-0.223008794666478	-0.405583800444154	-0.60608686517443	0.0177155167877665	0.449945314343818	0.686795489903024	-0.362250376821523	NA	-0.196442985769532	0.750751967345362	0.254667982937021	0.554862360980985	NA	-0.545216487855177	-0.2949861844255	0.053689453038139	NA	-0.03839918590586	NA	NA	NA	NA	NA	NA	NA	NA	NA	NA	NA	NA	NA	NA	NA	NA	NA	-0.0882000308267215	NA	-0.530743243662329	NA	NA	NA
catnap_470655	catnap_470655	NA	NA	NA	-0.892212611914594	1.35769840880822	0.412361544419584	-0.116378223857205	-0.0887504595988035	0.321833691150438	-0.124479839830759	NA	-0.0465583255004037	-0.175127909987148	-0.0967711349337895	0.236695236564278	-0.0846721810170324	0.10063763549777	0.704203711974031	0.101530183883723	NA	0.144041682978818	-0.215083728569821	-0.0993048776433056	NA	0.111884702465922	-0.438856100823935	-0.149593984246363	NA	NA	NA	NA	NA	NA	NA	NA	NA	NA	NA	NA	NA	NA	NA	0.617230635619532	-0.37863403945617	0.0399183092658809	NA	NA	NA
catnap_470669	catnap_470669	NA	NA	NA	-0.0559698354323562	0.915352349560753	NA	0.237809028711545	0.589078186438464	1.23376596777207	0.298343991621653	NA	-1.16038981165319	0.134495206345051	0.0963869760170395	0.0262811199930514	0.496368774582875	1.03868134019672	0.684268881198668	-0.0496720559168836	NA	0.567062420573539	0.31593573534383	-0.10271698329083	NA	-0.0500940458869805	0.681108335115169	0.5102253447521	NA	NA	NA	NA	NA	NA	NA	NA	NA	NA	NA	NA	NA	NA	NA	0.14889828401421	-0.190422048647078	-0.154808014160439	NA	NA	NA
catnap_470672	catnap_470672	NA	NA	NA	0.162134203978173	-0.78351869603352	-0.468795920713358	-0.390882613964532	-0.298202915448466	-0.31551174114569	-0.76251504383815	0.146171613895874	-0.159002706429949	0.637853034177226	0.521174741500595	NA	-0.316273910058797	0.891969111382524	-1.00444150308895	0.620549159426916	NA	-0.414449598851148	-0.19129419118633	-0.051708925568228	NA	0.309224968757468	-0.664851502939158	NA	NA	NA	NA	NA	NA	NA	NA	NA	NA	NA	NA	NA	NA	NA	NA	-0.747098562008973	NA	-0.886580243284389	NA	NA	NA
catnap_470685	catnap_470685	NA	NA	NA	-0.160782697054992	1.79803567237869	NA	0.87321975026166	0.48678669568867	-0.189533463773744	1.72338331596629	-1.15230490807604	0.48847719414147	-1.29875513066635	-0.647125257565955	1.14600951085808	0.0669051789943641	-0.829751000631462	1.29627074183037	-0.8001116510656	NA	-0.48739290834063	-0.50093651585819	0.161197698722025	-0.29206794256915	0.405667538212154	NA	-0.305608124947027	NA	NA	NA	NA	NA	NA	NA	NA	NA	NA	NA	NA	NA	NA	NA	-0.0563888141503872	0.19056276438582	0.0107671476341552	NA	NA	NA
catnap_470729	catnap_470729	NA	NA	NA	-0.0746580237147473	-0.170309836208894	NA	-0.172570571884038	-0.471174333802979	-0.091711377129128	0.920332093658243	-0.473804854100643	-0.266545951054884	0.205607348871726	0.00082191603490774	0.127574251616192	-0.126029826121097	0.104727809368744	-0.0366017782174207	0.108479356360318	NA	0.113788366821438	-0.072888544978157	-0.33380171966512	NA	-0.148936498830798	-0.0480758046841905	-0.0218971759568143	NA	NA	NA	NA	NA	NA	NA	NA	NA	NA	NA	NA	NA	NA	NA	-0.313021358972974	-0.567308105953993	0.104932597100977	NA	NA	NA
catnap_470752	catnap_470752	NA	NA	NA	0.755509299544225	-0.965166552324556	0.300629252225712	-0.0978113938820785	-0.226936468126287	0.487795605721462	0.811810132940486	0.389715174770629	-1.17452046094839	0.69335060757271	0.00493665879669857	0.0317730115837074	0.365179007977114	-0.097198844020024	-0.579742536154767	0.273947501091698	NA	-0.334935598437866	-0.0681159554836245	-0.283347909589269	0.315106204978507	1.01292377375018	0.168146167030079	0.10902272693789	NA	NA	NA	NA	NA	NA	NA	NA	NA	NA	NA	NA	NA	NA	NA	-0.919407899331444	NA	-0.741087439091983	NA	NA	NA
catnap_470813	catnap_470813	NA	NA	NA	-0.660039119675114	0.47274111326956	NA	-0.156364524743174	-0.279176903389562	0.091968331421107	-0.0451779998934957	NA	1.34543835012549	-0.555454709817328	0.133147131201879	-0.0666428771469331	-0.189388750766643	-0.0939977737076441	-0.0561522353730251	0.103887750703588	NA	0.896723303241283	-0.11796116854337	0.211935472826735	NA	0.122472215689939	-0.0222955611103512	-0.0401493919118377	NA	NA	NA	NA	NA	NA	NA	NA	NA	NA	NA	NA	NA	NA	NA	-0.545913883182918	-0.0389243911177065	0.240333861796998	NA	NA	NA
catnap_470818	catnap_470818	NA	NA	NA	-0.669937836879954	-0.0949105425501387	NA	0.223428135257053	-0.443622989480704	-0.68684957665016	-0.066548867427989	NA	-0.0633049762231096	0.149506860911401	0.34787312263642	-0.343318251020287	0.0252952647737467	0.109031292677321	-0.401148622984617	0.697035189456258	NA	-0.132540688064233	-0.465853985135333	-0.127297926598554	NA	0.820592255307112	-0.402874267742779	NA	NA	NA	NA	NA	NA	NA	NA	NA	NA	NA	NA	NA	NA	NA	NA	-0.216329700624272	-0.283887152533605	-0.23549517244243	NA	NA	NA
catnap_470843	catnap_470843	NA	NA	NA	-0.430449836030844	-1.51881269427753	-1.23849261535979	-0.29798435380538	-0.253137755033615	0.54437535786984	-0.524118107443845	0.697777761285415	-1.83887454502806	1.30039443641345	0.785565860872855	NA	-0.591823245593858	1.84160885034698	-1.83770935471364	0.849015448902262	NA	-0.495949489729271	-0.965695395413881	-1.37024287131722	NA	1.01514987079809	-0.860092473453085	1.97865421976138	NA	NA	NA	NA	NA	NA	NA	NA	NA	NA	NA	NA	NA	NA	NA	-1.26139582173729	0.851059678363388	-0.713522420513747	NA	NA	NA
catnap_470851	catnap_470851	NA	NA	NA	-0.761472494866687	1.41466998884681	NA	0.0242750830980405	-0.0157921540761781	0.251863396455501	0.566746896860678	-0.454140917301095	-0.747246034930229	0.282883245576604	-0.324121855336664	0.06112252334463	-0.0511543580570513	0.717782357694311	0.701750246690135	0.406788566997519	NA	-0.413810909940529	-0.439135861637715	0.0467779236122233	NA	0.327206042326938	NA	0.207409903553596	NA	NA	NA	NA	NA	NA	NA	NA	NA	NA	NA	NA	NA	NA	NA	-0.0184483336985066	0.346697627561509	1.2502290846796	NA	NA	NA
catnap_470854	catnap_470854	NA	NA	NA	NA	0.529437037095647	NA	-0.39957895148728	-0.09898559686804	-0.258044360538893	0.365675154115262	NA	-0.918508928845601	0.075840688747971	-0.313233394750065	0.515135590393019	1.08565057519975	-0.416280826075224	0.963787101128706	-0.308465779700163	NA	-0.343008888518912	0.352916297987908	0.0646394020375963	NA	-0.432118647818789	NA	-0.0855232693544333	NA	NA	NA	NA	NA	NA	NA	NA	NA	NA	NA	NA	NA	NA	NA	0.219731317318841	0.315657374280273	-0.0183217754704298	NA	NA	NA
catnap_470939	catnap_470939	NA	NA	NA	NA	-0.991573348764103	0.16743039538265	-0.012984301485923	-0.384239767221682	-0.213312588924846	0.164940540350217	-0.876361941609685	0.942843635236342	-0.471274758804155	-0.34296081549863	-0.157824179332076	-0.531959390754082	-0.158185291753509	-0.676606231662766	0.261697940017381	NA	-0.27785881659216	-0.375346388361294	0.0718538273032183	NA	0.114745164705121	NA	-0.102483443002974	NA	NA	NA	NA	NA	NA	NA	NA	NA	NA	NA	NA	NA	NA	NA	0.148763852883261	0.210378633881136	0.120153871342012	NA	NA	NA
catnap_470951	catnap_470951	NA	NA	NA	-0.126300912431987	-0.0321568212990878	-0.288502245935378	-0.200747222221926	-0.476819357054625	-0.805122490638563	-0.169475807677636	-1.28426667878289	1.3126628793856	-0.371222396963149	0.29492755121182	-0.511368479505002	-0.742921992423982	-0.150383857242424	-0.340645080287803	-0.293483179386416	NA	-0.165409788068764	-0.385784734195614	-0.131529707573673	-0.443628843453564	-0.07446683503279	0.626888222404404	0.0658249104719313	NA	NA	NA	NA	NA	NA	NA	NA	NA	NA	NA	NA	NA	NA	NA	1.0499108336067	-0.138011594814216	-0.176776219505524	NA	NA	NA
catnap_470956	catnap_470956	NA	NA	NA	-0.946045893998385	0.717177845189151	NA	-0.290343825324278	0.0462012972202457	-0.303432590721344	0.15555003406628	0.104051456668717	-1.67706949908481	0.616398814946245	0.211910202669219	1.07492371262201	1.2438265076255	-0.9647704860606	1.56319059373091	-0.913605547588122	NA	1.70480035072498	1.74465152810132	0.568143611999015	NA	-0.932431248176014	0.413246709450254	-0.430240317210728	NA	NA	NA	NA	NA	NA	NA	NA	NA	NA	NA	NA	NA	NA	NA	1.96249459945143	-0.0842154843729851	0.0540787592474304	NA	NA	NA
catnap_470994	catnap_470994	NA	NA	NA	0.858397024999844	-0.426865602273517	0.475478473641252	0.549173423141099	0.20363466070985	0.206266754438283	0.198030689609437	NA	-0.0840929440902127	-0.82398490737305	-0.0703388634714235	-0.0327263106038035	0.29737002035556	-0.549900352487627	-0.0113212149437414	-0.274968797918037	NA	0.00302534018587467	0.10930250811411	0.0222909325407723	NA	-0.593053554172492	-0.0131872597713047	-0.667022638827564	NA	NA	NA	NA	NA	NA	NA	NA	NA	NA	NA	NA	NA	NA	NA	-0.425028389982522	0.61558455350936	0.490707280350199	NA	NA	NA
catnap_471024	catnap_471024	NA	NA	NA	-0.436257382819163	0.10127462202521	NA	0.190613240172844	0.709829873478541	1.12328845856523	-0.224734113116109	NA	0.168920513915255	-0.400637965093506	0.134061814645715	NA	0.198366185988854	0.0336228142043645	0.144082623063322	0.130464811432665	NA	-0.469181315549098	-0.297017309772538	-0.200868061883353	NA	0.187548918559156	-0.684803363011352	-0.14665337379507	NA	NA	NA	NA	NA	NA	NA	NA	NA	NA	NA	NA	NA	NA	NA	-0.417978817487394	-0.657851372611302	-0.49390402140579	NA	NA	NA
catnap_471139	catnap_471139	NA	NA	NA	0.0923640003202684	-0.62619392383205	-0.381316702798728	-0.0914417253480932	0.558413696699586	0.107503554889956	-0.611254103534883	NA	-0.0680812391077177	0.0420145622575482	0.302204564399237	NA	-0.107556907372029	-0.160641952474777	-0.53936329802692	0.0932901212239524	NA	-0.413548361793352	-0.290075448952066	-0.565777834262067	-0.0563299171172526	0.333394600804297	-0.332684252931244	0.116484374372657	NA	NA	NA	NA	NA	NA	NA	NA	NA	NA	NA	NA	NA	NA	NA	-0.287423168162575	-0.389295419981823	-0.644235446465875	NA	NA	NA
catnap_471149	catnap_471149	NA	NA	NA	-0.611551207762979	-0.439684088839947	-0.421189203606792	-0.606249857755544	-0.313340304304125	1.36047192449519	-0.0216734055737007	-0.0851389068327995	-1.47924363426777	0.995719612226554	0.168344726856022	-0.884971362705304	-0.459209922114777	1.78022047490231	-0.898805387061466	0.684996520859165	NA	-0.42698130712299	-0.660993456406275	-0.573532196974785	NA	0.93315141147389	-0.487493875837361	0.98706337050509	NA	NA	NA	NA	NA	NA	NA	NA	NA	NA	NA	NA	NA	NA	NA	-0.616730608812276	0.727028171157772	-0.062306570935171	NA	NA	NA
catnap_471216	catnap_471216	NA	NA	NA	-0.90841345459026	-0.963404656492172	-1.02615339122761	-0.5135692275287	-0.465274805292849	-0.038956820641663	-0.997929996720069	1.21830267987278	-1.29319733546746	1.50683221955272	0.807502612147195	-0.279053664412764	-0.558059043117653	1.67088450614858	-1.40304206010762	0.850612742414409	NA	-0.150792794884791	0.0454233447179207	-1.2655883983292	-0.288860660902903	0.12592763601248	-1.32862930485682	NA	NA	NA	NA	NA	NA	NA	NA	NA	NA	NA	NA	NA	NA	NA	NA	-1.35578311189753	NA	-1.15298122263515	NA	NA	NA
catnap_471230	catnap_471230	NA	NA	NA	0.144895349080681	-0.601596338005034	-0.272656420216951	0.269758625527385	-0.270501385382936	0.097576002731417	0.593491888359044	0.270359606319576	-0.0609226412375796	-0.719486440594277	0.051615886200362	-0.984257249392466	-0.385547948241881	-0.162555091591478	-0.301900601281765	0.157178048090534	NA	0.322611936084672	0.533440829813169	1.26147887571062	-0.0780634273931904	-0.0748727918843259	-0.0253300667073583	-0.062399945929239	NA	NA	NA	NA	NA	NA	NA	NA	NA	NA	NA	NA	NA	NA	NA	0.154072416438722	-0.421546547586595	0.484814380628741	NA	NA	NA
catnap_471246	catnap_471246	NA	NA	NA	0.207733027219761	-0.373072167248014	1.11226456566606	0.313607829586049	0.828418008262791	2.35009717495098	0.658078331162763	NA	1.97020132600194	-0.60776565049259	-0.070923112165576	-0.776240876489935	-0.867825871477701	-0.573723864722136	-0.671116569266492	-0.137825814025213	NA	0.218397705637925	-0.224648852568825	-0.185177329226919	NA	0.736671103023238	-0.0305498453136045	-0.363889731303942	NA	NA	NA	NA	NA	NA	NA	NA	NA	NA	NA	NA	NA	NA	NA	0.664556820501799	0.383729077750278	0.377603676460201	NA	NA	NA
catnap_471258	catnap_471258	NA	NA	NA	NA	-0.487127800481552	NA	-0.563404955387416	-0.749474637695994	-0.34539364617302	-0.5902465050372	NA	-0.683228234137658	0.76247715246488	0.104521516945828	NA	0.562036791626429	-0.230305040787244	-0.163870954805027	0.00430897328718116	NA	0.472438478937675	1.1567592715387	-0.229655015795555	NA	-0.443124838362386	NA	NA	NA	NA	NA	NA	NA	NA	NA	NA	NA	NA	NA	NA	NA	NA	NA	0.472558873040953	-0.740458894325825	-0.67561958394208	NA	NA	NA
catnap_471260	catnap_471260	NA	NA	NA	-0.849235234091087	0.566920888649402	-0.334998862978512	-0.332170189202646	0.20898541718327	-0.324527952244838	-0.33464103101719	-0.765127918205398	0.332827404124461	-0.380568315998765	0.231542930176493	0.0427373953083024	-0.0607544417587598	-0.644303401278952	0.548826101459195	0.0299468312293693	NA	0.0249289752913293	0.463127308248081	-0.113788154469979	NA	-0.281863749725222	-0.671556428797787	0.240379565557935	NA	NA	NA	NA	NA	NA	NA	NA	NA	NA	NA	NA	NA	NA	NA	1.53438158468603	0.04571900525449	0.576867806363578	NA	NA	NA
catnap_471322	catnap_471322	NA	NA	NA	0.322671867779487	-0.479612118328657	-0.661696907824794	-0.480597084523245	-0.181453015712376	-0.959213673260332	-1.1185194080735	1.81194648837525	-0.264075210553209	1.22740938674307	0.58579951084552	-0.839805623047433	-0.599670567138728	0.506960835970842	-0.730265082600781	0.60458822933396	NA	-0.155392382702845	0.243808457807166	0.505582362611617	NA	-0.639576083792361	-0.364713575399207	0.407002165979133	NA	NA	NA	NA	NA	NA	NA	NA	NA	NA	NA	NA	NA	NA	NA	-0.463243163832584	-0.567467049159457	-0.213449754527104	NA	NA	NA
catnap_471324	catnap_471324	NA	NA	NA	-0.428993490297045	-0.279786590071294	-0.824459726628017	-0.0833378204539682	-0.439671042296918	-1.01151202442553	-0.962282065224444	-0.047589546265045	0.366440189974117	1.52136231300828	0.443345794104574	-0.458603637513481	-0.268090093531438	1.38574880889404	-0.524460526407102	0.523614983888339	NA	0.44372248497369	0.150458371414089	-1.71891497088147	NA	0.244792432924098	-1.90289551660086	0.451634780808677	NA	NA	NA	NA	NA	NA	NA	NA	NA	NA	NA	NA	NA	NA	NA	-0.0893674092801822	1.25372067160806	-0.550872427539784	NA	NA	NA
catnap_471341	catnap_471341	NA	NA	NA	NA	-0.962055633884423	-1.15324274986961	-0.515610786929773	-0.233127732770816	NA	-0.446506129762776	1.23284872978542	-0.777218461686002	1.31478142473903	0.245859097810031	-0.351390071314761	-0.597965150357615	0.655912481327177	-0.875486077239021	0.726159303524231	NA	-0.0109838583505918	-0.400955026422026	-0.16631189613515	NA	-0.492843922741656	NA	0.122332610327192	NA	NA	NA	NA	NA	NA	NA	NA	NA	NA	NA	NA	NA	NA	NA	-0.0252197374972294	-0.593479170210867	0.253342749603138	NA	NA	NA
catnap_471364	catnap_471364	NA	NA	NA	NA	-0.61450490015212	-0.989105969735417	-0.566772758475167	-0.38056012661263	NA	-0.429853730423288	NA	-0.0998506191789847	0.235732354789089	0.285166935313895	-0.190232713808654	0.465551878342235	-0.342590325732071	0.0406444281030705	0.0814456848372171	NA	7.81986347479673	1.55391642322552	0.61144242700817	NA	-0.629714635215852	NA	0.00823035610789867	NA	NA	NA	NA	NA	NA	NA	NA	NA	NA	NA	NA	NA	NA	NA	0.855551632561954	NA	-0.572768762365945	NA	NA	NA
catnap_471391	catnap_471391	NA	NA	NA	0.123876792090935	0.269599266919664	NA	-0.451087044284425	-0.218626718391651	-0.39613023655081	-0.67105347119595	0.956331133573238	0.037092168427547	0.249636741969342	-0.582627459677705	0.155980978555378	0.227491026301496	-1.09741008189172	0.562351813361572	-0.393214497016915	NA	0.390594935103248	0.0833688214584551	0.186929451276988	NA	-0.7529424246926	0.680065256449931	-0.287535452696596	NA	NA	NA	NA	NA	NA	NA	NA	NA	NA	NA	NA	NA	NA	NA	0.387406549208977	-0.0695896429889121	0.543086453125519	NA	NA	NA
catnap_471396	catnap_471396	NA	NA	NA	0.524595515515987	-0.5280226502213	0.700263060103988	1.01574461196541	1.73720198852677	1.44913571546423	1.04271478886698	NA	0.909784041135726	-1.03065026297991	-0.148322721188735	-0.278068210419624	0.141568039611055	-0.795454823667994	-0.0697614089448787	-0.773505953823869	NA	-0.511414174231035	-0.53397040510951	0.0174473946429132	NA	-0.120640269291183	1.09770590342397	-0.530540662326943	NA	NA	NA	NA	NA	NA	NA	NA	NA	NA	NA	NA	NA	NA	NA	0.553958225536473	0.580216046880556	0.125448237911412	NA	NA	NA
catnap_471434	catnap_471434	NA	NA	NA	NA	-0.342034641357541	-1.3264308997185	-0.287873052421698	-0.29696490739335	-0.31640075143479	-0.158459810163907	-1.26151925979463	0.944419450637614	-0.567372406387328	-0.1641888261316	-0.0809679715808193	-1.02782843306026	0.656518128548541	-0.536475912430479	0.418064547501575	NA	-0.0909459820648971	-0.276078157024391	0.0654934916176017	NA	0.140633739261505	NA	-0.0742168381140105	NA	NA	NA	NA	NA	NA	NA	NA	NA	NA	NA	NA	NA	NA	NA	0.658543572655577	-0.139504065120121	0.78742248274531	NA	NA	NA
catnap_471435	catnap_471435	NA	NA	NA	-0.0986017841390347	1.3792875976926	2.11370922003143	1.83204285185959	1.29937455737826	3.87232326175763	2.52814626783593	NA	-0.398327614151167	-1.80072830971944	-0.87036037156566	0.990067978228965	1.54250585912488	-1.37116335457705	1.753643165157	-1.68246144890892	NA	-0.189860242207608	0.162040337753345	0.242638126648365	NA	-0.0897541178359575	1.05412716486109	-0.966501655869585	NA	NA	NA	NA	NA	NA	NA	NA	NA	NA	NA	NA	NA	NA	NA	-0.475735656450231	-0.634857216284522	-0.551134427122485	NA	NA	NA
catnap_471439	catnap_471439	NA	NA	NA	-0.274299850580545	1.77396739271985	NA	0.78869927295099	-0.137352595476398	-0.450404883603626	-0.431742150519895	NA	-0.852694440538078	-1.65129559728579	-0.437541304516025	1.07612469464252	1.11739366631756	-1.14341285824423	2.04735989476458	-1.9585853396785	NA	NA	0.361382276955488	0.0807808580570573	NA	-0.799498739880436	0.752963900326524	-0.648362580628688	NA	NA	NA	NA	NA	NA	NA	NA	NA	NA	NA	NA	NA	NA	NA	1.28341506654968	1.07824491068073	1.05835021735925	NA	NA	NA
catnap_471486	catnap_471486	NA	NA	NA	0.532596196224756	-0.567902286813445	0.78408657069511	-0.273703311227976	0.00551724531789538	-0.4559327236642	0.348313867038067	-0.506070937819509	0.0290727029292116	0.15463538056944	0.176889029945724	-0.349883511720931	0.0826964052972625	0.0610086115697675	-0.262230510816072	0.415747175896529	NA	-0.207740077100234	-0.0707352439961988	-0.0425880813011459	NA	0.200898164124361	0.643278453195833	0.013774744074769	NA	NA	NA	NA	NA	NA	NA	NA	NA	NA	NA	NA	NA	NA	NA	0.176027108891571	-0.462298340813691	-0.350713011376468	NA	NA	NA
catnap_471528	catnap_471528	NA	NA	NA	0.478970055851894	-0.492037531783863	NA	-0.202762639967081	-0.479503003832387	-0.429068488494202	0.0835790128025716	0.608805312247649	-0.312915200870511	0.495563251615112	0.201529872882041	0.29701954668292	0.535517949462598	-0.209369029662127	0.0632205443645316	0.37437522629632	NA	-0.401708538024906	-0.160257727308989	-0.044349892986793	NA	-0.324533162618046	NA	0.050279966549817	NA	NA	NA	NA	NA	NA	NA	NA	NA	NA	NA	NA	NA	NA	NA	-0.707862824719621	-0.76777294979323	-0.950508347044855	NA	NA	NA
catnap_471529	catnap_471529	NA	NA	NA	0.368380871776065	-0.71205866338438	-0.37782858857128	-0.23795318590333	-0.174784439354961	0.158902893879363	0.54149605591748	-0.292013654158401	-0.082306679616784	-0.200758398741117	0.216934232917686	-0.00451745219523994	-0.138987999197189	-0.615520326573514	-0.25030049085538	-0.248592701500065	NA	-0.412259332791496	-0.680243024989009	0.580830424045349	NA	-0.760453604651254	-0.333889990683617	-0.300439953739857	NA	NA	NA	NA	NA	NA	NA	NA	NA	NA	NA	NA	NA	NA	NA	-0.714386840306202	-0.719842323390207	-0.110606806007531	NA	NA	NA
catnap_471552	catnap_471552	NA	NA	NA	-0.905678039702211	-0.000415562551064333	0.686549794843921	-0.46656606360942	-0.100510378657136	-0.151080510726933	-0.563855925869542	-0.988297015716732	-0.152704151065343	-0.54393346706392	0.417151823356589	-0.26301209059702	-0.0380061297532913	-0.18878834344023	0.0435312769808617	-0.156484945295675	NA	-0.0231728756505694	0.196537072050582	0.417123917498978	NA	1.87819176895493	0.299773507061262	NA	NA	NA	NA	NA	NA	NA	NA	NA	NA	NA	NA	NA	NA	NA	NA	0.403569167125267	0.477584562049037	0.426090161787917	NA	NA	NA
catnap_471577	catnap_471577	NA	NA	NA	-1.41627797482112	-2.15899286490846	-2.00094071537727	-0.0303876533166205	-0.672664836531458	-0.589038867198857	-0.916674836505767	1.09045673646218	-0.594952604501206	1.54902665276438	1.18032434981899	NA	-1.25919604368182	1.05577398400554	-2.38129692715215	1.24276487550135	NA	0.122259441627872	0.47809040024012	-1.62800050496787	-0.882779599690918	0.960784960487382	-1.83693298408384	0.277382663834128	NA	NA	NA	NA	NA	NA	NA	NA	NA	NA	NA	NA	NA	NA	NA	0.0761050929301118	-0.811443676150769	-1.01011247565542	NA	NA	NA
catnap_471592	catnap_471592	NA	NA	NA	0.118984922303943	-0.711992173581537	0.193458660691414	0.27098382140197	-0.19410479328734	-0.712321843024429	-0.0847239388616187	-0.00794780321802001	-0.312881285745254	0.231526944586537	0.214339734348154	-0.207343007396429	0.0797181929202653	-0.0565357413534526	-0.419585885661741	0.350489394671201	NA	-0.377666469391576	-0.490941866665849	-0.434426132555494	NA	-0.328117617950466	-0.808729908875765	-0.0863851092392693	NA	NA	NA	NA	NA	NA	NA	NA	NA	NA	NA	NA	NA	NA	NA	0.0361628752302942	-0.216531058463549	0.00659121623230088	NA	NA	NA
catnap_471666	catnap_471666	NA	NA	NA	0.88068711702509	0.355846979682746	0.562673152269058	-0.178246930642618	-0.0368466898438588	-0.164912627528204	0.793519486083775	-0.870659050279795	0.375474765808297	0.54974748198277	-0.178317307148411	-0.119906824582865	-0.450946281433742	-0.138282284186132	-0.00475140217599108	0.390306417460966	NA	-0.442585833483009	-0.728127924671259	-0.42580911083795	NA	0.199805167368177	0.951877959994591	-1.02671238201254	NA	NA	NA	NA	NA	NA	NA	NA	NA	NA	NA	NA	NA	NA	NA	-0.275074288459308	-0.235076034412153	0.54643366630962	NA	NA	NA
catnap_471754	catnap_471754	NA	NA	NA	0.891167385627551	-0.660803048857666	-0.356841207841493	0.127045308890032	0.380651628479914	0.071135773587975	0.0151368233692593	0.981572416282563	-1.4150836077282	1.31990695788173	0.0894902413701265	-0.144330005898111	-0.38439918024973	0.04616528738505	-0.486384862304798	-0.413602200682499	NA	0.980698844739862	0.730620284202728	-0.0727632621661607	0.545275962173149	-0.53239534055326	-0.00931044458400825	-0.611813936762236	NA	NA	NA	NA	NA	NA	NA	NA	NA	NA	NA	NA	NA	NA	NA	0.158784583475541	-0.157665503567574	1.16635743199273	NA	NA	NA
catnap_471774	catnap_471774	NA	NA	NA	-0.496296183363888	0.595487599859726	NA	-0.112371677243414	-0.34138133836906	-0.445373649230548	-0.370847237541584	NA	-0.498911598875901	0.196967869036116	0.373582141598979	0.569954393083012	0.283844726328414	-0.293647321493102	0.693550132968929	-0.48894206899983	NA	0.99528806960232	1.19207396058393	0.283866088876289	NA	-0.823010880936483	1.06918148282548	-0.0856831647116926	NA	NA	NA	NA	NA	NA	NA	NA	NA	NA	NA	NA	NA	NA	NA	2.25130435708744	0.700590556369545	0.177381950871472	NA	NA	NA
catnap_471805	catnap_471805	NA	NA	NA	1.73929661010625	-2.23823423558001	0.189734508844365	0.386769926254967	-0.424977994434769	-0.557077454128023	-0.0284873077038707	-0.297850371714089	-0.887063461663869	0.585278810702557	0.330748576496213	-1.16944901174576	-0.151032755078319	-0.306199066289102	-0.833127645003338	-0.376498817273503	NA	0.476318221786061	2.30945988830539	0.78709628388816	NA	-0.492172942935183	-0.515644509420223	-0.881132065262153	NA	NA	NA	NA	NA	NA	NA	NA	NA	NA	NA	NA	NA	NA	NA	1.13849104507469	-0.676733697550647	0.271788631590203	NA	NA	NA
catnap_471807	catnap_471807	NA	NA	NA	0.420651654396243	-0.168223074943449	-0.411466935872242	0.0807277911575988	0.189578191042791	-0.0541430372432945	0.959739357369207	NA	0.61473291740925	-0.73447132759892	-0.131900346050907	0.86909520498563	0.239214250647517	-0.478985970473663	0.394611599352844	-0.0864904092590454	NA	-0.393618391966374	-0.800238254788185	0.41971707187209	NA	-0.162152606383457	NA	0.00595763363001	NA	NA	NA	NA	NA	NA	NA	NA	NA	NA	NA	NA	NA	NA	NA	-0.541751814198786	-0.213388377471009	-0.45638760060838	NA	NA	NA
catnap_471831	catnap_471831	NA	NA	NA	NA	0.579563587508809	NA	-0.278475163812878	-0.186617731668683	-0.470627756376756	0.0601371665357138	0.956810427759746	-0.985965657690532	0.815873331276106	-0.165870075144858	1.29276809939372	1.35026009098851	-0.779426477359661	1.26042911641202	-0.589064685812869	NA	0.485369912922156	0.977942421172525	0.282355858067338	NA	-0.807829080743603	1.02840585334903	-0.319649235091598	NA	NA	NA	NA	NA	NA	NA	NA	NA	NA	NA	NA	NA	NA	NA	-0.355859490602313	-0.4757020557926	-0.979760076285548	NA	NA	NA
catnap_471843	catnap_471843	NA	NA	NA	-0.796150428176032	0.0411744908382093	-0.770880505591691	1.3165714300838	-0.0221731165024084	0.514213335261737	1.42296750954722	-0.327858734781612	-0.561370190399909	0.772448133494131	-0.115275747048317	-0.358631349786552	-0.28026519523516	0.731278254652234	-0.38429167466507	0.26454317847459	NA	-0.193759116085326	-0.695165794066222	-0.021430338921587	-0.0512353135279495	0.373764717521089	0.136170159713798	0.259966000132607	NA	NA	NA	NA	NA	NA	NA	NA	NA	NA	NA	NA	NA	NA	NA	-1.0937180069659	0.431024008574621	0.141747626252533	NA	NA	NA
catnap_471869	catnap_471869	NA	NA	NA	0.763131703556725	-0.544588065741371	-0.288953115168655	-0.158263915141941	0.286014437434567	0.127556440117232	0.168578528856491	-1.00517065171837	1.41265394669485	-0.50684316750352	-0.093610061288998	-0.706856384434102	-0.491298415150521	-0.502085870070879	-0.669118051795806	0.204915645329408	NA	-0.110639223913774	-0.0077036314370975	0.642260376757276	NA	0.213411635504501	-0.872605040091663	-0.597485638070782	NA	NA	NA	NA	NA	NA	NA	NA	NA	NA	NA	NA	NA	NA	NA	0.431989267131022	0.649375437254638	-0.0648769851934548	NA	NA	NA
catnap_471891	catnap_471891	NA	NA	NA	0.737809206169134	-0.779429779709659	0.0292657989651206	-0.308135552134499	-0.630722914900528	-0.379717830843059	0.110526421431965	0.3652977536102	1.03457068758549	0.851697830380563	0.245395775190669	-0.167283200805935	-0.717854084800458	-0.112634629054042	-0.83074952005788	0.071127636184133	NA	NA	0.683172014784104	1.46421104774388	NA	-0.289685407614966	0.147321381728549	0.370681737843	NA	NA	NA	NA	NA	NA	NA	NA	NA	NA	NA	NA	NA	NA	NA	-0.465540404560112	-0.0555173155569377	-0.268500106943859	NA	NA	NA
catnap_471927	catnap_471927	NA	NA	NA	-0.56076199510921	0.888250139861565	NA	0.822956993571355	-0.142590267764475	0.980051021225498	1.14280945606792	-0.676603398310444	0.743696776244283	0.314366732433511	-0.410566900795903	-0.41134231474172	-0.658697177274874	0.493039827052795	-0.0377925142571868	0.665598811344841	NA	-0.222826349500164	-0.416603144165955	0.003046554441205	NA	2.36301948036684	-0.398912432219095	0.271512634365323	NA	NA	NA	NA	NA	NA	NA	NA	NA	NA	NA	NA	NA	NA	NA	-0.929616426511006	-1.07354881758771	-0.103016267497355	NA	NA	NA
catnap_471940	catnap_471940	NA	NA	NA	-0.400647915289171	-1.2453943572006	-0.649807588533822	-0.274610549881585	-0.24528351935028	-0.76732703444655	-0.749102377774428	-0.519380706040558	-0.847274133963367	0.584145582564536	-2.52714421778653	0.0778264948694231	-0.325323769414907	0.87721361198787	-0.798794691134192	-0.205755054428022	NA	-0.38611505146508	-0.067062465284896	-0.623307450415874	-0.0957084274490345	-0.738697550159728	-0.138062872655263	0.27091445941556	NA	NA	NA	NA	NA	NA	NA	NA	NA	NA	NA	NA	NA	NA	NA	0.158752869581595	2.22389450229478	1.35783755863055	NA	NA	NA
catnap_471955	catnap_471955	NA	NA	NA	0.170935067549434	-1.33414729951822	-0.432124327035835	-0.443340016857277	-0.338761735197321	-0.608265855337624	-1.03179475525439	2.30889653538542	-0.366207998813301	1.24168518070754	-0.356086216778679	NA	-0.312214129965918	0.213982667714605	-1.50152805045475	0.364934199339612	NA	-0.128814564259417	-0.288505385114946	-0.135720607124238	NA	-0.512173876433386	-0.546909506184756	NA	NA	NA	NA	NA	NA	NA	NA	NA	NA	NA	NA	NA	NA	NA	NA	-0.973553056304538	-0.29081969520616	-0.928320301473663	NA	NA	NA
catnap_471957	catnap_471957	NA	NA	NA	-0.223669806872871	-0.591518300678067	-1.38085015627062	-0.311347666087161	-0.188221805502304	-0.411972984950205	-0.324003757569915	NA	2.09667936485179	-0.445199123362771	0.297183728784643	-0.67179854904842	-0.900682105449915	0.203821018132638	-1.20071305258599	0.80859455826236	NA	-0.323513051375051	-0.729117975042718	-0.221159376889415	NA	1.45573875503544	-0.876885149240368	NA	NA	NA	NA	NA	NA	NA	NA	NA	NA	NA	NA	NA	NA	NA	NA	-0.139351463141025	-0.0451442927686657	-0.740979534200118	NA	NA	NA
catnap_471980	catnap_471980	NA	NA	NA	NA	1.09048529301597	NA	0.414819032726841	0.555479612703208	-0.138135426017328	0.498923252856202	NA	1.91145452984689	-1.74613951004657	-0.992143558736665	0.280699153215523	0.435442271754279	-1.13919775487588	0.768503747882315	-0.465161782877285	NA	NA	-0.442855999825992	-0.179136571540319	NA	0.246483912006843	0.31729152724523	-0.096534562789429	NA	NA	NA	NA	NA	NA	NA	NA	NA	NA	NA	NA	NA	NA	NA	-0.164179948180043	-0.289871520362295	-0.474826431455603	NA	NA	NA
catnap_472027	catnap_472027	NA	NA	NA	-0.63391299771617	0.962673789821077	NA	0.63287449649082	0.499567632515565	2.04775195197573	0.00182266543182882	0.36417035478226	0.032219561078196	0.605755676485497	0.0662056576470575	0.93053213903664	0.196946930949973	-0.566799874735953	0.747748967969848	-0.437020930252054	NA	-0.0111336961303979	0.653484757144993	-0.906769189597221	NA	0.32193906128322	0.036502003026156	-0.701960955810145	NA	NA	NA	NA	NA	NA	NA	NA	NA	NA	NA	NA	NA	NA	NA	0.00731538849793556	-0.5872487263932	-0.519261285849604	NA	NA	NA
catnap_472043	catnap_472043	NA	NA	NA	0.0979041456919852	-0.137417016115685	NA	0.156907447855376	0.0654772862784906	0.177244470211873	-0.159717690522757	NA	0.841009731976832	0.012481087929114	-0.227856138775286	-0.556275445253104	-0.541806035546771	0.0975578649406647	-0.863191027172427	1.00739566751029	NA	-0.502743863812508	-1.13381567471066	0.126974703091403	NA	0.42998948899715	NA	-0.163332838661087	NA	NA	NA	NA	NA	NA	NA	NA	NA	NA	NA	NA	NA	NA	NA	-0.963421336909844	-0.908723202108643	-0.825870779630885	NA	NA	NA
catnap_472061	catnap_472061	NA	NA	NA	-0.317762708605169	-0.0138799385262014	-0.766970241364628	0.183170296246406	0.0301569871486669	0.0572664443742713	-0.410520690345788	-0.877697360554267	0.757296618027336	-0.291860545874497	0.279831958858191	-0.265658723856672	-0.641063238564218	-0.256458148762411	-0.313348583895721	0.4826864416611	NA	-0.407347374825414	-0.598963860839444	-0.0259455493055057	NA	-0.102145791165218	-0.0717350370820289	-0.523216941155366	NA	NA	NA	NA	NA	NA	NA	NA	NA	NA	NA	NA	NA	NA	NA	0.370443988534029	-0.268217480438061	0.207368748083762	NA	NA	NA
catnap_472135	catnap_472135	NA	NA	NA	-0.31752350673982	-0.289435962623582	NA	-0.325706339127896	-0.138340856246696	-0.105274825679319	0.189786767914957	NA	0.715593674252941	-1.38395227427378	0.270511020708623	0.248932811007519	-0.253728754510374	-0.346792256776245	0.0174539823885797	-0.162974576623644	NA	0.0523463347389831	-0.135551088723653	0.162474121146684	NA	-0.624056039837039	NA	-0.0341793522173959	NA	NA	NA	NA	NA	NA	NA	NA	NA	NA	NA	NA	NA	NA	NA	-0.0876443810804297	-0.128111186938827	-0.25942391558758	NA	NA	NA
catnap_472138	catnap_472138	NA	NA	NA	NA	-0.233833461731072	-0.234743404639162	-0.371244620424459	-0.229024722665375	-0.125808986816408	-0.4308064947975	0.459950879541199	-0.632522611585718	0.592987234690713	-0.0677415022982935	-0.703491092343396	0.00169913506223465	0.340472130394732	-0.45206213020976	0.842189557586912	NA	-0.458865423945608	-0.644719856594819	-0.332611100635124	NA	-0.140066966869732	NA	-0.290031256220155	NA	NA	NA	NA	NA	NA	NA	NA	NA	NA	NA	NA	NA	NA	NA	-0.521629781892223	-0.975975951997594	-0.454342701262741	NA	NA	NA
catnap_472144	catnap_472144	NA	NA	NA	0.260005678779339	-0.340446956996171	NA	-0.414509581473694	-0.281315636970489	NA	-0.40503146211542	NA	-0.719652607322305	0.823300599222201	0.373212584928765	NA	0.332942173667198	0.258837904168459	-0.203634281010601	0.389174074833447	NA	-0.631891571906783	-0.37558027674159	-0.159901701804797	NA	-0.468571884599636	NA	0.099498032209658	NA	NA	NA	NA	NA	NA	NA	NA	NA	NA	NA	NA	NA	NA	NA	-1.00543368741462	-0.518468474599162	-0.744148069240546	NA	NA	NA
catnap_472171	catnap_472171	NA	NA	NA	0.0731073569248521	-0.18663573453907	0.0425907175281713	0.000713630932242358	-0.199316933202052	-0.765162164661955	-0.893679085343888	1.12197521212859	-1.42254265114238	0.874692668403025	0.468345057654071	-0.0169878027127182	0.509302183169458	0.233305386320723	0.254657867431235	-0.0216894939754031	NA	0.650597458930528	1.06675178158987	0.403106675057095	0.34997413231456	-0.913255588817793	0.0767287488584345	-0.124813170429536	NA	NA	NA	NA	NA	NA	NA	NA	NA	NA	NA	NA	NA	NA	NA	0.338821086480562	-0.873121527871973	-0.27003308225302	NA	NA	NA
catnap_472184	catnap_472184	NA	NA	NA	0.990796652280671	0.340550971175035	NA	-0.43401721678042	0.291559777148915	1.94818422226909	1.43357963799553	1.32783787041988	-0.259828112993302	-0.74937619730861	-0.384340583030164	-0.256642121735865	-0.215825129760637	1.09684730152843	0.0211222995716041	0.376851699966895	NA	-0.306433194545167	0.078935074920132	-0.163093943048743	0.0486557022898519	1.79518893446	0.402095073070108	0.667012223130635	NA	NA	NA	NA	NA	NA	NA	NA	NA	NA	NA	NA	NA	NA	NA	0.379499349938025	-0.34239298124758	0.206735966993811	NA	NA	NA
catnap_472191	catnap_472191	NA	NA	NA	0.511523438519566	-0.997251878616741	-0.0931115739946572	1.98958825730783	-0.36549599463017	-0.44796896400899	-0.368313270820426	0.942724968732041	-1.28751750700102	0.720793478172553	0.07810642556651	-0.220075103361054	1.45447614620477	-1.08431039689944	0.110061615359927	-0.00774006774150707	NA	-0.373240158002895	0.470207057166726	0.520551879214274	0.961673866426278	-0.446546338809507	0.418170291451442	-0.691795260277957	NA	NA	NA	NA	NA	NA	NA	NA	NA	NA	NA	NA	NA	NA	NA	-0.097954377482454	0.434521511349043	-0.72448817712845	NA	NA	NA
catnap_472223	catnap_472223	NA	NA	NA	1.08048555205763	-4.70235899005906	2.46475663846863	-0.925215480926209	-0.64726857640988	1.1991488231772	-0.299179602781652	-1.15819584056969	-0.532393254417178	-0.311695365311342	0.34010638802737	-3.53500191237084	0.169510393858802	-0.22503924998661	-3.05570819222718	-0.272038958131082	NA	0.231489314682304	0.629706219779057	-0.027884363534276	0.0651720579012423	-0.75535469639977	0.6115361256897	-0.105073629121856	NA	NA	NA	NA	NA	NA	NA	NA	NA	NA	NA	NA	NA	NA	NA	1.27869173802619	-0.165433336914891	0.423456667789539	NA	NA	NA
catnap_472238	catnap_472238	NA	NA	NA	-0.854125747683041	-0.243646746305465	0.103664029380276	-0.394079706635198	-0.368659509060972	-0.447748678975944	-0.975221172240467	0.886962703474801	-0.749209673578638	1.4775822948649	0.69523497158828	-0.227378743931302	-0.281776449595439	1.19303665548923	-0.505664700465102	0.60712439041413	NA	-0.381954622042235	-0.535618019240061	-0.345831585858388	0.0211669053048403	-0.225424759618775	0.247350395142226	NA	NA	NA	NA	NA	NA	NA	NA	NA	NA	NA	NA	NA	NA	NA	NA	-0.426672497388586	0.0897974683457953	-0.152886145104987	NA	NA	NA
catnap_472288	catnap_472288	NA	NA	NA	NA	0.233473363337963	-0.67819462390187	-0.0631292550220672	0.210002325597588	-0.210626648113656	-0.166539522873623	NA	1.57753476641698	-1.42998556656064	-0.92453154247566	-0.455134791166934	-0.71129774906708	-0.0459308113948155	-0.196804174894819	0.356153067724697	NA	-0.406263117000082	-0.32287546955708	0.093438359928292	NA	0.112194358537678	-0.685152009644887	-0.334138353707517	NA	NA	NA	NA	NA	NA	NA	NA	NA	NA	NA	NA	NA	NA	NA	-0.0882261180002802	0.358940827626043	1.049905901218	NA	NA	NA
catnap_472313	catnap_472313	NA	NA	NA	0.349402909512357	-0.246867276618657	NA	-0.177844446145778	-0.346830058778199	-0.733109694509848	-0.539008930162222	NA	-0.308445511577888	-0.859733781169933	0.154283742823691	-0.059166629026916	0.107011181721999	-0.671397610609541	0.337457168164932	-0.298731337598883	NA	0.500109759059945	0.226129509681239	-0.131193571756099	NA	-0.823487715900656	-0.140200710099936	-0.41767101796517	NA	NA	NA	NA	NA	NA	NA	NA	NA	NA	NA	NA	NA	NA	NA	0.99043078291393	0.0314976456197699	1.26246916548063	NA	NA	NA
catnap_472351	catnap_472351	NA	NA	NA	NA	0.615999747361137	NA	-0.143005260717203	-0.39487161675099	-0.386109127324781	0.05415469720092	NA	-0.243123935805119	-0.124126224995635	-0.375353065745686	0.964903853498581	0.521791927359112	-0.568949854979346	0.93544921504407	-0.653466067883015	NA	-0.258203807120204	0.0996590499958576	0.101902904162576	NA	-0.63283711176588	NA	-0.045439498787058	NA	NA	NA	NA	NA	NA	NA	NA	NA	NA	NA	NA	NA	NA	NA	-0.283400514202455	0.147127737819691	-0.151334828548249	NA	NA	NA
catnap_472362	catnap_472362	NA	NA	NA	NA	-0.799910787601569	-0.362972661311099	-0.152815423894417	-0.442824401156245	-0.0269345711534995	-0.393915137032108	1.04304757091733	-0.420653936374917	0.872617330971797	0.145567186828644	NA	-0.2618170770694	0.612253593510097	-0.920799113824087	0.909998105955391	NA	-0.444968365964488	-0.699681945916503	-0.0935532561845309	NA	-0.00934305422789686	NA	NA	NA	NA	NA	NA	NA	NA	NA	NA	NA	NA	NA	NA	NA	NA	NA	-0.780338384759326	NA	-0.376437999003114	NA	NA	NA
catnap_472419	catnap_472419	NA	NA	NA	0.644801236797533	-0.673503058001783	-0.353596463773887	-0.179900708086119	-0.0744670812449404	-0.267670534712159	-0.476017090597523	-0.611119821251728	0.399773110353783	-0.0693965857873663	0.148833623300668	-0.449029233270807	-0.280074567018411	0.052061062009519	-0.648386010203658	0.372899066467388	NA	-0.408396986719036	-0.390120575902644	0.171951008355701	-0.16810648542545	0.654899246946663	-0.646077426870208	0.139374802399594	NA	NA	NA	NA	NA	NA	NA	NA	NA	NA	NA	NA	NA	NA	NA	-0.604292986928679	-0.256724243379595	-0.349171646807444	NA	NA	NA
catnap_472454	catnap_472454	NA	NA	NA	-0.614495120653129	0.0878882590769879	NA	-0.189148812704795	-0.590260380295132	-0.213741053127475	-0.329489295310715	0.447901097985392	0.134305047948085	0.233278500784026	0.234054988458175	-0.913577161637388	-0.857710707515932	0.548202929474201	-0.322395413512851	0.456338459418556	NA	-0.256429533099214	-0.154882025811603	-1.31424446084202	NA	0.253978300261841	-0.66728264805621	-0.103420451139903	NA	NA	NA	NA	NA	NA	NA	NA	NA	NA	NA	NA	NA	NA	NA	0.293011830712911	-0.131302809273315	0.171723403644886	NA	NA	NA
catnap_472466	catnap_472466	NA	NA	NA	-0.938507867180311	-0.0741572702727495	-0.66914847171536	0.667425025121394	0.261402227310952	-0.912145302383902	0.588215863927745	-0.722582628656374	0.0476601189263839	0.288104945141051	-0.0184735883388799	-0.167671704777663	-0.476856834480807	1.28443761289579	-0.177467849264217	0.450434780627702	NA	0.456715368434988	0.350048784178161	-0.00315095479500567	0.199838306575575	0.713295314535623	-1.4115449203627	0.63873744222028	NA	NA	NA	NA	NA	NA	NA	NA	NA	NA	NA	NA	NA	NA	NA	1.21902240260171	0.546793614962246	1.78218580125812	NA	NA	NA
catnap_472469	catnap_472469	NA	NA	NA	-0.262243693534716	-0.999958012062576	-0.341653440499437	-0.0834936096715723	-0.116310672708658	-0.963899754361421	-0.97440603864527	-0.342928213863697	-1.41260944416195	0.762019061911588	0.603653503127845	NA	-0.212131703621006	2.21282476327397	-0.698665245933591	0.657279966106796	NA	-0.234806800510428	-0.231204334871365	0.308532943828366	0.179980982719746	0.00870012844542899	-1.7119515598443	0.552116702607517	NA	NA	NA	NA	NA	NA	NA	NA	NA	NA	NA	NA	NA	NA	NA	0.455725020708584	1.10226295480338	1.64821007864463	NA	NA	NA
catnap_472475	catnap_472475	NA	NA	NA	-0.396440060594532	0.468861465771236	-0.933972766992766	-0.107265615025606	-0.220439750595355	-1.01288433765826	0.364716847411737	-0.167542888035681	1.91818661905157	-0.551790771955932	0.132047746083837	-0.235431178290857	-0.216787090386593	-0.56481058721033	0.21071123775946	0.319698722699063	NA	0.999125121823395	0.35588235201495	1.00967455057676	NA	0.121010102840044	0.0548392099313532	0.137787507766985	NA	NA	NA	NA	NA	NA	NA	NA	NA	NA	NA	NA	NA	NA	NA	-0.798342596018716	0.0105612874979322	-0.0796404193032947	NA	NA	NA
catnap_472505	catnap_472505	NA	NA	NA	-0.438274170047518	-0.896139090607123	-1.10201124682193	-0.483364596229898	-0.452129289058784	-0.925993086179929	-0.907252116105487	1.75368280195306	-0.106074568805171	0.987642002424066	0.68866336248649	-0.725315727077152	-0.409268907542816	0.0459199314454955	-1.00983181058081	0.556811819158935	NA	6.59224805500277	1.11285562621892	-0.273723324618355	NA	-0.164315187674131	-1.44788636612426	0.131740475561739	NA	NA	NA	NA	NA	NA	NA	NA	NA	NA	NA	NA	NA	NA	NA	0.122503280724612	-0.672176725466659	-0.585166407133539	NA	NA	NA
catnap_472533	catnap_472533	NA	NA	NA	-0.413172352512232	1.13192604968483	NA	2.30336308555271	0.108967238829211	-0.179860758420681	1.54770371170019	-0.88181585211805	-0.736717735354211	-0.860947498363246	-0.69475199606674	1.19739394774684	1.05546905417699	-0.695655447888022	1.56326208169725	-0.770148883041538	NA	-0.404347611653787	0.462441271126969	0.157804197045334	NA	0.32415503459751	NA	-0.13434605158168	NA	NA	NA	NA	NA	NA	NA	NA	NA	NA	NA	NA	NA	NA	NA	-0.305153274702599	0.852880048708235	0.12645450659538	NA	NA	NA
catnap_472551	catnap_472551	NA	NA	NA	NA	-0.78056486076119	-0.839338700746608	-0.136026048684344	0.086536549105858	0.0132746607859995	-0.295053338011829	-0.674184482681866	0.490429541379196	0.35977126565064	-0.091203839279206	-0.383667559580883	-0.231690445650698	0.0538055502159207	-0.772447399433808	0.360337564213778	NA	-0.409331800807379	0.00882379015275749	0.168916431235194	NA	0.0976507045545355	-0.360486898077402	-0.0139414472038803	NA	NA	NA	NA	NA	NA	NA	NA	NA	NA	NA	NA	NA	NA	NA	-0.589835227954544	-0.104993059017475	-0.634066554702554	NA	NA	NA
catnap_472606	catnap_472606	NA	NA	NA	-0.547682738704293	-0.228861956283776	1.428289956031	-0.306830739075235	-0.0850425733468442	0.0663651599482665	0.333662704454543	2.27566214002707	-0.234156896515172	-0.184343198625783	0.340610645416058	-0.0221579375313708	0.726166436487836	-1.00704574264449	0.621186020131357	-0.301817303195009	NA	0.475455489499059	0.903723122895828	0.241870691393979	NA	-0.777015646693243	1.03727466711198	0.0164623543610703	NA	NA	NA	NA	NA	NA	NA	NA	NA	NA	NA	NA	NA	NA	NA	0.525814349936353	0.085018290251272	-0.373975461100895	NA	NA	NA
catnap_472612	catnap_472612	NA	NA	NA	0.434862530421808	-0.613766453036868	1.40132615833056	-0.402998084039149	0.128542466993172	3.552818152226	0.436690584978923	-0.558311557064284	0.682633968873245	0.593392544756801	0.144945819683643	-0.197003657650732	-0.365682939747053	1.28593736875648	-0.641045865496341	0.544676102900088	NA	-0.448632664524626	-0.281357752176885	-0.0992620661283247	NA	0.430643336767218	-0.16763164759781	0.614767029875343	NA	NA	NA	NA	NA	NA	NA	NA	NA	NA	NA	NA	NA	NA	NA	-0.853878926607721	-0.99310975683591	-1.00416121989578	NA	NA	NA
catnap_472627	catnap_472627	NA	NA	NA	NA	-0.532660606162594	0.170360933861014	-0.29118149969934	-0.497987586206177	-0.391484860832083	-0.110461887460034	NA	-0.592986135664169	-0.412488118140404	-0.21026436762721	0.516595016027414	1.0982218898053	-0.728591196160307	0.964198014960324	-1.46717884089557	NA	1.83335106986802	2.98778319437851	0.603238453323063	NA	-0.612866585601718	NA	-0.0405267536315423	NA	NA	NA	NA	NA	NA	NA	NA	NA	NA	NA	NA	NA	NA	NA	1.25704864908842	0.879026370498222	0.0695199292388916	NA	NA	NA
catnap_472675	catnap_472675	NA	NA	NA	-1.69117884578788	0.0635279901250941	0.310444410733195	-0.560272728405745	-0.291481511459358	-0.449807956572232	-0.394526991601854	0.592180094523859	-1.31298304130981	0.498132908076936	0.721551929976295	NA	-0.496841169624694	1.21800650279297	0.0165439402434668	0.312653898391275	NA	1.11300600137303	0.257279534936622	0.457000202250887	-0.202978096692442	-0.289847550313066	-0.728395079854811	NA	NA	NA	NA	NA	NA	NA	NA	NA	NA	NA	NA	NA	NA	NA	NA	1.80748225125948	1.38805892121135	2.1466008023003	NA	NA	NA
catnap_472707	catnap_472707	NA	NA	NA	NA	0.346495531502722	-0.599389481589253	-0.496761699228043	0.089373137732072	0.170350151732525	-0.605159228979639	NA	2.83972911430419	-1.39169622472772	-0.982986709688165	-0.204559666727374	-0.501065077914745	-0.317720376994444	-0.203911002972317	0.223680627970336	NA	-0.343282047072436	-0.745672146335126	-0.231566828866876	-0.371041239074502	-0.106436280232796	-0.848924220411396	-0.056199259783885	NA	NA	NA	NA	NA	NA	NA	NA	NA	NA	NA	NA	NA	NA	NA	-1.09087468815253	-0.57767316906725	-0.849198134443598	NA	NA	NA
catnap_472752	catnap_472752	NA	NA	NA	0.503018576645589	-1.31126244222092	-0.57865862255457	-0.503859076626657	-0.562207473905126	-0.84718075803366	-0.864563391793682	0.442058680089094	-0.078440382863956	1.2905600141567	0.67829820841406	NA	-0.96484821449192	1.77448980822914	-1.40727178324473	0.92090834003144	NA	0.550821492749623	-0.0634610064408728	0.240508294186379	NA	-0.10732313637367	-1.26501697861129	NA	NA	NA	NA	NA	NA	NA	NA	NA	NA	NA	NA	NA	NA	NA	NA	0.688529731104434	0.630540149732387	0.848454039771436	NA	NA	NA
catnap_472773	catnap_472773	NA	NA	NA	-0.11728057363032	0.0776375152116717	0.194886195507702	-0.39148540085054	0.173852535445745	-0.189324102069621	-1.02299936411831	0.428075470071345	-0.906914402006444	0.855933144265255	0.51026842109425	0.101798462467257	0.315660612792244	-0.408992516005574	0.26758690703028	-0.182823894366802	NA	-0.429544426439956	0.470079102862753	-0.525766541024388	NA	-0.380995877404658	-0.167751704696067	-0.610361165189653	NA	NA	NA	NA	NA	NA	NA	NA	NA	NA	NA	NA	NA	NA	NA	0.452239144079588	0.32397969603312	0.207249906369998	NA	NA	NA
catnap_472789	catnap_472789	NA	NA	NA	-0.183213562549437	0.278250823207533	NA	0.962104278432006	0.93663007031049	0.245939067331872	1.02821811572001	NA	-0.670206991669758	-1.71750593006497	-0.152548025821997	0.697284507569619	1.24364087335777	-0.718853007734239	1.43491500495429	-1.65173047111546	NA	-0.376114460824946	0.759061303233592	0.164183961387584	NA	0.107282193074089	NA	0.081314763710711	NA	NA	NA	NA	NA	NA	NA	NA	NA	NA	NA	NA	NA	NA	NA	0.296333924466148	-0.313259054114502	-0.198101206590285	NA	NA	NA
catnap_472821	catnap_472821	NA	NA	NA	0.552268884339828	0.00141994042255268	0.62572660907012	-0.304304625888949	-0.0601964216185788	-0.86554248887316	0.563091457057293	NA	-0.718000494256582	-1.29541453973393	-0.00469004489640909	-0.115579162486552	0.138391656305827	-0.759145524073615	0.66622773774843	-0.909618734477116	NA	-0.312968110747583	0.261595562283406	0.0626184585255467	0.212268109794042	-0.53852597685783	2.03270320050492	-0.854207363228391	NA	NA	NA	NA	NA	NA	NA	NA	NA	NA	NA	NA	NA	NA	NA	1.62329544434226	0.269607402963205	1.65167639887951	NA	NA	NA
catnap_472844	catnap_472844	NA	NA	NA	0.731068913559869	0.299396373049448	NA	-0.411358270022432	-0.108321203756216	-0.439937019470392	0.062355500318179	NA	-0.756656788348091	-1.08764062471829	-0.0746074556298545	1.39398531134032	2.15913157572265	-1.23166825635739	1.64036582520314	-1.0051388827506	NA	-0.55013236958824	0.324368225188003	0.0400186346466277	1.08985082283591	-1.02427608466742	NA	-0.0798991746292467	NA	NA	NA	NA	NA	NA	NA	NA	NA	NA	NA	NA	NA	NA	NA	-0.512106119243826	-0.724077540504972	-1.23732203703255	NA	NA	NA
catnap_472876	catnap_472876	NA	NA	NA	-0.353834722764689	1.60904909115064	NA	0.250570770291429	-0.0387637100540309	-0.098669672787098	0.847789516299039	NA	0.126147275627801	-1.62539565493531	-0.126403211029256	1.00061348663398	0.447628964031228	-0.467042437528817	1.36801484965168	-0.65899617287969	NA	-0.365757286131126	-0.191925257767027	-0.048628734083908	NA	-0.362108479499387	-0.222862288683917	0.663137688642571	NA	NA	NA	NA	NA	NA	NA	NA	NA	NA	NA	NA	NA	NA	NA	-0.40373010480985	0.050899783308416	-0.189315712864405	NA	NA	NA
catnap_472894	catnap_472894	NA	NA	NA	-0.632532248007468	-1.47654185622439	-1.0147365292315	-0.574249831599998	-0.706592292681869	-1.03156866713772	-1.12618014042091	2.0254414674542	-0.808321670201138	1.85038258090316	0.911364132268795	NA	-1.01132316739287	1.46270493654247	-1.93863082759853	1.00791029389885	NA	-0.0665469861151565	-0.592882429088192	0.718110358845457	NA	0.699413069485826	-0.957946628085382	NA	NA	NA	NA	NA	NA	NA	NA	NA	NA	NA	NA	NA	NA	NA	NA	-1.28303448562708	-0.898120708928485	-1.1314110737293	NA	NA	NA
catnap_472906	catnap_472906	NA	NA	NA	NA	-0.839010741902571	-0.893557601531141	-0.256670555963503	-0.0709574407393385	0.53760083196855	-0.0487428828121315	-0.216974321417259	1.36852572610693	-0.0314197827985488	-0.208464198619584	-0.922279882661182	-1.12957514316553	0.381451391110821	-1.27094033903066	0.823603359824209	NA	-0.212290989529538	-0.478848214398157	-0.102793301997073	NA	0.37480687526961	NA	-0.103723133232802	NA	NA	NA	NA	NA	NA	NA	NA	NA	NA	NA	NA	NA	NA	NA	-0.595915258426466	-0.661572209905708	-0.253141330634491	NA	NA	NA
catnap_472944	catnap_472944	NA	NA	NA	0.382320770001372	-0.426716713784904	-0.377123137989967	1.20573925475762	-0.43964151436537	-0.57917164485236	0.0201824772231422	0.23130294004309	-0.781276337278457	0.493666096488525	0.0747032876532095	0.732967176329073	0.903798425387852	-0.678356775916134	0.564058748307352	-0.080043447466082	NA	0.0199917629439955	0.840906087097345	0.426972508793726	NA	-0.604398669549723	1.27197264423288	-0.357615077576768	NA	NA	NA	NA	NA	NA	NA	NA	NA	NA	NA	NA	NA	NA	NA	-0.333895058474567	-0.255613844794175	-0.342761718813171	NA	NA	NA
catnap_472974	catnap_472974	NA	NA	NA	0.823004727827318	-0.529198612668701	0.0734273833103571	-0.449035953171767	-0.346284485689892	-0.333284545581512	-0.539770301243137	-0.00156443087461625	0.0593996976903382	0.51599560248101	0.100749108802331	-0.2474260104849	-0.647800446301888	1.33815011851398	-0.572766802333181	0.584871364741457	NA	-0.292892002796608	0.163560623284268	0.235456566090815	NA	0.0353981046012875	-0.556898908177704	0.230912366059798	NA	NA	NA	NA	NA	NA	NA	NA	NA	NA	NA	NA	NA	NA	NA	-0.342596646365525	-1.05265072302282	-0.432881867300339	NA	NA	NA
catnap_473012	catnap_473012	NA	NA	NA	-0.491475685369425	-0.161697103275789	NA	0.803545843823883	-0.715330121056591	-0.382308430536049	-0.479290511910758	0.503453838215506	0.109186251686442	0.826732359427262	0.172310683570132	NA	-0.636215397368361	0.630595240558085	-0.853500945861725	0.98057827584293	NA	-0.311790434959789	-0.170475260465887	-0.365830225000657	NA	0.721652314689607	NA	0.0548164773960667	NA	NA	NA	NA	NA	NA	NA	NA	NA	NA	NA	NA	NA	NA	NA	-0.778042169462373	NA	-0.643105233062183	NA	NA	NA
catnap_473049	catnap_473049	NA	NA	NA	0.435570680039953	-0.662579672909516	0.261267833455267	0.0657238801320473	0.200322899061138	-0.0722005559180219	0.211419247194585	0.386739995738676	0.0564163924177812	0.0664240323320243	0.145566077072754	-0.285898130699626	-0.260547851625713	0.507739283510253	-0.325204517572589	0.172683635179016	NA	-0.15605483548979	0.237103980895585	0.369884396182325	-0.0178129084747993	0.0224822113938513	0.4011746934823	0.364320182500277	NA	NA	NA	NA	NA	NA	NA	NA	NA	NA	NA	NA	NA	NA	NA	2.13450103239003	1.78711309948685	2.14101102971073	NA	NA	NA
catnap_473226	catnap_473226	NA	NA	NA	NA	-0.292278799266882	-0.702751935689549	2.29873777142418	0.334877759943192	0.00397031804634216	0.916968041356871	NA	1.87369984637659	-1.35096347913912	-0.959240207855815	-0.592862911518645	-0.67280232393622	-0.454629282749738	-0.631483291282519	0.0703372352012016	NA	-0.451544006020337	-0.888854625754738	-0.313239569100027	NA	0.99504857464618	NA	-0.641342957392698	NA	NA	NA	NA	NA	NA	NA	NA	NA	NA	NA	NA	NA	NA	NA	-0.588286760555807	0.44761455519868	0.450318809344121	NA	NA	NA
catnap_473232	catnap_473232	NA	NA	NA	0.257639957766659	-1.16975519005453	-1.39555827006726	-0.502732993790536	-0.342419819737186	-0.27655844548616	-0.628012692986071	0.318167861368778	-0.369958152730632	1.09091582852664	0.688739644137575	-0.921990801936144	-0.972870136478058	0.962102077692631	-1.78119950785716	1.16996732741168	NA	-0.568922110520166	-1.39568570687306	-1.30872613648384	NA	0.253592147823197	-1.01147956977518	0.41908246956473	NA	NA	NA	NA	NA	NA	NA	NA	NA	NA	NA	NA	NA	NA	NA	-0.7615522704273	0.056027924208197	-0.652855744876272	NA	NA	NA
catnap_473244	catnap_473244	NA	NA	NA	1.27548512753097	-0.28298639985611	0.397496459437259	-0.482263282593176	-0.419324437229355	-0.528208632282414	-0.316626367703819	1.22443674269771	-0.884288775542442	1.30419979403851	0.173143793526931	-0.635680476904641	-1.08883825758783	0.823768770315524	-0.719821674315339	0.700623278170496	NA	0.157326035749664	-0.567212512331289	-0.0349227485330564	-0.476124605744453	-0.432212600732931	-0.0466405394206036	0.649308063656217	NA	NA	NA	NA	NA	NA	NA	NA	NA	NA	NA	NA	NA	NA	NA	0.00888095460531092	0.917075478707278	2.17082473764171	NA	NA	NA
catnap_473247	catnap_473247	NA	NA	NA	NA	0.192602448214782	NA	-0.483717673139076	-0.484393632664353	-1.02276113431283	-1.14700475730408	0.909650143975989	1.01561886637454	0.562934967623206	-0.288312958526526	-0.041608236835149	-0.35638860436007	-0.0213874914920098	0.189440749750561	-0.196953958469713	NA	NA	0.986237295434782	1.66426890760571	NA	-1.06311111255113	-0.40883245568138	0.295893598697316	NA	NA	NA	NA	NA	NA	NA	NA	NA	NA	NA	NA	NA	NA	NA	1.54374614243777	0.820981282057039	0.18318355668233	NA	NA	NA
catnap_473387	catnap_473387	NA	NA	NA	0.453335567367743	-0.493684550746848	-0.603112167485856	-0.340152132430767	0.176883524627745	-0.510555381940782	0.300367648895335	-0.97936002518197	0.124293956877011	0.0496015257233982	0.113247434976458	-0.721226403908499	-0.688607643611347	0.4827671324633	-0.657827030303283	0.518587533175949	NA	0.0923759177097089	0.114792219940872	0.4030453816312	NA	0.0610299622569837	0.101048497871195	0.430975445504573	NA	NA	NA	NA	NA	NA	NA	NA	NA	NA	NA	NA	NA	NA	NA	1.31336522596702	0.932585836915617	0.840639446990646	NA	NA	NA
catnap_473391	catnap_473391	NA	NA	NA	0.155962106228082	0.185708502240846	-0.103575471195096	4.64817316627559	0.983988718084188	0.450083318493987	1.56940482718283	-1.80263019310085	1.46459150953985	-1.26318912095202	-2.36916902632626	0.18067911487912	-0.364307225887759	-0.486049224761584	-0.00659672680060872	-0.734285708305925	NA	-0.381064632442123	-1.13805877131847	0.123802229787802	-1.00915199294467	0.594033649157025	-0.413263066881902	-0.0634919072276823	NA	NA	NA	NA	NA	NA	NA	NA	NA	NA	NA	NA	NA	NA	NA	-0.509940811592931	0.291766088849225	1.01973235868824	NA	NA	NA
catnap_473400	catnap_473400	NA	NA	NA	-0.155755185738259	1.1465452165721	1.62698984218043	0.0375610207842978	0.616854949338533	-0.178377249795509	1.40530922690261	-0.888332307102333	1.48595169999819	-1.25249599316893	-0.320237513645913	0.361914372133134	-0.0792774139685805	-1.09891023540414	0.760088648091129	-0.3325836497545	NA	-0.561967977265525	-0.84840885353744	-0.454461124507158	NA	0.376579378304999	2.10000028765881	-0.492149552493067	NA	NA	NA	NA	NA	NA	NA	NA	NA	NA	NA	NA	NA	NA	NA	0.810207343735803	0.206192837031187	0.42630831785234	NA	NA	NA
catnap_473438	catnap_473438	NA	NA	NA	NA	0.793945726772984	NA	-0.341817984382165	-0.367286178019334	-0.0524041323384475	-0.0379404080333258	-0.696788426314875	1.45467298786836	0.0873848520655099	NA	0.249364748696244	-0.640430746924723	0.258417753915406	0.102586231300325	0.108287473273681	NA	0.331380805344892	-0.00238614510090908	0.0960961881092737	NA	0.0930377669437435	NA	0.191019578348368	NA	NA	NA	NA	NA	NA	NA	NA	NA	NA	NA	NA	NA	NA	NA	-0.54429565157611	-0.477643474162669	-0.377709492101651	NA	NA	NA
catnap_473440	catnap_473440	NA	NA	NA	-0.383336141172505	1.28916833824613	NA	0.653189589586318	0.120075024099474	-0.373880322157512	0.436442496368625	NA	-0.59096131989165	0.185685104889006	-0.0368259152575684	1.14619394538568	0.199175073856969	-0.412150819952667	0.777349837366341	-0.625947002929909	NA	-0.177213489571805	-0.13407216807344	-0.104907179699517	NA	-0.50968761314433	0.788104331323866	-0.258182697282132	NA	NA	NA	NA	NA	NA	NA	NA	NA	NA	NA	NA	NA	NA	NA	-0.0428945884681322	-0.121653109924054	-0.0247440425356692	NA	NA	NA
catnap_473452	catnap_473452	NA	NA	NA	0.528629930379478	0.409032062068111	3.06585751660171	-0.0202774169103173	0.195499529693255	-0.0760323589799475	1.17334793829844	-0.18276360602044	-0.997656684937993	-0.211218369271747	-0.06326557016969	1.80569080854506	1.13090741272412	-1.44388494401801	1.97370565614792	-2.82576427912241	NA	2.52068807931988	2.48909468320893	2.22447755623773	NA	-1.02123134939906	0.751617916545791	-0.603558575979665	NA	NA	NA	NA	NA	NA	NA	NA	NA	NA	NA	NA	NA	NA	NA	1.88151459545772	1.51310814536456	1.22953764912976	NA	NA	NA
catnap_473462	catnap_473462	NA	NA	NA	-0.383460516732452	1.05802326124528	0.549773487827846	-0.343651030851931	0.379905743874197	2.0196415388232	0.0431012513470799	-0.0762391568969303	0.605067022292688	-0.355794977713797	-0.0148797607652172	0.0476550264745268	0.0814584363140663	-0.632195480766063	0.564495294543608	-0.0216445592624947	NA	NA	0.185610582024	-0.1390103071883	NA	-0.00113883185188565	-0.46086795048333	0.174787693873226	NA	NA	NA	NA	NA	NA	NA	NA	NA	NA	NA	NA	NA	NA	NA	-0.0748511732292236	-0.21283192222928	-0.241076371292403	NA	NA	NA
catnap_473475	catnap_473475	NA	NA	NA	0.419693772946343	-0.708634250265839	-0.188562910877956	0.153713835819532	-0.0352744270745392	1.97124281192795	0.0972097578076394	-0.936882368095246	0.819836930782232	0.413511764800428	0.285411976431919	-0.501731723547259	-0.475689163448815	-0.147403975153515	-0.591465347266132	0.250010875031966	NA	0.0601335455118796	-0.0347005770146755	-0.247477825859325	-0.235442560877568	0.196708346566195	0.480135577643827	-0.492424768929973	NA	NA	NA	NA	NA	NA	NA	NA	NA	NA	NA	NA	NA	NA	NA	0.0351836261778519	-0.920527366936124	-0.779623094356986	NA	NA	NA
catnap_473491	catnap_473491	NA	NA	NA	0.126130363848164	-0.567872348906502	-0.0411473244530024	-0.38216313978177	0.0247689751243795	0.526444787549206	-0.245262322157707	0.848543511966598	0.195977995285614	0.395123833284994	0.381224679966549	-0.781001642986516	-0.255387869084977	0.237066662063588	-0.655399975907969	0.280922125917836	NA	0.0383938143006675	-0.0579711146377365	-0.222680967114024	NA	0.41026216719806	1.28566840081908	0.791821573193111	NA	NA	NA	NA	NA	NA	NA	NA	NA	NA	NA	NA	NA	NA	NA	0.411954414741665	NA	-0.65635337069729	NA	NA	NA
catnap_473493	catnap_473493	NA	NA	NA	0.0524235044856016	-0.105229981155774	-0.921465761852301	-0.666895062877483	-0.32238913675599	-0.953971945501715	-0.743587934018114	-0.111780511157807	-0.628713729870137	1.54524112982333	0.371661242627486	-1.13959902951875	-0.982978862473684	1.6785317108764	-0.837155887473842	0.824343724321791	NA	-0.179974378243103	-0.459773514215843	-0.283869762206531	-0.672252355591918	-0.152360378011155	-0.0183376350864155	3.51696545639964	NA	NA	NA	NA	NA	NA	NA	NA	NA	NA	NA	NA	NA	NA	NA	-0.685883438390242	-0.918177319668416	-0.161887941330674	NA	NA	NA
catnap_473494	catnap_473494	NA	NA	NA	-0.42957862690613	-0.756159851833266	-0.847616991310939	-0.158160655972158	0.00138345076328621	-0.384126687302227	-0.720834800973479	-0.27148742638162	-1.47255765306434	1.56471643395087	0.354642782965548	-0.648762070326365	-0.809668135066648	1.60611943736932	-1.29515298154659	0.742318328807516	NA	-0.0938553735508958	-0.835618106112338	-1.00293022107148	-0.452245655102918	1.11341430838845	-1.26849056140901	0.648371771017873	NA	NA	NA	NA	NA	NA	NA	NA	NA	NA	NA	NA	NA	NA	NA	-1.68104067757819	-1.0450227105048	-1.54627049841532	NA	NA	NA
catnap_473498	catnap_473498	NA	NA	NA	0.373772862208871	-0.317428883915602	-0.167048374331096	-0.440249608167312	-0.00113721310418842	-0.189044462675421	-0.481094562045385	0.920689919680185	-1.03409877184591	1.01192978089782	0.393842278124612	0.282024778145453	0.600723614213065	-0.487267398044142	0.274213020327153	-0.028253909083304	NA	0.42065458063607	1.37771217848108	1.25722915286919	NA	-0.836139479317855	0.158691229385109	0.0552870292133007	NA	NA	NA	NA	NA	NA	NA	NA	NA	NA	NA	NA	NA	NA	NA	0.988238185529178	0.295996508585114	0.259142291617339	NA	NA	NA
catnap_473522	catnap_473522	NA	NA	NA	NA	0.268312797468556	NA	1.21889155985346	-0.0491748621154786	0.107633853655285	-0.240797436330455	0.217009874694108	-1.11514553433784	0.385780968306333	-0.729918126278955	0.415189887033736	1.35684425685928	-0.801895860411965	0.791165769360682	-0.141339952927188	NA	-0.465492507226098	0.0243984706897391	-0.321901239193145	NA	-0.50701471316796	0.106643886326711	-1.01071010279046	NA	NA	NA	NA	NA	NA	NA	NA	NA	NA	NA	NA	NA	NA	NA	-0.567676900745782	-0.745896204120807	-0.473623510112864	NA	NA	NA
catnap_473528	catnap_473528	NA	NA	NA	0.502576157852543	-1.04290627509495	-1.99869095781156	-0.543690252581457	-0.869016283223343	-1.0752322797569	-0.686147557545493	-0.632256820612628	0.885249262973781	0.859965488778275	0.426888164713185	-0.839534219283019	-0.752066679464379	0.717314464422863	-1.04949348169544	1.14020126333942	NA	-0.294335268885527	0.909575203321661	0.0912008681467719	NA	0.499521897455334	-0.447808841046733	0.0500974105655943	NA	NA	NA	NA	NA	NA	NA	NA	NA	NA	NA	NA	NA	NA	NA	0.303674053375158	0.838988059569389	0.682717473366118	NA	NA	NA
catnap_473529	catnap_473529	NA	NA	NA	-0.270302373262872	0.499311306884766	NA	-0.0955090754564961	-0.208062083686734	-0.557047956096117	-0.476772438982575	0.114622559133435	-0.535524767022536	0.983343102231706	0.336907804610887	0.0204640715340798	-0.460026861428158	0.413423874113742	-0.0993877241591483	0.42227630095906	NA	0.331608692569608	0.212344869112697	0.0592347340268618	NA	-0.368193734043011	-0.39365692263501	0.267843203448685	NA	NA	NA	NA	NA	NA	NA	NA	NA	NA	NA	NA	NA	NA	NA	0.512104823056541	0.665971439380298	0.745474301176674	NA	NA	NA
catnap_473541	catnap_473541	NA	NA	NA	0.172742773684946	-0.211361042954783	0.665962948031671	0.696730543285565	0.502815561821111	1.25717899920405	1.54079640167084	0.0581964902158225	1.14751978436248	-1.51883754346518	-0.6924676962609	-0.293901700504353	0.145244214553322	-1.17527160285233	-0.0053521266014507	-0.773082386491933	NA	0.272033881889372	0.384108073518456	-0.0438804868419367	NA	1.01917053926435	1.17727646477779	-1.35915111865026	NA	NA	NA	NA	NA	NA	NA	NA	NA	NA	NA	NA	NA	NA	NA	-0.125302459376698	-0.672207193011684	-0.787696829123614	NA	NA	NA
catnap_473549	catnap_473549	NA	NA	NA	-0.163271766601956	-0.306700485608023	-0.764824827012944	-0.313972413744163	-0.122637317939551	NA	-0.102652752270346	-0.338098543646484	-0.731104325353954	0.767417363618358	0.141607250190462	NA	-0.200553884127577	1.33518104514713	-0.526891213504066	0.535899342663413	NA	-0.511868179689384	-0.543557938821436	-0.461359105289946	NA	0.442606921176206	NA	NA	NA	NA	NA	NA	NA	NA	NA	NA	NA	NA	NA	NA	NA	NA	NA	-0.105686827033926	0.76578163254562	0.311947545727946	NA	NA	NA
catnap_473577	catnap_473577	NA	NA	NA	1.04872704212283	-0.93667484883237	0.839118970085675	-0.511635639553817	-0.509998842155956	-0.214926693529309	-0.364013076355732	-0.489424949387787	-0.15781490815748	0.868361517158377	0.400143548283842	-0.90007822953977	-0.398997325737432	0.839274605642207	-0.368981967367397	-0.117984462152463	NA	0.237168479525668	1.13621777120477	0.245368091867229	-0.229497970433494	0.0365134784420788	1.36862240024597	0.473075528156795	NA	NA	NA	NA	NA	NA	NA	NA	NA	NA	NA	NA	NA	NA	NA	1.38116988036793	-0.21042483678479	-0.140971538265468	NA	NA	NA
catnap_473676	catnap_473676	NA	NA	NA	0.322323498549553	0.476088457138622	-0.517096393030578	-0.304676189761226	-0.477605743972152	0.155610252432431	-0.625279475328576	0.02545707725038	-1.82528336371586	1.0338363599231	-0.0189262038799928	0.900648716826338	-0.512760483671132	2.39344127704676	-0.456513761412821	1.03627311536654	NA	-0.645339693083214	-1.34650731160258	-0.519769986029017	-0.385968310479686	0.0231093691207175	0.0165513022321922	0.172940719179583	NA	NA	NA	NA	NA	NA	NA	NA	NA	NA	NA	NA	NA	NA	NA	-0.130497641684931	1.8912243308424	2.15381652299707	NA	NA	NA
catnap_473685	catnap_473685	NA	NA	NA	0.0240905743437952	-0.0295367477791171	NA	0.104845845582108	0.0616656792263203	1.5529336264201	0.284150672751278	NA	-0.517793185195335	-0.72190557866676	0.145751118571721	0.494415004155912	1.05668469618605	-0.856158522916328	0.978100645048966	-1.40371992153653	NA	0.240857986404732	1.60689635879472	-0.0717617677077616	0.244878557068276	0.0194235389208362	0.208418579303957	-0.293077815210921	NA	NA	NA	NA	NA	NA	NA	NA	NA	NA	NA	NA	NA	NA	NA	-0.0938063927175266	-0.915001473924024	-0.571321857558486	NA	NA	NA
catnap_473706	catnap_473706	NA	NA	NA	-0.350166975851297	-0.19001292571729	-1.15107130251499	-0.51942165927682	-0.683717055237232	-0.804624789926828	-0.467184067520063	-0.037783420133517	1.18954896715406	1.11954893094349	0.33221992120934	-0.671151251908487	-1.26662020472401	0.941273325698317	-0.996476015966879	0.710225562060509	NA	1.8523085596029	0.0376929083386848	-0.250281904988285	NA	0.288576017690808	0.786466253019898	1.70486303921666	NA	NA	NA	NA	NA	NA	NA	NA	NA	NA	NA	NA	NA	NA	NA	-0.0319911500679526	-0.0750346968600168	-0.894721914810268	NA	NA	NA
[truncated: 5,510 more rows]
[truncated: 335 more columns]
