# Supplementary material for: Genetic correlation-guided mega-analysis of DO mice provides mechanistic insight and candidate genes for age-related pathologies
Source: PLoS Genet. 2026 Feb 27;22(2):e1012037. doi: 10.1371/journal.pgen.1012037 (PMC12948109; doi:10.1371/journal.pgen.1012037)
Supplement: S8 Table — Heritability estimates for each of the meta-phenotypes in the dataset, excluding meta-traits composed of lifespan data from the Ellison study (prefixed with “lifespan_ell”, which were not significantly heritable and excluded from analysis). ‘Trait’ corresponds to a meta-trait, which is composed of individual phenotypes listed in S7 Table. ‘h2’ provides the heritability of the trait as estimated by Haseman-Elston regression. ‘SE’ corresponds to the standard error of the trait. ‘p’ corresponds to the p-value of the h2 estimate. ‘n’ corresponds to the number of animals used in the estimate. (TXT) [file pgen.1012037.s036.txt]

Trait	h2	SE	p	n
1	meta_trait_k_385_cluster_1	0.185	0.069	0.00272005347516403	756
2	meta_trait_k_385_cluster_2	0.139	0.068	0.0240128016069465	757
3	meta_trait_k_385_cluster_3	0.131	0.068	0.034594424383743	757
4	meta_trait_k_385_cluster_4	0.597	0.215	0.00275831148229168	281
5	meta_trait_k_385_cluster_5	0.511	0.192	0.00389205462367881	318
6	meta_trait_k_385_cluster_6	0.284	0.257	0.255716424354373	226
7	meta_trait_k_385_cluster_7	0.577	0.193	0.00104504912207859	319
8	meta_trait_k_385_cluster_8	0.257	0.186	0.14429658778073	320
9	meta_trait_k_385_cluster_9	0.235	0.194	0.204394141084095	303
10	meta_trait_k_385_cluster_10	0.472	0.191	0.0074964975753184	320
11	meta_trait_k_385_cluster_11	0.321	0.271	0.224682626634747	207
12	meta_trait_k_385_cluster_12	0.352	0.189	0.0468337513959349	320
13	meta_trait_k_385_cluster_13	0.226	0.186	0.200875263121361	320
14	meta_trait_k_385_cluster_14	0.166	0.096	0.0578324444708955	646
15	meta_trait_k_385_cluster_15	0.248	0.206	0.207582245619088	285
16	meta_trait_k_385_cluster_16	0.419	0.19	0.0178387123192926	320
17	meta_trait_k_385_cluster_17	0.222	0.186	0.208443606728052	320
18	meta_trait_k_385_cluster_18	0.341	0.189	0.0551014811456488	318
19	meta_trait_k_385_cluster_19	0.361	0.189	0.0412037745448102	320
20	meta_trait_k_385_cluster_20	0.25	0.221	0.24954089059635	206
21	meta_trait_k_385_cluster_21	0.306	0.179	0.0698426603648697	315
22	meta_trait_k_385_cluster_22	0.387	0.19	0.0291962738689371	318
23	meta_trait_k_385_cluster_23	0.576	0.192	0.00100827678191684	320
24	meta_trait_k_385_cluster_24	0.352	0.442	0.432602817853551	117
25	meta_trait_k_385_cluster_25	0.357	0.185	0.0389039217836324	320
26	meta_trait_k_385_cluster_26	0.422	0.246	0.072613004816572	242
27	meta_trait_k_385_cluster_27	0.45	0.202	0.0174694815949441	293
28	meta_trait_k_385_cluster_28	0.201	0.053	1.30472005844981e-05	823
29	meta_trait_k_385_cluster_29	0.305	0.228	0.1811869763833	143
30	meta_trait_k_385_cluster_30	0.433	0.056	5.42116298304908e-21	826
31	meta_trait_k_385_cluster_31	0.593	0.058	2.08578977772923e-38	829
32	meta_trait_k_385_cluster_32	0.494	0.145	0.000145001777238604	389
33	meta_trait_k_385_cluster_33	0.274	0.115	0.00870341061554693	483
34	meta_trait_k_385_cluster_34	0.271	0.14	0.0374991885413028	389
35	meta_trait_k_385_cluster_35	0.388	0.142	0.00278439937974201	389
36	meta_trait_k_385_cluster_36	0.54	0.12	2.40064613990172e-07	483
37	meta_trait_k_385_cluster_37	0.306	0.115	0.0034471629965681	482
38	meta_trait_k_385_cluster_38	0.267	0.1	0.00326213508685795	524
39	meta_trait_k_385_cluster_39	0.176	0.069	0.00445508319592681	757
40	meta_trait_k_385_cluster_40	0.427	0.064	1.07425925308983e-16	929
41	meta_trait_k_385_cluster_41	0.204	0.103	0.0318974950564915	488
42	meta_trait_k_385_cluster_42	0.169	0.079	0.0185863167923238	660
43	meta_trait_k_385_cluster_43	0.226	0.186	0.201261252819521	320
44	meta_trait_k_385_cluster_44	0.542	0.202	0.00359061538679117	303
45	meta_trait_k_385_cluster_45	0.335	0.188	0.0580964974828886	320
46	meta_trait_k_385_cluster_46	0.264	0.081	0.000240894460744106	659
47	meta_trait_k_385_cluster_47	0.341	0.064	2.25252221426537e-10	886
48	meta_trait_k_385_cluster_48	0.331	0.064	7.34581103910722e-10	886
49	meta_trait_k_385_cluster_49	0.414	0.07	7.03365438629142e-13	825
50	meta_trait_k_385_cluster_50	0.487	0.065	3.38391883196776e-21	928
51	meta_trait_k_385_cluster_51	0.502	0.065	2.01810038209995e-22	929
52	meta_trait_k_385_cluster_52	0.203	0.105	0.0370784110852041	481
53	meta_trait_k_385_cluster_53	0.366	0.079	6.67438261464858e-08	701
54	meta_trait_k_385_cluster_54	0.327	0.235	0.16585732931497	137
55	meta_trait_k_385_cluster_55	0.377	0.217	0.0760941818178363	189
56	meta_trait_k_385_cluster_56	0.892	0.238	0.000188248448711761	137
57	meta_trait_k_385_cluster_57	0.218	0.106	0.0254327659431478	481
58	meta_trait_k_385_cluster_58	0.734	0.07	4.06800164251958e-46	929
59	meta_trait_k_385_cluster_59	0.452	0.071	5.7729686723434e-15	822
60	meta_trait_k_385_cluster_60	0.173	0.159	0.270145367908761	195
61	meta_trait_k_385_cluster_61	0.695	0.145	3.18987713346335e-07	245
62	meta_trait_k_385_cluster_62	0.446	0.064	4.64910657289555e-18	929
63	meta_trait_k_385_cluster_63	0.606	0.067	6.7336226642033e-32	928
64	meta_trait_k_385_cluster_64	0.805	0.071	2.87535376796952e-55	929
65	meta_trait_k_385_cluster_65	0.212	0.395	0.594374500571032	129
66	meta_trait_k_385_cluster_66	0.277	0.07	5.70055308899627e-06	749
67	meta_trait_k_385_cluster_67	0.799	0.383	0.0444339180459399	100
68	meta_trait_k_385_cluster_68	0.582	0.368	0.121405021806818	112
69	meta_trait_k_385_cluster_69	0.531	0.161	0.000672000396923034	196
70	meta_trait_k_385_cluster_70	0.434	0.107	4.42711498368501e-06	483
71	meta_trait_k_385_cluster_71	0.151	0.06	0.004705183932842	889
72	meta_trait_k_385_cluster_72	0.219	0.061	3.65653562252925e-05	891
73	meta_trait_k_385_cluster_73	0.391	0.206	0.0460815760995989	262
74	meta_trait_k_385_cluster_74	0.596	0.067	5.46956559651757e-31	927
75	meta_trait_k_385_cluster_75	0.501	0.065	2.39310240637059e-22	929
76	meta_trait_k_385_cluster_76	0.532	0.066	5.60196384788412e-25	929
77	meta_trait_k_385_cluster_77	0.237	0.068	6.37604119129988e-05	794
78	meta_trait_k_385_cluster_78	0.158	0.267	0.548040752113575	205
79	meta_trait_k_385_cluster_79	0.633	0.196	0.000361553088417078	318
80	meta_trait_k_385_cluster_80	0.381	0.189	0.0304224596951592	319
81	meta_trait_k_385_cluster_81	0.557	0.218	0.0060352809923739	273
82	meta_trait_k_385_cluster_82	0.464	0.191	0.00865651440627794	320
83	meta_trait_k_385_cluster_83	0.312	0.099	0.000332903530228775	611
84	meta_trait_k_385_cluster_84	0.437	0.1	3.71156104702771e-07	619
85	meta_trait_k_385_cluster_85	0.367	0.1	2.67711908437298e-05	611
86	meta_trait_k_385_cluster_86	0.138	0.183	0.436032555429548	274
87	meta_trait_k_385_cluster_87	0.414	0.1	1.45501857172453e-06	619
88	meta_trait_k_385_cluster_88	0.522	0.103	1.24858769414632e-09	619
89	meta_trait_k_385_cluster_89	0.385	0.187	0.029920484883096	274
90	meta_trait_k_385_cluster_90	0.354	0.099	3.91713188153596e-05	619
91	meta_trait_k_385_cluster_91	0.627	0.105	3.35961388143136e-13	618
92	meta_trait_k_385_cluster_92	0.707	0.107	2.24887038080815e-16	618
93	meta_trait_k_385_cluster_93	0.508	0.102	3.37912992060341e-09	619
94	meta_trait_k_385_cluster_94	0.97	0.395	0.0189033646964451	98
95	meta_trait_k_385_cluster_95	0.636	0.401	0.125479721085668	99
96	meta_trait_k_385_cluster_96	0.95	0.343	0.00679590037410661	116
97	meta_trait_k_385_cluster_97	0.533	0.348	0.132215808535308	115
98	meta_trait_k_385_cluster_98	0.483	0.345	0.168927192508023	115
99	meta_trait_k_385_cluster_99	0.339	0.349	0.339275633306429	110
100	meta_trait_k_385_cluster_100	1.026	0.346	0.00403984997432159	111
101	meta_trait_k_385_cluster_101	0.274	0.078	6.68406652191281e-05	686
102	meta_trait_k_385_cluster_102	0.267	0.314	0.398480068332053	132
103	meta_trait_k_385_cluster_103	0.247	0.315	0.43535266225477	132
104	meta_trait_k_385_cluster_104	0.399	0.313	0.204884320595385	132
105	meta_trait_k_385_cluster_105	0.576	0.312	0.0664508286502019	132
106	meta_trait_k_385_cluster_106	0.212	0.062	7.90265246334632e-05	885
107	meta_trait_k_385_cluster_107	0.18	0.311	0.563732500776024	132
108	meta_trait_k_385_cluster_108	0.466	0.31	0.134885652577227	134
109	meta_trait_k_385_cluster_109	0.245	0.062	4.61102757695036e-06	890
110	meta_trait_k_385_cluster_110	0.19	0.078	0.00670962834429759	681
111	meta_trait_k_385_cluster_111	0.225	0.198	0.242409877239102	238
112	meta_trait_k_385_cluster_112	0.374	0.083	1.99377390227831e-07	658
113	meta_trait_k_385_cluster_113	0.443	0.066	2.0630152656397e-16	884
114	meta_trait_k_385_cluster_114	0.557	0.184	0.00126659368176439	263
115	meta_trait_k_385_cluster_115	0.352	0.063	1.01330419981028e-11	923
116	meta_trait_k_385_cluster_116	0.229	0.066	6.31289129414899e-05	831
117	meta_trait_k_385_cluster_117	0.461	0.067	9.10356775844237e-18	886
118	meta_trait_k_385_cluster_118	0.665	0.068	4.1256294799333e-38	928
119	meta_trait_k_385_cluster_119	0.25	0.067	1.43614643234139e-05	825
120	meta_trait_k_385_cluster_120	0.094	0.189	0.609461771526376	309
121	meta_trait_k_385_cluster_121	0.367	0.19	0.0389777120116942	317
122	meta_trait_k_385_cluster_122	0.373	0.189	0.0345750321500598	320
123	meta_trait_k_385_cluster_123	0.5	0.192	0.00461856560751006	320
124	meta_trait_k_385_cluster_124	0.433	0.188	0.0130868652628814	320
125	meta_trait_k_385_cluster_125	0.635	0.194	0.000314385712777333	320
126	meta_trait_k_385_cluster_126	0.2	0.184	0.260139227298166	274
127	meta_trait_k_385_cluster_127	0.556	0.067	1.42793979511104e-23	627
128	meta_trait_k_385_cluster_128	0.298	0.063	8.41440964374343e-08	627
129	meta_trait_k_385_cluster_129	0.12	0.054	0.0147825374334718	773
130	meta_trait_k_385_cluster_130	0.229	0.053	7.09243378363215e-07	822
131	meta_trait_k_385_cluster_131	0.624	0.283	0.0301436363895177	116
132	meta_trait_k_385_cluster_132	0.621	0.068	6.35066319624207e-29	627
133	meta_trait_k_385_cluster_133	0.496	0.324	0.135620379485495	104
134	meta_trait_k_385_cluster_134	0.484	0.064	2.66685924097875e-21	936
135	meta_trait_k_385_cluster_135	0.158	0.067	0.00821482362787858	865
136	meta_trait_k_385_cluster_136	0.098	0.085	0.209866780834005	709
137	meta_trait_k_385_cluster_137	0.158	0.133	0.206703770033508	396
138	meta_trait_k_385_cluster_138	0.222	0.056	7.30420481427277e-06	761
139	meta_trait_k_385_cluster_139	0.385	0.239	0.108485252804729	137
140	meta_trait_k_385_cluster_140	0.221	0.06	2.64045724361396e-05	842
141	meta_trait_k_385_cluster_141	0.147	0.064	0.0120279224593334	601
142	meta_trait_k_385_cluster_142	0.299	0.064	2.76497170554663e-08	885
143	meta_trait_k_385_cluster_143	0.673	0.237	0.00450804251660991	141
144	meta_trait_k_385_cluster_144	0.11	0.052	0.0183545213926397	812
145	meta_trait_k_385_cluster_145	0.221	0.056	6.32087235829713e-06	773
146	meta_trait_k_385_cluster_146	0.456	0.064	8.23204631881551e-19	928
147	meta_trait_k_385_cluster_147	0.21	0.065	0.000245000904178047	829
148	meta_trait_k_385_cluster_148	0.185	0.044	2.20219510832269e-07	1618
149	meta_trait_k_385_cluster_149	0.247	0.065	2.54512456782461e-05	599
150	meta_trait_k_385_cluster_150	0.293	0.063	1.38781650284083e-07	627
151	meta_trait_k_385_cluster_151	0.154	0.091	0.0688931347764771	517
152	meta_trait_k_385_cluster_152	0.225	0.062	2.50033455276809e-05	892
153	meta_trait_k_385_cluster_153	0.118	0.06	0.0270661926339248	890
154	meta_trait_k_385_cluster_154	0.626	0.155	2.25540105788577e-05	220
155	meta_trait_k_385_cluster_155	0.531	0.161	0.000682118580276466	196
156	meta_trait_k_385_cluster_156	0.689	0.06	1.02932884787746e-50	826
157	meta_trait_k_385_cluster_157	0.371	0.064	1.73821711126038e-11	665
158	meta_trait_k_385_cluster_158	0.297	0.101	0.00104807292152365	523
159	meta_trait_k_385_cluster_159	0.151	0.098	0.0958145391538715	522
160	meta_trait_k_385_cluster_160	0.161	0.069	0.00915303553105104	756
161	meta_trait_k_385_cluster_161	0.291	0.063	2.2601074266755e-07	621
162	meta_trait_k_385_cluster_162	0.542	0.067	2.01340874757057e-22	627
163	meta_trait_k_385_cluster_163	0.205	0.065	0.000456527290338438	601
164	meta_trait_k_385_cluster_164	0.278	0.063	7.24523304549507e-07	621
165	meta_trait_k_385_cluster_165	0.734	0.219	0.000520282258915442	189
166	meta_trait_k_385_cluster_166	0.801	0.221	0.000163686072313162	189
167	meta_trait_k_385_cluster_167	0.796	0.23	0.000522540570535371	141
168	meta_trait_k_385_cluster_168	0.856	0.282	0.00298622222412101	116
169	meta_trait_k_385_cluster_169	0.638	0.28	0.0256003664580795	116
170	meta_trait_k_385_cluster_170	0.469	0.191	0.00809932456758504	319
171	meta_trait_k_385_cluster_171	0.211	0.211	0.299232801865786	276
172	meta_trait_k_385_cluster_172	0.464	0.2	0.0128764057242888	297
173	meta_trait_k_385_cluster_173	0.178	0.35	0.615512035060842	114
174	meta_trait_k_385_cluster_174	0.425	0.347	0.228082766746398	115
175	meta_trait_k_385_cluster_175	0.331	0.064	4.9737780245562e-10	894
176	meta_trait_k_385_cluster_176	0.115	0.06	0.0314334097263911	890
177	meta_trait_k_385_cluster_177	0.383	0.065	5.35349426045815e-13	895
178	meta_trait_k_385_cluster_178	0.549	0.066	1.83400291232113e-26	928
179	meta_trait_k_385_cluster_179	0.156	0.083	0.0423156526895868	595
180	meta_trait_k_385_cluster_180	0.421	0.217	0.0472369122451631	189
181	meta_trait_k_385_cluster_181	0.093	0.036	0.00386022327173084	936
182	meta_trait_k_385_cluster_182	0.395	0.065	7.68234367125461e-14	901
183	meta_trait_k_385_cluster_183	0.279	0.061	8.05574063410846e-08	915
184	meta_trait_k_385_cluster_184	0.309	0.237	0.193420093813692	137
185	meta_trait_k_385_cluster_185	0.101	0.231	0.663446138257381	137
186	meta_trait_k_385_cluster_186	0.23	0.053	4.93596548264646e-07	829
187	meta_trait_k_385_cluster_187	0.29	0.054	2.7120065909551e-10	828
188	meta_trait_k_385_cluster_188	0.186	0.055	0.000153539523464124	773
189	meta_trait_k_385_cluster_189	0.366	0.064	4.73370074670255e-11	627
190	meta_trait_k_385_cluster_190	0.189	0.062	0.000779853085389387	621
191	meta_trait_k_385_cluster_191	0.524	0.066	4.61164581712281e-21	627
192	meta_trait_k_385_cluster_192	0.224	0.106	0.0217587296588591	480
193	meta_trait_k_385_cluster_193	0.184	0.105	0.0597389530362982	481
194	meta_trait_k_385_cluster_194	0.191	0.104	0.0469294416271618	488
195	meta_trait_k_385_cluster_195	0.252	0.054	7.15294829705282e-08	814
196	meta_trait_k_385_cluster_196	0.416	0.057	9.34641975710289e-19	808
197	meta_trait_k_385_cluster_199	0.156	0.105	0.110297417081091	481
198	meta_trait_k_385_cluster_200	0.252	0.313	0.422349386281656	132
199	meta_trait_k_385_cluster_201	0.126	0.064	0.0284436840220143	829
200	meta_trait_k_385_cluster_202	0.201	0.044	4.2600071593826e-08	1216
201	meta_trait_k_385_cluster_203	0.358	0.065	2.75830818414625e-11	885
202	meta_trait_k_385_cluster_204	0.237	0.149	0.0937708330478128	332
203	meta_trait_k_385_cluster_205	0.201	0.184	0.255043197020956	274
204	meta_trait_k_385_cluster_206	0.391	0.339	0.256035389724203	115
205	meta_trait_k_385_cluster_207	0.728	0.063	7.64922263018507e-51	779
206	meta_trait_k_385_cluster_208	0.334	0.054	3.14494749589486e-13	828
207	meta_trait_k_385_cluster_209	0.98	0.346	0.00606112888310543	111
208	meta_trait_k_385_cluster_210	0.195	0.149	0.166075728767091	370
209	meta_trait_k_385_cluster_211	0.359	0.35	0.311716467379083	114
210	meta_trait_k_385_cluster_212	0.573	0.335	0.0928142130344152	116
211	meta_trait_k_385_cluster_213	0.152	0.059	0.00455299247897161	702
212	meta_trait_k_385_cluster_214	0.337	0.077	1.51956471474961e-06	457
213	meta_trait_k_385_cluster_215	0.564	0.067	7.52981953493988e-28	928
214	meta_trait_k_385_cluster_216	0.111	0.083	0.15876925105735	460
215	meta_trait_k_385_cluster_217	0.642	0.157	1.69093666080303e-05	217
216	meta_trait_k_385_cluster_218	0.325	0.108	0.0008891190962256	481
217	meta_trait_k_385_cluster_219	0.491	0.065	1.45732847868669e-21	929
218	meta_trait_k_385_cluster_220	0.471	0.065	5.72759854213537e-20	929
219	meta_trait_k_385_cluster_221	0.246	0.106	0.0116243125920405	481
220	meta_trait_k_385_cluster_222	0.164	0.105	0.0928561756375038	481
221	meta_trait_k_385_cluster_223	0.738	0.07	1.43949850257615e-46	929
222	meta_trait_k_385_cluster_224	0.618	0.068	5.20109100313772e-33	927
223	meta_trait_k_385_cluster_225	0.679	0.069	1.15185411929607e-39	929
224	meta_trait_k_385_cluster_226	0.256	0.107	0.00878760710664296	481
225	meta_trait_k_385_cluster_227	0.411	0.063	1.46012812117417e-15	929
226	meta_trait_k_385_cluster_228	0.258	0.184	0.144668877779451	274
227	meta_trait_k_385_cluster_229	0.597	0.203	0.00174285228765772	252
228	meta_trait_k_385_cluster_230	0.193	0.159	0.207052301353101	302
229	meta_trait_k_385_cluster_231	0.621	0.068	1.57081860400606e-33	929
230	meta_trait_k_385_cluster_232	0.363	0.069	3.19370825132043e-10	825
231	meta_trait_k_385_cluster_233	0.439	0.11	6.62491844667246e-06	481
232	meta_trait_k_385_cluster_234	0.742	0.07	4.2373198325618e-47	929
233	meta_trait_k_385_cluster_235	0.183	0.095	0.0329173839319379	619
234	meta_trait_k_385_cluster_236	0.61	0.31	0.042694573245477	185
235	meta_trait_k_385_cluster_237	0.274	0.208	0.167977391600857	287
236	meta_trait_k_385_cluster_238	0.149	0.079	0.0375759061611105	660
237	meta_trait_k_385_cluster_239	0.226	0.098	0.0120574714294746	524
238	meta_trait_k_385_cluster_240	0.296	0.094	0.00040539692301113	562
239	meta_trait_k_385_cluster_241	0.289	0.325	0.380651032767941	110
240	meta_trait_k_385_cluster_242	0.223	0.368	0.549825362756103	113
241	meta_trait_k_385_cluster_243	0.393	0.103	1.59009994905352e-05	514
242	meta_trait_k_385_cluster_244	0.209	0.062	0.000108164747242724	881
243	meta_trait_k_385_cluster_245	0.315	0.064	5.20022196576367e-09	883
244	meta_trait_k_385_cluster_246	0.496	0.065	6.60326703516922e-22	928
245	meta_trait_k_385_cluster_247	0.113	0.059	0.03230922815063	902
246	meta_trait_k_385_cluster_248	0.248	0.077	0.000261289454152088	701
247	meta_trait_k_385_cluster_249	0.385	0.363	0.296514384903053	113
248	meta_trait_k_385_cluster_250	0.229	0.069	0.000153178715966237	782
249	meta_trait_k_385_cluster_251	0.594	0.067	1.35375818724745e-30	927
250	meta_trait_k_385_cluster_252	0.099	0.023	1.19715008312009e-07	2308
251	meta_trait_k_385_cluster_253	0.354	0.069	8.5149532292223e-10	825
252	meta_trait_k_385_cluster_254	0.253	0.107	0.00942038836587715	481
253	meta_trait_k_385_cluster_255	0.198	0.105	0.0427389792761614	481
254	meta_trait_k_385_cluster_256	0.546	0.066	3.05432003731305e-26	929
255	meta_trait_k_385_cluster_257	0.342	0.322	0.291910222928646	128
256	meta_trait_k_385_cluster_258	0.31	0.367	0.406481938337406	112
257	meta_trait_k_385_cluster_259	0.852	0.357	0.0199647570046048	113
258	meta_trait_k_385_cluster_260	0.161	0.1	0.0839032500529831	503
259	meta_trait_k_385_cluster_261	0.181	0.101	0.0526098009365712	505
260	meta_trait_k_385_cluster_262	0.256	0.102	0.00582733346045874	504
261	meta_trait_k_385_cluster_263	0.172	0.061	0.00123766576874004	892
262	meta_trait_k_385_cluster_264	0.281	0.07	3.64532478327051e-06	757
263	meta_trait_k_385_cluster_265	0.163	0.075	0.0163125590580076	688
264	meta_trait_k_385_cluster_266	0.328	0.068	1.07642212231452e-08	829
265	meta_trait_k_385_cluster_267	0.152	0.053	0.00117972333181033	892
266	meta_trait_k_385_cluster_268	0.654	0.188	0.000184646867484763	259
267	meta_trait_k_385_cluster_269	0.124	0.104	0.205829772902531	480
268	meta_trait_k_385_cluster_270	0.735	0.07	3.11013990701273e-46	929
269	meta_trait_k_385_cluster_271	0.125	0.179	0.47576095148706	259
270	meta_trait_k_385_cluster_272	0.382	0.382	0.330209089623378	95
271	meta_trait_k_385_cluster_273	0.398	0.186	0.0243581638165848	259
272	meta_trait_k_385_cluster_274	0.202	0.182	0.252722065396986	259
273	meta_trait_k_385_cluster_275	0.629	0.275	0.0203339597352289	159
274	meta_trait_k_385_cluster_276	0.267	0.068	6.07252957585377e-06	796
275	meta_trait_k_385_cluster_277	0.918	0.33	0.00641454641893485	120
276	meta_trait_k_385_cluster_278	0.198	0.061	0.000176883147482821	902
277	meta_trait_k_385_cluster_279	0.231	0.077	0.000660324558042777	701
278	meta_trait_k_385_cluster_280	0.297	0.078	1.23766901412606e-05	701
279	meta_trait_k_385_cluster_281	0.583	0.293	0.0453532771367323	152
280	meta_trait_k_385_cluster_282	0.463	0.11	1.63707922312265e-06	488
281	meta_trait_k_385_cluster_283	0.601	0.071	1.33644450893074e-27	860
282	meta_trait_k_385_cluster_284	0.247	0.069	4.5873468990279e-05	770
283	meta_trait_k_385_cluster_285	1.089	0.196	6.48538480559305e-10	259
284	meta_trait_k_385_cluster_286	0.228	0.099	0.0117221800429539	524
285	meta_trait_k_385_cluster_287	0.237	0.07	0.000120381409380555	757
286	meta_trait_k_385_cluster_288	0.15	0.075	0.0267318501285832	689
287	meta_trait_k_385_cluster_289	0.353	0.071	3.77034415549093e-09	786
288	meta_trait_k_385_cluster_290	0.141	0.097	0.120069299798293	524
289	meta_trait_k_385_cluster_291	0.178	0.098	0.0500072697383496	524
290	meta_trait_k_385_cluster_292	0.19	0.099	0.0361422710142347	524
291	meta_trait_k_385_cluster_293	0.178	0.098	0.0497389363041493	524
292	meta_trait_k_385_cluster_294	0.123	0.06	0.0208726764667677	892
293	meta_trait_k_385_cluster_295	0.144	0.06	0.00696177939910391	892
294	meta_trait_k_385_cluster_296	0.216	0.061	4.92963423451901e-05	892
295	meta_trait_k_385_cluster_297	0.224	0.069	0.000236824850256882	749
296	meta_trait_k_385_cluster_298	0.267	0.07	1.24344191842822e-05	749
297	meta_trait_k_385_cluster_299	0.382	0.064	2.77571129801621e-13	916
298	meta_trait_k_385_cluster_300	0.232	0.062	1.47696765722353e-05	888
299	meta_trait_k_385_cluster_301	0.19	0.07	0.00222311336594231	735
300	meta_trait_k_385_cluster_302	0.283	0.07	3.5850088434829e-06	749
301	meta_trait_k_385_cluster_303	0.194	0.061	0.000266838614784972	892
302	meta_trait_k_385_cluster_304	0.281	0.063	1.3784254958023e-07	892
303	meta_trait_k_385_cluster_305	0.228	0.062	1.92143184688218e-05	892
304	meta_trait_k_385_cluster_306	0.341	0.064	1.49217409550313e-10	892
305	meta_trait_k_385_cluster_307	0.306	0.063	8.77444457858453e-09	890
306	meta_trait_k_385_cluster_308	0.39	0.063	3.530134427143e-14	929
307	meta_trait_k_385_cluster_309	0.099	0.065	0.0965884229063723	729
308	meta_trait_k_385_cluster_310	0.279	0.072	8.08466426350005e-06	721
309	meta_trait_k_385_cluster_311	0.255	0.062	1.62561652456574e-06	892
310	meta_trait_k_385_cluster_312	0.168	0.06	0.00166304070058934	892
311	meta_trait_k_385_cluster_313	0.256	0.062	1.54235608061202e-06	891
312	meta_trait_k_385_cluster_314	0.197	0.061	0.000227554871624736	892
313	meta_trait_k_385_cluster_315	0.264	0.062	6.53771293317114e-07	895
314	meta_trait_k_385_cluster_316	0.409	0.325	0.211646534977373	128
315	meta_trait_k_385_cluster_317	0.561	0.323	0.0846219013109893	128
316	meta_trait_k_385_cluster_318	0.483	0.324	0.139154581258975	128
317	meta_trait_k_385_cluster_319	0.261	0.369	0.484452783830119	115
318	meta_trait_k_385_cluster_320	0.805	0.31	0.00975103677940227	134
319	meta_trait_k_385_cluster_321	0.606	0.309	0.0512658559429344	134
320	meta_trait_k_385_cluster_322	0.652	0.325	0.0465977336449754	128
321	meta_trait_k_385_cluster_323	0.468	0.321	0.148157464427834	128
322	meta_trait_k_385_cluster_324	0.689	0.308	0.0266840972630179	131
323	meta_trait_k_385_cluster_325	0.507	0.312	0.107541675441235	128
324	meta_trait_k_385_cluster_326	0.167	0.098	0.064454233869127	524
325	meta_trait_k_385_cluster_327	0.206	0.099	0.022993231416003	524
326	meta_trait_k_385_cluster_328	0.241	0.063	9.58953836710737e-06	874
327	meta_trait_k_385_cluster_329	0.302	0.081	1.9432130225057e-05	673
328	meta_trait_k_385_cluster_330	0.323	0.063	1.21207499493162e-09	890
329	meta_trait_k_385_cluster_331	0.417	0.065	5.00701311077317e-15	892
330	meta_trait_k_385_cluster_332	0.146	0.069	0.018210121020185	756
331	meta_trait_k_385_cluster_333	0.326	0.062	3.19853606340233e-10	920
332	meta_trait_k_385_cluster_334	0.362	0.072	3.5472200696287e-09	761
333	meta_trait_k_385_cluster_335	0.26	0.071	2.55697713303399e-05	756
334	meta_trait_k_385_cluster_336	0.249	0.071	5.69538720178266e-05	756
335	meta_trait_k_385_cluster_337	0.279	0.063	1.62508948926884e-07	892
336	meta_trait_k_385_cluster_338	0.198	0.061	0.000202299703452998	892
337	meta_trait_k_385_cluster_339	0.227	0.062	2.16548815661716e-05	892
338	meta_trait_k_385_cluster_340	0.376	0.221	0.0809470129048519	207
339	meta_trait_k_385_cluster_341	0.282	0.22	0.190633890495473	207
340	meta_trait_k_385_cluster_342	0.361	0.222	0.0946985701881405	207
341	meta_trait_k_385_cluster_343	0.497	0.29	0.0844371469433952	152
342	meta_trait_k_385_cluster_344	0.218	0.076	0.00128473877935113	697
343	meta_trait_k_385_cluster_345	0.646	0.203	0.000714703269021552	238
344	meta_trait_k_385_cluster_346	0.188	0.095	0.0323466061240417	520
345	meta_trait_k_385_cluster_347	0.26	0.077	0.000125078141501327	689
346	meta_trait_k_385_cluster_348	0.226	0.102	0.0157716352640815	505
347	meta_trait_k_385_cluster_349	0.212	0.067	0.000298836862098748	805
348	meta_trait_k_385_cluster_350	0.21	0.06	4.62723287048541e-05	927
349	meta_trait_k_385_cluster_351	0.139	0.068	0.0244357556583892	756
350	meta_trait_k_385_cluster_352	0.223	0.07	0.00030198604093656	756
351	meta_trait_k_385_cluster_353	0.445	0.064	2.68810840464515e-18	939
352	meta_trait_k_385_cluster_354	0.38	0.065	9.99795653557479e-13	892
353	meta_trait_k_385_cluster_355	0.198	0.067	0.000890175541433345	788
354	meta_trait_k_385_cluster_356	0.446	0.066	5.50174542754107e-17	892
355	meta_trait_k_385_cluster_357	0.598	0.107	3.7072446422658e-11	524
356	meta_trait_k_385_cluster_358	0.33	0.072	9.07973821036426e-08	754
357	meta_trait_k_385_cluster_359	0.253	0.071	4.11582012517956e-05	754
358	meta_trait_k_385_cluster_360	0.277	0.1	0.00226135694426095	524
359	meta_trait_k_385_cluster_361	0.345	0.101	0.000129240421449333	524
360	meta_trait_k_385_cluster_362	0.193	0.064	0.000594823416615031	860
361	meta_trait_k_385_cluster_363	0.314	0.098	0.000364648459917654	530
362	meta_trait_k_385_cluster_364	0.488	0.368	0.192226561868957	114
363	meta_trait_k_385_cluster_365	0.238	0.06	3.64912860770069e-06	927
364	meta_trait_k_385_cluster_366	0.237	0.101	0.0102404583822618	514
365	meta_trait_k_385_cluster_367	0.541	0.105	1.9056239152052e-09	528
366	meta_trait_k_385_cluster_368	0.286	0.077	2.40738165166471e-05	689
367	meta_trait_k_385_cluster_369	0.353	0.213	0.087558743779552	218
368	meta_trait_k_385_cluster_370	0.56	0.068	2.26403482827895e-26	904
369	meta_trait_k_385_cluster_371	0.449	0.07	4.19649966288901e-15	827
370	meta_trait_k_385_cluster_372	0.466	0.066	2.20646067832835e-18	893
371	meta_trait_k_385_cluster_373	0.25	0.06	1.2257362739742e-06	927
372	meta_trait_k_385_cluster_374	0.634	0.067	1.85072052699663e-35	940
373	meta_trait_k_385_cluster_375	0.355	0.073	8.98764110460579e-09	757
374	meta_trait_k_385_cluster_376	0.766	0.07	5.33414426384218e-50	928
375	meta_trait_k_385_cluster_377	0.532	0.187	0.00256001902786556	259
376	meta_trait_k_385_cluster_378	0.608	0.07	1.35437102429182e-29	886
377	meta_trait_k_385_cluster_379	0.367	0.064	5.24168199208408e-12	895
378	meta_trait_k_385_cluster_380	0.186	0.061	0.000483593305157266	892
379	meta_trait_k_385_cluster_381	0.446	0.066	5.85701337379889e-17	892
380	meta_trait_k_385_cluster_382	0.322	0.064	2.02579668243395e-09	888
381	meta_trait_k_385_cluster_383	0.373	0.065	2.62014351746186e-12	892
382	meta_trait_k_385_cluster_384	0.172	0.06	0.00113993005012157	902
383	meta_trait_k_385_cluster_385	0.466	0.065	1.54871366771518e-19	927
