# Supplementary material for: Genetic correlation-guided mega-analysis of DO mice provides mechanistic insight and candidate genes for age-related pathologies
Source: PLoS Genet. 2026 Feb 27;22(2):e1012037. doi: 10.1371/journal.pgen.1012037 (PMC12948109; doi:10.1371/journal.pgen.1012037)
Supplement: S9 Table — Pairwise genetic correlation estimates for each of the meta-phenotypes in the dataset, excluding meta-traits composed of lifespan data from the Ellison study (prefixed with “lifespan_ell”, which were not significantly heritable and excluded from analysis). Each row contains the following information: the pair of traits (‘Trait1’ and ‘Trait2’, respectively), the rg estimate (‘rg’), the standard error of rg (‘SE’), the p value associated with the Haseman-Elston regression (‘rg_p’), the Pearson correlation coefficient of the phenotypes (‘r’), the p value associated with the Pearson correlation coefficient (‘r_p’), the h2 estimates for each trait (‘h2_1’ and ‘h2_2’), and the number of animals in which the traits were measured (‘n_1’ and ‘n_2’). (TXT) [file pgen.1012037.s037.txt]

Trait1	Trait2	rg	SE	rg_p	r	r_p	h2_1	h2_2	n_1	n_2
1	meta_trait_1	meta_trait_2	0.486	0.656	0.0963327751044923	0.722	5.89075789534085e-123	0.185	0.139	756	757
2	meta_trait_1	meta_trait_3	0.625	0.519	0.0345737477794361	0.735	3.84214052236598e-129	0.185	0.131	756	757
3	meta_trait_1	meta_trait_4	0.203	1.411	0.455680006141198	NA	NA	0.185	0.597	756	281
4	meta_trait_1	meta_trait_5	0.266	1.039	0.307632676494846	NA	NA	0.185	0.511	756	318
5	meta_trait_1	meta_trait_6	0.488	1.015	0.296098161901407	NA	NA	0.185	0.284	756	226
6	meta_trait_1	meta_trait_7	0.546	0.43	0.0111107171643809	NA	NA	0.185	0.577	756	319
7	meta_trait_1	meta_trait_8	0.208	1.18	0.37232436459646	NA	NA	0.185	0.257	756	320
8	meta_trait_1	meta_trait_9	-0.403	0.987	0.298526547770917	NA	NA	0.185	0.235	756	303
9	meta_trait_1	meta_trait_10	0.479	0.53	0.0416800432898029	NA	NA	0.185	0.472	756	320
10	meta_trait_1	meta_trait_11	-0.355	1.342	0.446733674726898	NA	NA	0.185	0.321	756	207
11	meta_trait_1	meta_trait_12	0.21	1.611	0.513363003295677	NA	NA	0.185	0.352	756	320
12	meta_trait_1	meta_trait_13	-0.328	1.347	0.44514003144465	NA	NA	0.185	0.226	756	320
13	meta_trait_1	meta_trait_14	-0.373	0.58	0.0719696203430717	NA	NA	0.185	0.166	756	646
14	meta_trait_1	meta_trait_15	0.174	2.261	0.643634822479341	NA	NA	0.185	0.248	756	285
15	meta_trait_1	meta_trait_16	-0.096	3.143	0.74189431246513	NA	NA	0.185	0.419	756	320
16	meta_trait_1	meta_trait_17	-0.322	1.21	0.394925776263089	NA	NA	0.185	0.222	756	320
17	meta_trait_1	meta_trait_18	0.25	1.483	0.476663594732082	NA	NA	0.185	0.341	756	318
18	meta_trait_1	meta_trait_19	-0.403	0.782	0.190844317142625	NA	NA	0.185	0.361	756	320
19	meta_trait_1	meta_trait_20	-0.234	1.864	0.582733305707376	0.011	0.884323492749112	0.185	0.25	756	206
20	meta_trait_1	meta_trait_21	0.231	1.774	0.553027214540922	NA	NA	0.185	0.306	756	315
21	meta_trait_1	meta_trait_22	0.109	3.041	0.73063748420261	NA	NA	0.185	0.387	756	318
22	meta_trait_1	meta_trait_23	0.163	1.118	0.346203612669267	NA	NA	0.185	0.576	756	320
23	meta_trait_1	meta_trait_24	-1.258	0.475	0.0148266412259655	NA	NA	0.185	0.352	756	117
24	meta_trait_1	meta_trait_25	0.204	1.275	0.408738497930603	NA	NA	0.185	0.357	756	320
25	meta_trait_1	meta_trait_26	0.111	2.791	0.709316481780021	NA	NA	0.185	0.422	756	242
26	meta_trait_1	meta_trait_27	-0.189	1.206	0.393560555199815	NA	NA	0.185	0.45	756	293
27	meta_trait_1	meta_trait_28	-0.479	0.593	0.0804530585329379	NA	NA	0.185	0.201	756	823
28	meta_trait_1	meta_trait_29	0.176	3.088	0.73885283573448	NA	NA	0.185	0.305	756	143
29	meta_trait_1	meta_trait_30	-0.083	2.412	0.661034723743958	NA	NA	0.185	0.433	756	826
30	meta_trait_1	meta_trait_31	0.253	0.707	0.121683600621738	NA	NA	0.185	0.593	756	829
31	meta_trait_1	meta_trait_32	0.729	0.377	0.00328990433779247	NA	NA	0.185	0.494	756	389
32	meta_trait_1	meta_trait_33	0.629	0.542	0.0439967040667421	NA	NA	0.185	0.274	756	483
33	meta_trait_1	meta_trait_34	0.998	0.354	0.00162910987527073	NA	NA	0.185	0.271	756	389
34	meta_trait_1	meta_trait_35	0.602	0.489	0.0256671263112709	NA	NA	0.185	0.388	756	389
35	meta_trait_1	meta_trait_36	0.385	0.681	0.111396216061057	NA	NA	0.185	0.54	756	483
36	meta_trait_1	meta_trait_37	0.515	0.529	0.039691958166394	NA	NA	0.185	0.306	756	482
37	meta_trait_1	meta_trait_38	-0.045	4.98	0.833001377861964	0.068	0.140388157605731	0.185	0.267	756	524
38	meta_trait_1	meta_trait_39	0.797	0.304	0.000234190696705618	0.102	0.0048977054575817	0.185	0.176	756	757
39	meta_trait_1	meta_trait_40	-0.084	1.645	0.518956662739829	0.013	0.726330681878981	0.185	0.427	756	929
40	meta_trait_1	meta_trait_41	0.284	1.174	0.36375890480775	0.061	0.21474887983224	0.185	0.204	756	488
41	meta_trait_1	meta_trait_42	0.941	0.321	0.000477817745789056	0.043	0.305225348690602	0.185	0.169	756	660
42	meta_trait_1	meta_trait_43	0.239	1.753	0.54823134623449	NA	NA	0.185	0.226	756	320
43	meta_trait_1	meta_trait_44	0.447	0.638	0.0917128836916432	NA	NA	0.185	0.542	756	303
44	meta_trait_1	meta_trait_45	0.852	0.409	0.00683052472951618	NA	NA	0.185	0.335	756	320
45	meta_trait_1	meta_trait_46	0.218	1.033	0.298381137855377	0.093	0.026478088140492	0.185	0.264	756	659
46	meta_trait_1	meta_trait_47	0.395	0.465	0.0173615516320131	0.084	0.0216095849869273	0.185	0.341	756	886
47	meta_trait_1	meta_trait_48	-0.313	0.521	0.045299791060874	-0.081	0.0254913736704028	0.185	0.331	756	886
48	meta_trait_1	meta_trait_49	0.333	0.457	0.0160749114237271	0.073	0.0506393857059123	0.185	0.414	756	825
49	meta_trait_1	meta_trait_50	-0.139	0.915	0.248832155666423	-0.058	0.110093818674725	0.185	0.487	756	928
50	meta_trait_1	meta_trait_51	0.17	0.524	0.03759574146288	0.074	0.0431746742937054	0.185	0.502	756	929
51	meta_trait_1	meta_trait_52	0.468	0.583	0.0643582752804774	0.066	0.176414871274428	0.185	0.203	756	481
52	meta_trait_1	meta_trait_53	-0.334	0.429	0.015655906549165	-0.013	0.745063070998637	0.185	0.366	756	701
53	meta_trait_1	meta_trait_54	0.544	1.246	0.402469687583764	NA	NA	0.185	0.327	756	137
54	meta_trait_1	meta_trait_55	0.107	4.191	0.805196950853514	NA	NA	0.185	0.377	756	189
55	meta_trait_1	meta_trait_56	-0.113	3.406	0.765304064937031	NA	NA	0.185	0.892	756	137
56	meta_trait_1	meta_trait_57	-0.96	0.308	0.00100583649825862	-0.12	0.0147240198779198	0.185	0.218	756	481
57	meta_trait_1	meta_trait_58	-0.044	1.882	0.571893244711442	-0.004	0.916547280099199	0.185	0.734	756	929
58	meta_trait_1	meta_trait_59	-0.219	0.564	0.0636951828846878	-0.001	0.968942510427717	0.185	0.452	756	822
59	meta_trait_1	meta_trait_60	-0.348	1.899	0.590971896247283	NA	NA	0.185	0.173	756	195
60	meta_trait_1	meta_trait_61	0.109	2.16	0.629580578842258	NA	NA	0.185	0.695	756	245
61	meta_trait_1	meta_trait_62	0.417	0.295	0.000150914829770101	-0.018	0.623443808490267	0.185	0.446	756	929
62	meta_trait_1	meta_trait_63	-0.234	0.534	0.0507433029857483	-0.019	0.607662057037675	0.185	0.606	756	928
63	meta_trait_1	meta_trait_64	0.349	0.245	4.21105910396363e-06	0.018	0.612210473079167	0.185	0.805	756	929
64	meta_trait_1	meta_trait_65	0.291	2.534	0.683126906064863	NA	NA	0.185	0.212	756	129
65	meta_trait_1	meta_trait_66	0.138	1.18	0.363298277723639	-0.024	0.546278296164273	0.185	0.277	756	749
66	meta_trait_1	meta_trait_67	-0.072	8.337	0.903182102168553	NA	NA	0.185	0.799	756	100
67	meta_trait_1	meta_trait_68	-0.336	1.057	0.336140203868919	0.037	0.707192622990664	0.185	0.582	756	112
68	meta_trait_1	meta_trait_69	0.064	5.769	0.857895351490629	NA	NA	0.185	0.531	756	196
69	meta_trait_1	meta_trait_70	0.013	7.367	0.886494929532168	-0.011	0.829947996096339	0.185	0.434	756	483
70	meta_trait_1	meta_trait_71	0.77	0.377	0.00305531164153854	0.043	0.257997301183835	0.185	0.151	756	889
71	meta_trait_1	meta_trait_72	0.473	0.458	0.0157912902049492	0.037	0.327404783883581	0.185	0.219	756	891
72	meta_trait_1	meta_trait_73	0.283	0.624	0.0892304833652282	0.033	0.711295765208694	0.185	0.391	756	262
73	meta_trait_1	meta_trait_74	0.291	0.287	0.000108414906122896	0.139	0.000128758532613522	0.185	0.596	756	927
74	meta_trait_1	meta_trait_75	0.172	0.581	0.0606880200556026	-0.002	0.965544215248003	0.185	0.501	756	929
75	meta_trait_1	meta_trait_76	0.267	0.414	0.00780872342673062	-0.049	0.182284868813545	0.185	0.532	756	929
76	meta_trait_1	meta_trait_77	-0.3	0.428	0.0143373099610861	-0.057	0.119522097971707	0.185	0.237	756	794
77	meta_trait_1	meta_trait_78	-1.251	0.382	0.00333223603982411	NA	NA	0.185	0.158	756	205
78	meta_trait_1	meta_trait_79	-0.069	4.013	0.796404324253779	NA	NA	0.185	0.633	756	318
79	meta_trait_1	meta_trait_80	0.346	0.747	0.153675581578602	NA	NA	0.185	0.381	756	319
80	meta_trait_1	meta_trait_81	0.722	0.447	0.0140068296783811	NA	NA	0.185	0.557	756	273
81	meta_trait_1	meta_trait_82	0.525	0.574	0.059755447704425	NA	NA	0.185	0.464	756	320
82	meta_trait_1	meta_trait_83	-0.127	1.765	0.552648050121423	NA	NA	0.185	0.312	756	611
83	meta_trait_1	meta_trait_84	-0.142	1.536	0.496073252332842	NA	NA	0.185	0.437	756	619
84	meta_trait_1	meta_trait_85	-0.271	0.742	0.161718183653618	NA	NA	0.185	0.367	756	611
85	meta_trait_1	meta_trait_86	-0.469	1.221	0.400462406220859	NA	NA	0.185	0.138	756	274
86	meta_trait_1	meta_trait_87	-0.326	0.69	0.134300002491432	NA	NA	0.185	0.414	756	619
87	meta_trait_1	meta_trait_88	0.013	15.729	0.946348781064198	NA	NA	0.185	0.522	756	619
88	meta_trait_1	meta_trait_89	0.178	1.867	0.574975371973203	NA	NA	0.185	0.385	756	274
89	meta_trait_1	meta_trait_90	0.355	0.674	0.107079933954542	NA	NA	0.185	0.354	756	619
90	meta_trait_1	meta_trait_91	0.104	1.705	0.530996030999771	NA	NA	0.185	0.627	756	618
91	meta_trait_1	meta_trait_92	0.175	0.993	0.278444605038755	NA	NA	0.185	0.707	756	618
92	meta_trait_1	meta_trait_93	0.26	0.617	0.0792255735232056	NA	NA	0.185	0.508	756	619
93	meta_trait_1	meta_trait_94	0.025	18.876	0.957012505603916	NA	NA	0.185	0.97	756	98
94	meta_trait_1	meta_trait_95	0.439	1.45	0.473960932338549	NA	NA	0.185	0.636	756	99
95	meta_trait_1	meta_trait_96	0.047	8.19	0.900717125026789	NA	NA	0.185	0.95	756	116
96	meta_trait_1	meta_trait_97	-0.129	4.599	0.825301648220583	NA	NA	0.185	0.533	756	115
97	meta_trait_1	meta_trait_98	0.124	5.206	0.844083098999536	NA	NA	0.185	0.483	756	115
98	meta_trait_1	meta_trait_99	-0.18	4.463	0.820194790746701	NA	NA	0.185	0.339	756	110
99	meta_trait_1	meta_trait_100	0.365	1.258	0.408487775240246	NA	NA	0.185	1.026	756	111
100	meta_trait_1	meta_trait_101	0	2591.026	0.999673556673652	0.039	0.335554288749749	0.185	0.274	756	686
101	meta_trait_1	meta_trait_102	-0.014	31.731	0.974320587764748	-0.03	0.754277987708765	0.185	0.267	756	132
102	meta_trait_1	meta_trait_103	-0.064	6.976	0.883699455116573	0.027	0.774751876477049	0.185	0.247	756	132
103	meta_trait_1	meta_trait_104	0.319	1.193	0.38332700198999	0.303	0.00110794706220384	0.185	0.399	756	132
104	meta_trait_1	meta_trait_105	-0.087	3.135	0.745146593866863	0.253	0.00687750131695668	0.185	0.576	756	132
105	meta_trait_1	meta_trait_106	0.532	0.436	0.0109823299162305	0.079	0.0301583444420987	0.185	0.212	756	885
106	meta_trait_1	meta_trait_107	-0.261	2.023	0.613602810528651	0.111	0.240107001402894	0.185	0.18	756	132
107	meta_trait_1	meta_trait_108	-0.084	3.507	0.771212236264962	0.085	0.369718529682875	0.185	0.466	756	134
108	meta_trait_1	meta_trait_109	-0.293	0.664	0.114440692271871	0.04	0.272954692712395	0.185	0.245	756	890
109	meta_trait_1	meta_trait_110	0.217	1.115	0.336005142176176	0.098	0.0173633499337572	0.185	0.19	756	681
110	meta_trait_1	meta_trait_111	0.384	1.068	0.324450018279731	0.029	0.684566055775758	0.185	0.225	756	238
111	meta_trait_1	meta_trait_112	-0.222	0.872	0.231733338608607	-0.022	0.599966113521154	0.185	0.374	756	658
112	meta_trait_1	meta_trait_113	-0.219	0.674	0.120262750710176	-0.05	0.173208007055873	0.185	0.443	756	884
113	meta_trait_1	meta_trait_114	0.044	3.012	0.73020104669001	0.012	0.862629834917043	0.185	0.557	756	263
114	meta_trait_1	meta_trait_115	0.093	1.108	0.330691104026267	-0.016	0.666435729286475	0.185	0.352	756	923
115	meta_trait_1	meta_trait_116	0.093	1.359	0.430123248983565	0.077	0.0385985617543489	0.185	0.229	756	831
116	meta_trait_1	meta_trait_117	0.418	0.3	0.00019806780172763	0.022	0.538152083802326	0.185	0.461	756	886
117	meta_trait_1	meta_trait_118	-0.077	1.485	0.475441726922903	-0.028	0.440718999805058	0.185	0.665	756	928
118	meta_trait_1	meta_trait_119	-0.263	0.72	0.145320900168162	0.011	0.764052878989771	0.185	0.25	756	825
119	meta_trait_1	meta_trait_120	0.418	1.767	0.550631222794667	NA	NA	0.185	0.094	756	309
120	meta_trait_1	meta_trait_121	0.135	2.65	0.692458146924561	NA	NA	0.185	0.367	756	317
121	meta_trait_1	meta_trait_122	0.694	0.443	0.013496859583319	NA	NA	0.185	0.373	756	320
122	meta_trait_1	meta_trait_123	0.253	1.144	0.354548862913042	NA	NA	0.185	0.5	756	320
123	meta_trait_1	meta_trait_124	0.236	0.993	0.287057601556957	NA	NA	0.185	0.433	756	320
124	meta_trait_1	meta_trait_125	-0.241	0.822	0.211947337138306	NA	NA	0.185	0.635	756	320
125	meta_trait_1	meta_trait_126	-0.332	1.194	0.389380285454986	NA	NA	0.185	0.2	756	274
126	meta_trait_1	meta_trait_127	-0.454	0.38	0.00729670121384844	NA	NA	0.185	0.556	756	627
127	meta_trait_1	meta_trait_128	-0.142	1.693	0.535906627625663	NA	NA	0.185	0.298	756	627
128	meta_trait_1	meta_trait_129	-0.271	1.649	0.523953151554716	NA	NA	0.185	0.12	756	773
129	meta_trait_1	meta_trait_130	-0.159	1.42	0.457546837165237	NA	NA	0.185	0.229	756	822
130	meta_trait_1	meta_trait_131	0.649	0.797	0.186329769133611	NA	NA	0.185	0.624	756	116
131	meta_trait_1	meta_trait_132	0.145	1.176	0.361514530902617	NA	NA	0.185	0.621	756	627
132	meta_trait_1	meta_trait_133	-0.158	2.301	0.659344258728448	-0.065	0.523974253286838	0.185	0.496	756	104
133	meta_trait_1	meta_trait_134	0.125	0.757	0.152385875252302	0.03	0.407599913745078	0.185	0.484	756	936
134	meta_trait_1	meta_trait_135	0.033	3.118	0.731724435114597	0.043	0.375295805207119	0.185	0.158	756	865
135	meta_trait_1	meta_trait_136	-0.168	1.472	0.473610079066817	NA	NA	0.185	0.098	756	709
136	meta_trait_1	meta_trait_137	-0.438	1.193	0.388143000397608	NA	NA	0.185	0.158	756	396
137	meta_trait_1	meta_trait_138	0.002	129.359	0.993442266786041	NA	NA	0.185	0.222	756	761
138	meta_trait_1	meta_trait_139	-0.356	1.998	0.612701549463934	NA	NA	0.185	0.385	756	137
139	meta_trait_1	meta_trait_140	0.248	0.637	0.0885819084720297	NA	NA	0.185	0.221	756	842
140	meta_trait_1	meta_trait_141	-0.125	3.269	0.74798147275938	NA	NA	0.185	0.147	756	601
141	meta_trait_1	meta_trait_142	-0.143	0.824	0.199579451416501	-0.088	0.0153060109544608	0.185	0.299	756	885
142	meta_trait_1	meta_trait_143	-0.321	1.012	0.317644458145303	NA	NA	0.185	0.673	756	141
143	meta_trait_1	meta_trait_144	0.895	0.523	0.0338802006584091	NA	NA	0.185	0.11	756	812
144	meta_trait_1	meta_trait_145	0.226	1.33	0.417208792231339	NA	NA	0.185	0.221	756	773
145	meta_trait_1	meta_trait_146	0.142	1.023	0.289407103039449	-0.011	0.760321966694344	0.185	0.456	756	928
146	meta_trait_1	meta_trait_147	-0.194	1.11	0.342416936608396	0.058	0.117101954280018	0.185	0.21	756	829
147	meta_trait_1	meta_trait_148	0.043	1.272	0.391002932769372	0.01	0.798106911952596	0.185	0.185	756	1618
148	meta_trait_1	meta_trait_149	0.305	1.206	0.372582390444421	NA	NA	0.185	0.247	756	599
149	meta_trait_1	meta_trait_150	-0.187	1.228	0.394854947677061	NA	NA	0.185	0.293	756	627
150	meta_trait_1	meta_trait_151	-0.023	6.788	0.876923047745352	NA	NA	0.185	0.154	756	517
151	meta_trait_1	meta_trait_152	0.215	1.011	0.283648224452755	0.084	0.0256726102058693	0.185	0.225	756	892
152	meta_trait_1	meta_trait_153	0.874	0.357	0.00172577946515841	0.072	0.0487307227026767	0.185	0.118	756	890
153	meta_trait_1	meta_trait_154	0.183	1.7	0.539325044960799	NA	NA	0.185	0.626	756	220
154	meta_trait_1	meta_trait_155	0.135	3.239	0.748937970880912	NA	NA	0.185	0.531	756	196
155	meta_trait_1	meta_trait_156	0.468	0.381	0.00312013790704299	NA	NA	0.185	0.689	756	826
156	meta_trait_1	meta_trait_157	0.377	0.686	0.111904640149352	NA	NA	0.185	0.371	756	665
157	meta_trait_1	meta_trait_158	0.338	0.603	0.0741725768899784	0.099	0.0305734580635912	0.185	0.297	756	523
158	meta_trait_1	meta_trait_159	0.613	0.576	0.0595656025453138	-0.027	0.562037824192021	0.185	0.151	756	522
159	meta_trait_1	meta_trait_160	0.065	4.047	0.792135819753291	0.088	0.0158968078046372	0.185	0.161	756	756
160	meta_trait_1	meta_trait_161	-0.46	0.637	0.106610573718864	NA	NA	0.185	0.291	756	621
161	meta_trait_1	meta_trait_162	-0.385	0.451	0.0231748660202226	NA	NA	0.185	0.542	756	627
162	meta_trait_1	meta_trait_163	-0.019	19.089	0.955911871705904	NA	NA	0.185	0.205	756	601
163	meta_trait_1	meta_trait_164	-0.455	0.628	0.10136496512671	NA	NA	0.185	0.278	756	621
164	meta_trait_1	meta_trait_165	-0.216	1.489	0.494584133761745	NA	NA	0.185	0.734	756	189
165	meta_trait_1	meta_trait_166	-0.394	0.808	0.212018690103381	NA	NA	0.185	0.801	756	189
166	meta_trait_1	meta_trait_167	-0.471	0.719	0.16218342210457	NA	NA	0.185	0.796	756	141
167	meta_trait_1	meta_trait_168	0.268	1.779	0.561478280712834	NA	NA	0.185	0.856	756	116
168	meta_trait_1	meta_trait_169	0.307	1.811	0.568565377500954	NA	NA	0.185	0.638	756	116
169	meta_trait_1	meta_trait_170	0.225	1.172	0.367441411582456	NA	NA	0.185	0.469	756	319
170	meta_trait_1	meta_trait_171	-0.329	1.323	0.437311994895256	NA	NA	0.185	0.211	756	276
171	meta_trait_1	meta_trait_172	0.348	0.787	0.176000102208012	NA	NA	0.185	0.464	756	297
172	meta_trait_1	meta_trait_173	-0.477	2.279	0.65594031948466	NA	NA	0.185	0.178	756	114
173	meta_trait_1	meta_trait_174	-0.538	1.221	0.407551252329171	NA	NA	0.185	0.425	756	115
174	meta_trait_1	meta_trait_175	0.155	0.946	0.252828070959137	0.046	0.206579988025177	0.185	0.331	756	894
175	meta_trait_1	meta_trait_176	0.656	0.518	0.0331002631082155	0.041	0.259010107173594	0.185	0.115	756	890
176	meta_trait_1	meta_trait_177	0.199	0.736	0.139768400635826	0.033	0.361199728790382	0.185	0.383	756	895
177	meta_trait_1	meta_trait_178	-0.008	13.016	0.934596599441175	-0.028	0.440605188387223	0.185	0.549	756	928
178	meta_trait_1	meta_trait_179	-0.024	6.999	0.880197704155934	-0.041	0.372465309599805	0.185	0.156	756	595
179	meta_trait_1	meta_trait_180	-0.783	0.71	0.158132365383293	NA	NA	0.185	0.421	756	189
180	meta_trait_1	meta_trait_181	-0.184	1.786	0.55255274348629	NA	NA	0.185	0.093	756	936
181	meta_trait_1	meta_trait_182	0.191	0.674	0.106597510854907	-0.011	0.760010903761373	0.185	0.395	756	901
182	meta_trait_1	meta_trait_183	-0.114	0.833	0.202881663416499	-0.054	0.140896477140756	0.185	0.279	756	915
183	meta_trait_1	meta_trait_184	0.51	1.389	0.453438521333237	NA	NA	0.185	0.309	756	137
184	meta_trait_1	meta_trait_185	-0.882	1.331	0.445226486648	NA	NA	0.185	0.101	756	137
185	meta_trait_1	meta_trait_186	-0.214	1.247	0.399358049571118	NA	NA	0.185	0.23	756	829
186	meta_trait_1	meta_trait_187	0.109	2.001	0.591376275801956	NA	NA	0.185	0.29	756	828
187	meta_trait_1	meta_trait_188	-0.089	3.461	0.759794652100448	NA	NA	0.185	0.186	756	773
188	meta_trait_1	meta_trait_189	0.335	0.536	0.0428393150396209	NA	NA	0.185	0.366	756	627
189	meta_trait_1	meta_trait_190	0.041	9.483	0.911036178193178	NA	NA	0.185	0.189	756	621
190	meta_trait_1	meta_trait_191	-0.482	0.387	0.00847147955008586	NA	NA	0.185	0.524	756	627
191	meta_trait_1	meta_trait_192	0.58	0.562	0.0535981192742099	0.014	0.775121352716482	0.185	0.224	756	480
192	meta_trait_1	meta_trait_193	-1.079	0.293	0.000527624819844269	-0.091	0.0648367713803576	0.185	0.184	756	481
193	meta_trait_1	meta_trait_194	0.12	2.252	0.638723710358265	0.144	0.00299454014410041	0.185	0.191	756	488
194	meta_trait_1	meta_trait_195	-0.102	2.383	0.65702418078723	NA	NA	0.185	0.252	756	814
195	meta_trait_1	meta_trait_196	0.27	0.589	0.0637075174462453	NA	NA	0.185	0.416	756	808
196	meta_trait_1	meta_trait_199	-0.151	2.303	0.650299724535019	0.078	0.114246810427232	0.185	0.156	756	481
197	meta_trait_1	meta_trait_200	0.416	1.128	0.353912413895989	0.124	0.189740919274403	0.185	0.252	756	132
198	meta_trait_1	meta_trait_201	0.161	1.249	0.389658421124966	0.015	0.677659860185294	0.185	0.126	756	829
199	meta_trait_1	meta_trait_202	-0.154	0.749	0.154430900975787	NA	NA	0.185	0.201	756	1216
200	meta_trait_1	meta_trait_203	-0.108	1.325	0.424374492657466	0.024	0.506137813030045	0.185	0.358	756	885
201	meta_trait_1	meta_trait_204	-0.157	3.452	0.764472855875419	NA	NA	0.185	0.237	756	332
202	meta_trait_1	meta_trait_205	0.239	2.041	0.607993787521686	NA	NA	0.185	0.201	756	274
203	meta_trait_1	meta_trait_206	-0.385	1.995	0.612394904659998	NA	NA	0.185	0.391	756	115
204	meta_trait_1	meta_trait_207	0.544	0.341	0.000874846159697034	NA	NA	0.185	0.728	756	779
205	meta_trait_1	meta_trait_208	0.395	0.562	0.0502057013334484	NA	NA	0.185	0.334	756	828
206	meta_trait_1	meta_trait_209	-0.042	10.851	0.92535334617768	NA	NA	0.185	0.98	756	111
207	meta_trait_1	meta_trait_210	0.193	1.115	0.34408067877343	-0.006	0.930310674781436	0.185	0.195	756	370
208	meta_trait_1	meta_trait_211	0.064	11.344	0.928280376058241	NA	NA	0.185	0.359	756	114
209	meta_trait_1	meta_trait_212	0.004	124.668	0.993474753082214	NA	NA	0.185	0.573	756	116
210	meta_trait_1	meta_trait_213	-0.166	1.304	0.419714437684207	NA	NA	0.185	0.152	756	702
211	meta_trait_1	meta_trait_214	0.565	0.565	0.0540045899558058	NA	NA	0.185	0.337	756	457
212	meta_trait_1	meta_trait_215	-0.125	0.988	0.285454398526046	0.006	0.866598416920114	0.185	0.564	756	928
213	meta_trait_1	meta_trait_216	0.169	3.614	0.770243578041608	NA	NA	0.185	0.111	756	460
214	meta_trait_1	meta_trait_217	0.312	1.203	0.382209177606074	NA	NA	0.185	0.642	756	217
215	meta_trait_1	meta_trait_218	-0.313	0.685	0.131805758115833	-0.024	0.619855786601788	0.185	0.325	756	481
216	meta_trait_1	meta_trait_219	0.023	4.707	0.819917930992524	0.011	0.754168773606166	0.185	0.491	756	929
217	meta_trait_1	meta_trait_220	-0.187	0.64	0.100496307988623	-0.089	0.0148341120531256	0.185	0.471	756	929
218	meta_trait_1	meta_trait_221	0.449	0.584	0.0645188283842954	0.032	0.514296641816089	0.185	0.246	756	481
219	meta_trait_1	meta_trait_222	0.048	6.96	0.879789225430475	0.043	0.381964926168122	0.185	0.164	756	481
220	meta_trait_1	meta_trait_223	0.027	4.034	0.79032401294617	0.025	0.495332416698003	0.185	0.738	756	929
221	meta_trait_1	meta_trait_224	-0.106	1.125	0.347522442224714	0.056	0.122299003333221	0.185	0.618	756	927
222	meta_trait_1	meta_trait_225	0.41	0.287	8.15995586737219e-05	0.056	0.124910952231451	0.185	0.679	756	929
223	meta_trait_1	meta_trait_226	-0.201	1.215	0.392067393744567	-0.129	0.00837232104882065	0.185	0.256	756	481
224	meta_trait_1	meta_trait_227	-0.244	0.514	0.0416116665274904	0	0.996799253949533	0.185	0.411	756	929
225	meta_trait_1	meta_trait_228	0.137	2.941	0.722852615420619	NA	NA	0.185	0.258	756	274
226	meta_trait_1	meta_trait_229	0.503	0.718	0.13553710344537	NA	NA	0.185	0.597	756	252
227	meta_trait_1	meta_trait_230	0.026	13.807	0.939953206920388	NA	NA	0.185	0.193	756	302
228	meta_trait_1	meta_trait_231	0.219	0.552	0.0468357290680237	0.044	0.223959359683751	0.185	0.621	756	929
229	meta_trait_1	meta_trait_232	0.422	0.319	0.000495249693289282	0.087	0.0189768994395581	0.185	0.363	756	825
230	meta_trait_1	meta_trait_233	-0.092	2.171	0.630655569281492	-0.114	0.0200421568974559	0.185	0.439	756	481
231	meta_trait_1	meta_trait_234	-0.18	0.513	0.0410660425670554	-0.036	0.324236051065082	0.185	0.742	756	929
232	meta_trait_1	meta_trait_235	-0.362	0.921	0.259178375631409	NA	NA	0.185	0.183	756	619
233	meta_trait_1	meta_trait_236	-0.113	3.07	0.738908670504832	NA	NA	0.185	0.61	756	185
234	meta_trait_1	meta_trait_237	0.51	0.615	0.0807348261693457	NA	NA	0.185	0.274	756	287
235	meta_trait_1	meta_trait_238	0.54	0.551	0.0477805752406743	0.033	0.427440896334163	0.185	0.149	756	660
236	meta_trait_1	meta_trait_239	0.454	0.567	0.0563052483657189	-0.002	0.964269620812608	0.185	0.226	756	524
237	meta_trait_1	meta_trait_240	-0.584	0.27	0.000134899773362882	0.015	0.739889596374597	0.185	0.296	756	562
238	meta_trait_1	meta_trait_241	-0.97	0.482	0.0268711113410757	-0.088	0.380162404214519	0.185	0.289	756	110
239	meta_trait_1	meta_trait_242	-0.07	7.847	0.896800880798009	-0.013	0.895383582530952	0.185	0.223	756	113
240	meta_trait_1	meta_trait_243	-0.094	1.332	0.432418090258546	0.017	0.713497307531492	0.185	0.393	756	514
241	meta_trait_1	meta_trait_244	0.446	0.561	0.0497809792990942	0.108	0.00301440862940822	0.185	0.209	756	881
242	meta_trait_1	meta_trait_245	-0.088	2.056	0.606021685184126	0.084	0.0211441841776123	0.185	0.315	756	883
243	meta_trait_1	meta_trait_246	0.283	0.48	0.02176694318605	0.015	0.683649391054734	0.185	0.496	756	928
244	meta_trait_1	meta_trait_247	0.501	0.677	0.105662884277421	-0.073	0.0441323678354165	0.185	0.113	756	902
245	meta_trait_1	meta_trait_248	-0.231	0.814	0.198528440899132	-0.007	0.861511960111721	0.185	0.248	756	701
246	meta_trait_1	meta_trait_249	-0.949	0.456	0.0181306480934682	0.038	0.698264133895486	0.185	0.385	756	113
247	meta_trait_1	meta_trait_250	0.574	0.277	5.90581557182361e-05	-0.012	0.75600806842515	0.185	0.229	756	782
248	meta_trait_1	meta_trait_251	0.507	0.23	7.19538510012855e-07	0.048	0.183926937078032	0.185	0.594	756	927
249	meta_trait_1	meta_trait_252	0.048	3.86	0.774957372648748	-0.022	0.543482483921733	0.185	0.099	756	2308
250	meta_trait_1	meta_trait_253	0.478	0.363	0.00216279250804976	0.085	0.0234055138741702	0.185	0.354	756	825
251	meta_trait_1	meta_trait_254	-0.424	0.556	0.0638755875577189	-0.094	0.0555654696465591	0.185	0.253	756	481
252	meta_trait_1	meta_trait_255	-0.092	3.193	0.743220168531475	0.005	0.912285346848528	0.185	0.198	756	481
253	meta_trait_1	meta_trait_256	-0.198	0.569	0.065350720137433	-0.006	0.873596659330467	0.185	0.546	756	929
254	meta_trait_1	meta_trait_257	-0.431	0.757	0.173307871249586	-0.017	0.85921001819221	0.185	0.342	756	128
255	meta_trait_1	meta_trait_258	0.297	1.53	0.49846920974071	-0.052	0.602808818685247	0.185	0.31	756	112
256	meta_trait_1	meta_trait_259	0.752	0.341	0.00097195729592773	0.084	0.39408463153258	0.185	0.852	756	113
257	meta_trait_1	meta_trait_260	-0.402	0.767	0.176887122232624	-0.013	0.771950585221946	0.185	0.161	756	503
258	meta_trait_1	meta_trait_261	-0.421	0.705	0.142391187383176	-0.08	0.0809579177717146	0.185	0.181	756	505
259	meta_trait_1	meta_trait_262	0.337	0.676	0.112259898453588	-0.055	0.2325416568467	0.185	0.256	756	504
260	meta_trait_1	meta_trait_263	0.354	0.662	0.099429886760411	0.088	0.0190978941979813	0.185	0.172	756	892
261	meta_trait_1	meta_trait_264	-0.132	1.274	0.408349852083608	-0.006	0.862247446328373	0.185	0.281	756	757
262	meta_trait_1	meta_trait_265	0.271	1.063	0.31163678774816	0.233	6.16865089570814e-10	0.185	0.163	756	688
263	meta_trait_1	meta_trait_266	0.022	5.635	0.849761628462589	-0.021	0.577470714101661	0.185	0.328	756	829
264	meta_trait_1	meta_trait_267	-0.431	0.523	0.0457573989399261	-0.035	0.348919812032475	0.185	0.152	756	892
265	meta_trait_1	meta_trait_268	-0.105	1.442	0.475403555966201	-0.013	0.844816360972548	0.185	0.654	756	259
266	meta_trait_1	meta_trait_269	-0.574	0.726	0.155482510494014	-0.073	0.135516113366886	0.185	0.124	756	480
267	meta_trait_1	meta_trait_270	0.19	0.6	0.0679714491967487	-0.018	0.628881847150151	0.185	0.735	756	929
268	meta_trait_1	meta_trait_271	-0.121	4.614	0.822958047014127	-0.022	0.744925659859617	0.185	0.125	756	259
269	meta_trait_1	meta_trait_272	-0.8	0.626	0.0943499031680381	-0.106	0.323453343214114	0.185	0.382	756	95
270	meta_trait_1	meta_trait_273	0.955	0.305	0.000253013942761623	-0.041	0.546669964034784	0.185	0.398	756	259
271	meta_trait_1	meta_trait_274	0.335	1.133	0.353470173221249	-0.091	0.180552693773669	0.185	0.202	756	259
272	meta_trait_1	meta_trait_275	-0.728	0.309	0.000749878215646549	-0.058	0.506916954078572	0.185	0.629	756	159
273	meta_trait_1	meta_trait_276	0.259	0.395	0.0058645394919008	0.034	0.348800755077552	0.185	0.267	756	796
274	meta_trait_1	meta_trait_277	0.29	0.721	0.147350793525117	0.029	0.774630470685099	0.185	0.918	756	120
275	meta_trait_1	meta_trait_278	-0.638	0.314	0.000983569340376316	0.048	0.18950636306159	0.185	0.198	756	902
276	meta_trait_1	meta_trait_279	-0.556	0.399	0.00976125336319181	-0.053	0.193898399782059	0.185	0.231	756	701
277	meta_trait_1	meta_trait_280	-0.133	1.465	0.472878033316481	0.015	0.711851183577319	0.185	0.297	756	701
278	meta_trait_1	meta_trait_281	-0.333	0.82	0.214257051156706	0.014	0.872951037021294	0.185	0.583	756	152
279	meta_trait_1	meta_trait_282	-0.355	0.359	0.00405950922759938	-0.201	3.1304038994777e-05	0.185	0.463	756	488
280	meta_trait_1	meta_trait_283	0.236	0.471	0.0198639049471558	0.067	0.0714312940723078	0.185	0.601	756	860
281	meta_trait_1	meta_trait_284	-0.228	0.628	0.0948653412654742	-0.081	0.0319389219117626	0.185	0.247	756	770
282	meta_trait_1	meta_trait_285	0.064	2.069	0.614739406010186	-0.042	0.532515974145245	0.185	1.089	756	259
283	meta_trait_1	meta_trait_286	1.113	0.248	4.8075520171179e-06	0.382	5.2387501482648e-18	0.185	0.228	756	524
284	meta_trait_1	meta_trait_287	0.587	0.373	0.00299086039708513	0.46	6.07490360251469e-41	0.185	0.237	756	757
285	meta_trait_1	meta_trait_288	0.104	2.565	0.677799250371588	-0.13	0.000601204149963872	0.185	0.15	756	689
286	meta_trait_1	meta_trait_289	0.43	0.286	0.000102442764537734	0.25	3.2440726536656e-12	0.185	0.353	756	786
287	meta_trait_1	meta_trait_290	0.162	1.936	0.583993870879008	0.033	0.469482335880761	0.185	0.141	756	524
288	meta_trait_1	meta_trait_291	0.811	0.366	0.00257628648065461	-0.002	0.97050961005789	0.185	0.178	756	524
289	meta_trait_1	meta_trait_292	0.564	0.493	0.0273997679934586	0.237	1.75056448774341e-07	0.185	0.19	756	524
290	meta_trait_1	meta_trait_293	0.951	0.319	0.000489396809748114	0.25	3.10776350557805e-08	0.185	0.178	756	524
291	meta_trait_1	meta_trait_294	1.015	0.306	0.000216402296895226	0.29	3.00748916858662e-15	0.185	0.123	756	892
292	meta_trait_1	meta_trait_295	0.253	1.07	0.31178769231659	0.068	0.0718917708807888	0.185	0.144	756	892
293	meta_trait_1	meta_trait_296	0.724	0.303	0.000205270613152109	0.301	2.35589977993396e-16	0.185	0.216	756	892
294	meta_trait_1	meta_trait_297	0.831	0.264	1.92678398164745e-05	-0.06	0.131292495337438	0.185	0.224	756	749
295	meta_trait_1	meta_trait_298	0.578	0.348	0.00142006421377538	0.036	0.365296331219458	0.185	0.267	756	749
296	meta_trait_1	meta_trait_299	-0.287	0.377	0.00549849529640358	-0.105	0.00417216769611765	0.185	0.382	756	916
297	meta_trait_1	meta_trait_300	-0.258	0.609	0.0840373313280783	0.009	0.797647993146808	0.185	0.232	756	888
298	meta_trait_1	meta_trait_301	-0.278	0.881	0.234645838824642	-0.049	0.221946831511843	0.185	0.19	756	735
299	meta_trait_1	meta_trait_302	-0.028	6.358	0.867520595195098	-0.013	0.735945508938588	0.185	0.283	756	749
300	meta_trait_1	meta_trait_303	0.697	0.363	0.0020370774541296	0.077	0.0410604793142373	0.185	0.194	756	892
301	meta_trait_1	meta_trait_304	0.479	0.357	0.00185226690594468	0.118	0.00159594503132223	0.185	0.281	756	892
302	meta_trait_1	meta_trait_305	0.307	0.569	0.0550887929549624	0.065	0.0821652503118057	0.185	0.228	756	892
303	meta_trait_1	meta_trait_306	0.408	0.346	0.00132892435321755	0.161	1.7408224689153e-05	0.185	0.341	756	892
304	meta_trait_1	meta_trait_307	0.685	0.249	5.19547259679428e-06	0.182	1.03945254425e-06	0.185	0.306	756	890
305	meta_trait_1	meta_trait_308	-0.176	0.641	0.0998714740160441	-0.015	0.679825058022877	0.185	0.39	756	929
306	meta_trait_1	meta_trait_309	-1.297	0.275	0.000206459500548798	-0.041	0.321991542230361	0.185	0.099	756	729
307	meta_trait_1	meta_trait_310	-0.37	0.505	0.0398580032023043	0.07	0.0597333571004537	0.185	0.279	756	721
308	meta_trait_1	meta_trait_311	-0.072	2.497	0.670433151157604	0.036	0.342929030236876	0.185	0.255	756	892
309	meta_trait_1	meta_trait_312	0.28	0.872	0.212864014875391	0.055	0.144202901135031	0.185	0.168	756	892
310	meta_trait_1	meta_trait_313	0.714	0.285	7.37000998434198e-05	0.287	7.27528510530125e-15	0.185	0.256	756	891
311	meta_trait_1	meta_trait_314	0.249	0.904	0.230041684404984	0.142	0.000146180292011567	0.185	0.197	756	892
312	meta_trait_1	meta_trait_315	0.385	0.365	0.00249286351623686	0.063	0.0912395521721732	0.185	0.264	756	895
313	meta_trait_1	meta_trait_316	0.583	0.675	0.113831058981226	0.308	0.000898925047825425	0.185	0.409	756	128
314	meta_trait_1	meta_trait_317	0.153	2.216	0.642409673690445	0.164	0.0830588441936858	0.185	0.561	756	128
315	meta_trait_1	meta_trait_318	0.454	0.805	0.1910640318188	0.087	0.359944810781752	0.185	0.483	756	128
316	meta_trait_1	meta_trait_319	0.517	0.969	0.273793053311339	0.035	0.721403248721206	0.185	0.261	756	115
317	meta_trait_1	meta_trait_320	0.334	0.733	0.152334353436764	0.034	0.721429503624607	0.185	0.805	756	134
318	meta_trait_1	meta_trait_321	0.335	0.863	0.225546029917206	0.101	0.286068183904697	0.185	0.606	756	134
319	meta_trait_1	meta_trait_322	0.357	0.765	0.170466617280838	0.15	0.111905155336004	0.185	0.652	756	128
320	meta_trait_1	meta_trait_323	0.435	0.763	0.166973484101322	0.131	0.167873801133553	0.185	0.468	756	128
321	meta_trait_1	meta_trait_324	0.629	0.44	0.0137504822131589	0.134	0.159085066123029	0.185	0.689	756	131
322	meta_trait_1	meta_trait_325	-0.379	0.754	0.175517905732186	0.105	0.269876494547929	0.185	0.507	756	128
323	meta_trait_1	meta_trait_326	0.572	0.587	0.0645442493786695	0.105	0.0222341421972376	0.185	0.167	756	524
324	meta_trait_1	meta_trait_327	0.914	0.325	0.000617203617257669	0.105	0.0219184635830619	0.185	0.206	756	524
325	meta_trait_1	meta_trait_328	0.669	0.318	0.000417702329340848	0.039	0.285498268510165	0.185	0.241	756	874
326	meta_trait_1	meta_trait_329	0.382	0.452	0.0157754340914449	0.059	0.153834355086315	0.185	0.302	756	673
327	meta_trait_1	meta_trait_330	0.09	1.812	0.552758899923133	0.073	0.0518454948359988	0.185	0.323	756	890
328	meta_trait_1	meta_trait_331	0.254	0.543	0.0436781223415451	0.106	0.0046563011011049	0.185	0.417	756	892
329	meta_trait_1	meta_trait_332	0.426	0.737	0.140444021063172	0.069	0.0588891470707376	0.185	0.146	756	756
330	meta_trait_1	meta_trait_333	0.265	0.538	0.0421666783687454	0.117	0.00146935184169065	0.185	0.326	756	920
331	meta_trait_1	meta_trait_334	0.709	0.229	6.81657553599572e-07	0.123	0.00072108809101335	0.185	0.362	756	761
332	meta_trait_1	meta_trait_335	0.839	0.254	7.71560154186752e-06	0.133	0.000252016137856922	0.185	0.26	756	756
333	meta_trait_1	meta_trait_336	0.643	0.332	0.000795442668831358	0.115	0.00157902718094959	0.185	0.249	756	756
334	meta_trait_1	meta_trait_337	0.191	0.806	0.178450785826148	0.016	0.676883091970743	0.185	0.279	756	892
335	meta_trait_1	meta_trait_338	-0.07	2.949	0.718407289768341	0.026	0.492128716716657	0.185	0.198	756	892
336	meta_trait_1	meta_trait_339	0.395	0.449	0.0143562248106086	0.119	0.00154811525215283	0.185	0.227	756	892
337	meta_trait_1	meta_trait_340	-0.785	0.428	0.0172746136292291	0.039	0.608161416946811	0.185	0.376	756	207
338	meta_trait_1	meta_trait_341	0.187	2.132	0.625942067336022	0.039	0.606026435165134	0.185	0.282	756	207
339	meta_trait_1	meta_trait_342	-0.686	0.445	0.0214093226302972	0.04	0.604304032770459	0.185	0.361	756	207
340	meta_trait_1	meta_trait_343	0.228	1.598	0.516582117819205	0.126	0.162029479842678	0.185	0.497	756	152
341	meta_trait_1	meta_trait_344	-0.274	0.567	0.0650713296315683	-0.034	0.398374174349817	0.185	0.218	756	697
342	meta_trait_1	meta_trait_345	0.01	16.253	0.949257285109836	-0.026	0.708911306158345	0.185	0.646	756	238
343	meta_trait_1	meta_trait_346	0.048	2.959	0.721466474613256	0.026	0.575290744463711	0.185	0.188	756	520
344	meta_trait_1	meta_trait_347	-0.04	4.748	0.823749424596421	0.004	0.921329128582733	0.185	0.26	756	689
345	meta_trait_1	meta_trait_348	-0.102	2.428	0.66652648899903	-0.002	0.969349776469591	0.185	0.226	756	505
346	meta_trait_1	meta_trait_349	0.337	0.516	0.0347506363052857	0.084	0.0207480446387824	0.185	0.212	756	805
347	meta_trait_1	meta_trait_350	-0.334	0.497	0.0349672905697509	-0.046	0.203723190852684	0.185	0.21	756	927
348	meta_trait_1	meta_trait_351	0.29	0.979	0.270664659045213	0.072	0.0468951842381256	0.185	0.139	756	756
349	meta_trait_1	meta_trait_352	0.361	0.573	0.057488142789784	0.168	3.5276600117857e-06	0.185	0.223	756	756
350	meta_trait_1	meta_trait_353	-0.01	10.381	0.918033025531898	0.103	0.00450608727932452	0.185	0.445	756	939
351	meta_trait_1	meta_trait_354	-0.003	47.298	0.981993462203432	0.095	0.0111275799052365	0.185	0.38	756	892
352	meta_trait_1	meta_trait_355	-0.083	1.713	0.53647158356556	0.011	0.755676852094401	0.185	0.198	756	788
353	meta_trait_1	meta_trait_356	0.11	1.128	0.338465806794571	0.098	0.00885441830525588	0.185	0.446	756	892
354	meta_trait_1	meta_trait_357	0.161	0.927	0.249340161163985	0.156	0.000651460222650243	0.185	0.598	756	524
355	meta_trait_1	meta_trait_358	0.263	0.678	0.109261189326015	0.149	4.01821317783251e-05	0.185	0.33	756	754
356	meta_trait_1	meta_trait_359	0.295	0.694	0.11789424508107	0.124	0.000636959301124374	0.185	0.253	756	754
357	meta_trait_1	meta_trait_360	0.467	0.48	0.0234893761228475	0.043	0.354308766278616	0.185	0.277	756	524
358	meta_trait_1	meta_trait_361	0.151	1.219	0.38280212023328	0.023	0.61679350094747	0.185	0.345	756	524
359	meta_trait_1	meta_trait_362	0.034	7.263	0.883001174134916	0.002	0.962384698911739	0.185	0.193	756	860
360	meta_trait_1	meta_trait_363	0.072	1.597	0.507586565776871	0.004	0.926104460172743	0.185	0.314	756	530
361	meta_trait_1	meta_trait_364	-0.256	1.289	0.429266646292492	0.032	0.747085390495031	0.185	0.488	756	114
362	meta_trait_1	meta_trait_365	-0.068	1.335	0.425113181992578	0.052	0.155131071199567	0.185	0.238	756	927
363	meta_trait_1	meta_trait_366	0.549	0.434	0.0119501647747148	-0.01	0.822466305435374	0.185	0.237	756	514
364	meta_trait_1	meta_trait_367	0.459	0.341	0.00124541889328856	0.047	0.30140324436173	0.185	0.541	756	528
365	meta_trait_1	meta_trait_368	0.134	1.408	0.447395484386583	0.159	2.68676944810564e-05	0.185	0.286	756	689
366	meta_trait_1	meta_trait_369	0.441	0.706	0.133353772072561	-0.003	0.966407964481365	0.185	0.353	756	218
367	meta_trait_1	meta_trait_370	0.361	0.259	1.58786099381894e-05	0.179	7.66067065062206e-07	0.185	0.56	756	904
368	meta_trait_1	meta_trait_371	0.444	0.259	1.58113605783643e-05	0.111	0.00215973434094472	0.185	0.449	756	827
369	meta_trait_1	meta_trait_372	-0.078	1.577	0.501364981139607	0.031	0.390249496515754	0.185	0.466	756	893
370	meta_trait_1	meta_trait_373	-0.126	1.004	0.2911806546153	0.036	0.323599426938305	0.185	0.25	756	927
371	meta_trait_1	meta_trait_374	-0.334	0.266	9.55706241191685e-05	-0.024	0.507031320559764	0.185	0.634	756	940
372	meta_trait_1	meta_trait_375	0.694	0.262	1.56412822789602e-05	0.222	7.38591650366174e-10	0.185	0.355	756	757
373	meta_trait_1	meta_trait_376	0.536	0.217	1.04832786734398e-07	0.043	0.232817940987111	0.185	0.766	756	928
374	meta_trait_1	meta_trait_377	-0.666	0.34	0.00283676538654885	0.02	0.767410305795034	0.185	0.532	756	259
375	meta_trait_1	meta_trait_378	-0.122	0.938	0.261225574148294	-0.022	0.545172404281681	0.185	0.608	756	886
376	meta_trait_1	meta_trait_379	0.265	0.581	0.0596110224218227	0.13	0.000339165458444258	0.185	0.367	756	895
377	meta_trait_1	meta_trait_380	-0.195	1.132	0.350747183829899	0.028	0.453775431265504	0.185	0.186	756	892
378	meta_trait_1	meta_trait_381	0.204	0.682	0.109884201249957	0.053	0.161983410315951	0.185	0.446	756	892
379	meta_trait_1	meta_trait_382	0.267	0.531	0.0397089545208238	0.03	0.403969797575505	0.185	0.322	756	888
380	meta_trait_1	meta_trait_383	0.332	0.444	0.0131483374080283	0.108	0.00406750094116478	0.185	0.373	756	892
381	meta_trait_1	meta_trait_384	-0.311	0.666	0.114717676583204	0.086	0.018324962421828	0.185	0.172	756	902
382	meta_trait_1	meta_trait_385	-0.245	0.508	0.0395859348503703	-0.087	0.0168106944480035	0.185	0.466	756	927
383	meta_trait_2	meta_trait_3	0.853	0.413	0.00740224535243003	0.929	0	0.139	0.131	757	757
384	meta_trait_2	meta_trait_4	0.237	1.302	0.418972306188013	NA	NA	0.139	0.597	757	281
385	meta_trait_2	meta_trait_5	0.25	1.189	0.374510494784295	NA	NA	0.139	0.511	757	318
386	meta_trait_2	meta_trait_6	-0.035	15.015	0.945232788447362	NA	NA	0.139	0.284	757	226
387	meta_trait_2	meta_trait_7	0.544	0.461	0.0187179080302375	NA	NA	0.139	0.577	757	319
388	meta_trait_2	meta_trait_8	0.197	1.342	0.43373146056919	NA	NA	0.139	0.257	757	320
389	meta_trait_2	meta_trait_9	-0.552	0.775	0.185506280629039	NA	NA	0.139	0.235	757	303
390	meta_trait_2	meta_trait_10	0.525	0.521	0.0382500232411061	NA	NA	0.139	0.472	757	320
391	meta_trait_2	meta_trait_11	-0.093	5.552	0.85314997425938	NA	NA	0.139	0.321	757	207
392	meta_trait_2	meta_trait_12	0.052	6.927	0.880311491297163	NA	NA	0.139	0.352	757	320
393	meta_trait_2	meta_trait_13	-0.42	1.131	0.363386905162086	NA	NA	0.139	0.226	757	320
394	meta_trait_2	meta_trait_14	-0.553	0.42	0.0132283849044289	NA	NA	0.139	0.166	757	646
395	meta_trait_2	meta_trait_15	0.82	0.536	0.0425360000100677	NA	NA	0.139	0.248	757	285
396	meta_trait_2	meta_trait_16	0.124	2.641	0.691746913144243	NA	NA	0.139	0.419	757	320
397	meta_trait_2	meta_trait_17	-0.647	0.648	0.113090044752705	NA	NA	0.139	0.222	757	320
398	meta_trait_2	meta_trait_18	0.501	0.808	0.186251625934842	NA	NA	0.139	0.341	757	318
399	meta_trait_2	meta_trait_19	-0.561	0.604	0.0907491898899913	NA	NA	0.139	0.361	757	320
400	meta_trait_2	meta_trait_20	-0.022	21.491	0.961775663857344	-0.049	0.51823760772842	0.139	0.25	757	206
401	meta_trait_2	meta_trait_21	0.189	2.329	0.652514294480307	NA	NA	0.139	0.306	757	315
402	meta_trait_2	meta_trait_22	0.4	0.908	0.241527593528512	NA	NA	0.139	0.387	757	318
403	meta_trait_2	meta_trait_23	0.173	1.133	0.353018560735887	NA	NA	0.139	0.576	757	320
404	meta_trait_2	meta_trait_24	-0.216	2.622	0.697566710687814	NA	NA	0.139	0.352	757	117
405	meta_trait_2	meta_trait_25	0.117	2.375	0.659519511612733	NA	NA	0.139	0.357	757	320
406	meta_trait_2	meta_trait_26	-0.009	35.131	0.97652633181799	NA	NA	0.139	0.422	757	242
407	meta_trait_2	meta_trait_27	-0.272	0.9	0.253221963647889	NA	NA	0.139	0.45	757	293
408	meta_trait_2	meta_trait_28	-0.193	1.615	0.513654418436588	NA	NA	0.139	0.201	757	823
409	meta_trait_2	meta_trait_29	0.906	0.667	0.111642774715321	NA	NA	0.139	0.305	757	143
410	meta_trait_2	meta_trait_30	0.203	1.086	0.318707082130132	NA	NA	0.139	0.433	757	826
411	meta_trait_2	meta_trait_31	0.523	0.377	0.00293104547929735	NA	NA	0.139	0.593	757	829
412	meta_trait_2	meta_trait_32	0.472	0.611	0.0776610700998162	NA	NA	0.139	0.494	757	389
413	meta_trait_2	meta_trait_33	1.101	0.342	0.00105947289236806	NA	NA	0.139	0.274	757	483
414	meta_trait_2	meta_trait_34	1.339	0.289	8.76255092615626e-05	NA	NA	0.139	0.271	757	389
415	meta_trait_2	meta_trait_35	0.416	0.747	0.151834687205267	NA	NA	0.139	0.388	757	389
416	meta_trait_2	meta_trait_36	0.546	0.522	0.036203484683198	NA	NA	0.139	0.54	757	483
417	meta_trait_2	meta_trait_37	0.388	0.746	0.149775971348838	NA	NA	0.139	0.306	757	482
418	meta_trait_2	meta_trait_38	0.199	1.221	0.383531389659404	0.049	0.290490551106864	0.139	0.267	757	524
419	meta_trait_2	meta_trait_39	0.762	0.34	0.00109816089847782	0.104	0.0042676184568308	0.139	0.176	757	757
420	meta_trait_2	meta_trait_40	-0.212	0.693	0.128853053880109	0.003	0.928346606506732	0.139	0.427	757	929
421	meta_trait_2	meta_trait_41	0.739	0.497	0.0284821145458354	0.093	0.0565171566458955	0.139	0.204	757	488
422	meta_trait_2	meta_trait_42	0.948	0.34	0.0010892782132213	0.071	0.0911783430382953	0.139	0.169	757	660
423	meta_trait_2	meta_trait_43	0.462	0.987	0.281964164576927	NA	NA	0.139	0.226	757	320
424	meta_trait_2	meta_trait_44	0.574	0.538	0.044408396967331	NA	NA	0.139	0.542	757	303
425	meta_trait_2	meta_trait_45	0.67	0.548	0.0482692568348637	NA	NA	0.139	0.335	757	320
426	meta_trait_2	meta_trait_46	0.192	1.261	0.395805186422002	0.061	0.143791640689972	0.139	0.264	757	659
427	meta_trait_2	meta_trait_47	0.713	0.283	6.58071108090095e-05	0.122	0.000774573940222494	0.139	0.341	757	886
428	meta_trait_2	meta_trait_48	-0.434	0.403	0.00988594641548957	-0.018	0.620189728975421	0.139	0.331	757	886
429	meta_trait_2	meta_trait_49	0.232	0.699	0.120544681551903	0.027	0.465041602924812	0.139	0.414	757	825
430	meta_trait_2	meta_trait_50	-0.257	0.53	0.0481034592549562	-0.025	0.49819165116486	0.139	0.487	757	928
431	meta_trait_2	meta_trait_51	-0.029	3.214	0.739999217139075	0.009	0.802430267589956	0.139	0.502	757	929
432	meta_trait_2	meta_trait_52	0.71	0.419	0.00923350663058507	-0.039	0.425622322251624	0.139	0.203	757	481
433	meta_trait_2	meta_trait_53	-0.279	0.557	0.0608964554093073	0.013	0.756602442388176	0.139	0.366	757	701
434	meta_trait_2	meta_trait_54	1.285	0.586	0.0664246434631312	NA	NA	0.139	0.327	757	137
435	meta_trait_2	meta_trait_55	0.711	0.696	0.126641778038768	NA	NA	0.139	0.377	757	189
436	meta_trait_2	meta_trait_56	0.644	0.669	0.11402274223156	NA	NA	0.139	0.892	757	137
437	meta_trait_2	meta_trait_57	-0.894	0.359	0.00447880788790548	0.036	0.468256055579768	0.139	0.218	757	481
438	meta_trait_2	meta_trait_58	-0.277	0.314	0.000867716638491725	0.007	0.836872206420118	0.139	0.734	757	929
439	meta_trait_2	meta_trait_59	-0.246	0.541	0.0527465997621837	0.001	0.987470854176196	0.139	0.452	757	822
440	meta_trait_2	meta_trait_60	-0.591	1.202	0.397429743897824	NA	NA	0.139	0.173	757	195
441	meta_trait_2	meta_trait_61	0.163	1.561	0.503581214644718	NA	NA	0.139	0.695	757	245
442	meta_trait_2	meta_trait_62	0.408	0.323	0.000589244683817137	-0.019	0.603970113586177	0.139	0.446	757	929
443	meta_trait_2	meta_trait_63	0.051	2.73	0.693990243374889	0.031	0.387768701376368	0.139	0.606	757	928
444	meta_trait_2	meta_trait_64	0.269	0.337	0.00102104530601584	-0.038	0.297943408946513	0.139	0.805	757	929
445	meta_trait_2	meta_trait_65	0.318	2.498	0.67890663240086	NA	NA	0.139	0.212	757	129
446	meta_trait_2	meta_trait_66	0.02	8.894	0.904785099665051	-0.074	0.0599667378782773	0.139	0.277	757	749
447	meta_trait_2	meta_trait_67	0.383	1.721	0.548496480136278	NA	NA	0.139	0.799	757	100
448	meta_trait_2	meta_trait_68	-0.71	0.549	0.059242313955501	0.095	0.338317297759159	0.139	0.582	757	112
449	meta_trait_2	meta_trait_69	-0.001	566.896	0.998550893261714	NA	NA	0.139	0.531	757	196
450	meta_trait_2	meta_trait_70	-0.024	4.27	0.805913590626941	-0.003	0.956158163250199	0.139	0.434	757	483
451	meta_trait_2	meta_trait_71	0.688	0.45	0.0140469531221107	-0.026	0.49725757385047	0.139	0.151	757	889
452	meta_trait_2	meta_trait_72	0.584	0.401	0.00567719145467204	-0.036	0.33861262599439	0.139	0.219	757	891
453	meta_trait_2	meta_trait_73	0.514	0.379	0.00418594814517319	0.213	0.0173095739095983	0.139	0.391	757	262
454	meta_trait_2	meta_trait_74	0.4	0.228	8.26622926249771e-07	0.107	0.00327283676285661	0.139	0.596	757	927
455	meta_trait_2	meta_trait_75	0.049	2.173	0.621254716468101	-0.05	0.170563141600309	0.139	0.501	757	929
456	meta_trait_2	meta_trait_76	0.326	0.366	0.00252903205315873	-0.036	0.328373346077537	0.139	0.532	757	929
457	meta_trait_2	meta_trait_77	-0.385	0.359	0.00355322230477692	-0.012	0.733680115114443	0.139	0.237	757	794
458	meta_trait_2	meta_trait_78	-1.592	0.336	0.000523504837901968	NA	NA	0.139	0.158	757	205
459	meta_trait_2	meta_trait_79	0.154	1.947	0.589565585585646	NA	NA	0.139	0.633	757	318
460	meta_trait_2	meta_trait_80	0.079	3.473	0.763615251249582	NA	NA	0.139	0.381	757	319
461	meta_trait_2	meta_trait_81	0.6	0.57	0.0581225457078525	NA	NA	0.139	0.557	757	273
462	meta_trait_2	meta_trait_82	0.567	0.571	0.058874366976108	NA	NA	0.139	0.464	757	320
463	meta_trait_2	meta_trait_83	-0.08	3.03	0.728454978894881	NA	NA	0.139	0.312	757	611
464	meta_trait_2	meta_trait_84	0.262	0.925	0.244237544824392	NA	NA	0.139	0.437	757	619
465	meta_trait_2	meta_trait_85	0.082	2.709	0.694902571152679	NA	NA	0.139	0.367	757	611
466	meta_trait_2	meta_trait_86	0.547	1.16	0.362363204527692	NA	NA	0.139	0.138	757	274
467	meta_trait_2	meta_trait_87	-0.723	0.329	0.00205929420314328	NA	NA	0.139	0.414	757	619
468	meta_trait_2	meta_trait_88	0.093	2.438	0.662280315214948	NA	NA	0.139	0.522	757	619
469	meta_trait_2	meta_trait_89	0.391	0.924	0.25203469221479	NA	NA	0.139	0.385	757	274
470	meta_trait_2	meta_trait_90	0.549	0.474	0.0205877906073234	NA	NA	0.139	0.354	757	619
471	meta_trait_2	meta_trait_91	0.046	4.115	0.796487118534413	NA	NA	0.139	0.627	757	618
472	meta_trait_2	meta_trait_92	0.392	0.485	0.0238463860475698	NA	NA	0.139	0.707	757	618
473	meta_trait_2	meta_trait_93	0.528	0.334	0.000932725219009007	NA	NA	0.139	0.508	757	619
474	meta_trait_2	meta_trait_94	0.418	1.26	0.410269849779597	NA	NA	0.139	0.97	757	98
475	meta_trait_2	meta_trait_95	-0.259	2.575	0.694636400095177	NA	NA	0.139	0.636	757	99
476	meta_trait_2	meta_trait_96	-0.685	0.595	0.0903230253087453	NA	NA	0.139	0.95	757	116
477	meta_trait_2	meta_trait_97	0.256	2.538	0.685266638029096	NA	NA	0.139	0.533	757	115
478	meta_trait_2	meta_trait_98	0.151	4.604	0.823957274092153	NA	NA	0.139	0.483	757	115
479	meta_trait_2	meta_trait_99	-0.033	26.286	0.969116063831787	NA	NA	0.139	0.339	757	110
480	meta_trait_2	meta_trait_100	0.213	2.293	0.653797069210562	NA	NA	0.139	1.026	757	111
481	meta_trait_2	meta_trait_101	-0.03	3.039	0.727630644630731	0.017	0.687200919595042	0.139	0.274	757	686
482	meta_trait_2	meta_trait_102	-0.059	8.128	0.900066402178749	0	0.995999999263479	0.139	0.267	757	132
483	meta_trait_2	meta_trait_103	-0.628	0.773	0.180016976305023	0.058	0.540156997254785	0.139	0.247	757	132
484	meta_trait_2	meta_trait_104	0.693	0.611	0.0794577815090646	0.239	0.0109012406346282	0.139	0.399	757	132
485	meta_trait_2	meta_trait_105	-0.085	3.47	0.768902931113611	0.252	0.00698533474318029	0.139	0.576	757	132
486	meta_trait_2	meta_trait_106	0.606	0.412	0.0071821301769665	0.13	0.000358408387363744	0.139	0.212	757	885
487	meta_trait_2	meta_trait_107	-0.45	1.269	0.418636542394924	0.101	0.284761300548516	0.139	0.18	757	132
488	meta_trait_2	meta_trait_108	0.166	1.934	0.594415817233474	0.106	0.263259737580575	0.139	0.466	757	134
489	meta_trait_2	meta_trait_109	-0.532	0.391	0.00786981277153772	0.035	0.334181199330487	0.139	0.245	757	890
490	meta_trait_2	meta_trait_110	-0.282	0.904	0.246753572629601	0.054	0.185721253389782	0.139	0.19	757	681
491	meta_trait_2	meta_trait_111	0.5	0.886	0.233208769749884	-0.02	0.77599501772038	0.139	0.225	757	238
492	meta_trait_2	meta_trait_112	0.125	1.71	0.532219604468625	0.001	0.988531714425659	0.139	0.374	757	658
493	meta_trait_2	meta_trait_113	0.069	2.372	0.650874308387731	0.013	0.721915812819311	0.139	0.443	757	884
494	meta_trait_2	meta_trait_114	0.26	0.562	0.0600077334036373	0.016	0.807461602358624	0.139	0.557	757	263
495	meta_trait_2	meta_trait_115	0.164	0.678	0.110009894588802	-0.035	0.342369313208993	0.139	0.352	757	923
496	meta_trait_2	meta_trait_116	0.198	0.694	0.12014501650568	0.095	0.010374592572508	0.139	0.229	757	831
497	meta_trait_2	meta_trait_117	0.24	0.551	0.0478024617081896	-0.028	0.435012664903398	0.139	0.461	757	886
498	meta_trait_2	meta_trait_118	-0.356	0.339	0.00220740899601031	-0.06	0.100073372975046	0.139	0.665	757	928
499	meta_trait_2	meta_trait_119	-0.64	0.314	0.000997206198100305	-0.013	0.721981593176658	0.139	0.25	757	825
500	meta_trait_2	meta_trait_120	0.057	13.77	0.939737453392715	NA	NA	0.139	0.094	757	309
501	meta_trait_2	meta_trait_121	0.277	1.403	0.451975851110441	NA	NA	0.139	0.367	757	317
502	meta_trait_2	meta_trait_122	0.574	0.568	0.0577530801565369	NA	NA	0.139	0.373	757	320
503	meta_trait_2	meta_trait_123	0.278	1.117	0.343689383945021	NA	NA	0.139	0.5	757	320
504	meta_trait_2	meta_trait_124	0.233	1.078	0.327957703379488	NA	NA	0.139	0.433	757	320
505	meta_trait_2	meta_trait_125	-0.248	0.862	0.233034890896306	NA	NA	0.139	0.635	757	320
506	meta_trait_2	meta_trait_126	-0.5	0.852	0.228019374088851	NA	NA	0.139	0.2	757	274
507	meta_trait_2	meta_trait_127	-0.506	0.368	0.00550918307223575	NA	NA	0.139	0.556	757	627
508	meta_trait_2	meta_trait_128	-0.081	3.203	0.742389508689035	NA	NA	0.139	0.298	757	627
509	meta_trait_2	meta_trait_129	0.121	4.036	0.791157657705674	NA	NA	0.139	0.12	757	773
510	meta_trait_2	meta_trait_130	-0.204	1.187	0.374773951172809	NA	NA	0.139	0.229	757	822
511	meta_trait_2	meta_trait_131	0.146	3.727	0.783399909744146	NA	NA	0.139	0.624	757	116
512	meta_trait_2	meta_trait_132	0.214	0.863	0.211737730674455	NA	NA	0.139	0.621	757	627
513	meta_trait_2	meta_trait_133	0.081	4.84	0.833058020686369	-0.038	0.70841507760457	0.139	0.496	757	104
514	meta_trait_2	meta_trait_134	-0.053	1.89	0.573186012660777	-0.022	0.540362501722008	0.139	0.484	757	936
515	meta_trait_2	meta_trait_135	0.008	14.56	0.941567030305586	0.007	0.894319162316973	0.139	0.158	757	865
516	meta_trait_2	meta_trait_136	-0.057	4.696	0.821570123824683	NA	NA	0.139	0.098	757	709
517	meta_trait_2	meta_trait_137	-0.592	0.948	0.278578246949906	NA	NA	0.139	0.158	757	396
518	meta_trait_2	meta_trait_138	0.306	0.976	0.267851322581942	NA	NA	0.139	0.222	757	761
519	meta_trait_2	meta_trait_139	-1.715	0.441	0.0237126230246092	NA	NA	0.139	0.385	757	137
520	meta_trait_2	meta_trait_140	0.069	2.434	0.660181507667383	NA	NA	0.139	0.221	757	842
521	meta_trait_2	meta_trait_141	-0.297	1.478	0.47980038742426	NA	NA	0.139	0.147	757	601
522	meta_trait_2	meta_trait_142	-0.195	0.65	0.104203844654736	-0.033	0.364102613441541	0.139	0.299	757	885
523	meta_trait_2	meta_trait_143	0.01	35.341	0.976896470712611	NA	NA	0.139	0.673	757	141
524	meta_trait_2	meta_trait_144	0.856	0.585	0.0596341855226335	NA	NA	0.139	0.11	757	812
525	meta_trait_2	meta_trait_145	0.369	0.883	0.218863966370601	NA	NA	0.139	0.221	757	773
526	meta_trait_2	meta_trait_146	-0.09	1.704	0.53347006675048	-0.024	0.501074667999643	0.139	0.456	757	928
527	meta_trait_2	meta_trait_147	-0.24	0.964	0.274980680601715	0.024	0.511504042060597	0.139	0.21	757	829
528	meta_trait_2	meta_trait_148	0.013	4.493	0.808617556524418	-0.014	0.717555482544846	0.139	0.185	757	1618
529	meta_trait_2	meta_trait_149	0.631	0.637	0.0865216425887113	NA	NA	0.139	0.247	757	599
530	meta_trait_2	meta_trait_150	-0.136	1.835	0.567220361856586	NA	NA	0.139	0.293	757	627
531	meta_trait_2	meta_trait_151	-0.173	0.973	0.282095462226354	NA	NA	0.139	0.154	757	517
532	meta_trait_2	meta_trait_152	-0.216	1.054	0.316801723174328	-0.01	0.783239888290477	0.139	0.225	757	892
533	meta_trait_2	meta_trait_153	0.441	0.742	0.142257748313825	0.031	0.394816318835024	0.139	0.118	757	890
534	meta_trait_2	meta_trait_154	0.446	0.762	0.165355237836237	NA	NA	0.139	0.626	757	220
535	meta_trait_2	meta_trait_155	-0.135	3.442	0.766097698226299	NA	NA	0.139	0.531	757	196
536	meta_trait_2	meta_trait_156	0.442	0.43	0.009560291942845	NA	NA	0.139	0.689	757	826
537	meta_trait_2	meta_trait_157	0.4	0.694	0.117034477232572	NA	NA	0.139	0.371	757	665
538	meta_trait_2	meta_trait_158	0.01	21.159	0.96029892216285	-0.015	0.750392482253584	0.139	0.297	757	523
539	meta_trait_2	meta_trait_159	0.901	0.427	0.0102120321229314	-0.08	0.0822843952246339	0.139	0.151	757	522
540	meta_trait_2	meta_trait_160	-0.15	1.888	0.575903278651518	-0.019	0.60604904859638	0.139	0.161	757	756
541	meta_trait_2	meta_trait_161	-0.207	1.551	0.500298131970464	NA	NA	0.139	0.291	757	621
542	meta_trait_2	meta_trait_162	-0.598	0.31	0.00104915387217463	NA	NA	0.139	0.542	757	627
543	meta_trait_2	meta_trait_163	0.029	13.498	0.937532984051952	NA	NA	0.139	0.205	757	601
544	meta_trait_2	meta_trait_164	-0.058	5.432	0.846151207539011	NA	NA	0.139	0.278	757	621
545	meta_trait_2	meta_trait_165	-1.012	0.337	0.00302871570721746	NA	NA	0.139	0.734	757	189
546	meta_trait_2	meta_trait_166	0.631	0.577	0.0638197953343178	NA	NA	0.139	0.801	757	189
547	meta_trait_2	meta_trait_167	-0.078	4.767	0.830604025826175	NA	NA	0.139	0.796	757	141
548	meta_trait_2	meta_trait_168	-0.84	0.591	0.0912950873335405	NA	NA	0.139	0.856	757	116
549	meta_trait_2	meta_trait_169	-0.745	0.78	0.198744145054414	NA	NA	0.139	0.638	757	116
550	meta_trait_2	meta_trait_170	0.337	0.847	0.209692927112793	NA	NA	0.139	0.469	757	319
551	meta_trait_2	meta_trait_171	-0.408	1.148	0.37066815599063	NA	NA	0.139	0.211	757	276
552	meta_trait_2	meta_trait_172	0.228	1.281	0.411216157269525	NA	NA	0.139	0.464	757	297
553	meta_trait_2	meta_trait_173	-0.451	2.598	0.695743497269905	NA	NA	0.139	0.178	757	114
554	meta_trait_2	meta_trait_174	-0.478	1.48	0.494168969693182	NA	NA	0.139	0.425	757	115
555	meta_trait_2	meta_trait_175	-0.119	1.309	0.418351456912438	-0.01	0.77586528992553	0.139	0.331	757	894
556	meta_trait_2	meta_trait_176	0.358	1.004	0.280272879052078	0.025	0.501499363518553	0.139	0.115	757	890
557	meta_trait_2	meta_trait_177	0	22035.928	0.999961332554443	0.096	0.00841876791923881	0.139	0.383	757	895
558	meta_trait_2	meta_trait_178	0.164	0.675	0.107508269886988	0.024	0.512340902766965	0.139	0.549	757	928
559	meta_trait_2	meta_trait_179	-0.019	9.505	0.911593642080623	-0.057	0.21413866178817	0.139	0.156	757	595
560	meta_trait_2	meta_trait_180	-0.099	6.198	0.868630187368677	NA	NA	0.139	0.421	757	189
561	meta_trait_2	meta_trait_181	-0.262	1.349	0.432229305835237	NA	NA	0.139	0.093	757	936
562	meta_trait_2	meta_trait_182	-0.242	0.556	0.0587375918201013	-0.059	0.106496124517482	0.139	0.395	757	901
563	meta_trait_2	meta_trait_183	-0.104	0.991	0.283820042652416	-0.072	0.050550938762993	0.139	0.279	757	915
564	meta_trait_2	meta_trait_184	2.118	0.389	0.00386634394498098	NA	NA	0.139	0.309	757	137
565	meta_trait_2	meta_trait_185	0.389	3.293	0.754433561071323	NA	NA	0.139	0.101	757	137
566	meta_trait_2	meta_trait_186	-0.291	0.986	0.287345908917844	NA	NA	0.139	0.23	757	829
567	meta_trait_2	meta_trait_187	-0.314	0.725	0.149420217876165	NA	NA	0.139	0.29	757	828
568	meta_trait_2	meta_trait_188	-0.236	1.391	0.449612459717892	NA	NA	0.139	0.186	757	773
569	meta_trait_2	meta_trait_189	0.227	0.843	0.202501472385528	NA	NA	0.139	0.366	757	627
570	meta_trait_2	meta_trait_190	0.358	1.179	0.361773202964551	NA	NA	0.139	0.189	757	621
571	meta_trait_2	meta_trait_191	-0.414	0.489	0.0357845706023249	NA	NA	0.139	0.524	757	627
572	meta_trait_2	meta_trait_192	0.631	0.555	0.050964594040207	0.019	0.700094463860941	0.139	0.224	757	480
573	meta_trait_2	meta_trait_193	-0.886	0.387	0.00830088833414134	-0.039	0.428580236903778	0.139	0.184	757	481
574	meta_trait_2	meta_trait_194	0.017	16.678	0.949722714074448	0.093	0.0565378080078405	0.139	0.191	757	488
575	meta_trait_2	meta_trait_195	-0.245	1.057	0.320131423724744	NA	NA	0.139	0.252	757	814
576	meta_trait_2	meta_trait_196	0.291	0.587	0.0634932940548842	NA	NA	0.139	0.416	757	808
577	meta_trait_2	meta_trait_199	-0.633	0.584	0.077445470135445	0.054	0.273944421729191	0.139	0.156	757	481
578	meta_trait_2	meta_trait_200	1.026	0.523	0.03361986310699	0.143	0.131721868254347	0.139	0.252	757	132
579	meta_trait_2	meta_trait_201	-0.248	0.863	0.220895158453853	0.001	0.985157997133554	0.139	0.126	757	829
580	meta_trait_2	meta_trait_202	-0.155	0.803	0.183134525697716	NA	NA	0.139	0.201	757	1216
581	meta_trait_2	meta_trait_203	-0.063	2.44	0.663102343053426	-0.031	0.388808403846479	0.139	0.358	757	885
582	meta_trait_2	meta_trait_204	-0.19	3.072	0.736381201261825	NA	NA	0.139	0.237	757	332
583	meta_trait_2	meta_trait_205	0.051	10.179	0.918729037672505	NA	NA	0.139	0.201	757	274
584	meta_trait_2	meta_trait_206	0.534	1.594	0.514795064995831	NA	NA	0.139	0.391	757	115
585	meta_trait_2	meta_trait_207	0.752	0.27	1.96620805358006e-05	NA	NA	0.139	0.728	757	779
586	meta_trait_2	meta_trait_208	0.482	0.497	0.0264274451927958	NA	NA	0.139	0.334	757	828
587	meta_trait_2	meta_trait_209	-0.057	8.72	0.907204942327449	NA	NA	0.139	0.98	757	111
588	meta_trait_2	meta_trait_210	0.25	0.929	0.255586851366636	0.017	0.798830508503878	0.139	0.195	757	370
589	meta_trait_2	meta_trait_211	0.499	1.597	0.515711292500551	NA	NA	0.139	0.359	757	114
590	meta_trait_2	meta_trait_212	-1.004	0.597	0.090048584621764	NA	NA	0.139	0.573	757	116
591	meta_trait_2	meta_trait_213	-0.191	1.222	0.388861148741076	NA	NA	0.139	0.152	757	702
592	meta_trait_2	meta_trait_214	0.412	0.824	0.192589111577556	NA	NA	0.139	0.337	757	457
593	meta_trait_2	meta_trait_215	-0.152	0.878	0.229438048979075	-0.001	0.96789336610421	0.139	0.564	757	928
594	meta_trait_2	meta_trait_216	0.533	1.246	0.39163849053281	NA	NA	0.139	0.111	757	460
595	meta_trait_2	meta_trait_217	0.389	1.04	0.311177734979828	NA	NA	0.139	0.642	757	217
596	meta_trait_2	meta_trait_218	-0.16	1.457	0.47454060996731	0.021	0.66847139043581	0.139	0.325	757	481
597	meta_trait_2	meta_trait_219	-0.005	21.895	0.961075859263981	0.042	0.244311655617163	0.139	0.491	757	929
598	meta_trait_2	meta_trait_220	-0.192	0.674	0.118289090746461	-0.121	0.000859500598786924	0.139	0.471	757	929
599	meta_trait_2	meta_trait_221	0.31	0.902	0.236798052631778	0.007	0.8919983787078	0.139	0.246	757	481
600	meta_trait_2	meta_trait_222	-0.065	5.493	0.848693153355731	0.026	0.592402770011078	0.139	0.164	757	481
601	meta_trait_2	meta_trait_223	-0.197	0.574	0.0677264313938978	0.016	0.656088543858611	0.139	0.738	757	929
602	meta_trait_2	meta_trait_224	-0.061	2.142	0.619779560728608	0.046	0.208943156387929	0.139	0.618	757	927
603	meta_trait_2	meta_trait_225	0.17	0.718	0.129513936687791	-0.025	0.486119035058466	0.139	0.679	757	929
604	meta_trait_2	meta_trait_226	-0.183	1.448	0.471656708487561	-0.129	0.00826946667575925	0.139	0.256	757	481
605	meta_trait_2	meta_trait_227	-0.09	1.521	0.485045577520663	0.09	0.0136127051038977	0.139	0.411	757	929
606	meta_trait_2	meta_trait_228	0.74	0.603	0.0744965611507547	NA	NA	0.139	0.258	757	274
607	meta_trait_2	meta_trait_229	0.877	0.453	0.0157021639083899	NA	NA	0.139	0.597	757	252
608	meta_trait_2	meta_trait_230	-0.057	6.728	0.877485173440916	NA	NA	0.139	0.193	757	302
609	meta_trait_2	meta_trait_231	0.223	0.582	0.0602699730858203	0.056	0.126864459662366	0.139	0.621	757	929
610	meta_trait_2	meta_trait_232	0.264	0.537	0.0428897805931191	0.042	0.262258975905992	0.139	0.363	757	825
611	meta_trait_2	meta_trait_233	-0.5	0.424	0.0157660892378704	-0.092	0.0605359211372427	0.139	0.439	757	481
612	meta_trait_2	meta_trait_234	-0.095	1.064	0.319396471919232	0.007	0.84237732409585	0.139	0.742	757	929
613	meta_trait_2	meta_trait_235	0.471	0.792	0.172200939520725	NA	NA	0.139	0.183	757	619
614	meta_trait_2	meta_trait_236	0.112	3.368	0.758835607322105	NA	NA	0.139	0.61	757	185
615	meta_trait_2	meta_trait_237	0.294	1.13	0.351053194013503	NA	NA	0.139	0.274	757	287
616	meta_trait_2	meta_trait_238	0.186	1.688	0.527118986160174	-0.016	0.704643509983829	0.139	0.149	757	660
617	meta_trait_2	meta_trait_239	0.214	1.272	0.403121195617985	-0.027	0.559439457545016	0.139	0.226	757	524
618	meta_trait_2	meta_trait_240	-0.354	0.484	0.0318520689122178	0.053	0.239324902890564	0.139	0.296	757	562
619	meta_trait_2	meta_trait_241	-0.976	0.514	0.0388082123917245	-0.09	0.369126187995673	0.139	0.289	757	110
620	meta_trait_2	meta_trait_242	0.365	1.661	0.532479420399137	0.022	0.823183062450584	0.139	0.223	757	113
621	meta_trait_2	meta_trait_243	-0.026	5.217	0.840407531646759	-0.05	0.275397954084777	0.139	0.393	757	514
622	meta_trait_2	meta_trait_244	0.485	0.555	0.047825939883892	-0.011	0.760980651074788	0.139	0.209	757	881
623	meta_trait_2	meta_trait_245	-0.125	1.562	0.497719183426279	-0.034	0.347686163874464	0.139	0.315	757	883
624	meta_trait_2	meta_trait_246	0.254	0.573	0.0559232534546396	0.016	0.65404729054821	0.139	0.496	757	928
625	meta_trait_2	meta_trait_247	0.228	1.579	0.494755259217449	-0.048	0.183714658714092	0.139	0.113	757	902
626	meta_trait_2	meta_trait_248	-0.338	0.599	0.0812167035811711	-0.017	0.683884214956924	0.139	0.248	757	701
627	meta_trait_2	meta_trait_249	-0.378	1.169	0.382193278000597	0.036	0.715368928501667	0.139	0.385	757	113
628	meta_trait_2	meta_trait_250	0.372	0.45	0.0155212156551494	-0.005	0.903657467597303	0.139	0.229	757	782
629	meta_trait_2	meta_trait_251	0.415	0.297	0.000164772752332095	-0.01	0.785650757559992	0.139	0.594	757	927
630	meta_trait_2	meta_trait_252	0.038	5.261	0.834012870441857	0.05	0.173785846213527	0.139	0.099	757	2308
631	meta_trait_2	meta_trait_253	0.46	0.403	0.00615962613326933	0.063	0.0891877938334643	0.139	0.354	757	825
632	meta_trait_2	meta_trait_254	-0.187	1.375	0.44864400114726	-0.069	0.162043537515509	0.139	0.253	757	481
633	meta_trait_2	meta_trait_255	0.182	1.766	0.548733508969322	-0.065	0.183886666828022	0.139	0.198	757	481
634	meta_trait_2	meta_trait_256	-0.092	1.329	0.424923797896231	0.035	0.336378365513719	0.139	0.546	757	929
635	meta_trait_2	meta_trait_257	-0.493	0.716	0.148459910379871	0.035	0.712480828098769	0.139	0.342	757	128
636	meta_trait_2	meta_trait_258	0.385	1.278	0.415284219757296	-0.082	0.407006454588992	0.139	0.31	757	112
637	meta_trait_2	meta_trait_259	0.4	0.647	0.103681109934666	0.065	0.509422753313377	0.139	0.852	757	113
638	meta_trait_2	meta_trait_260	0.197	1.722	0.538278905358608	-0.029	0.529946674023395	0.139	0.161	757	503
639	meta_trait_2	meta_trait_261	0.102	3.199	0.741279168033634	-0.057	0.216090073408893	0.139	0.181	757	505
640	meta_trait_2	meta_trait_262	0.264	0.922	0.247191688620883	-0.092	0.0444255387269094	0.139	0.256	757	504
641	meta_trait_2	meta_trait_263	0.153	1.632	0.509577741515626	0.093	0.0132704701610327	0.139	0.172	757	892
642	meta_trait_2	meta_trait_264	-0.008	21.544	0.960669927342072	-0.087	0.0169113561622439	0.139	0.281	757	757
643	meta_trait_2	meta_trait_265	-0.412	0.73	0.153307130211169	-0.038	0.320484321758013	0.139	0.163	757	688
644	meta_trait_2	meta_trait_266	0.027	4.915	0.82805654759796	-0.004	0.914592460112921	0.139	0.328	757	829
645	meta_trait_2	meta_trait_267	-0.702	0.344	0.00252951022493969	-0.061	0.102634103485615	0.139	0.152	757	892
646	meta_trait_2	meta_trait_268	-0.302	0.539	0.0574931429080393	-0.105	0.119861978854512	0.139	0.654	757	259
647	meta_trait_2	meta_trait_269	-0.887	0.504	0.0415946825721372	-0.043	0.388225767720181	0.139	0.124	757	480
648	meta_trait_2	meta_trait_270	0.196	0.625	0.0803591397743439	0.028	0.444860063870219	0.139	0.735	757	929
649	meta_trait_2	meta_trait_271	-0.82	0.731	0.159816872253931	-0.185	0.00583074024807392	0.139	0.125	757	259
650	meta_trait_2	meta_trait_272	-0.471	1.118	0.361183370853364	-0.204	0.0557680292641489	0.139	0.382	757	95
651	meta_trait_2	meta_trait_273	0.547	0.549	0.0516427195272898	-0.11	0.102370429113733	0.139	0.398	757	259
652	meta_trait_2	meta_trait_274	0.013	30.957	0.973302410202673	-0.152	0.0245435649404809	0.139	0.202	757	259
653	meta_trait_2	meta_trait_275	-0.596	0.403	0.0104579379973494	-0.106	0.228203317794083	0.139	0.629	757	159
654	meta_trait_2	meta_trait_276	0.308	0.359	0.00239975549052719	0.033	0.358242792009246	0.139	0.267	757	796
655	meta_trait_2	meta_trait_277	0.456	0.502	0.0344370560257179	-0.074	0.460386719289303	0.139	0.918	757	120
656	meta_trait_2	meta_trait_278	-0.837	0.257	5.88528906803065e-05	0.006	0.866647054333096	0.139	0.198	757	902
657	meta_trait_2	meta_trait_279	-0.765	0.311	0.000975747381308624	-0.052	0.203932407605849	0.139	0.231	757	701
658	meta_trait_2	meta_trait_280	0.001	158.931	0.994674385996764	0.061	0.129652170672271	0.139	0.297	757	701
659	meta_trait_2	meta_trait_281	-0.318	0.926	0.270910924503483	0.102	0.255875632355228	0.139	0.583	757	152
660	meta_trait_2	meta_trait_282	-0.433	0.317	0.00111904361059429	-0.245	3.66336839655789e-07	0.139	0.463	757	488
661	meta_trait_2	meta_trait_283	0.264	0.453	0.0154214993887233	0.063	0.087146191615128	0.139	0.601	757	860
662	meta_trait_2	meta_trait_284	0.074	2.122	0.614796015221797	0.074	0.0498737665190373	0.139	0.247	757	770
663	meta_trait_2	meta_trait_285	0.117	1.231	0.395950542202331	-0.018	0.791482371416971	0.139	1.089	757	259
664	meta_trait_2	meta_trait_286	0.504	0.563	0.0550237586215015	0.13	0.00450941453762361	0.139	0.228	757	524
665	meta_trait_2	meta_trait_287	-0.193	1.162	0.365066162150903	0.022	0.538513767130488	0.139	0.237	757	757
666	meta_trait_2	meta_trait_288	0.287	1.009	0.287191610033984	0.009	0.817574323152535	0.139	0.15	757	689
667	meta_trait_2	meta_trait_289	-0.167	0.755	0.162997509930034	-0.061	0.0942853179737388	0.139	0.353	757	786
668	meta_trait_2	meta_trait_290	0.085	3.961	0.789763749601359	-0.041	0.36984089582547	0.139	0.141	757	524
669	meta_trait_2	meta_trait_291	0.5	0.625	0.0845823449908177	-0.116	0.0111202343579573	0.139	0.178	757	524
670	meta_trait_2	meta_trait_292	0.375	0.787	0.173465008351698	0.044	0.342843838384136	0.139	0.19	757	524
671	meta_trait_2	meta_trait_293	0.821	0.393	0.0052201325125978	0.068	0.136138563861996	0.139	0.178	757	524
672	meta_trait_2	meta_trait_294	0.791	0.415	0.00749486321828578	0.107	0.00429210529207578	0.139	0.123	757	892
673	meta_trait_2	meta_trait_295	-0.33	0.86	0.22102801134983	-0.038	0.308779828786191	0.139	0.144	757	892
674	meta_trait_2	meta_trait_296	0.131	1.731	0.534169430796681	0.1	0.00766828291182205	0.139	0.216	757	892
675	meta_trait_2	meta_trait_297	0.257	0.88	0.220283167784212	-0.236	1.27532946388206e-09	0.139	0.224	757	749
676	meta_trait_2	meta_trait_298	0.136	1.535	0.485306521465489	-0.126	0.00139913386896575	0.139	0.267	757	749
677	meta_trait_2	meta_trait_299	-0.031	3.858	0.782270953359004	0.073	0.046322565034414	0.139	0.382	757	916
678	meta_trait_2	meta_trait_300	-0.131	1.297	0.41369405197371	-0.062	0.0899464314556442	0.139	0.232	757	888
679	meta_trait_2	meta_trait_301	0.078	3.44	0.75657409714007	0.076	0.0561152646393411	0.139	0.19	757	735
680	meta_trait_2	meta_trait_302	-0.042	4.572	0.816655853382885	0.059	0.131846172881805	0.139	0.283	757	749
681	meta_trait_2	meta_trait_303	0.238	1.107	0.32834888157256	-0.006	0.876096732847338	0.139	0.194	757	892
682	meta_trait_2	meta_trait_304	0.325	0.558	0.0503690659891334	0.088	0.0185136702235267	0.139	0.281	757	892
683	meta_trait_2	meta_trait_305	0.119	1.559	0.490224250636152	0.008	0.834368335406545	0.139	0.228	757	892
684	meta_trait_2	meta_trait_306	0.044	3.367	0.750352849840632	0.059	0.118997125154009	0.139	0.341	757	892
685	meta_trait_2	meta_trait_307	0.45	0.398	0.00550456900869378	0.108	0.0039444885188911	0.139	0.306	757	890
686	meta_trait_2	meta_trait_308	-0.14	0.871	0.224361217306621	-0.029	0.420155923367931	0.139	0.39	757	929
687	meta_trait_2	meta_trait_309	-0.849	0.459	0.0241966175247635	-0.023	0.573861200318347	0.139	0.099	757	729
688	meta_trait_2	meta_trait_310	-0.346	0.584	0.0744499003235096	-0.053	0.152431934969312	0.139	0.279	757	721
689	meta_trait_2	meta_trait_311	0.151	1.304	0.408417296583853	0.042	0.266860746752817	0.139	0.255	757	892
690	meta_trait_2	meta_trait_312	0.263	0.994	0.276294724026509	-0.023	0.537520132367466	0.139	0.168	757	892
691	meta_trait_2	meta_trait_313	0.277	0.761	0.15292980138307	0.156	2.88199698773868e-05	0.139	0.256	757	891
692	meta_trait_2	meta_trait_314	-0.006	41.84	0.979645237213818	0.072	0.0544222624493754	0.139	0.197	757	892
693	meta_trait_2	meta_trait_315	0.273	0.547	0.0466889696289869	0.037	0.325376595085295	0.139	0.264	757	895
694	meta_trait_2	meta_trait_316	0.649	0.654	0.102358981106685	0.263	0.00487109204700259	0.139	0.409	757	128
695	meta_trait_2	meta_trait_317	0.328	1.124	0.355322715216587	0.244	0.00916317701233165	0.139	0.561	757	128
696	meta_trait_2	meta_trait_318	0.487	0.808	0.193211684692722	0.177	0.0609384328246918	0.139	0.483	757	128
697	meta_trait_2	meta_trait_319	0.445	1.198	0.382199266518206	-0.102	0.295965243038796	0.139	0.261	757	115
698	meta_trait_2	meta_trait_320	-0.13	1.969	0.605068739519535	-0.017	0.855527104587993	0.139	0.805	757	134
699	meta_trait_2	meta_trait_321	-0.069	4.404	0.816851031378162	0.089	0.348024047737331	0.139	0.606	757	134
700	meta_trait_2	meta_trait_322	0.022	12.963	0.937153710716778	0.184	0.0507698440877016	0.139	0.652	757	128
701	meta_trait_2	meta_trait_323	0.226	1.552	0.50599037756192	0.111	0.241368636229452	0.139	0.468	757	128
702	meta_trait_2	meta_trait_324	-0.009	31.466	0.9741065732575	0.126	0.187136830166752	0.139	0.689	757	131
703	meta_trait_2	meta_trait_325	-0.267	1.149	0.375389311621539	0.171	0.0705459419961681	0.139	0.507	757	128
704	meta_trait_2	meta_trait_326	0.74	0.491	0.0264809178618171	0.179	8.3409779226692e-05	0.139	0.167	757	524
705	meta_trait_2	meta_trait_327	0.802	0.394	0.00529913178472769	0.136	0.00286828509864941	0.139	0.206	757	524
706	meta_trait_2	meta_trait_328	-0.087	2.503	0.671324073760154	0.016	0.662720694646893	0.139	0.241	757	874
707	meta_trait_2	meta_trait_329	-0.233	0.768	0.172749538100385	0.036	0.385403713238278	0.139	0.302	757	673
708	meta_trait_2	meta_trait_330	-0.182	0.944	0.263643053780955	0.077	0.0415754899844646	0.139	0.323	757	890
709	meta_trait_2	meta_trait_331	-0.042	3.453	0.757903750361416	0.044	0.239547298074781	0.139	0.417	757	892
710	meta_trait_2	meta_trait_332	0.168	1.988	0.590143710263422	0.127	0.000482057072274446	0.139	0.146	757	756
711	meta_trait_2	meta_trait_333	-0.022	6.66	0.872705867511477	0.053	0.148799027642816	0.139	0.326	757	920
712	meta_trait_2	meta_trait_334	0.165	1.002	0.283013538887594	0.118	0.00115992650049793	0.139	0.362	757	761
713	meta_trait_2	meta_trait_335	0.379	0.58	0.0605098040797584	0.089	0.0140275216306082	0.139	0.26	757	756
714	meta_trait_2	meta_trait_336	0.406	0.554	0.0492180818602867	0.111	0.00225450647856561	0.139	0.249	757	756
715	meta_trait_2	meta_trait_337	0.023	7.04	0.879262835513072	0.04	0.287473681062785	0.139	0.279	757	892
716	meta_trait_2	meta_trait_338	0.292	0.774	0.16063053894201	-0.051	0.173925309200881	0.139	0.198	757	892
717	meta_trait_2	meta_trait_339	0.294	0.644	0.0910333063704141	-0.006	0.870100923985721	0.139	0.227	757	892
718	meta_trait_2	meta_trait_340	-1.195	0.307	0.000772975586973474	0.039	0.610030768417134	0.139	0.376	757	207
719	meta_trait_2	meta_trait_341	0.671	0.655	0.103508887872382	0.075	0.32242606114987	0.139	0.282	757	207
720	meta_trait_2	meta_trait_342	-0.213	1.546	0.507540999302313	0.135	0.0756094852411816	0.139	0.361	757	207
721	meta_trait_2	meta_trait_343	-0.055	7.022	0.884201834884189	0.04	0.661198388873369	0.139	0.497	757	152
722	meta_trait_2	meta_trait_344	-0.164	1.029	0.306368500160554	-0.054	0.183538837051767	0.139	0.218	757	697
723	meta_trait_2	meta_trait_345	-0.448	0.393	0.00916489587902491	-0.064	0.364370627798349	0.139	0.646	757	238
724	meta_trait_2	meta_trait_346	-0.292	0.515	0.0425907226090109	0.051	0.266141523000394	0.139	0.188	757	520
725	meta_trait_2	meta_trait_347	-0.757	0.265	0.000107382843101701	-0.184	1.18695211962234e-06	0.139	0.26	757	689
726	meta_trait_2	meta_trait_348	-0.369	0.716	0.147812786914655	-0.018	0.696758294573301	0.139	0.226	757	505
727	meta_trait_2	meta_trait_349	-0.305	0.592	0.0763624688871548	-0.083	0.0222715417581843	0.139	0.212	757	805
728	meta_trait_2	meta_trait_350	-0.109	1.67	0.524520500197465	0.041	0.254332069493864	0.139	0.21	757	927
729	meta_trait_2	meta_trait_351	0.571	0.541	0.0437999332983304	0.049	0.178652095508451	0.139	0.139	757	756
730	meta_trait_2	meta_trait_352	0.202	1.087	0.322728719677867	0.047	0.193605714377724	0.139	0.223	757	756
731	meta_trait_2	meta_trait_353	0.085	1.335	0.419790745578688	0.005	0.892848410112695	0.139	0.445	757	939
732	meta_trait_2	meta_trait_354	0.15	1.041	0.299253507196789	0.023	0.542833081156044	0.139	0.38	757	892
733	meta_trait_2	meta_trait_355	-0.035	4.42	0.810061932950402	0.06	0.10125210326615	0.139	0.198	757	788
734	meta_trait_2	meta_trait_356	0.028	4.679	0.819070239603315	0.001	0.976097637071172	0.139	0.446	757	892
735	meta_trait_2	meta_trait_357	0.403	0.407	0.00742152543914033	0.11	0.0160579883252941	0.139	0.598	757	524
736	meta_trait_2	meta_trait_358	0.3	0.641	0.0905695234117406	0	0.994043913007898	0.139	0.33	757	754
737	meta_trait_2	meta_trait_359	0.398	0.557	0.0504397074985258	0.035	0.338867846042398	0.139	0.253	757	754
738	meta_trait_2	meta_trait_360	0.507	0.476	0.0225400730579172	-0.074	0.107956072343604	0.139	0.277	757	524
739	meta_trait_2	meta_trait_361	0.474	0.428	0.0110410741137817	-0.004	0.922140949985479	0.139	0.345	757	524
740	meta_trait_2	meta_trait_362	-0.164	1.592	0.506465411528746	-0.036	0.332806410455599	0.139	0.193	757	860
741	meta_trait_2	meta_trait_363	0.178	0.699	0.127662792992723	0.063	0.166999133379142	0.139	0.314	757	530
742	meta_trait_2	meta_trait_364	0.416	0.879	0.232521334487433	0.016	0.873828107008478	0.139	0.488	757	114
743	meta_trait_2	meta_trait_365	0.06	1.645	0.514281446433462	0.012	0.744543492489432	0.139	0.238	757	927
744	meta_trait_2	meta_trait_366	0.201	1.248	0.394457828810202	-0.061	0.182911159946043	0.139	0.237	757	514
745	meta_trait_2	meta_trait_367	-0.015	10.985	0.923715086712123	-0.049	0.28740173403447	0.139	0.541	757	528
746	meta_trait_2	meta_trait_368	-0.384	0.515	0.0434219232449206	-0.093	0.015125504802551	0.139	0.286	757	689
747	meta_trait_2	meta_trait_369	-0.355	0.914	0.262715080248937	-0.019	0.801012801164825	0.139	0.353	757	218
748	meta_trait_2	meta_trait_370	-0.051	1.896	0.574782108406735	0.034	0.35410406704366	0.139	0.56	757	904
749	meta_trait_2	meta_trait_371	0.151	0.792	0.172820035486647	0.031	0.399838649623127	0.139	0.449	757	827
750	meta_trait_2	meta_trait_372	0.109	1.238	0.383948213060581	0.058	0.110094914632027	0.139	0.466	757	893
751	meta_trait_2	meta_trait_373	0.065	2.131	0.614511377257431	0.032	0.379654267104483	0.139	0.25	757	927
752	meta_trait_2	meta_trait_374	0.191	0.526	0.0380795572371444	0.233	9.08903475621059e-11	0.139	0.634	757	940
753	meta_trait_2	meta_trait_375	0.141	1.317	0.415020173750106	0.028	0.440518336413297	0.139	0.355	757	757
754	meta_trait_2	meta_trait_376	0.323	0.374	0.00293760971602553	0.026	0.482714737562677	0.139	0.766	757	928
755	meta_trait_2	meta_trait_377	-0.577	0.424	0.0162498444466389	0.113	0.0953965546710755	0.139	0.532	757	259
756	meta_trait_2	meta_trait_378	-0.167	0.741	0.155588319853116	-0.067	0.0652315646383546	0.139	0.608	757	886
757	meta_trait_2	meta_trait_379	0.36	0.463	0.0176625628443494	0.191	1.19509498926927e-07	0.139	0.367	757	895
758	meta_trait_2	meta_trait_380	-0.083	2.9	0.713885276802991	0.065	0.0833356388061084	0.139	0.186	757	892
759	meta_trait_2	meta_trait_381	-0.093	1.564	0.49787062158942	-0.021	0.569764660634693	0.139	0.446	757	892
760	meta_trait_2	meta_trait_382	-0.108	1.375	0.440601264700417	-0.043	0.239994807568384	0.139	0.322	757	888
761	meta_trait_2	meta_trait_383	0.02	7.672	0.889143826838413	-0.02	0.600490246767016	0.139	0.373	757	892
762	meta_trait_2	meta_trait_384	-0.049	4.669	0.819477653025637	0.13	0.000341977550497549	0.139	0.172	757	902
763	meta_trait_2	meta_trait_385	0.206	0.678	0.108052017199164	0.048	0.185001520189892	0.139	0.466	757	927
764	meta_trait_3	meta_trait_4	0.133	2.41	0.664524714964964	NA	NA	0.131	0.597	757	281
765	meta_trait_3	meta_trait_5	0.447	0.705	0.12928124517744	NA	NA	0.131	0.511	757	318
766	meta_trait_3	meta_trait_6	-0.019	29.374	0.971973636460709	NA	NA	0.131	0.284	757	226
767	meta_trait_3	meta_trait_7	0.775	0.346	0.00138449743650547	NA	NA	0.131	0.577	757	319
768	meta_trait_3	meta_trait_8	0.224	1.237	0.395138856862435	NA	NA	0.131	0.257	757	320
769	meta_trait_3	meta_trait_9	-0.537	0.835	0.218955123193007	NA	NA	0.131	0.235	757	303
770	meta_trait_3	meta_trait_10	0.649	0.445	0.0144389441184077	NA	NA	0.131	0.472	757	320
771	meta_trait_3	meta_trait_11	-0.02	27.768	0.970408102344083	NA	NA	0.131	0.321	757	207
772	meta_trait_3	meta_trait_12	-0.094	4.023	0.7967032685614	NA	NA	0.131	0.352	757	320
773	meta_trait_3	meta_trait_13	-0.434	1.148	0.370485825229917	NA	NA	0.131	0.226	757	320
774	meta_trait_3	meta_trait_14	-0.512	0.476	0.0285089225473463	NA	NA	0.131	0.166	757	646
775	meta_trait_3	meta_trait_15	0.878	0.525	0.0380983929871131	NA	NA	0.131	0.248	757	285
776	meta_trait_3	meta_trait_16	0.308	1.125	0.347171659272246	NA	NA	0.131	0.419	757	320
777	meta_trait_3	meta_trait_17	-0.779	0.563	0.0684576010275877	NA	NA	0.131	0.222	757	320
778	meta_trait_3	meta_trait_18	0.751	0.573	0.0585249956502768	NA	NA	0.131	0.341	757	318
779	meta_trait_3	meta_trait_19	-0.739	0.479	0.0332706410524764	NA	NA	0.131	0.361	757	320
780	meta_trait_3	meta_trait_20	-0.208	2.369	0.665148670779294	-0.058	0.452310292384942	0.131	0.25	757	206
781	meta_trait_3	meta_trait_21	0.497	0.943	0.258891209041494	NA	NA	0.131	0.306	757	315
782	meta_trait_3	meta_trait_22	0.644	0.6	0.0720628243297936	NA	NA	0.131	0.387	757	318
783	meta_trait_3	meta_trait_23	0.259	0.798	0.184491069567359	NA	NA	0.131	0.576	757	320
784	meta_trait_3	meta_trait_24	-0.333	1.789	0.567971305210537	NA	NA	0.131	0.352	757	117
785	meta_trait_3	meta_trait_25	0.1	2.913	0.719650813550107	NA	NA	0.131	0.357	757	320
786	meta_trait_3	meta_trait_26	-0.062	5.573	0.853146050553944	NA	NA	0.131	0.422	757	242
787	meta_trait_3	meta_trait_27	-0.393	0.652	0.115780188831806	NA	NA	0.131	0.45	757	293
788	meta_trait_3	meta_trait_28	-0.196	1.668	0.526934826786748	NA	NA	0.131	0.201	757	823
789	meta_trait_3	meta_trait_29	0.825	0.763	0.166849414957454	NA	NA	0.131	0.305	757	143
790	meta_trait_3	meta_trait_30	0.168	1.37	0.430887194345215	NA	NA	0.131	0.433	757	826
791	meta_trait_3	meta_trait_31	0.492	0.418	0.00762734917209728	NA	NA	0.131	0.593	757	829
792	meta_trait_3	meta_trait_32	0.608	0.501	0.0298642526647856	NA	NA	0.131	0.494	757	389
793	meta_trait_3	meta_trait_33	1.184	0.334	0.000781195851134077	NA	NA	0.131	0.274	757	483
794	meta_trait_3	meta_trait_34	1.443	0.282	5.47969905741261e-05	NA	NA	0.131	0.271	757	389
795	meta_trait_3	meta_trait_35	0.433	0.753	0.155007616980748	NA	NA	0.131	0.388	757	389
796	meta_trait_3	meta_trait_36	0.435	0.679	0.110797749225421	NA	NA	0.131	0.54	757	483
797	meta_trait_3	meta_trait_37	0.541	0.566	0.0555537220579401	NA	NA	0.131	0.306	757	482
798	meta_trait_3	meta_trait_38	-0.065	3.846	0.784933711573141	-0.021	0.650066288517013	0.131	0.267	757	524
799	meta_trait_3	meta_trait_39	0.699	0.386	0.00424948383410231	0.001	0.987615939159398	0.131	0.176	757	757
800	meta_trait_3	meta_trait_40	-0.129	1.205	0.379435510675594	-0.006	0.869777023710622	0.131	0.427	757	929
801	meta_trait_3	meta_trait_41	0.828	0.466	0.0191258097836257	0.082	0.0941316691411567	0.131	0.204	757	488
802	meta_trait_3	meta_trait_42	0.852	0.394	0.0050567137733782	0.062	0.136298329515293	0.131	0.169	757	660
803	meta_trait_3	meta_trait_43	0.451	1.057	0.315370516289726	NA	NA	0.131	0.226	757	320
804	meta_trait_3	meta_trait_44	0.474	0.676	0.113308058684261	NA	NA	0.131	0.542	757	303
805	meta_trait_3	meta_trait_45	0.664	0.578	0.0616158434862159	NA	NA	0.131	0.335	757	320
806	meta_trait_3	meta_trait_46	0.018	14.331	0.94104049414716	0.062	0.137244115571453	0.131	0.264	757	659
807	meta_trait_3	meta_trait_47	0.683	0.308	0.000262165375683816	0.105	0.00404074811729307	0.131	0.341	757	886
808	meta_trait_3	meta_trait_48	-0.454	0.403	0.00995937466870177	-0.014	0.699928609625669	0.131	0.331	757	886
809	meta_trait_3	meta_trait_49	0.174	0.969	0.26510980484859	0.043	0.249685255914254	0.131	0.414	757	825
810	meta_trait_3	meta_trait_50	-0.277	0.514	0.0415017052847853	-0.031	0.399279058300819	0.131	0.487	757	928
811	meta_trait_3	meta_trait_51	0.045	2.218	0.62850420513396	0.021	0.571128639352721	0.131	0.502	757	929
812	meta_trait_3	meta_trait_52	0.524	0.588	0.0669203473052593	-0.02	0.677538108627462	0.131	0.203	757	481
813	meta_trait_3	meta_trait_53	-0.16	1.025	0.305155337792803	0.033	0.415928421363151	0.131	0.366	757	701
814	meta_trait_3	meta_trait_54	0.872	0.886	0.234556929277011	NA	NA	0.131	0.327	757	137
815	meta_trait_3	meta_trait_55	0.283	1.789	0.561041001252364	NA	NA	0.131	0.377	757	189
816	meta_trait_3	meta_trait_56	0.489	0.914	0.25214525251987	NA	NA	0.131	0.892	757	137
817	meta_trait_3	meta_trait_57	-0.857	0.393	0.0093340847553925	0.023	0.645301512431553	0.131	0.218	757	481
818	meta_trait_3	meta_trait_58	-0.165	0.556	0.0581116282006959	0.009	0.807407221403166	0.131	0.734	757	929
819	meta_trait_3	meta_trait_59	-0.252	0.553	0.0583826571725651	-0.008	0.823728484403172	0.131	0.452	757	822
820	meta_trait_3	meta_trait_60	-0.507	1.468	0.487631663925441	NA	NA	0.131	0.173	757	195
821	meta_trait_3	meta_trait_61	0.093	2.863	0.716470053393605	NA	NA	0.131	0.695	757	245
822	meta_trait_3	meta_trait_62	0.368	0.374	0.00310087692436122	-0.012	0.742396146635252	0.131	0.446	757	929
823	meta_trait_3	meta_trait_63	0.055	2.634	0.683272895587355	0.007	0.848292815028871	0.131	0.606	757	928
824	meta_trait_3	meta_trait_64	0.223	0.421	0.00911638363564152	-0.035	0.341471667724347	0.131	0.805	757	929
825	meta_trait_3	meta_trait_65	-0.069	11.866	0.931481161483343	NA	NA	0.131	0.212	757	129
826	meta_trait_3	meta_trait_66	-0.186	0.971	0.278335536532243	-0.107	0.00656767525856502	0.131	0.277	757	749
827	meta_trait_3	meta_trait_67	0.367	1.879	0.583160883904362	NA	NA	0.131	0.799	757	100
828	meta_trait_3	meta_trait_68	-0.494	0.814	0.209848338669371	0.001	0.99439177463831	0.131	0.582	757	112
829	meta_trait_3	meta_trait_69	-0.019	22.497	0.963523817543859	NA	NA	0.131	0.531	757	196
830	meta_trait_3	meta_trait_70	-0.128	0.829	0.207644769785462	-0.02	0.687563005263778	0.131	0.434	757	483
831	meta_trait_3	meta_trait_71	0.675	0.48	0.0213431081689492	0.003	0.934258384506003	0.131	0.151	757	889
832	meta_trait_3	meta_trait_72	0.228	1.049	0.30224769082463	-0.062	0.100186216806576	0.131	0.219	757	891
833	meta_trait_3	meta_trait_73	0.435	0.463	0.0207506034230034	0.198	0.0265420830412822	0.131	0.391	757	262
834	meta_trait_3	meta_trait_74	0.297	0.317	0.000482856324445646	0.084	0.0212885358995418	0.131	0.596	757	927
835	meta_trait_3	meta_trait_75	0.041	2.699	0.691026012498939	-0.021	0.562974277394184	0.131	0.501	757	929
836	meta_trait_3	meta_trait_76	0.204	0.605	0.0714635563614417	-0.039	0.279665002668833	0.131	0.532	757	929
837	meta_trait_3	meta_trait_77	-0.239	0.609	0.0837918012364692	0.107	0.0032122947654277	0.131	0.237	757	794
838	meta_trait_3	meta_trait_78	-1.771	0.321	0.000230769495887352	NA	NA	0.131	0.158	757	205
839	meta_trait_3	meta_trait_79	0.011	27.723	0.970047548700427	NA	NA	0.131	0.633	757	318
840	meta_trait_3	meta_trait_80	0.151	1.903	0.581751565997388	NA	NA	0.131	0.381	757	319
841	meta_trait_3	meta_trait_81	0.735	0.491	0.0265778701840556	NA	NA	0.131	0.557	757	273
842	meta_trait_3	meta_trait_82	0.825	0.419	0.00870322315599861	NA	NA	0.131	0.464	757	320
843	meta_trait_3	meta_trait_83	-0.124	2.041	0.606958820344519	NA	NA	0.131	0.312	757	611
844	meta_trait_3	meta_trait_84	0.154	1.629	0.51186145877865	NA	NA	0.131	0.437	757	619
845	meta_trait_3	meta_trait_85	-0.004	52.399	0.983912261155551	NA	NA	0.131	0.367	757	611
846	meta_trait_3	meta_trait_86	0.555	1.197	0.377817023175394	NA	NA	0.131	0.138	757	274
847	meta_trait_3	meta_trait_87	-0.731	0.341	0.00294434698028979	NA	NA	0.131	0.414	757	619
848	meta_trait_3	meta_trait_88	0.143	1.664	0.520676335438918	NA	NA	0.131	0.522	757	619
849	meta_trait_3	meta_trait_89	0.345	1.091	0.333724078748692	NA	NA	0.131	0.385	757	274
850	meta_trait_3	meta_trait_90	0.519	0.524	0.0369659629698157	NA	NA	0.131	0.354	757	619
851	meta_trait_3	meta_trait_91	0.064	3.09	0.730913031035224	NA	NA	0.131	0.627	757	618
852	meta_trait_3	meta_trait_92	0.162	1.2	0.371637701544433	NA	NA	0.131	0.707	757	618
853	meta_trait_3	meta_trait_93	0.433	0.423	0.00965734148985184	NA	NA	0.131	0.508	757	619
854	meta_trait_3	meta_trait_94	0.022	24.729	0.967189380587554	NA	NA	0.131	0.97	757	98
855	meta_trait_3	meta_trait_95	0.269	2.633	0.696695532686294	NA	NA	0.131	0.636	757	99
856	meta_trait_3	meta_trait_96	-0.281	1.522	0.50662727694309	NA	NA	0.131	0.95	757	116
857	meta_trait_3	meta_trait_97	0.224	3.034	0.734940245634255	NA	NA	0.131	0.533	757	115
858	meta_trait_3	meta_trait_98	0.109	6.674	0.878224557939159	NA	NA	0.131	0.483	757	115
859	meta_trait_3	meta_trait_99	-0.442	2.048	0.621132538953865	NA	NA	0.131	0.339	757	110
860	meta_trait_3	meta_trait_100	0.63	0.831	0.205513961230257	NA	NA	0.131	1.026	757	111
861	meta_trait_3	meta_trait_101	-0.02	4.81	0.825744124640678	0.028	0.490661180751473	0.131	0.274	757	686
862	meta_trait_3	meta_trait_102	-0.042	11.864	0.931424727344625	-0.006	0.951504912507162	0.131	0.267	757	132
863	meta_trait_3	meta_trait_103	-0.508	0.992	0.300287190372675	0.005	0.95749475917156	0.131	0.247	757	132
864	meta_trait_3	meta_trait_104	0.468	0.927	0.2583683886918	0.21	0.0254950363037395	0.131	0.399	757	132
865	meta_trait_3	meta_trait_105	-0.019	16.518	0.950704622425855	0.224	0.0172395838353168	0.131	0.576	757	132
866	meta_trait_3	meta_trait_106	0.498	0.521	0.0349664788959025	0.131	0.000298050536203235	0.131	0.212	757	885
867	meta_trait_3	meta_trait_107	-0.613	0.982	0.292859377060504	0.065	0.491125060522459	0.131	0.18	757	132
868	meta_trait_3	meta_trait_108	0.114	2.926	0.725643940331738	0.121	0.200920430174482	0.131	0.466	757	134
869	meta_trait_3	meta_trait_109	-0.537	0.405	0.0103128763956587	0.012	0.733555462929454	0.131	0.245	757	890
870	meta_trait_3	meta_trait_110	-0.243	1.099	0.340060712936821	0.091	0.0273253677481124	0.131	0.19	757	681
871	meta_trait_3	meta_trait_111	0.567	0.821	0.197049146279975	0.003	0.962555306247472	0.131	0.225	757	238
872	meta_trait_3	meta_trait_112	0.2	1.122	0.338927924200014	0.003	0.946852439217089	0.131	0.374	757	658
873	meta_trait_3	meta_trait_113	0.12	1.429	0.450823950842574	0.013	0.731327523069712	0.131	0.443	757	884
874	meta_trait_3	meta_trait_114	0.202	0.753	0.163213860049567	0.012	0.857999344112329	0.131	0.557	757	263
875	meta_trait_3	meta_trait_115	0.066	1.755	0.540492760466118	-0.041	0.260296173382535	0.131	0.352	757	923
876	meta_trait_3	meta_trait_116	0.314	0.462	0.0186734964024663	0.103	0.00547054898689096	0.131	0.229	757	831
877	meta_trait_3	meta_trait_117	0.294	0.473	0.0204361182969157	-0.008	0.832730462077684	0.131	0.461	757	886
878	meta_trait_3	meta_trait_118	-0.358	0.353	0.00333167153648423	-0.048	0.191375690857109	0.131	0.665	757	928
879	meta_trait_3	meta_trait_119	-0.721	0.291	0.000405067965720952	-0.012	0.741754278004511	0.131	0.25	757	825
880	meta_trait_3	meta_trait_120	0.032	25.83	0.967871716551952	NA	NA	0.131	0.094	757	309
881	meta_trait_3	meta_trait_121	0.345	1.185	0.371823322510006	NA	NA	0.131	0.367	757	317
882	meta_trait_3	meta_trait_122	0.704	0.489	0.0263370637872741	NA	NA	0.131	0.373	757	320
883	meta_trait_3	meta_trait_123	0.137	2.361	0.656993380902097	NA	NA	0.131	0.5	757	320
884	meta_trait_3	meta_trait_124	0.291	0.907	0.243262393183465	NA	NA	0.131	0.433	757	320
885	meta_trait_3	meta_trait_125	-0.369	0.604	0.0901904477741226	NA	NA	0.131	0.635	757	320
886	meta_trait_3	meta_trait_126	-0.584	0.763	0.178806744270945	NA	NA	0.131	0.2	757	274
887	meta_trait_3	meta_trait_127	-0.461	0.424	0.0156679021269146	NA	NA	0.131	0.556	757	627
888	meta_trait_3	meta_trait_128	-0.018	14.784	0.943026830469585	NA	NA	0.131	0.298	757	627
889	meta_trait_3	meta_trait_129	0.183	2.807	0.70277804881889	NA	NA	0.131	0.12	757	773
890	meta_trait_3	meta_trait_130	-0.118	2.156	0.62342834576501	NA	NA	0.131	0.229	757	822
891	meta_trait_3	meta_trait_131	0.05	11.424	0.928783537029785	NA	NA	0.131	0.624	757	116
892	meta_trait_3	meta_trait_132	0.194	0.993	0.279360103544824	NA	NA	0.131	0.621	757	627
893	meta_trait_3	meta_trait_133	0.102	4.056	0.801328144964597	0.079	0.439600357400894	0.131	0.496	757	104
894	meta_trait_3	meta_trait_134	0.051	2.077	0.605176622788193	0.01	0.779431451426359	0.131	0.484	757	936
895	meta_trait_3	meta_trait_135	0.02	5.851	0.855171762419555	0.025	0.608699515342221	0.131	0.158	757	865
896	meta_trait_3	meta_trait_136	0.001	346.178	0.997554376571345	NA	NA	0.131	0.098	757	709
897	meta_trait_3	meta_trait_137	-0.164	3.633	0.774636844244745	NA	NA	0.131	0.158	757	396
898	meta_trait_3	meta_trait_138	0.068	4.565	0.815226090879724	NA	NA	0.131	0.222	757	761
899	meta_trait_3	meta_trait_139	-1.374	0.577	0.0837231271574947	NA	NA	0.131	0.385	757	137
900	meta_trait_3	meta_trait_140	0.184	0.961	0.26228444551716	NA	NA	0.131	0.221	757	842
901	meta_trait_3	meta_trait_141	-0.196	2.362	0.657027347056124	NA	NA	0.131	0.147	757	601
902	meta_trait_3	meta_trait_142	-0.213	0.623	0.0901346729281935	-0.024	0.509961423183882	0.131	0.299	757	885
903	meta_trait_3	meta_trait_143	-0.214	1.72	0.554831017452495	NA	NA	0.131	0.673	757	141
904	meta_trait_3	meta_trait_144	0.736	0.709	0.122335258376034	NA	NA	0.131	0.11	757	812
905	meta_trait_3	meta_trait_145	0.213	1.588	0.498097180227781	NA	NA	0.131	0.221	757	773
906	meta_trait_3	meta_trait_146	-0.165	0.966	0.27469684196913	-0.016	0.651531791050453	0.131	0.456	757	928
907	meta_trait_3	meta_trait_147	-0.374	0.646	0.104939825714858	-0.014	0.703190565888407	0.131	0.21	757	829
908	meta_trait_3	meta_trait_148	0.008	7.615	0.886408059316305	-0.028	0.460125206250677	0.131	0.185	757	1618
909	meta_trait_3	meta_trait_149	0.495	0.844	0.19942608252968	NA	NA	0.131	0.247	757	599
910	meta_trait_3	meta_trait_150	-0.295	0.876	0.234684987773355	NA	NA	0.131	0.293	757	627
911	meta_trait_3	meta_trait_151	-0.103	1.726	0.543314291633347	NA	NA	0.131	0.154	757	517
912	meta_trait_3	meta_trait_152	-0.117	2.06	0.606484406803431	0.034	0.364956101355405	0.131	0.225	757	892
913	meta_trait_3	meta_trait_153	0.571	0.603	0.0694152083111447	0.043	0.233451497009944	0.131	0.118	757	890
914	meta_trait_3	meta_trait_154	0.401	0.886	0.234067634964341	NA	NA	0.131	0.626	757	220
915	meta_trait_3	meta_trait_155	-0.095	5.15	0.842130491525991	NA	NA	0.131	0.531	757	196
916	meta_trait_3	meta_trait_156	0.499	0.401	0.00520003523886465	NA	NA	0.131	0.689	757	826
917	meta_trait_3	meta_trait_157	0.48	0.61	0.0732052348260964	NA	NA	0.131	0.371	757	665
918	meta_trait_3	meta_trait_158	-0.064	3.498	0.764167209148826	-0.053	0.245473076811816	0.131	0.297	757	523
919	meta_trait_3	meta_trait_159	0.693	0.575	0.0593073666156138	-0.013	0.776011473511884	0.131	0.151	757	522
920	meta_trait_3	meta_trait_160	-0.218	1.355	0.437117407003787	0.055	0.132737509667825	0.131	0.161	757	756
921	meta_trait_3	meta_trait_161	-0.31	1.081	0.335899523674571	NA	NA	0.131	0.291	757	621
922	meta_trait_3	meta_trait_162	-0.499	0.392	0.0090783185872611	NA	NA	0.131	0.542	757	627
923	meta_trait_3	meta_trait_163	0.111	3.677	0.772774323831232	NA	NA	0.131	0.205	757	601
924	meta_trait_3	meta_trait_164	-0.046	7.186	0.883300124970721	NA	NA	0.131	0.278	757	621
925	meta_trait_3	meta_trait_165	-0.538	0.669	0.132147590944843	NA	NA	0.131	0.734	757	189
926	meta_trait_3	meta_trait_166	0.261	1.428	0.464831196322575	NA	NA	0.131	0.801	757	189
927	meta_trait_3	meta_trait_167	-0.466	0.82	0.219603622431159	NA	NA	0.131	0.796	757	141
928	meta_trait_3	meta_trait_168	-0.072	7.376	0.890358755702864	NA	NA	0.131	0.856	757	116
929	meta_trait_3	meta_trait_169	-0.052	11.808	0.931311015985515	NA	NA	0.131	0.638	757	116
930	meta_trait_3	meta_trait_170	0.282	1.055	0.316005570838529	NA	NA	0.131	0.469	757	319
931	meta_trait_3	meta_trait_171	-0.413	1.19	0.387773286571766	NA	NA	0.131	0.211	757	276
932	meta_trait_3	meta_trait_172	0.407	0.759	0.161052402507551	NA	NA	0.131	0.464	757	297
933	meta_trait_3	meta_trait_173	-0.502	2.444	0.677676706322952	NA	NA	0.131	0.178	757	114
934	meta_trait_3	meta_trait_174	-0.633	1.171	0.387548510008082	NA	NA	0.131	0.425	757	115
935	meta_trait_3	meta_trait_175	-0.02	8.172	0.896173284914954	-0.003	0.943060333142573	0.131	0.331	757	894
936	meta_trait_3	meta_trait_176	0.678	0.563	0.0510728282654089	0.041	0.263748414487438	0.131	0.115	757	890
937	meta_trait_3	meta_trait_177	0.045	3.635	0.768178277440351	0.113	0.00190443138946385	0.131	0.383	757	895
938	meta_trait_3	meta_trait_178	0.069	1.674	0.520568731614424	0.021	0.563314319741905	0.131	0.549	757	928
939	meta_trait_3	meta_trait_179	0.057	3.395	0.755174450912185	0.05	0.279365233280563	0.131	0.156	757	595
940	meta_trait_3	meta_trait_180	-0.207	3.092	0.741140042414302	NA	NA	0.131	0.421	757	189
941	meta_trait_3	meta_trait_181	-0.089	4.18	0.798744322307593	NA	NA	0.131	0.093	757	936
942	meta_trait_3	meta_trait_182	-0.088	1.612	0.510329280630351	-0.049	0.182301623167289	0.131	0.395	757	901
943	meta_trait_3	meta_trait_183	-0.045	2.381	0.654476419995074	-0.081	0.0278249949487229	0.131	0.279	757	915
944	meta_trait_3	meta_trait_184	1.706	0.493	0.0264020642386815	NA	NA	0.131	0.309	757	137
945	meta_trait_3	meta_trait_185	-0.903	1.467	0.48827180422248	NA	NA	0.131	0.101	757	137
946	meta_trait_3	meta_trait_186	-0.19	1.59	0.506957168062414	NA	NA	0.131	0.23	757	829
947	meta_trait_3	meta_trait_187	-0.31	0.77	0.173832367608181	NA	NA	0.131	0.29	757	828
948	meta_trait_3	meta_trait_188	-0.314	1.092	0.337018081648555	NA	NA	0.131	0.186	757	773
949	meta_trait_3	meta_trait_189	0.263	0.763	0.158590423499633	NA	NA	0.131	0.366	757	627
950	meta_trait_3	meta_trait_190	0.266	1.654	0.517624148662597	NA	NA	0.131	0.189	757	621
951	meta_trait_3	meta_trait_191	-0.5	0.423	0.015596303570082	NA	NA	0.131	0.524	757	627
952	meta_trait_3	meta_trait_192	0.853	0.435	0.0118255689926921	0.01	0.840171026854596	0.131	0.224	757	480
953	meta_trait_3	meta_trait_193	-0.969	0.371	0.00584392768543438	-0.008	0.863158953833084	0.131	0.184	757	481
954	meta_trait_3	meta_trait_194	0.074	4.128	0.798450588177007	0.068	0.162913056989997	0.131	0.191	757	488
955	meta_trait_3	meta_trait_195	-0.297	0.91	0.249393610968516	NA	NA	0.131	0.252	757	814
956	meta_trait_3	meta_trait_196	0.239	0.747	0.146387351611488	NA	NA	0.131	0.416	757	808
957	meta_trait_3	meta_trait_199	-0.521	0.745	0.165228474717181	0.001	0.976335953428227	0.131	0.156	757	481
958	meta_trait_3	meta_trait_200	1.03	0.544	0.0419021661072608	0.114	0.231200731015148	0.131	0.252	757	132
959	meta_trait_3	meta_trait_201	-0.206	1.086	0.330391574348986	-0.014	0.711771834628546	0.131	0.126	757	829
960	meta_trait_3	meta_trait_202	-0.16	0.815	0.189654618113085	NA	NA	0.131	0.201	757	1216
961	meta_trait_3	meta_trait_203	-0.157	1.026	0.303271098706098	-0.041	0.262679462028069	0.131	0.358	757	885
962	meta_trait_3	meta_trait_204	-0.726	0.827	0.218803745740903	NA	NA	0.131	0.237	757	332
963	meta_trait_3	meta_trait_205	-0.218	2.49	0.678935262003685	NA	NA	0.131	0.201	757	274
964	meta_trait_3	meta_trait_206	0.554	1.61	0.518805829435347	NA	NA	0.131	0.391	757	115
965	meta_trait_3	meta_trait_207	0.826	0.259	7.75329259282293e-06	NA	NA	0.131	0.728	757	779
966	meta_trait_3	meta_trait_208	0.585	0.432	0.0100907989189983	NA	NA	0.131	0.334	757	828
967	meta_trait_3	meta_trait_209	0.126	4.143	0.804821843008108	NA	NA	0.131	0.98	757	111
968	meta_trait_3	meta_trait_210	0.212	1.146	0.357665780598702	0.033	0.624574180217235	0.131	0.195	757	370
969	meta_trait_3	meta_trait_211	0.199	4.136	0.804297551653474	NA	NA	0.131	0.359	757	114
970	meta_trait_3	meta_trait_212	-0.58	1.078	0.349337341058734	NA	NA	0.131	0.573	757	116
971	meta_trait_3	meta_trait_213	-0.169	1.451	0.46778081481463	NA	NA	0.131	0.152	757	702
972	meta_trait_3	meta_trait_214	0.47	0.759	0.156118079187996	NA	NA	0.131	0.337	757	457
973	meta_trait_3	meta_trait_215	-0.154	0.908	0.245022291696418	0.009	0.799802360346859	0.131	0.564	757	928
974	meta_trait_3	meta_trait_216	0.401	1.726	0.538327768601617	NA	NA	0.131	0.111	757	460
975	meta_trait_3	meta_trait_217	0.372	1.139	0.355876784448014	NA	NA	0.131	0.642	757	217
976	meta_trait_3	meta_trait_218	-0.211	1.158	0.368972109336835	-0.002	0.972118138953655	0.131	0.325	757	481
977	meta_trait_3	meta_trait_219	-0.028	4.286	0.803485559393174	0.024	0.502014547728031	0.131	0.491	757	929
978	meta_trait_3	meta_trait_220	-0.162	0.842	0.209614364685415	-0.105	0.00385269512509957	0.131	0.471	757	929
979	meta_trait_3	meta_trait_221	0.519	0.57	0.0584683869456743	0.005	0.923303580135282	0.131	0.246	757	481
980	meta_trait_3	meta_trait_222	-0.01	36.726	0.977189241114574	0.007	0.89227345552771	0.131	0.164	757	481
981	meta_trait_3	meta_trait_223	-0.298	0.395	0.00834065308117012	-0.006	0.871231105279755	0.131	0.738	757	929
982	meta_trait_3	meta_trait_224	-0.18	0.749	0.159827451720485	0.03	0.403636625772909	0.131	0.618	757	927
983	meta_trait_3	meta_trait_225	0.117	1.084	0.318083010117842	-0.009	0.813648065627627	0.131	0.679	757	929
984	meta_trait_3	meta_trait_226	-0.251	1.1	0.344650221150966	-0.096	0.0511437810709725	0.131	0.256	757	481
985	meta_trait_3	meta_trait_227	-0.16	0.894	0.23716259136496	0.064	0.0807677449863368	0.131	0.411	757	929
986	meta_trait_3	meta_trait_228	0.816	0.575	0.060572980885132	NA	NA	0.131	0.258	757	274
987	meta_trait_3	meta_trait_229	0.861	0.482	0.0235813544483978	NA	NA	0.131	0.597	757	252
988	meta_trait_3	meta_trait_230	-0.132	3.034	0.732952954682118	NA	NA	0.131	0.193	757	302
989	meta_trait_3	meta_trait_231	0.212	0.639	0.0873415408681891	0.024	0.504736327416819	0.131	0.621	757	929
990	meta_trait_3	meta_trait_232	0.24	0.618	0.0789789742947734	0.025	0.503396940098506	0.131	0.363	757	825
991	meta_trait_3	meta_trait_233	-0.458	0.485	0.0345783719653307	-0.095	0.0536961837049023	0.131	0.439	757	481
992	meta_trait_3	meta_trait_234	-0.127	0.825	0.200520339733383	-0.021	0.560953329983653	0.131	0.742	757	929
993	meta_trait_3	meta_trait_235	0.526	0.745	0.145772890732211	NA	NA	0.131	0.183	757	619
994	meta_trait_3	meta_trait_236	0.052	7.653	0.892850027388207	NA	NA	0.131	0.61	757	185
995	meta_trait_3	meta_trait_237	0.029	11.767	0.929635965024948	NA	NA	0.131	0.274	757	287
996	meta_trait_3	meta_trait_238	0.121	2.7	0.693457404796225	-0.022	0.593129113616305	0.131	0.149	757	660
997	meta_trait_3	meta_trait_239	0.127	2.24	0.636394043831527	0.018	0.699602939617003	0.131	0.226	757	524
998	meta_trait_3	meta_trait_240	-0.363	0.494	0.0356064826972483	0.023	0.605356795806758	0.131	0.296	757	562
999	meta_trait_3	meta_trait_241	-0.872	0.594	0.0781309042973996	-0.189	0.0573413823692493	0.131	0.289	757	110
1000	meta_trait_3	meta_trait_242	0.132	4.754	0.829680747742956	-0.036	0.715221817727927	0.131	0.223	757	113
1001	meta_trait_3	meta_trait_243	-0.067	2.123	0.621508861204676	-0.039	0.393883500864349	0.131	0.393	757	514
1002	meta_trait_3	meta_trait_244	0.587	0.483	0.0222831247089541	-0.027	0.462493215342717	0.131	0.209	757	881
1003	meta_trait_3	meta_trait_245	-0.015	13.64	0.93767780191604	-0.031	0.401016218747531	0.131	0.315	757	883
1004	meta_trait_3	meta_trait_246	0.192	0.79	0.16856121659883	-0.021	0.571769957911914	0.131	0.496	757	928
1005	meta_trait_3	meta_trait_247	0.253	1.49	0.468878784979438	-0.05	0.169773883085278	0.131	0.113	757	902
1006	meta_trait_3	meta_trait_248	-0.38	0.557	0.0613770870121319	0	0.991220828991555	0.131	0.248	757	701
1007	meta_trait_3	meta_trait_249	-0.378	1.225	0.40494924023965	0.074	0.451935376639117	0.131	0.385	757	113
1008	meta_trait_3	meta_trait_250	0.34	0.515	0.0350494914523068	-0.053	0.154569766823002	0.131	0.229	757	782
1009	meta_trait_3	meta_trait_251	0.408	0.316	0.000408159804081942	-0.002	0.96595841482471	0.131	0.594	757	927
1010	meta_trait_3	meta_trait_252	0.051	4.123	0.789017526531361	0.048	0.190659402378382	0.131	0.099	757	2308
1011	meta_trait_3	meta_trait_253	0.295	0.649	0.0936486481533433	0.047	0.20804805643995	0.131	0.354	757	825
1012	meta_trait_3	meta_trait_254	-0.208	1.294	0.421021630174094	-0.054	0.275850390547939	0.131	0.253	757	481
1013	meta_trait_3	meta_trait_255	0.232	1.457	0.466449233196491	-0.043	0.387238644398233	0.131	0.198	757	481
1014	meta_trait_3	meta_trait_256	0.008	16.705	0.94893906484784	0.06	0.101576007035497	0.131	0.546	757	929
1015	meta_trait_3	meta_trait_257	-0.487	0.758	0.173355609965517	-0.089	0.349299072222804	0.131	0.342	757	128
1016	meta_trait_3	meta_trait_258	0.506	1.027	0.306264877295995	-0.176	0.0741698606201044	0.131	0.31	757	112
1017	meta_trait_3	meta_trait_259	0.573	0.483	0.0261233970801376	-0.005	0.95818509591444	0.131	0.852	757	113
1018	meta_trait_3	meta_trait_260	0.262	1.364	0.435845858584705	0.04	0.381290414841245	0.131	0.161	757	503
1019	meta_trait_3	meta_trait_261	0.38	0.912	0.241132351598102	0.039	0.394464087519765	0.131	0.181	757	505
1020	meta_trait_3	meta_trait_262	0.544	0.477	0.023067096148294	0.022	0.626478650687636	0.131	0.256	757	504
1021	meta_trait_3	meta_trait_263	0.045	5.751	0.85238249560642	0.086	0.0215833766404411	0.131	0.172	757	892
1022	meta_trait_3	meta_trait_264	0.019	10.137	0.916393705379656	0.054	0.134899100835775	0.131	0.281	757	757
1023	meta_trait_3	meta_trait_265	-0.316	1.001	0.295523593409491	0.162	1.91737486452063e-05	0.131	0.163	757	688
1024	meta_trait_3	meta_trait_266	-0.007	20.95	0.959451267326092	-0.022	0.561776446025778	0.131	0.328	757	829
1025	meta_trait_3	meta_trait_267	-0.806	0.313	0.000937131809782812	-0.069	0.0654369686947526	0.131	0.152	757	892
1026	meta_trait_3	meta_trait_268	-0.292	0.585	0.07988072631558	-0.143	0.0339044666323381	0.131	0.654	757	259
1027	meta_trait_3	meta_trait_269	-0.672	0.7	0.140803652653131	0.003	0.95856338145885	0.131	0.124	757	480
1028	meta_trait_3	meta_trait_270	0.337	0.387	0.00413522537749983	0.04	0.268044442142524	0.131	0.735	757	929
1029	meta_trait_3	meta_trait_271	-0.682	0.92	0.264454690330408	-0.147	0.0290756716912748	0.131	0.125	757	259
1030	meta_trait_3	meta_trait_272	-0.29	1.888	0.590792700568536	-0.095	0.375537289607889	0.131	0.382	757	95
1031	meta_trait_3	meta_trait_273	0.691	0.46	0.0189905346515133	-0.071	0.293808770075857	0.131	0.398	757	259
1032	meta_trait_3	meta_trait_274	-0.046	9.22	0.910689742932898	-0.15	0.0259365995047021	0.131	0.202	757	259
1033	meta_trait_3	meta_trait_275	-0.672	0.375	0.00587919426365514	-0.079	0.369078079084541	0.131	0.629	757	159
1034	meta_trait_3	meta_trait_276	0.356	0.326	0.000804935512275666	-0.022	0.54241086286885	0.131	0.267	757	796
1035	meta_trait_3	meta_trait_277	0.315	0.748	0.163355899264641	-0.01	0.916616176351811	0.131	0.918	757	120
1036	meta_trait_3	meta_trait_278	-0.815	0.277	0.000191657316442424	0.01	0.773174740006167	0.131	0.198	757	902
1037	meta_trait_3	meta_trait_279	-0.947	0.262	9.75200693422449e-05	-0.054	0.184336281329319	0.131	0.231	757	701
1038	meta_trait_3	meta_trait_280	-0.02	11.127	0.9241380982773	0.041	0.316030549635578	0.131	0.297	757	701
1039	meta_trait_3	meta_trait_281	-0.261	1.182	0.38871273967991	0.094	0.299068279770336	0.131	0.583	757	152
1040	meta_trait_3	meta_trait_282	-0.502	0.286	0.00031304598963715	-0.213	1.04515099322854e-05	0.131	0.463	757	488
1041	meta_trait_3	meta_trait_283	0.299	0.42	0.00882976072927684	0.056	0.132793799285819	0.131	0.601	757	860
1042	meta_trait_3	meta_trait_284	-0.029	5.626	0.850300046598705	0.094	0.0124460148421454	0.131	0.247	757	770
1043	meta_trait_3	meta_trait_285	0.156	0.969	0.2792061335806	-0.082	0.224133846862152	0.131	1.089	757	259
1044	meta_trait_3	meta_trait_286	0.697	0.431	0.0112547861461523	0.138	0.00261427889903931	0.131	0.228	757	524
1045	meta_trait_3	meta_trait_287	-0.239	0.98	0.284056000598936	0.08	0.027541316029448	0.131	0.237	757	757
1046	meta_trait_3	meta_trait_288	0.185	1.626	0.511030680046091	-0.213	1.55035854358018e-08	0.131	0.15	757	689
1047	meta_trait_3	meta_trait_289	-0.075	1.767	0.548903826213542	-0.085	0.0196604388741346	0.131	0.353	757	786
1048	meta_trait_3	meta_trait_290	0.048	7.279	0.884816321194442	-0.081	0.0791820036335094	0.131	0.141	757	524
1049	meta_trait_3	meta_trait_291	0.489	0.669	0.107498833997743	-0.116	0.0115796351182419	0.131	0.178	757	524
1050	meta_trait_3	meta_trait_292	0.307	1.005	0.288351603660933	0.047	0.309115305730847	0.131	0.19	757	524
1051	meta_trait_3	meta_trait_293	0.84	0.402	0.00635259730972803	0.104	0.0228602406890947	0.131	0.178	757	524
1052	meta_trait_3	meta_trait_294	0.897	0.384	0.00379090045127656	0.129	0.00057040639316366	0.131	0.123	757	892
1053	meta_trait_3	meta_trait_295	-0.336	0.885	0.233922429329012	-0.007	0.855654708174485	0.131	0.144	757	892
1054	meta_trait_3	meta_trait_296	0.141	1.683	0.522585878315744	0.135	0.000325641002011193	0.131	0.216	757	892
1055	meta_trait_3	meta_trait_297	0.375	0.635	0.0876379541760993	-0.226	6.44213460570566e-09	0.131	0.224	757	749
1056	meta_trait_3	meta_trait_298	0.114	1.917	0.576755323433935	-0.139	0.000398466892113311	0.131	0.267	757	749
1057	meta_trait_3	meta_trait_299	-0.096	1.296	0.412677844948462	0.026	0.470084662291661	0.131	0.382	757	916
1058	meta_trait_3	meta_trait_300	0.014	12.659	0.932730340672465	0.066	0.0698782580970089	0.131	0.232	757	888
1059	meta_trait_3	meta_trait_301	-0.234	1.188	0.37619117950911	-0.028	0.47712424471274	0.131	0.19	757	735
1060	meta_trait_3	meta_trait_302	-0.172	1.165	0.36625176271685	-0.037	0.353952721383777	0.131	0.283	757	749
1061	meta_trait_3	meta_trait_303	0.301	0.92	0.238261612821101	-0.033	0.381578366806252	0.131	0.194	757	892
1062	meta_trait_3	meta_trait_304	0.222	0.847	0.200833159061594	0.055	0.139857767149138	0.131	0.281	757	892
1063	meta_trait_3	meta_trait_305	0.118	1.647	0.513924867210542	-0.001	0.984168371163075	0.131	0.228	757	892
1064	meta_trait_3	meta_trait_306	0.134	1.156	0.350920614049443	0.039	0.305369013874139	0.131	0.341	757	892
1065	meta_trait_3	meta_trait_307	0.318	0.583	0.0610091607545297	0.087	0.0201327586429923	0.131	0.306	757	890
1066	meta_trait_3	meta_trait_308	-0.055	2.335	0.648432611238848	0.005	0.895967246550807	0.131	0.39	757	929
1067	meta_trait_3	meta_trait_309	-0.516	0.799	0.190836941032822	-0.001	0.989171673347922	0.131	0.099	757	729
1068	meta_trait_3	meta_trait_310	-0.071	3.036	0.72760433199424	0.079	0.0330582527512617	0.131	0.279	757	721
1069	meta_trait_3	meta_trait_311	0.025	8.065	0.894510574132021	0.043	0.251364546837356	0.131	0.255	757	892
1070	meta_trait_3	meta_trait_312	0.382	0.722	0.131450026178843	0.01	0.780954926447217	0.131	0.168	757	892
1071	meta_trait_3	meta_trait_313	0.411	0.543	0.0434142757026125	0.179	1.65780668687198e-06	0.131	0.256	757	891
1072	meta_trait_3	meta_trait_314	-0.03	8.236	0.897007584961763	0.059	0.115565218418458	0.131	0.197	757	892
1073	meta_trait_3	meta_trait_315	0.217	0.717	0.130565128727134	0.036	0.337064515241698	0.131	0.264	757	895
1074	meta_trait_3	meta_trait_316	0.91	0.501	0.0287020191304704	0.248	0.0081065236352038	0.131	0.409	757	128
1075	meta_trait_3	meta_trait_317	0.555	0.708	0.135655859474793	0.257	0.00606282660065443	0.131	0.561	757	128
1076	meta_trait_3	meta_trait_318	0.726	0.58	0.063876301521785	0.191	0.0427620781740076	0.131	0.483	757	128
1077	meta_trait_3	meta_trait_319	0.412	1.347	0.439098997078774	0.023	0.810320589688627	0.131	0.261	757	115
1078	meta_trait_3	meta_trait_320	0.202	1.349	0.443637008684667	0.133	0.158875271779608	0.131	0.805	757	134
1079	meta_trait_3	meta_trait_321	0.295	1.099	0.344661405004606	0.041	0.66341461797948	0.131	0.606	757	134
1080	meta_trait_3	meta_trait_322	0.351	0.875	0.232756146136957	0.139	0.141447032327317	0.131	0.652	757	128
1081	meta_trait_3	meta_trait_323	0.368	1.008	0.301231922204968	0.166	0.0783565036417781	0.131	0.468	757	128
1082	meta_trait_3	meta_trait_324	0.366	0.821	0.203553784765363	0.198	0.0361125154777049	0.131	0.689	757	131
1083	meta_trait_3	meta_trait_325	-0.202	1.594	0.522992805371985	0.143	0.132013398928139	0.131	0.507	757	128
1084	meta_trait_3	meta_trait_326	0.778	0.489	0.025963576922259	0.101	0.0276510708870755	0.131	0.167	757	524
1085	meta_trait_3	meta_trait_327	1.178	0.287	9.20954873365504e-05	0.206	6.04270712155654e-06	0.131	0.206	757	524
1086	meta_trait_3	meta_trait_328	0.149	1.544	0.485518843494413	0.034	0.352565375843543	0.131	0.241	757	874
1087	meta_trait_3	meta_trait_329	0.027	7.051	0.880366836758368	0.034	0.414022199501802	0.131	0.302	757	673
1088	meta_trait_3	meta_trait_330	-0.028	6.436	0.86847737413419	0.085	0.0234967568127259	0.131	0.323	757	890
1089	meta_trait_3	meta_trait_331	0.251	0.618	0.0775535520869264	0.095	0.01172511843378	0.131	0.417	757	892
1090	meta_trait_3	meta_trait_332	0.163	2.147	0.618130740687739	0.07	0.055353267455697	0.131	0.146	757	756
1091	meta_trait_3	meta_trait_333	0.146	1.087	0.320352200643083	0.057	0.123483339600168	0.131	0.326	757	920
1092	meta_trait_3	meta_trait_334	0.4	0.441	0.012931678110527	0.055	0.132673814884552	0.131	0.362	757	761
1093	meta_trait_3	meta_trait_335	0.466	0.497	0.0276533928557593	-0.006	0.863114551894619	0.131	0.26	757	756
1094	meta_trait_3	meta_trait_336	0.519	0.457	0.0164340167099762	0.095	0.0092641731139207	0.131	0.249	757	756
1095	meta_trait_3	meta_trait_337	0.132	1.306	0.409731778819477	0.014	0.716682793423435	0.131	0.279	757	892
1096	meta_trait_3	meta_trait_338	0.006	37.368	0.977195771459423	-0.038	0.315407157558464	0.131	0.198	757	892
1097	meta_trait_3	meta_trait_339	0.11	1.773	0.544540697197014	0.033	0.381771894381853	0.131	0.227	757	892
1098	meta_trait_3	meta_trait_340	-1.021	0.373	0.00609992696285709	0.067	0.37955931132833	0.131	0.376	757	207
1099	meta_trait_3	meta_trait_341	0.28	1.609	0.517328441796825	0.085	0.266733286490913	0.131	0.282	757	207
1100	meta_trait_3	meta_trait_342	-0.453	0.759	0.177968123193073	0.091	0.232287685238864	0.131	0.361	757	207
1101	meta_trait_3	meta_trait_343	-0.127	3.179	0.748117147184195	0.075	0.405258023233029	0.131	0.497	757	152
1102	meta_trait_3	meta_trait_344	-0.35	0.5	0.0366753932591545	-0.081	0.0460986967901587	0.131	0.218	757	697
1103	meta_trait_3	meta_trait_345	-0.286	0.646	0.112926016330661	-0.079	0.266614896046474	0.131	0.646	757	238
1104	meta_trait_3	meta_trait_346	-0.105	1.498	0.483913320764652	0.02	0.659496300140096	0.131	0.188	757	520
1105	meta_trait_3	meta_trait_347	-0.466	0.456	0.0227893021001523	-0.222	3.71267374879461e-09	0.131	0.26	757	689
1106	meta_trait_3	meta_trait_348	-0.299	0.927	0.262201536311751	-0.028	0.543256341313011	0.131	0.226	757	505
1107	meta_trait_3	meta_trait_349	-0.082	2.321	0.647711320508087	-0.088	0.0154698219384509	0.131	0.212	757	805
1108	meta_trait_3	meta_trait_350	-0.091	2.084	0.609770780922295	0.076	0.0364959536424685	0.131	0.21	757	927
1109	meta_trait_3	meta_trait_351	0.213	1.493	0.472558924078908	0.017	0.633217110848048	0.131	0.139	757	756
1110	meta_trait_3	meta_trait_352	0.042	5.425	0.844334046098165	0.044	0.228724379346337	0.131	0.223	757	756
1111	meta_trait_3	meta_trait_353	-0.124	0.942	0.260799613749429	-0.049	0.173736173776646	0.131	0.445	757	939
1112	meta_trait_3	meta_trait_354	-0.137	1.173	0.366984438155047	-0.032	0.400751767529464	0.131	0.38	757	892
1113	meta_trait_3	meta_trait_355	0.12	1.35	0.427606985246013	0.084	0.0205617505152793	0.131	0.198	757	788
1114	meta_trait_3	meta_trait_356	-0.222	0.617	0.0884444866676479	-0.027	0.477177510496725	0.131	0.446	757	892
1115	meta_trait_3	meta_trait_357	0.078	2.153	0.622882257270626	0.025	0.58742568632194	0.131	0.598	757	524
1116	meta_trait_3	meta_trait_358	-0.031	6.318	0.866657388321011	-0.047	0.199966745576009	0.131	0.33	757	754
1117	meta_trait_3	meta_trait_359	0.177	1.291	0.405689056254355	-0.044	0.231994950462872	0.131	0.253	757	754
1118	meta_trait_3	meta_trait_360	0.266	0.935	0.253581058657079	-0.094	0.0396273697869004	0.131	0.277	757	524
1119	meta_trait_3	meta_trait_361	0.254	0.822	0.193306751220502	-0.012	0.80136736519595	0.131	0.345	757	524
1120	meta_trait_3	meta_trait_362	0.158	1.763	0.541824606261488	-0.008	0.825413054585	0.131	0.193	757	860
1121	meta_trait_3	meta_trait_363	0.161	0.806	0.18710762325244	0.067	0.142746083416229	0.131	0.314	757	530
1122	meta_trait_3	meta_trait_364	-0.112	3.331	0.760073011153601	0.025	0.797710805739888	0.131	0.488	757	114
1123	meta_trait_3	meta_trait_365	-0.051	2.008	0.59552301270589	0.007	0.845956151456996	0.131	0.238	757	927
1124	meta_trait_3	meta_trait_366	0.682	0.395	0.00572114663394855	0.149	0.0010929212256697	0.131	0.237	757	514
1125	meta_trait_3	meta_trait_367	0.366	0.475	0.0225703104788471	0.123	0.00699230600441826	0.131	0.541	757	528
1126	meta_trait_3	meta_trait_368	0.035	5.999	0.85943508038736	0.369	1.19529185349744e-23	0.131	0.286	757	689
1127	meta_trait_3	meta_trait_369	0.201	1.718	0.544601768974474	0.057	0.443151139970811	0.131	0.353	757	218
1128	meta_trait_3	meta_trait_370	0.251	0.413	0.007953755687463	0.251	2.20182037303278e-12	0.131	0.56	757	904
1129	meta_trait_3	meta_trait_371	0.377	0.339	0.00116119221884967	0.246	6.78556844615075e-12	0.131	0.449	757	827
1130	meta_trait_3	meta_trait_372	0.057	2.477	0.66488416736886	0.053	0.14350563906462	0.131	0.466	757	893
1131	meta_trait_3	meta_trait_373	-0.1	1.44	0.460373922373529	0.026	0.479478528345182	0.131	0.25	757	927
1132	meta_trait_3	meta_trait_374	-0.038	2.694	0.692451979055916	0.141	9.74597474937278e-05	0.131	0.634	757	940
1133	meta_trait_3	meta_trait_375	0.441	0.452	0.0151203919073869	0.21	5.38031743853742e-09	0.131	0.355	757	757
1134	meta_trait_3	meta_trait_376	0.484	0.266	2.07269173582573e-05	0.051	0.164853887943764	0.131	0.766	757	928
1135	meta_trait_3	meta_trait_377	-0.831	0.308	0.000965064069621973	0.057	0.398639281970381	0.131	0.532	757	259
1136	meta_trait_3	meta_trait_378	-0.149	0.871	0.226383435785642	-0.068	0.0599525392656257	0.131	0.608	757	886
1137	meta_trait_3	meta_trait_379	0.311	0.558	0.0498881804701319	0.161	8.46336571353405e-06	0.131	0.367	757	895
1138	meta_trait_3	meta_trait_380	-0.235	1.062	0.320264584884346	-0.042	0.258972529674548	0.131	0.186	757	892
1139	meta_trait_3	meta_trait_381	0.324	0.489	0.0247011114047818	0.132	0.000434688173342175	0.131	0.446	757	892
1140	meta_trait_3	meta_trait_382	0.189	0.838	0.196675909951342	0.086	0.0181071842673421	0.131	0.322	757	888
1141	meta_trait_3	meta_trait_383	0.246	0.669	0.103825413167963	0.097	0.0100470431445181	0.131	0.373	757	892
1142	meta_trait_3	meta_trait_384	-0.292	0.804	0.18997907003103	0.1	0.00579749668395556	0.131	0.172	757	902
1143	meta_trait_3	meta_trait_385	0	963.645	0.999114885437129	-0.023	0.53300394646954	0.131	0.466	757	927
1144	meta_trait_4	meta_trait_5	-1.036	0.244	6.36982834520512e-06	-0.357	7.13822521923231e-10	0.597	0.511	281	318
1145	meta_trait_4	meta_trait_6	0.127	3.297	0.75719080492962	0.244	0.000465465907393302	0.597	0.284	281	226
1146	meta_trait_4	meta_trait_7	-0.233	0.827	0.219673450917417	-0.02	0.739260716918696	0.597	0.577	281	319
1147	meta_trait_4	meta_trait_8	0.234	0.913	0.254117019907135	0.097	0.104924654352952	0.597	0.257	281	320
1148	meta_trait_4	meta_trait_9	0.312	1.139	0.361547870762546	0.086	0.159769552384502	0.597	0.235	281	303
1149	meta_trait_4	meta_trait_10	0.122	1.754	0.557207147270697	0.155	0.0094461108675994	0.597	0.472	281	320
1150	meta_trait_4	meta_trait_11	0.326	1.308	0.430312618859646	0.045	0.543360740320915	0.597	0.321	281	207
1151	meta_trait_4	meta_trait_12	-0.173	1.657	0.540708441417989	-0.044	0.457570737467655	0.597	0.352	281	320
1152	meta_trait_4	meta_trait_13	-0.038	10.183	0.920342876589012	0.027	0.648492393930419	0.597	0.226	281	320
1153	meta_trait_4	meta_trait_14	0.057	3.393	0.759746905838737	-0.262	9.45503958716429e-06	0.597	0.166	281	646
1154	meta_trait_4	meta_trait_15	-0.557	0.6	0.0874014782513593	0.017	0.792879900853365	0.597	0.248	281	285
1155	meta_trait_4	meta_trait_16	-0.189	1.373	0.460378257980783	0.011	0.848871202853792	0.597	0.419	281	320
1156	meta_trait_4	meta_trait_17	0.296	1.173	0.375443624433504	-0.065	0.278423043380877	0.597	0.222	281	320
1157	meta_trait_4	meta_trait_18	-0.685	0.463	0.0268545043052867	-0.058	0.33447674974812	0.597	0.341	281	318
1158	meta_trait_4	meta_trait_19	-0.131	2.094	0.628035787965764	-0.186	0.00171114295172492	0.597	0.361	281	320
1159	meta_trait_4	meta_trait_20	0.35	1.56	0.510024786061103	NA	NA	0.597	0.25	281	206
1160	meta_trait_4	meta_trait_21	0.107	3.269	0.753728407362179	-0.073	0.226858565501655	0.597	0.306	281	315
1161	meta_trait_4	meta_trait_22	0.287	1.015	0.304031920628929	0.173	0.00367843264684818	0.597	0.387	281	318
1162	meta_trait_4	meta_trait_23	-0.154	1.002	0.310406204563881	0.156	0.00892699848346125	0.597	0.576	281	320
1163	meta_trait_4	meta_trait_24	-0.74	0.639	0.0870945678469984	0.099	0.297508357530136	0.597	0.352	281	117
1164	meta_trait_4	meta_trait_25	-0.117	1.893	0.591479511117237	-0.13	0.0298759810290711	0.597	0.357	281	320
1165	meta_trait_4	meta_trait_26	0.173	1.616	0.525100302785289	0.234	0.000392974605075142	0.597	0.422	281	242
1166	meta_trait_4	meta_trait_27	0.374	0.551	0.0526932201869803	0.003	0.959487107988602	0.597	0.45	281	293
1167	meta_trait_4	meta_trait_28	0.231	1.277	0.406396760611165	NA	NA	0.597	0.201	281	823
1168	meta_trait_4	meta_trait_29	-0.093	5.752	0.861334988875616	NA	NA	0.597	0.305	281	143
1169	meta_trait_4	meta_trait_30	0.006	30.809	0.973068311638804	NA	NA	0.597	0.433	281	826
1170	meta_trait_4	meta_trait_31	0.247	0.728	0.137081816173733	NA	NA	0.597	0.593	281	829
1171	meta_trait_4	meta_trait_32	0.324	0.824	0.199450278361343	NA	NA	0.597	0.494	281	389
1172	meta_trait_4	meta_trait_33	0.359	0.933	0.256914810755991	NA	NA	0.597	0.274	281	483
1173	meta_trait_4	meta_trait_34	0.586	0.592	0.068948204186233	NA	NA	0.597	0.271	281	389
1174	meta_trait_4	meta_trait_35	0.176	1.619	0.521693163926786	NA	NA	0.597	0.388	281	389
1175	meta_trait_4	meta_trait_36	-0.104	2.409	0.671991466324322	NA	NA	0.597	0.54	281	483
1176	meta_trait_4	meta_trait_37	-0.251	1.03	0.323431475565026	NA	NA	0.597	0.306	281	482
1177	meta_trait_4	meta_trait_38	0.071	3.853	0.788348161200819	NA	NA	0.597	0.267	281	524
1178	meta_trait_4	meta_trait_39	0.148	1.905	0.582016215902418	NA	NA	0.597	0.176	281	757
1179	meta_trait_4	meta_trait_40	-0.649	0.263	5.24718882062285e-05	NA	NA	0.597	0.427	281	929
1180	meta_trait_4	meta_trait_41	0.301	1.356	0.439759079805426	NA	NA	0.597	0.204	281	488
1181	meta_trait_4	meta_trait_42	0.346	1.022	0.299129273972053	NA	NA	0.597	0.169	281	660
1182	meta_trait_4	meta_trait_43	0.214	1.693	0.542029930965345	0.017	0.781549655409068	0.597	0.226	281	320
1183	meta_trait_4	meta_trait_44	-0.124	1.901	0.594087122755687	-0.048	0.437311330677264	0.597	0.542	281	303
1184	meta_trait_4	meta_trait_45	0.104	2.736	0.707554287409873	0.019	0.752549370284402	0.597	0.335	281	320
1185	meta_trait_4	meta_trait_46	0.141	1.934	0.588417199206351	NA	NA	0.597	0.264	281	659
1186	meta_trait_4	meta_trait_47	-0.112	1.893	0.585742932415298	NA	NA	0.597	0.341	281	886
1187	meta_trait_4	meta_trait_48	-0.142	1.401	0.461920442639546	NA	NA	0.597	0.331	281	886
1188	meta_trait_4	meta_trait_49	0.349	0.54	0.0419997251129773	NA	NA	0.597	0.414	281	825
1189	meta_trait_4	meta_trait_50	-0.372	0.414	0.0126460822923768	NA	NA	0.597	0.487	281	928
1190	meta_trait_4	meta_trait_51	-0.221	0.477	0.0289460577213702	NA	NA	0.597	0.502	281	929
1191	meta_trait_4	meta_trait_52	0.472	0.711	0.133751325539832	NA	NA	0.597	0.203	281	481
1192	meta_trait_4	meta_trait_53	-0.351	0.501	0.03984812364374	NA	NA	0.597	0.366	281	701
1193	meta_trait_4	meta_trait_54	0.197	2.994	0.735560956474909	NA	NA	0.597	0.327	281	137
1194	meta_trait_4	meta_trait_55	0.225	1.768	0.563397184774743	NA	NA	0.597	0.377	281	189
1195	meta_trait_4	meta_trait_56	0.103	3.33	0.761615280666896	NA	NA	0.597	0.892	281	137
1196	meta_trait_4	meta_trait_57	-0.391	0.939	0.280620284929092	NA	NA	0.597	0.218	281	481
1197	meta_trait_4	meta_trait_58	0.065	1.56	0.49908632401611	NA	NA	0.597	0.734	281	929
1198	meta_trait_4	meta_trait_59	0.382	0.427	0.00882321215656175	NA	NA	0.597	0.452	281	822
1199	meta_trait_4	meta_trait_60	-0.717	0.927	0.278315745830626	NA	NA	0.597	0.173	281	195
1200	meta_trait_4	meta_trait_61	-0.11	2.126	0.634711026804385	NA	NA	0.597	0.695	281	245
1201	meta_trait_4	meta_trait_62	0.091	1.585	0.505574697032707	NA	NA	0.597	0.446	281	929
1202	meta_trait_4	meta_trait_63	0.023	6.74	0.876736844740312	NA	NA	0.597	0.606	281	928
1203	meta_trait_4	meta_trait_64	0.286	0.373	0.00234968617059021	NA	NA	0.597	0.805	281	929
1204	meta_trait_4	meta_trait_65	0.183	3.855	0.793186057279	0.085	0.359294322488473	0.597	0.212	281	129
1205	meta_trait_4	meta_trait_66	0.314	0.654	0.099489855968928	NA	NA	0.597	0.277	281	749
1206	meta_trait_4	meta_trait_67	-0.125	4.322	0.817052147222832	NA	NA	0.597	0.799	281	100
1207	meta_trait_4	meta_trait_68	-0.215	2.08	0.629794769418034	NA	NA	0.597	0.582	281	112
1208	meta_trait_4	meta_trait_69	0.013	27.759	0.970918506592863	NA	NA	0.597	0.531	281	196
1209	meta_trait_4	meta_trait_70	0.168	0.703	0.133968519147404	NA	NA	0.597	0.434	281	483
1210	meta_trait_4	meta_trait_71	-0.07	4.805	0.829147011214278	NA	NA	0.597	0.151	281	889
1211	meta_trait_4	meta_trait_72	0.097	2.635	0.690342316589422	NA	NA	0.597	0.219	281	891
1212	meta_trait_4	meta_trait_73	0.188	0.988	0.295065471879761	0.264	0.00651420559551197	0.597	0.391	281	262
1213	meta_trait_4	meta_trait_74	0.226	0.455	0.0153967880378982	NA	NA	0.597	0.596	281	927
1214	meta_trait_4	meta_trait_75	-0.255	0.462	0.0243088028103632	NA	NA	0.597	0.501	281	929
1215	meta_trait_4	meta_trait_76	0.243	0.557	0.0496551989927813	NA	NA	0.597	0.532	281	929
1216	meta_trait_4	meta_trait_77	0.101	1.576	0.505807230104958	NA	NA	0.597	0.237	281	794
1217	meta_trait_4	meta_trait_78	-0.367	1.009	0.309782352995734	0	0.998036514466054	0.597	0.158	281	205
1218	meta_trait_4	meta_trait_79	-0.494	0.481	0.0345449608909418	0.051	0.393935225350276	0.597	0.633	281	318
1219	meta_trait_4	meta_trait_80	0.051	4.27	0.810669247786778	-0.126	0.0348692869046655	0.597	0.381	281	319
1220	meta_trait_4	meta_trait_81	0.536	0.512	0.0345688576809752	0.192	0.00288407050137917	0.597	0.557	281	273
1221	meta_trait_4	meta_trait_82	0.137	1.84	0.575408038990077	0.059	0.328111928636941	0.597	0.464	281	320
1222	meta_trait_4	meta_trait_83	-0.304	0.739	0.166769462891163	NA	NA	0.597	0.312	281	611
1223	meta_trait_4	meta_trait_84	0.048	4.667	0.824047391285271	NA	NA	0.597	0.437	281	619
1224	meta_trait_4	meta_trait_85	0	495.958	0.998338561268529	NA	NA	0.597	0.367	281	611
1225	meta_trait_4	meta_trait_86	0.032	20.316	0.960034757814281	NA	NA	0.597	0.138	281	274
1226	meta_trait_4	meta_trait_87	0.368	0.656	0.0993258295552509	NA	NA	0.597	0.414	281	619
1227	meta_trait_4	meta_trait_88	-0.381	0.54	0.0596551224334579	NA	NA	0.597	0.522	281	619
1228	meta_trait_4	meta_trait_89	-0.106	3.415	0.766857193087951	NA	NA	0.597	0.385	281	274
1229	meta_trait_4	meta_trait_90	0.024	9.862	0.916420714877595	NA	NA	0.597	0.354	281	619
1230	meta_trait_4	meta_trait_91	0.119	1.506	0.486190123802609	NA	NA	0.597	0.627	281	618
1231	meta_trait_4	meta_trait_92	0.033	5.21	0.842225975961951	NA	NA	0.597	0.707	281	618
1232	meta_trait_4	meta_trait_93	0.215	0.755	0.158104149538443	NA	NA	0.597	0.508	281	619
1233	meta_trait_4	meta_trait_94	-0.007	64.112	0.987543081353891	NA	NA	0.597	0.97	281	98
1234	meta_trait_4	meta_trait_95	0.025	22.059	0.963780890225795	NA	NA	0.597	0.636	281	99
1235	meta_trait_4	meta_trait_96	-0.16	2.14	0.63975719546493	NA	NA	0.597	0.95	281	116
1236	meta_trait_4	meta_trait_97	-0.507	1.062	0.34305047454366	NA	NA	0.597	0.533	281	115
1237	meta_trait_4	meta_trait_98	-0.24	2.408	0.677405409024662	NA	NA	0.597	0.483	281	115
1238	meta_trait_4	meta_trait_99	-0.98	0.758	0.175320868370567	NA	NA	0.597	0.339	281	110
1239	meta_trait_4	meta_trait_100	0.445	0.929	0.268551967656249	NA	NA	0.597	1.026	281	111
1240	meta_trait_4	meta_trait_101	0.021	4.848	0.83059906518177	NA	NA	0.597	0.274	281	686
1241	meta_trait_4	meta_trait_102	-0.085	6.634	0.879680440955866	NA	NA	0.597	0.267	281	132
1242	meta_trait_4	meta_trait_103	-0.602	0.943	0.279633322430203	NA	NA	0.597	0.247	281	132
1243	meta_trait_4	meta_trait_104	0.182	2.611	0.698459179357588	NA	NA	0.597	0.399	281	132
1244	meta_trait_4	meta_trait_105	-0.434	0.803	0.20717991287012	NA	NA	0.597	0.576	281	132
1245	meta_trait_4	meta_trait_106	0.144	1.89	0.577098534148237	NA	NA	0.597	0.212	281	885
1246	meta_trait_4	meta_trait_107	-0.44	1.52	0.506054991571666	NA	NA	0.597	0.18	281	132
1247	meta_trait_4	meta_trait_108	-0.149	2.5	0.687922355609744	NA	NA	0.597	0.466	281	134
1248	meta_trait_4	meta_trait_109	-0.067	3.547	0.770206920368743	NA	NA	0.597	0.245	281	890
1249	meta_trait_4	meta_trait_110	-0.026	10.962	0.924889737253936	NA	NA	0.597	0.19	281	681
1250	meta_trait_4	meta_trait_111	0.086	5.742	0.859301277559883	NA	NA	0.597	0.225	281	238
1251	meta_trait_4	meta_trait_112	-0.359	0.649	0.117021387018657	NA	NA	0.597	0.374	281	658
1252	meta_trait_4	meta_trait_113	-0.325	0.551	0.0627348110213505	NA	NA	0.597	0.443	281	884
1253	meta_trait_4	meta_trait_114	0.105	1.554	0.509267097566946	NA	NA	0.597	0.557	281	263
1254	meta_trait_4	meta_trait_115	-0.052	2.372	0.661744935121769	NA	NA	0.597	0.352	281	923
1255	meta_trait_4	meta_trait_116	0.26	0.607	0.0760512222227103	NA	NA	0.597	0.229	281	831
1256	meta_trait_4	meta_trait_117	0.194	0.772	0.164045185185429	NA	NA	0.597	0.461	281	886
1257	meta_trait_4	meta_trait_118	0.08	1.765	0.549838186001706	NA	NA	0.597	0.665	281	928
1258	meta_trait_4	meta_trait_119	0.256	0.932	0.252091110945743	NA	NA	0.597	0.25	281	825
1259	meta_trait_4	meta_trait_120	0.102	6.226	0.869565184370652	-0.023	0.709759229004247	0.597	0.094	281	309
1260	meta_trait_4	meta_trait_121	0.277	1.133	0.358324884392335	0.053	0.374634927833279	0.597	0.367	281	317
1261	meta_trait_4	meta_trait_122	0.007	37.68	0.978398842292766	0.026	0.663997281069388	0.597	0.373	281	320
1262	meta_trait_4	meta_trait_123	0.128	1.926	0.592756947508505	0.068	0.252897700535116	0.597	0.5	281	320
1263	meta_trait_4	meta_trait_124	-0.114	1.74	0.559344990060777	-0.074	0.217363060327132	0.597	0.433	281	320
1264	meta_trait_4	meta_trait_125	0.484	0.388	0.00424742972874574	0.11	0.0650625753156071	0.597	0.635	281	320
1265	meta_trait_4	meta_trait_126	-0.477	0.925	0.274263199595877	NA	NA	0.597	0.2	281	274
1266	meta_trait_4	meta_trait_127	0.04	4.442	0.815276892272406	NA	NA	0.597	0.556	281	627
1267	meta_trait_4	meta_trait_128	-0.176	1.351	0.448732052566011	NA	NA	0.597	0.298	281	627
1268	meta_trait_4	meta_trait_129	-0.622	0.706	0.149811837124125	NA	NA	0.597	0.12	281	773
1269	meta_trait_4	meta_trait_130	0.047	4.766	0.826748593539872	NA	NA	0.597	0.229	281	822
1270	meta_trait_4	meta_trait_131	-0.14	3.164	0.751611899511391	NA	NA	0.597	0.624	281	116
1271	meta_trait_4	meta_trait_132	-0.109	1.521	0.500904108636604	NA	NA	0.597	0.621	281	627
1272	meta_trait_4	meta_trait_133	0.872	0.562	0.0579282924815628	NA	NA	0.597	0.496	281	104
1273	meta_trait_4	meta_trait_134	0.17	0.683	0.115248074127244	NA	NA	0.597	0.484	281	936
1274	meta_trait_4	meta_trait_135	-0.019	6.002	0.862498350627564	-0.051	0.506521564760159	0.597	0.158	281	865
1275	meta_trait_4	meta_trait_136	0.171	1.454	0.471526948685162	NA	NA	0.597	0.098	281	709
1276	meta_trait_4	meta_trait_137	-0.083	5.633	0.856208583873167	NA	NA	0.597	0.158	281	396
1277	meta_trait_4	meta_trait_138	-0.48	0.556	0.0658669199692122	NA	NA	0.597	0.222	281	761
1278	meta_trait_4	meta_trait_139	-0.382	1.661	0.546755574235033	NA	NA	0.597	0.385	281	137
1279	meta_trait_4	meta_trait_140	0.23	0.652	0.0998156208702968	-0.027	0.711484573335228	0.597	0.221	281	842
1280	meta_trait_4	meta_trait_141	0.236	1.751	0.550066476232506	NA	NA	0.597	0.147	281	601
1281	meta_trait_4	meta_trait_142	-0.179	0.8	0.195862588423213	NA	NA	0.597	0.299	281	885
1282	meta_trait_4	meta_trait_143	0.205	1.434	0.478232512325051	NA	NA	0.597	0.673	281	141
1283	meta_trait_4	meta_trait_144	0.219	2.057	0.60899886326846	NA	NA	0.597	0.11	281	812
1284	meta_trait_4	meta_trait_145	0.001	339.656	0.997561701214116	NA	NA	0.597	0.221	281	773
1285	meta_trait_4	meta_trait_146	0.114	1.543	0.493078161049758	NA	NA	0.597	0.456	281	928
1286	meta_trait_4	meta_trait_147	-0.381	0.68	0.13198343479356	NA	NA	0.597	0.21	281	829
1287	meta_trait_4	meta_trait_148	-0.084	0.696	0.127083585078397	-0.159	0.00749478350546263	0.597	0.185	281	1618
1288	meta_trait_4	meta_trait_149	0.135	2.664	0.695661433458593	NA	NA	0.597	0.247	281	599
1289	meta_trait_4	meta_trait_150	0.438	0.553	0.0493446322084349	NA	NA	0.597	0.293	281	627
1290	meta_trait_4	meta_trait_151	0.08	1.784	0.561755072055065	NA	NA	0.597	0.154	281	517
1291	meta_trait_4	meta_trait_152	-0.444	0.574	0.0742575647123369	NA	NA	0.597	0.225	281	892
1292	meta_trait_4	meta_trait_153	0.48	0.777	0.164877048245682	NA	NA	0.597	0.118	281	890
1293	meta_trait_4	meta_trait_154	0.573	0.497	0.0312059804846646	NA	NA	0.597	0.626	281	220
1294	meta_trait_4	meta_trait_155	0.529	0.848	0.218665352993953	NA	NA	0.597	0.531	281	196
1295	meta_trait_4	meta_trait_156	0.265	0.662	0.0999112010760665	NA	NA	0.597	0.689	281	826
1296	meta_trait_4	meta_trait_157	0.353	0.735	0.142782701719673	NA	NA	0.597	0.371	281	665
1297	meta_trait_4	meta_trait_158	-0.042	5.769	0.858730510312887	NA	NA	0.597	0.297	281	523
1298	meta_trait_4	meta_trait_159	0.337	1.26	0.404545740965854	NA	NA	0.597	0.151	281	522
1299	meta_trait_4	meta_trait_160	-0.762	0.417	0.0137256462885176	NA	NA	0.597	0.161	281	756
1300	meta_trait_4	meta_trait_161	0.651	0.491	0.0240685631893282	NA	NA	0.597	0.291	281	621
1301	meta_trait_4	meta_trait_162	-0.037	4.731	0.827708120607401	NA	NA	0.597	0.542	281	627
1302	meta_trait_4	meta_trait_163	-0.015	23.03	0.964277786528026	NA	NA	0.597	0.205	281	601
1303	meta_trait_4	meta_trait_164	-0.351	0.816	0.212955460599224	NA	NA	0.597	0.278	281	621
1304	meta_trait_4	meta_trait_165	-0.562	0.515	0.0488920946530432	NA	NA	0.597	0.734	281	189
1305	meta_trait_4	meta_trait_166	-0.063	4.588	0.826095957368403	NA	NA	0.597	0.801	281	189
1306	meta_trait_4	meta_trait_167	0.94	0.357	0.00191663716949492	NA	NA	0.597	0.796	281	141
1307	meta_trait_4	meta_trait_168	-1.308	0.337	0.00168089281135126	NA	NA	0.597	0.856	281	116
1308	meta_trait_4	meta_trait_169	-1.16	0.433	0.0167901459638823	NA	NA	0.597	0.638	281	116
1309	meta_trait_4	meta_trait_170	-0.026	8.737	0.907212664853716	-0.046	0.438791172819067	0.597	0.469	281	319
1310	meta_trait_4	meta_trait_171	0.145	2.616	0.695476615097488	0.115	0.0726066720170542	0.597	0.211	281	276
1311	meta_trait_4	meta_trait_172	-0.08	2.844	0.721220163154046	-0.094	0.128882977967715	0.597	0.464	281	297
1312	meta_trait_4	meta_trait_173	1.075	0.961	0.270949329930208	NA	NA	0.597	0.178	281	114
1313	meta_trait_4	meta_trait_174	0.576	1.06	0.33115292407589	NA	NA	0.597	0.425	281	115
1314	meta_trait_4	meta_trait_175	-0.114	1.531	0.499982083671489	NA	NA	0.597	0.331	281	894
1315	meta_trait_4	meta_trait_176	-0.053	7.444	0.889071295582486	NA	NA	0.597	0.115	281	890
1316	meta_trait_4	meta_trait_177	0.397	0.469	0.0177426493509683	NA	NA	0.597	0.383	281	895
1317	meta_trait_4	meta_trait_178	-0.077	1.563	0.508041053142121	NA	NA	0.597	0.549	281	928
1318	meta_trait_4	meta_trait_179	0.123	1.65	0.528008474939146	NA	NA	0.597	0.156	281	595
1319	meta_trait_4	meta_trait_180	-1.104	0.459	0.0271508023572908	NA	NA	0.597	0.421	281	189
1320	meta_trait_4	meta_trait_181	-0.104	3.162	0.742792968320481	NA	NA	0.597	0.093	281	936
1321	meta_trait_4	meta_trait_182	-0.006	24.328	0.965875388632407	NA	NA	0.597	0.395	281	901
1322	meta_trait_4	meta_trait_183	-0.039	2.977	0.727089038580217	NA	NA	0.597	0.279	281	915
1323	meta_trait_4	meta_trait_184	-0.038	16.314	0.950872086384318	NA	NA	0.597	0.309	281	137
1324	meta_trait_4	meta_trait_185	-0.865	1.214	0.40518165543594	NA	NA	0.597	0.101	281	137
1325	meta_trait_4	meta_trait_186	-0.027	9.853	0.91613954144718	NA	NA	0.597	0.23	281	829
1326	meta_trait_4	meta_trait_187	-0.143	1.484	0.487707984371014	NA	NA	0.597	0.29	281	828
1327	meta_trait_4	meta_trait_188	0.132	2.329	0.652694126756319	NA	NA	0.597	0.186	281	773
1328	meta_trait_4	meta_trait_189	0.268	0.669	0.110006294726964	NA	NA	0.597	0.366	281	627
1329	meta_trait_4	meta_trait_190	-0.387	0.968	0.293913881006292	NA	NA	0.597	0.189	281	621
1330	meta_trait_4	meta_trait_191	0.261	0.759	0.158617222897707	NA	NA	0.597	0.524	281	627
1331	meta_trait_4	meta_trait_192	0.633	0.636	0.0896376070502011	NA	NA	0.597	0.224	281	480
1332	meta_trait_4	meta_trait_193	-0.147	2.694	0.704591669002686	NA	NA	0.597	0.184	281	481
1333	meta_trait_4	meta_trait_194	0.24	1.386	0.451153447688794	NA	NA	0.597	0.191	281	488
1334	meta_trait_4	meta_trait_195	0.026	9.243	0.910306712190448	NA	NA	0.597	0.252	281	814
1335	meta_trait_4	meta_trait_196	0.435	0.384	0.00330497351933032	NA	NA	0.597	0.416	281	808
1336	meta_trait_4	meta_trait_199	-0.465	0.901	0.260170251486167	NA	NA	0.597	0.156	281	481
1337	meta_trait_4	meta_trait_200	0.176	3.3	0.759437907974427	NA	NA	0.597	0.252	281	132
1338	meta_trait_4	meta_trait_201	0.167	1.465	0.472694427073188	NA	NA	0.597	0.126	281	829
1339	meta_trait_4	meta_trait_202	0.162	0.731	0.141330737206177	NA	NA	0.597	0.201	281	1216
1340	meta_trait_4	meta_trait_203	0.215	0.836	0.199657209571359	NA	NA	0.597	0.358	281	885
1341	meta_trait_4	meta_trait_204	-0.419	1.164	0.38659792439453	NA	NA	0.597	0.237	281	332
1342	meta_trait_4	meta_trait_205	-0.39	1.365	0.45984613369754	NA	NA	0.597	0.201	281	274
1343	meta_trait_4	meta_trait_206	-0.028	25.012	0.96801676323536	NA	NA	0.597	0.391	281	115
1344	meta_trait_4	meta_trait_207	0.134	1.315	0.420439247627679	NA	NA	0.597	0.728	281	779
1345	meta_trait_4	meta_trait_208	-0.006	38.406	0.978417920082161	NA	NA	0.597	0.334	281	828
1346	meta_trait_4	meta_trait_209	-0.217	1.891	0.596786819406474	NA	NA	0.597	0.98	281	111
1347	meta_trait_4	meta_trait_210	0.293	0.852	0.219008797071691	NA	NA	0.597	0.195	281	370
1348	meta_trait_4	meta_trait_211	-0.875	0.764	0.17900797508404	NA	NA	0.597	0.359	281	114
1349	meta_trait_4	meta_trait_212	-0.632	0.803	0.207740576083139	NA	NA	0.597	0.573	281	116
1350	meta_trait_4	meta_trait_213	-0.175	1.229	0.402258226122125	NA	NA	0.597	0.152	281	702
1351	meta_trait_4	meta_trait_214	0.043	7.078	0.884337516911006	NA	NA	0.597	0.337	281	457
1352	meta_trait_4	meta_trait_215	0.308	0.521	0.0337244390641471	NA	NA	0.597	0.564	281	928
1353	meta_trait_4	meta_trait_216	-0.047	13.107	0.937660714250944	NA	NA	0.597	0.111	281	460
1354	meta_trait_4	meta_trait_217	0.089	3.638	0.779594802237633	NA	NA	0.597	0.642	281	217
1355	meta_trait_4	meta_trait_218	0.377	0.728	0.143417695988119	NA	NA	0.597	0.325	281	481
1356	meta_trait_4	meta_trait_219	0.351	0.401	0.00503424250808577	NA	NA	0.597	0.491	281	929
1357	meta_trait_4	meta_trait_220	-0.357	0.41	0.0114083620916476	NA	NA	0.597	0.471	281	929
1358	meta_trait_4	meta_trait_221	-0.49	0.626	0.104519647480553	NA	NA	0.597	0.246	281	481
1359	meta_trait_4	meta_trait_222	0.149	2.743	0.705703290608237	NA	NA	0.597	0.164	281	481
1360	meta_trait_4	meta_trait_223	-0.014	9.472	0.912549738744798	NA	NA	0.597	0.738	281	929
1361	meta_trait_4	meta_trait_224	0.171	0.882	0.223572489539219	NA	NA	0.597	0.618	281	927
1362	meta_trait_4	meta_trait_225	0.128	1.068	0.318228430630873	NA	NA	0.597	0.679	281	929
1363	meta_trait_4	meta_trait_226	-0.192	1.553	0.511714090393305	NA	NA	0.597	0.256	281	481
1364	meta_trait_4	meta_trait_227	-0.32	0.48	0.0311997373195003	NA	NA	0.597	0.411	281	929
1365	meta_trait_4	meta_trait_228	0.108	4.138	0.804934960079213	NA	NA	0.597	0.258	281	274
1366	meta_trait_4	meta_trait_229	-0.31	0.927	0.277185220096971	0.026	0.702691187522908	0.597	0.597	281	252
1367	meta_trait_4	meta_trait_230	0.416	0.782	0.17960100716843	NA	NA	0.597	0.193	281	302
1368	meta_trait_4	meta_trait_231	-0.11	1.276	0.41920523990172	NA	NA	0.597	0.621	281	929
1369	meta_trait_4	meta_trait_232	0.016	9.526	0.912972401030122	NA	NA	0.597	0.363	281	825
1370	meta_trait_4	meta_trait_233	-0.627	0.389	0.00858490194771594	NA	NA	0.597	0.439	281	481
1371	meta_trait_4	meta_trait_234	-0.424	0.274	9.97269472488857e-05	NA	NA	0.597	0.742	281	929
1372	meta_trait_4	meta_trait_235	0.445	0.79	0.175777355013076	NA	NA	0.597	0.183	281	619
1373	meta_trait_4	meta_trait_236	0.317	1.033	0.315968052946353	0.176	0.0206676319672381	0.597	0.61	281	185
1374	meta_trait_4	meta_trait_237	0.122	2.172	0.63686450942325	-0.009	0.889865770021681	0.597	0.274	281	287
1375	meta_trait_4	meta_trait_238	0.552	0.66	0.101939209382707	NA	NA	0.597	0.149	281	660
1376	meta_trait_4	meta_trait_239	0.234	1.325	0.429308391279456	NA	NA	0.597	0.226	281	524
1377	meta_trait_4	meta_trait_240	-0.04	4.901	0.833806468435242	NA	NA	0.597	0.296	281	562
1378	meta_trait_4	meta_trait_241	0.147	3.839	0.793237841052369	NA	NA	0.597	0.289	281	110
1379	meta_trait_4	meta_trait_242	0.435	1.622	0.528716874668036	NA	NA	0.597	0.223	281	113
1380	meta_trait_4	meta_trait_243	-0.313	0.491	0.0358461553708889	NA	NA	0.597	0.393	281	514
1381	meta_trait_4	meta_trait_244	0.273	1.103	0.333393767076972	NA	NA	0.597	0.209	281	881
1382	meta_trait_4	meta_trait_245	-0.049	4.461	0.816225754160347	NA	NA	0.597	0.315	281	883
1383	meta_trait_4	meta_trait_246	0.397	0.433	0.00933592926068287	NA	NA	0.597	0.496	281	928
1384	meta_trait_4	meta_trait_247	0.07	5.693	0.854257729914367	NA	NA	0.597	0.113	281	902
1385	meta_trait_4	meta_trait_248	-0.015	15.62	0.947188567524959	NA	NA	0.597	0.248	281	701
1386	meta_trait_4	meta_trait_249	0.288	1.807	0.574456280640459	NA	NA	0.597	0.385	281	113
1387	meta_trait_4	meta_trait_250	0.026	6.966	0.881280906298967	NA	NA	0.597	0.229	281	782
1388	meta_trait_4	meta_trait_251	0.143	0.947	0.25954880580166	NA	NA	0.597	0.594	281	927
1389	meta_trait_4	meta_trait_252	-0.504	0.394	0.00681946851110991	NA	NA	0.597	0.099	281	2308
1390	meta_trait_4	meta_trait_253	0.399	0.533	0.0390089347519451	NA	NA	0.597	0.354	281	825
1391	meta_trait_4	meta_trait_254	-0.187	1.546	0.509586222534866	NA	NA	0.597	0.253	281	481
1392	meta_trait_4	meta_trait_255	-0.164	2.172	0.638467960390511	NA	NA	0.597	0.198	281	481
1393	meta_trait_4	meta_trait_256	0.137	1.036	0.303865516386718	NA	NA	0.597	0.546	281	929
1394	meta_trait_4	meta_trait_257	-0.023	17.611	0.954514594228259	NA	NA	0.597	0.342	281	128
1395	meta_trait_4	meta_trait_258	0.178	3.167	0.750253702725254	NA	NA	0.597	0.31	281	112
1396	meta_trait_4	meta_trait_259	-0.077	3.794	0.791687377322652	NA	NA	0.597	0.852	281	113
1397	meta_trait_4	meta_trait_260	0.181	2.14	0.627268162693773	NA	NA	0.597	0.161	281	503
1398	meta_trait_4	meta_trait_261	0.842	0.47	0.0188074526077555	NA	NA	0.597	0.181	281	505
1399	meta_trait_4	meta_trait_262	-0.101	2.685	0.703117478751667	NA	NA	0.597	0.256	281	504
1400	meta_trait_4	meta_trait_263	-0.543	0.505	0.0417828693451599	NA	NA	0.597	0.172	281	892
1401	meta_trait_4	meta_trait_264	-0.217	0.94	0.274640298804014	NA	NA	0.597	0.281	281	757
1402	meta_trait_4	meta_trait_265	0.141	2.461	0.671194901848897	NA	NA	0.597	0.163	281	688
1403	meta_trait_4	meta_trait_266	0.011	13.344	0.937840261822501	NA	NA	0.597	0.328	281	829
1404	meta_trait_4	meta_trait_267	0.228	1.245	0.394413363460312	NA	NA	0.597	0.152	281	892
1405	meta_trait_4	meta_trait_268	-0.234	0.793	0.201323864927505	NA	NA	0.597	0.654	281	259
1406	meta_trait_4	meta_trait_269	-0.024	21.619	0.962122785879785	NA	NA	0.597	0.124	281	480
1407	meta_trait_4	meta_trait_270	0.191	0.729	0.137494320851446	NA	NA	0.597	0.735	281	929
1408	meta_trait_4	meta_trait_271	-0.255	2.666	0.704577908872873	NA	NA	0.597	0.125	281	259
1409	meta_trait_4	meta_trait_272	0.159	3.902	0.796922007592705	NA	NA	0.597	0.382	281	95
1410	meta_trait_4	meta_trait_273	-0.025	13.243	0.938909693346228	NA	NA	0.597	0.398	281	259
1411	meta_trait_4	meta_trait_274	-0.186	2.434	0.677697783338144	NA	NA	0.597	0.202	281	259
1412	meta_trait_4	meta_trait_275	-0.218	1.253	0.421835748092376	NA	NA	0.597	0.629	281	159
1413	meta_trait_4	meta_trait_276	-0.077	1.564	0.50821785228401	NA	NA	0.597	0.267	281	796
1414	meta_trait_4	meta_trait_277	0.035	7.414	0.892160582805947	NA	NA	0.597	0.918	281	120
1415	meta_trait_4	meta_trait_278	-0.269	0.916	0.261341227495014	NA	NA	0.597	0.198	281	902
1416	meta_trait_4	meta_trait_279	-0.209	1.303	0.431609087110891	NA	NA	0.597	0.231	281	701
1417	meta_trait_4	meta_trait_280	0.121	1.97	0.595063366071414	NA	NA	0.597	0.297	281	701
1418	meta_trait_4	meta_trait_281	0.153	2.224	0.648160454935307	NA	NA	0.597	0.583	281	152
1419	meta_trait_4	meta_trait_282	-0.239	0.657	0.119303119126993	NA	NA	0.597	0.463	281	488
1420	meta_trait_4	meta_trait_283	0.027	4.919	0.831928404823926	NA	NA	0.597	0.601	281	860
1421	meta_trait_4	meta_trait_284	-0.056	3.119	0.740243652758809	NA	NA	0.597	0.247	281	770
1422	meta_trait_4	meta_trait_285	0.22	0.752	0.164241752991766	NA	NA	0.597	1.089	281	259
1423	meta_trait_4	meta_trait_286	0.104	3.033	0.732571726115935	NA	NA	0.597	0.228	281	524
1424	meta_trait_4	meta_trait_287	-0.044	5.749	0.857225891446011	NA	NA	0.597	0.237	281	757
1425	meta_trait_4	meta_trait_288	-0.347	0.918	0.264863922568367	NA	NA	0.597	0.15	281	689
1426	meta_trait_4	meta_trait_289	0.203	0.727	0.141425241611278	NA	NA	0.597	0.353	281	786
1427	meta_trait_4	meta_trait_290	0.379	1.024	0.30353841530065	NA	NA	0.597	0.141	281	524
1428	meta_trait_4	meta_trait_291	0.275	1.278	0.412291971436689	NA	NA	0.597	0.178	281	524
1429	meta_trait_4	meta_trait_292	0.006	55.879	0.985296715627794	NA	NA	0.597	0.19	281	524
1430	meta_trait_4	meta_trait_293	0.282	1.261	0.405782316399388	NA	NA	0.597	0.178	281	524
1431	meta_trait_4	meta_trait_294	-0.026	13.427	0.938277179229392	NA	NA	0.597	0.123	281	892
1432	meta_trait_4	meta_trait_295	0.355	0.938	0.253343006886361	NA	NA	0.597	0.144	281	892
1433	meta_trait_4	meta_trait_296	-0.126	1.987	0.603160070274593	NA	NA	0.597	0.216	281	892
1434	meta_trait_4	meta_trait_297	-0.196	1.279	0.421980127150079	NA	NA	0.597	0.224	281	749
1435	meta_trait_4	meta_trait_298	0.167	1.436	0.463351570047084	NA	NA	0.597	0.267	281	749
1436	meta_trait_4	meta_trait_299	-0.045	2.948	0.72480850160688	NA	NA	0.597	0.382	281	916
1437	meta_trait_4	meta_trait_300	-0.077	2.498	0.678398796627914	NA	NA	0.597	0.232	281	888
1438	meta_trait_4	meta_trait_301	-0.428	0.703	0.146638799406255	NA	NA	0.597	0.19	281	735
1439	meta_trait_4	meta_trait_302	-0.406	0.537	0.0562940893780243	NA	NA	0.597	0.283	281	749
1440	meta_trait_4	meta_trait_303	-0.008	35.386	0.976539011739528	NA	NA	0.597	0.194	281	892
1441	meta_trait_4	meta_trait_304	0.138	1.464	0.470426494192447	NA	NA	0.597	0.281	281	892
1442	meta_trait_4	meta_trait_305	-0.039	5.26	0.843523796172339	NA	NA	0.597	0.228	281	892
1443	meta_trait_4	meta_trait_306	-0.331	0.493	0.0358309809883824	NA	NA	0.597	0.341	281	892
1444	meta_trait_4	meta_trait_307	0.149	1.322	0.423261259836386	NA	NA	0.597	0.306	281	890
1445	meta_trait_4	meta_trait_308	-0.19	0.719	0.150559082864627	NA	NA	0.597	0.39	281	929
1446	meta_trait_4	meta_trait_309	0.06	7.481	0.889481781365443	NA	NA	0.597	0.099	281	729
1447	meta_trait_4	meta_trait_310	0.191	1.238	0.39376922429873	NA	NA	0.597	0.279	281	721
1448	meta_trait_4	meta_trait_311	0.214	1.051	0.31077161585537	NA	NA	0.597	0.255	281	892
1449	meta_trait_4	meta_trait_312	0.016	18.577	0.955255627604244	NA	NA	0.597	0.168	281	892
1450	meta_trait_4	meta_trait_313	-0.29	0.792	0.194752692395108	NA	NA	0.597	0.256	281	891
1451	meta_trait_4	meta_trait_314	-0.341	0.775	0.185363209000224	NA	NA	0.597	0.197	281	892
1452	meta_trait_4	meta_trait_315	-0.138	1.182	0.381902430590161	NA	NA	0.597	0.264	281	895
1453	meta_trait_4	meta_trait_316	-0.376	1.258	0.423366619755153	NA	NA	0.597	0.409	281	128
1454	meta_trait_4	meta_trait_317	-0.733	0.589	0.0813627340979488	NA	NA	0.597	0.561	281	128
1455	meta_trait_4	meta_trait_318	-0.65	0.696	0.142666993217988	NA	NA	0.597	0.483	281	128
1456	meta_trait_4	meta_trait_319	0.221	2.742	0.712472515310306	NA	NA	0.597	0.261	281	115
1457	meta_trait_4	meta_trait_320	-0.101	2.981	0.736375800262456	NA	NA	0.597	0.805	281	134
1458	meta_trait_4	meta_trait_321	-0.577	0.626	0.102731497278713	NA	NA	0.597	0.606	281	134
1459	meta_trait_4	meta_trait_322	-0.605	0.566	0.0691210597658035	NA	NA	0.597	0.652	281	128
1460	meta_trait_4	meta_trait_323	-0.262	1.541	0.514316418576586	NA	NA	0.597	0.468	281	128
1461	meta_trait_4	meta_trait_324	-0.343	0.961	0.294713294567738	NA	NA	0.597	0.689	281	131
1462	meta_trait_4	meta_trait_325	-0.343	1.053	0.337874950247438	NA	NA	0.597	0.507	281	128
1463	meta_trait_4	meta_trait_326	-0.003	128.175	0.993592692028527	NA	NA	0.597	0.167	281	524
1464	meta_trait_4	meta_trait_327	-0.05	6.798	0.879950698752428	NA	NA	0.597	0.206	281	524
1465	meta_trait_4	meta_trait_328	-0.564	0.429	0.0164993496112088	NA	NA	0.597	0.241	281	874
1466	meta_trait_4	meta_trait_329	-0.536	0.378	0.00609846063560529	NA	NA	0.597	0.302	281	673
1467	meta_trait_4	meta_trait_330	-0.496	0.391	0.00809841669282088	NA	NA	0.597	0.323	281	890
1468	meta_trait_4	meta_trait_331	-0.576	0.287	0.000230846605274662	NA	NA	0.597	0.417	281	892
1469	meta_trait_4	meta_trait_332	-0.752	0.488	0.0365293871313976	NA	NA	0.597	0.146	281	756
1470	meta_trait_4	meta_trait_333	-0.313	0.533	0.0527541176420952	NA	NA	0.597	0.326	281	920
1471	meta_trait_4	meta_trait_334	-0.412	0.445	0.0204830579370213	NA	NA	0.597	0.362	281	761
1472	meta_trait_4	meta_trait_335	-0.339	0.705	0.146703638304731	NA	NA	0.597	0.26	281	756
1473	meta_trait_4	meta_trait_336	-0.32	0.764	0.18034038599543	NA	NA	0.597	0.249	281	756
1474	meta_trait_4	meta_trait_337	-0.501	0.367	0.00444704702928796	NA	NA	0.597	0.279	281	892
1475	meta_trait_4	meta_trait_338	0.568	0.47	0.0176969202401397	NA	NA	0.597	0.198	281	892
1476	meta_trait_4	meta_trait_339	0.538	0.418	0.00715979832968847	NA	NA	0.597	0.227	281	892
1477	meta_trait_4	meta_trait_340	0.046	8.969	0.909975518712387	NA	NA	0.597	0.376	281	207
1478	meta_trait_4	meta_trait_341	-0.164	2.923	0.730119292222713	NA	NA	0.597	0.282	281	207
1479	meta_trait_4	meta_trait_342	0.425	0.908	0.252030939041473	NA	NA	0.597	0.361	281	207
1480	meta_trait_4	meta_trait_343	0.099	4.506	0.822466465320276	NA	NA	0.597	0.497	281	152
1481	meta_trait_4	meta_trait_344	-0.265	0.712	0.148199307638873	NA	NA	0.597	0.218	281	697
1482	meta_trait_4	meta_trait_345	-0.15	1.334	0.448847129300033	NA	NA	0.597	0.646	281	238
1483	meta_trait_4	meta_trait_346	-0.04	4.318	0.811889882180016	NA	NA	0.597	0.188	281	520
1484	meta_trait_4	meta_trait_347	-0.253	0.912	0.261339171128944	NA	NA	0.597	0.26	281	689
1485	meta_trait_4	meta_trait_348	-0.116	2.604	0.694467551568088	NA	NA	0.597	0.226	281	505
1486	meta_trait_4	meta_trait_349	0.092	2.258	0.642909757716742	NA	NA	0.597	0.212	281	805
1487	meta_trait_4	meta_trait_350	0.083	2.487	0.673016956234397	NA	NA	0.597	0.21	281	927
1488	meta_trait_4	meta_trait_351	0.018	19.393	0.957296151846864	NA	NA	0.597	0.139	281	756
1489	meta_trait_4	meta_trait_352	-0.096	2.553	0.686218763122701	NA	NA	0.597	0.223	281	756
1490	meta_trait_4	meta_trait_353	-0.138	0.906	0.253719453702996	NA	NA	0.597	0.445	281	939
1491	meta_trait_4	meta_trait_354	0.024	7.209	0.884873957264565	NA	NA	0.597	0.38	281	892
1492	meta_trait_4	meta_trait_355	-0.096	1.791	0.563887439526448	NA	NA	0.597	0.198	281	788
1493	meta_trait_4	meta_trait_356	-0.002	59.838	0.986120487045787	NA	NA	0.597	0.446	281	892
1494	meta_trait_4	meta_trait_357	0.526	0.374	0.00248659964963137	NA	NA	0.597	0.598	281	524
1495	meta_trait_4	meta_trait_358	0.011	20.14	0.958884195561905	NA	NA	0.597	0.33	281	754
1496	meta_trait_4	meta_trait_359	-0.133	1.82	0.571824036371658	NA	NA	0.597	0.253	281	754
1497	meta_trait_4	meta_trait_360	-0.138	1.903	0.591088124343446	NA	NA	0.597	0.277	281	524
1498	meta_trait_4	meta_trait_361	0.12	1.873	0.578649920955128	NA	NA	0.597	0.345	281	524
1499	meta_trait_4	meta_trait_362	0.591	0.528	0.0359758103385844	NA	NA	0.597	0.193	281	860
1500	meta_trait_4	meta_trait_363	-0.131	1.054	0.330052792801169	NA	NA	0.597	0.314	281	530
1501	meta_trait_4	meta_trait_364	0.461	0.926	0.26374104557408	NA	NA	0.597	0.488	281	114
1502	meta_trait_4	meta_trait_365	0.086	1.288	0.413442676488384	NA	NA	0.597	0.238	281	927
1503	meta_trait_4	meta_trait_366	-0.013	21.329	0.961547427080276	NA	NA	0.597	0.237	281	514
1504	meta_trait_4	meta_trait_367	-0.254	0.71	0.151654590209058	NA	NA	0.597	0.541	281	528
1505	meta_trait_4	meta_trait_368	-0.126	1.792	0.566469841914474	NA	NA	0.597	0.286	281	689
1506	meta_trait_4	meta_trait_369	-0.822	0.456	0.0240697131156842	NA	NA	0.597	0.353	281	218
1507	meta_trait_4	meta_trait_370	-0.201	0.534	0.0521368029709308	NA	NA	0.597	0.56	281	904
1508	meta_trait_4	meta_trait_371	0.01	13.336	0.937806882128825	NA	NA	0.597	0.449	281	827
1509	meta_trait_4	meta_trait_372	0.053	2.866	0.714565637913431	NA	NA	0.597	0.466	281	893
1510	meta_trait_4	meta_trait_373	-0.097	1.584	0.512842161271216	NA	NA	0.597	0.25	281	927
1511	meta_trait_4	meta_trait_374	0.003	33.702	0.975312939475205	NA	NA	0.597	0.634	281	940
1512	meta_trait_4	meta_trait_375	-0.347	0.591	0.0833473347420706	NA	NA	0.597	0.355	281	757
1513	meta_trait_4	meta_trait_376	-0.204	0.627	0.101713260414473	NA	NA	0.597	0.766	281	928
1514	meta_trait_4	meta_trait_377	-0.098	2.854	0.722997600099828	NA	NA	0.597	0.532	281	259
1515	meta_trait_4	meta_trait_378	-0.185	0.747	0.169108757139216	NA	NA	0.597	0.608	281	886
1516	meta_trait_4	meta_trait_379	0.235	0.799	0.178557456100831	NA	NA	0.597	0.367	281	895
1517	meta_trait_4	meta_trait_380	0.36	0.777	0.16552409979386	NA	NA	0.597	0.186	281	892
1518	meta_trait_4	meta_trait_381	-0.106	1.543	0.503725331349345	NA	NA	0.597	0.446	281	892
1519	meta_trait_4	meta_trait_382	-0.367	0.453	0.0221484763947174	NA	NA	0.597	0.322	281	888
1520	meta_trait_4	meta_trait_383	-0.122	1.407	0.463512380699749	NA	NA	0.597	0.373	281	892
1521	meta_trait_4	meta_trait_384	0.025	10.145	0.918088248027767	NA	NA	0.597	0.172	281	902
1522	meta_trait_4	meta_trait_385	-0.264	0.576	0.0739578892737768	NA	NA	0.597	0.466	281	927
1523	meta_trait_5	meta_trait_6	-0.547	0.819	0.215397649083963	0.263	6.08330946208377e-05	0.511	0.284	318	226
1524	meta_trait_5	meta_trait_7	0.448	0.491	0.0275673837918904	0.226	4.87112649380739e-05	0.511	0.577	318	319
1525	meta_trait_5	meta_trait_8	0.062	3.62	0.77696059209508	0.304	3.07329433194637e-08	0.511	0.257	318	320
1526	meta_trait_5	meta_trait_9	-0.056	6.621	0.877688150895557	0.105	0.0700193222602036	0.511	0.235	318	303
1527	meta_trait_5	meta_trait_10	0.12	1.913	0.589818058116066	0.266	1.44891857647312e-06	0.511	0.472	318	320
1528	meta_trait_5	meta_trait_11	-0.825	0.554	0.0635270022739955	-0.182	0.00864417729903008	0.511	0.321	318	207
1529	meta_trait_5	meta_trait_12	0.372	0.861	0.221787764765532	0.139	0.013179396334003	0.511	0.352	318	320
1530	meta_trait_5	meta_trait_13	-0.925	0.449	0.0224507995844521	-0.353	8.84126158062484e-11	0.511	0.226	318	320
1531	meta_trait_5	meta_trait_14	-0.056	3.727	0.781472527530752	-0.253	5.71536170408241e-06	0.511	0.166	318	646
1532	meta_trait_5	meta_trait_15	0.706	0.536	0.0433660208304433	0.618	2.3462616486115e-31	0.511	0.248	318	285
1533	meta_trait_5	meta_trait_16	0.437	0.668	0.111310653319207	0.273	7.37693745392611e-07	0.511	0.419	318	320
1534	meta_trait_5	meta_trait_17	-0.587	0.622	0.10137494703737	-0.347	1.92913197400634e-10	0.511	0.222	318	320
1535	meta_trait_5	meta_trait_18	0.875	0.422	0.00826462344403095	0.717	2.02134483851981e-51	0.511	0.341	318	318
1536	meta_trait_5	meta_trait_19	-0.093	3.183	0.749132182900606	-0.339	5.20933894048395e-10	0.511	0.361	318	320
1537	meta_trait_5	meta_trait_20	-0.349	1.645	0.540463581688328	NA	NA	0.511	0.25	318	206
1538	meta_trait_5	meta_trait_21	0.096	3.908	0.792682602280885	-0.065	0.250566083154177	0.511	0.306	318	315
1539	meta_trait_5	meta_trait_22	-0.13	2.341	0.664311752058326	-0.048	0.394841988905898	0.511	0.387	318	318
1540	meta_trait_5	meta_trait_23	0.401	0.441	0.0139408862607521	0.164	0.00340040072420741	0.511	0.576	318	320
1541	meta_trait_5	meta_trait_24	0.333	1.442	0.475262600071388	0.15	0.106738868644422	0.511	0.352	318	117
1542	meta_trait_5	meta_trait_25	-0.064	3.71	0.783554424499344	-0.013	0.813330164081803	0.511	0.357	318	320
1543	meta_trait_5	meta_trait_26	-0.431	0.688	0.139492632181011	0.192	0.00280299838279605	0.511	0.422	318	242
1544	meta_trait_5	meta_trait_27	-0.617	0.351	0.00292497524006293	-0.176	0.00264644321886811	0.511	0.45	318	293
1545	meta_trait_5	meta_trait_28	-0.076	4.095	0.800038832010186	NA	NA	0.511	0.201	318	823
1546	meta_trait_5	meta_trait_29	0.276	2.099	0.628006861130607	NA	NA	0.511	0.305	318	143
1547	meta_trait_5	meta_trait_30	-0.17	1.244	0.408785745752572	NA	NA	0.511	0.433	318	826
1548	meta_trait_5	meta_trait_31	0.032	5.87	0.858502463813157	NA	NA	0.511	0.593	318	829
1549	meta_trait_5	meta_trait_32	0.599	0.495	0.0271627604266236	NA	NA	0.511	0.494	318	389
1550	meta_trait_5	meta_trait_33	0.076	4.629	0.82304184418487	NA	NA	0.511	0.274	318	483
1551	meta_trait_5	meta_trait_34	0.389	0.938	0.26127327383117	NA	NA	0.511	0.271	318	389
1552	meta_trait_5	meta_trait_35	0.047	6.507	0.874334177329659	NA	NA	0.511	0.388	318	389
1553	meta_trait_5	meta_trait_36	0.379	0.746	0.150512049857678	NA	NA	0.511	0.54	318	483
1554	meta_trait_5	meta_trait_37	0.388	0.75	0.155388695581242	NA	NA	0.511	0.306	318	482
1555	meta_trait_5	meta_trait_38	0.214	1.378	0.446774828823071	NA	NA	0.511	0.267	318	524
1556	meta_trait_5	meta_trait_39	-0.376	0.786	0.192504033447125	NA	NA	0.511	0.176	318	757
1557	meta_trait_5	meta_trait_40	0.424	0.452	0.0133351322356686	NA	NA	0.511	0.427	318	929
1558	meta_trait_5	meta_trait_41	-0.066	6.485	0.874148361049332	NA	NA	0.511	0.204	318	488
1559	meta_trait_5	meta_trait_42	-0.46	0.79	0.197111817736347	NA	NA	0.511	0.169	318	660
1560	meta_trait_5	meta_trait_43	0.011	35.992	0.977333306484806	0.09	0.110547019849634	0.511	0.226	318	320
1561	meta_trait_5	meta_trait_44	-0.016	15.654	0.948039437956738	0.14	0.0152718400817173	0.511	0.542	318	303
1562	meta_trait_5	meta_trait_45	-0.455	0.665	0.126987106150208	0.093	0.0975018968223198	0.511	0.335	318	320
1563	meta_trait_5	meta_trait_46	-0.01	29.634	0.972101372688068	NA	NA	0.511	0.264	318	659
1564	meta_trait_5	meta_trait_47	0.07	3.302	0.750203225781615	NA	NA	0.511	0.341	318	886
1565	meta_trait_5	meta_trait_48	-0.144	1.486	0.487237698347174	NA	NA	0.511	0.331	318	886
1566	meta_trait_5	meta_trait_49	-0.208	0.906	0.256845107639087	NA	NA	0.511	0.414	318	825
1567	meta_trait_5	meta_trait_50	0.091	1.848	0.567116213554065	NA	NA	0.511	0.487	318	928
1568	meta_trait_5	meta_trait_51	0.217	0.542	0.0447374111615413	NA	NA	0.511	0.502	318	929
1569	meta_trait_5	meta_trait_52	-0.181	1.901	0.59072715545408	NA	NA	0.511	0.203	318	481
1570	meta_trait_5	meta_trait_53	0.035	5.494	0.849609227657423	NA	NA	0.511	0.366	318	701
1571	meta_trait_5	meta_trait_54	-0.087	7.244	0.889558386749227	NA	NA	0.511	0.327	318	137
1572	meta_trait_5	meta_trait_55	0.067	6.367	0.873283496251347	NA	NA	0.511	0.377	318	189
1573	meta_trait_5	meta_trait_56	-0.513	0.714	0.161164859945733	NA	NA	0.511	0.892	318	137
1574	meta_trait_5	meta_trait_57	0.527	0.786	0.174244750708187	NA	NA	0.511	0.218	318	481
1575	meta_trait_5	meta_trait_58	-0.153	0.688	0.133155355890872	NA	NA	0.511	0.734	318	929
1576	meta_trait_5	meta_trait_59	-0.508	0.319	0.00114497989457881	NA	NA	0.511	0.452	318	822
1577	meta_trait_5	meta_trait_60	-0.251	2.853	0.723847956219736	NA	NA	0.511	0.173	318	195
1578	meta_trait_5	meta_trait_61	0.187	1.37	0.451354007769811	NA	NA	0.511	0.695	318	245
1579	meta_trait_5	meta_trait_62	-0.202	0.742	0.164355789745302	NA	NA	0.511	0.446	318	929
1580	meta_trait_5	meta_trait_63	0.05	3.305	0.750198258668049	NA	NA	0.511	0.606	318	928
1581	meta_trait_5	meta_trait_64	-0.153	0.679	0.128519482614204	NA	NA	0.511	0.805	318	929
1582	meta_trait_5	meta_trait_65	0.411	1.874	0.583999444043278	0.142	0.109007624026017	0.511	0.212	318	129
1583	meta_trait_5	meta_trait_66	-0.556	0.378	0.00637852268553477	NA	NA	0.511	0.277	318	749
1584	meta_trait_5	meta_trait_67	0.499	1.187	0.388496360451314	NA	NA	0.511	0.799	318	100
1585	meta_trait_5	meta_trait_68	0.646	0.77	0.173919143708435	NA	NA	0.511	0.582	318	112
1586	meta_trait_5	meta_trait_69	-0.256	1.552	0.517559515965208	NA	NA	0.511	0.531	318	196
1587	meta_trait_5	meta_trait_70	-0.169	0.73	0.159593589207795	NA	NA	0.511	0.434	318	483
1588	meta_trait_5	meta_trait_71	0.112	3.224	0.744261830694151	NA	NA	0.511	0.151	318	889
1589	meta_trait_5	meta_trait_72	-0.298	0.896	0.251623405282109	NA	NA	0.511	0.219	318	891
1590	meta_trait_5	meta_trait_73	0.054	3.659	0.780076885337841	-0.051	0.59466574146331	0.511	0.391	318	262
1591	meta_trait_5	meta_trait_74	-0.322	0.325	0.00121921016989047	NA	NA	0.511	0.596	318	927
1592	meta_trait_5	meta_trait_75	0.106	1.209	0.379986028470226	NA	NA	0.511	0.501	318	929
1593	meta_trait_5	meta_trait_76	-0.359	0.382	0.00670099168012211	NA	NA	0.511	0.532	318	929
1594	meta_trait_5	meta_trait_77	0.051	3.365	0.755988836756591	NA	NA	0.511	0.237	318	794
1595	meta_trait_5	meta_trait_78	0.594	0.702	0.126411100474506	-0.089	0.205717251149363	0.511	0.158	318	205
1596	meta_trait_5	meta_trait_79	0.78	0.364	0.00188444173297711	0.058	0.304638340072709	0.511	0.633	318	318
1597	meta_trait_5	meta_trait_80	-0.424	0.553	0.0648634760547052	-0.151	0.00710656700006505	0.511	0.381	318	319
1598	meta_trait_5	meta_trait_81	-0.832	0.339	0.0022913115569911	-0.089	0.143049046705399	0.511	0.557	318	273
1599	meta_trait_5	meta_trait_82	-0.22	1.216	0.404715948743343	0.131	0.0189824694865084	0.511	0.464	318	320
1600	meta_trait_5	meta_trait_83	0.215	1.15	0.358710491822469	NA	NA	0.511	0.312	318	611
1601	meta_trait_5	meta_trait_84	0.041	5.782	0.85731124094561	NA	NA	0.511	0.437	318	619
1602	meta_trait_5	meta_trait_85	-0.322	0.671	0.128630254427993	NA	NA	0.511	0.367	318	611
1603	meta_trait_5	meta_trait_86	0.666	1.062	0.32335607847054	NA	NA	0.511	0.138	318	274
1604	meta_trait_5	meta_trait_87	-0.208	1.17	0.382709261655374	NA	NA	0.511	0.414	318	619
1605	meta_trait_5	meta_trait_88	0.379	0.619	0.0792109590492355	NA	NA	0.511	0.522	318	619
1606	meta_trait_5	meta_trait_89	0.275	1.442	0.472428634223715	NA	NA	0.511	0.385	318	274
1607	meta_trait_5	meta_trait_90	0.596	0.449	0.0133781487699223	NA	NA	0.511	0.354	318	619
1608	meta_trait_5	meta_trait_91	-0.057	3.304	0.755243606759159	NA	NA	0.511	0.627	318	618
1609	meta_trait_5	meta_trait_92	0.603	0.338	0.000628804020524024	NA	NA	0.511	0.707	318	618
1610	meta_trait_5	meta_trait_93	0.116	1.474	0.476508755542292	NA	NA	0.511	0.508	318	619
1611	meta_trait_5	meta_trait_94	-0.485	0.956	0.293222410308612	NA	NA	0.511	0.97	318	98
1612	meta_trait_5	meta_trait_95	0.832	0.757	0.165150320471588	NA	NA	0.511	0.636	318	99
1613	meta_trait_5	meta_trait_96	0.331	1.137	0.367824624167132	NA	NA	0.511	0.95	318	116
1614	meta_trait_5	meta_trait_97	-1.16	0.513	0.0432064394073062	NA	NA	0.511	0.533	318	115
1615	meta_trait_5	meta_trait_98	-0.641	0.973	0.300482863893557	NA	NA	0.511	0.483	318	115
1616	meta_trait_5	meta_trait_99	-0.905	0.872	0.243651965118137	NA	NA	0.511	0.339	318	110
1617	meta_trait_5	meta_trait_100	0.187	2.336	0.664793691435493	NA	NA	0.511	1.026	318	111
1618	meta_trait_5	meta_trait_101	0.027	4.116	0.800473816178827	NA	NA	0.511	0.274	318	686
1619	meta_trait_5	meta_trait_102	0.787	0.802	0.188407697130318	NA	NA	0.511	0.267	318	132
1620	meta_trait_5	meta_trait_103	0.629	0.986	0.290813647571637	NA	NA	0.511	0.247	318	132
1621	meta_trait_5	meta_trait_104	0.832	0.642	0.0972825843232697	NA	NA	0.511	0.399	318	132
1622	meta_trait_5	meta_trait_105	0.478	0.8	0.193844256839219	NA	NA	0.511	0.576	318	132
1623	meta_trait_5	meta_trait_106	0.315	0.943	0.25513349165877	NA	NA	0.511	0.212	318	885
1624	meta_trait_5	meta_trait_107	0.261	2.746	0.711692658152798	NA	NA	0.511	0.18	318	132
1625	meta_trait_5	meta_trait_108	-0.098	4.04	0.803454894580324	NA	NA	0.511	0.466	318	134
1626	meta_trait_5	meta_trait_109	0.547	0.499	0.0262284856420084	NA	NA	0.511	0.245	318	890
1627	meta_trait_5	meta_trait_110	0.425	0.752	0.153372072007704	NA	NA	0.511	0.19	318	681
1628	meta_trait_5	meta_trait_111	-0.291	1.795	0.573734941740228	NA	NA	0.511	0.225	318	238
1629	meta_trait_5	meta_trait_112	0.081	3.15	0.740192580827488	NA	NA	0.511	0.374	318	658
1630	meta_trait_5	meta_trait_113	0.024	8.229	0.898792024517433	NA	NA	0.511	0.443	318	884
1631	meta_trait_5	meta_trait_114	-0.11	1.581	0.520959751796717	NA	NA	0.511	0.557	318	263
1632	meta_trait_5	meta_trait_115	0.027	4.823	0.827968809438719	NA	NA	0.511	0.352	318	923
1633	meta_trait_5	meta_trait_116	-0.097	1.673	0.535480100367363	NA	NA	0.511	0.229	318	831
1634	meta_trait_5	meta_trait_117	-0.073	2.101	0.621690845206553	NA	NA	0.511	0.461	318	886
1635	meta_trait_5	meta_trait_118	0.095	1.588	0.504406026064877	NA	NA	0.511	0.665	318	928
1636	meta_trait_5	meta_trait_119	-0.071	3.484	0.765941234246897	NA	NA	0.511	0.25	318	825
1637	meta_trait_5	meta_trait_120	-0.547	1.238	0.412068094635982	0.051	0.374953521365516	0.511	0.094	318	309
1638	meta_trait_5	meta_trait_121	0.08	4.159	0.804999293217107	0.007	0.898483846650619	0.511	0.367	318	317
1639	meta_trait_5	meta_trait_122	-0.221	1.219	0.405120045703707	0.003	0.95927921317162	0.511	0.373	318	320
1640	meta_trait_5	meta_trait_123	-0.042	6.263	0.870665157779771	0.215	0.000111912265861245	0.511	0.5	318	320
1641	meta_trait_5	meta_trait_124	0.117	1.838	0.574703318731315	0.055	0.326824638547289	0.511	0.433	318	320
1642	meta_trait_5	meta_trait_125	-0.583	0.326	0.0013787362959263	-0.006	0.912029441754593	0.511	0.635	318	320
1643	meta_trait_5	meta_trait_126	0.102	4.676	0.826753091500668	NA	NA	0.511	0.2	318	274
1644	meta_trait_5	meta_trait_127	0.225	0.868	0.219531438920846	NA	NA	0.511	0.556	318	627
1645	meta_trait_5	meta_trait_128	-0.087	2.93	0.725183256512244	NA	NA	0.511	0.298	318	627
1646	meta_trait_5	meta_trait_129	-0.224	2.124	0.627705156814681	NA	NA	0.511	0.12	318	773
1647	meta_trait_5	meta_trait_130	-0.207	1.156	0.372873408792821	NA	NA	0.511	0.229	318	822
1648	meta_trait_5	meta_trait_131	-0.683	0.701	0.151184646277826	NA	NA	0.511	0.624	318	116
1649	meta_trait_5	meta_trait_132	0.122	1.492	0.481022974080364	NA	NA	0.511	0.621	318	627
1650	meta_trait_5	meta_trait_133	-1.146	0.45	0.019254843483947	NA	NA	0.511	0.496	318	104
1651	meta_trait_5	meta_trait_134	0.05	2.438	0.666137508435964	NA	NA	0.511	0.484	318	936
1652	meta_trait_5	meta_trait_135	-0.024	5.042	0.83624291908783	0.038	0.609642884943182	0.511	0.158	318	865
1653	meta_trait_5	meta_trait_136	-0.208	1.257	0.411409749357195	NA	NA	0.511	0.098	318	709
1654	meta_trait_5	meta_trait_137	0.188	2.703	0.701821876466556	NA	NA	0.511	0.158	318	396
1655	meta_trait_5	meta_trait_138	0.279	1.066	0.317824317886282	NA	NA	0.511	0.222	318	761
1656	meta_trait_5	meta_trait_139	0.177	3.89	0.794559549569974	NA	NA	0.511	0.385	318	137
1657	meta_trait_5	meta_trait_140	0.022	6.964	0.880764738406747	0.048	0.495068307648829	0.511	0.221	318	842
1658	meta_trait_5	meta_trait_141	-0.32	1.353	0.450213357775057	NA	NA	0.511	0.147	318	601
1659	meta_trait_5	meta_trait_142	-0.08	1.915	0.587778904951657	NA	NA	0.511	0.299	318	885
1660	meta_trait_5	meta_trait_143	-0.243	1.284	0.434222501684467	NA	NA	0.511	0.673	318	141
1661	meta_trait_5	meta_trait_144	-0.939	0.496	0.041129144022954	NA	NA	0.511	0.11	318	812
1662	meta_trait_5	meta_trait_145	0.391	0.837	0.198645244988289	NA	NA	0.511	0.221	318	773
1663	meta_trait_5	meta_trait_146	-0.197	0.927	0.267152209453811	NA	NA	0.511	0.456	318	928
1664	meta_trait_5	meta_trait_147	-0.091	3.095	0.737780065522116	NA	NA	0.511	0.21	318	829
1665	meta_trait_5	meta_trait_148	0.111	0.579	0.0608555452415524	0.385	1.18196705207575e-12	0.511	0.185	318	1618
1666	meta_trait_5	meta_trait_149	-0.575	0.65	0.121056998254388	NA	NA	0.511	0.247	318	599
1667	meta_trait_5	meta_trait_150	-0.376	0.647	0.115011404484994	NA	NA	0.511	0.293	318	627
1668	meta_trait_5	meta_trait_151	-0.169	0.898	0.251108316081913	NA	NA	0.511	0.154	318	517
1669	meta_trait_5	meta_trait_152	0.388	0.742	0.144276734393219	NA	NA	0.511	0.225	318	892
1670	meta_trait_5	meta_trait_153	0.245	1.6	0.507529345666095	NA	NA	0.511	0.118	318	890
1671	meta_trait_5	meta_trait_154	0.137	2.104	0.626536170021377	NA	NA	0.511	0.626	318	220
1672	meta_trait_5	meta_trait_155	-0.091	5.151	0.844586642137273	NA	NA	0.511	0.531	318	196
1673	meta_trait_5	meta_trait_156	0.348	0.549	0.0440115643610965	NA	NA	0.511	0.689	318	826
1674	meta_trait_5	meta_trait_157	-0.033	8.144	0.898914762870772	NA	NA	0.511	0.371	318	665
1675	meta_trait_5	meta_trait_158	0.342	0.784	0.174865364018351	NA	NA	0.511	0.297	318	523
1676	meta_trait_5	meta_trait_159	0.101	4.461	0.816151851405504	NA	NA	0.511	0.151	318	522
1677	meta_trait_5	meta_trait_160	0.844	0.439	0.0107054715936621	NA	NA	0.511	0.161	318	756
1678	meta_trait_5	meta_trait_161	-0.343	0.916	0.267169936040851	NA	NA	0.511	0.291	318	621
1679	meta_trait_5	meta_trait_162	-0.143	1.32	0.437593765312322	NA	NA	0.511	0.542	318	627
1680	meta_trait_5	meta_trait_163	0.238	1.639	0.521308066468807	NA	NA	0.511	0.205	318	601
1681	meta_trait_5	meta_trait_164	0.353	0.913	0.24263731499268	NA	NA	0.511	0.278	318	621
1682	meta_trait_5	meta_trait_165	0.948	0.361	0.00200614072050362	NA	NA	0.511	0.734	318	189
1683	meta_trait_5	meta_trait_166	-0.132	2.33	0.665585528681168	NA	NA	0.511	0.801	318	189
1684	meta_trait_5	meta_trait_167	-0.783	0.423	0.0161720746203828	NA	NA	0.511	0.796	318	141
1685	meta_trait_5	meta_trait_168	0.959	0.498	0.0320080876130028	NA	NA	0.511	0.856	318	116
1686	meta_trait_5	meta_trait_169	0.641	0.841	0.218461541999521	NA	NA	0.511	0.638	318	116
1687	meta_trait_5	meta_trait_170	-0.044	5.52	0.853447643547767	-0.066	0.244127723067148	0.511	0.469	318	319
1688	meta_trait_5	meta_trait_171	-0.428	0.939	0.279391479748837	0.03	0.62129311754453	0.511	0.211	318	276
1689	meta_trait_5	meta_trait_172	0.112	2.204	0.640611909710134	-0.047	0.420204291224017	0.511	0.464	318	297
1690	meta_trait_5	meta_trait_173	-0.949	1.127	0.36518826142723	NA	NA	0.511	0.178	318	114
1691	meta_trait_5	meta_trait_174	-0.97	0.671	0.127174318978448	NA	NA	0.511	0.425	318	115
1692	meta_trait_5	meta_trait_175	0.216	0.893	0.230186617391382	NA	NA	0.511	0.331	318	894
1693	meta_trait_5	meta_trait_176	-0.227	1.859	0.578419997065747	NA	NA	0.511	0.115	318	890
1694	meta_trait_5	meta_trait_177	-0.317	0.579	0.0764026511850315	NA	NA	0.511	0.383	318	895
1695	meta_trait_5	meta_trait_178	0.104	1.279	0.406537686318236	NA	NA	0.511	0.549	318	928
1696	meta_trait_5	meta_trait_179	-0.137	1.568	0.511260637590794	NA	NA	0.511	0.156	318	595
1697	meta_trait_5	meta_trait_180	1.123	0.52	0.0365786080272108	NA	NA	0.511	0.421	318	189
1698	meta_trait_5	meta_trait_181	0.236	1.52	0.485685548076854	NA	NA	0.511	0.093	318	936
1699	meta_trait_5	meta_trait_182	0.031	5.232	0.841244668022729	NA	NA	0.511	0.395	318	901
1700	meta_trait_5	meta_trait_183	-0.107	1.152	0.367123863913005	NA	NA	0.511	0.279	318	915
1701	meta_trait_5	meta_trait_184	-0.313	2.113	0.635006909446095	NA	NA	0.511	0.309	318	137
1702	meta_trait_5	meta_trait_185	-0.783	1.436	0.483089793350848	NA	NA	0.511	0.101	318	137
1703	meta_trait_5	meta_trait_186	-0.175	1.63	0.527050803228555	NA	NA	0.511	0.23	318	829
1704	meta_trait_5	meta_trait_187	-0.132	1.724	0.54911805659171	NA	NA	0.511	0.29	318	828
1705	meta_trait_5	meta_trait_188	-0.223	1.459	0.480936154965178	NA	NA	0.511	0.186	318	773
1706	meta_trait_5	meta_trait_189	-0.38	0.484	0.0343503233292332	NA	NA	0.511	0.366	318	627
1707	meta_trait_5	meta_trait_190	-0.476	0.844	0.229231613675386	NA	NA	0.511	0.189	318	621
1708	meta_trait_5	meta_trait_191	-0.188	1.083	0.345540339953051	NA	NA	0.511	0.524	318	627
1709	meta_trait_5	meta_trait_192	-0.405	1	0.310808923198957	NA	NA	0.511	0.224	318	480
1710	meta_trait_5	meta_trait_193	0.46	0.954	0.26647577219515	NA	NA	0.511	0.184	318	481
1711	meta_trait_5	meta_trait_194	-0.575	0.601	0.09100792628154	NA	NA	0.511	0.191	318	488
1712	meta_trait_5	meta_trait_195	-0.213	1.205	0.39337916521731	NA	NA	0.511	0.252	318	814
1713	meta_trait_5	meta_trait_196	-0.21	0.776	0.185066907740153	NA	NA	0.511	0.416	318	808
1714	meta_trait_5	meta_trait_199	-0.068	6.695	0.878053231586792	NA	NA	0.511	0.156	318	481
1715	meta_trait_5	meta_trait_200	0.371	1.689	0.545387085291189	NA	NA	0.511	0.252	318	132
1716	meta_trait_5	meta_trait_201	-0.426	0.602	0.0865222026442875	NA	NA	0.511	0.126	318	829
1717	meta_trait_5	meta_trait_202	-0.093	1.329	0.430897219067729	NA	NA	0.511	0.201	318	1216
1718	meta_trait_5	meta_trait_203	-0.046	4.051	0.797431403232716	NA	NA	0.511	0.358	318	885
1719	meta_trait_5	meta_trait_204	0.233	2.3	0.652798858085905	NA	NA	0.511	0.237	318	332
1720	meta_trait_5	meta_trait_205	0.373	1.567	0.508525239073262	NA	NA	0.511	0.201	318	274
1721	meta_trait_5	meta_trait_206	-0.436	1.712	0.558261954894515	NA	NA	0.511	0.391	318	115
1722	meta_trait_5	meta_trait_207	0.023	8.186	0.898508901363312	NA	NA	0.511	0.728	318	779
1723	meta_trait_5	meta_trait_208	0.312	0.76	0.155520956387937	NA	NA	0.511	0.334	318	828
1724	meta_trait_5	meta_trait_209	-0.608	0.729	0.168129619392362	NA	NA	0.511	0.98	318	111
1725	meta_trait_5	meta_trait_210	-0.878	0.31	0.000606388129412698	NA	NA	0.511	0.195	318	370
1726	meta_trait_5	meta_trait_211	-1.468	0.505	0.0356208855861874	NA	NA	0.511	0.359	318	114
1727	meta_trait_5	meta_trait_212	0.925	0.619	0.0855496040011551	NA	NA	0.511	0.573	318	116
1728	meta_trait_5	meta_trait_213	0.065	3.621	0.773402755487696	NA	NA	0.511	0.152	318	702
1729	meta_trait_5	meta_trait_214	-0.161	2.009	0.611713859300559	NA	NA	0.511	0.337	318	457
1730	meta_trait_5	meta_trait_215	0.12	1.378	0.440559133078214	NA	NA	0.511	0.564	318	928
1731	meta_trait_5	meta_trait_216	0.766	0.888	0.230286042320453	NA	NA	0.511	0.111	318	460
1732	meta_trait_5	meta_trait_217	0.256	1.349	0.444230606400361	NA	NA	0.511	0.642	318	217
1733	meta_trait_5	meta_trait_218	-0.21	1.339	0.446487119390359	NA	NA	0.511	0.325	318	481
1734	meta_trait_5	meta_trait_219	-0.172	0.8	0.196985931959739	NA	NA	0.511	0.491	318	929
1735	meta_trait_5	meta_trait_220	0.211	0.771	0.16191004689319	NA	NA	0.511	0.471	318	929
1736	meta_trait_5	meta_trait_221	0.358	0.954	0.268004040348149	NA	NA	0.511	0.246	318	481
1737	meta_trait_5	meta_trait_222	0.478	0.934	0.256287695326555	NA	NA	0.511	0.164	318	481
1738	meta_trait_5	meta_trait_223	0.11	1.28	0.40572479306039	NA	NA	0.511	0.738	318	929
1739	meta_trait_5	meta_trait_224	-0.294	0.522	0.0498485266720205	NA	NA	0.511	0.618	318	927
1740	meta_trait_5	meta_trait_225	-0.2	0.707	0.146193561610429	NA	NA	0.511	0.679	318	929
1741	meta_trait_5	meta_trait_226	-0.204	1.562	0.513605790848566	NA	NA	0.511	0.256	318	481
1742	meta_trait_5	meta_trait_227	-0.01	17.138	0.951417687149715	NA	NA	0.511	0.411	318	929
1743	meta_trait_5	meta_trait_228	0.015	31.667	0.974306427305513	NA	NA	0.511	0.258	318	274
1744	meta_trait_5	meta_trait_229	-0.185	1.67	0.545517714969693	0.02	0.754807583031891	0.511	0.597	318	252
1745	meta_trait_5	meta_trait_230	-0.031	10.818	0.924884877418395	NA	NA	0.511	0.193	318	302
1746	meta_trait_5	meta_trait_231	-0.149	1.004	0.304816334692716	NA	NA	0.511	0.621	318	929
1747	meta_trait_5	meta_trait_232	0.016	10.759	0.922711887664986	NA	NA	0.511	0.363	318	825
1748	meta_trait_5	meta_trait_233	0.064	4.104	0.800779416200372	NA	NA	0.511	0.439	318	481
1749	meta_trait_5	meta_trait_234	0.192	0.659	0.0998793954059422	NA	NA	0.511	0.742	318	929
1750	meta_trait_5	meta_trait_235	0.101	3.626	0.773840335159452	NA	NA	0.511	0.183	318	619
1751	meta_trait_5	meta_trait_236	-0.661	0.526	0.051462985500127	-0.031	0.677364039692874	0.511	0.61	318	185
1752	meta_trait_5	meta_trait_237	-0.301	0.939	0.278658802242618	0.012	0.837693932492183	0.511	0.274	318	287
1753	meta_trait_5	meta_trait_238	-0.534	0.689	0.139043960825353	NA	NA	0.511	0.149	318	660
1754	meta_trait_5	meta_trait_239	0.143	2.313	0.652520711176076	NA	NA	0.511	0.226	318	524
1755	meta_trait_5	meta_trait_240	0.114	1.86	0.574859858371261	NA	NA	0.511	0.296	318	562
1756	meta_trait_5	meta_trait_241	-0.61	0.994	0.307124753508853	NA	NA	0.511	0.289	318	110
1757	meta_trait_5	meta_trait_242	0.57	1.335	0.439509501562852	NA	NA	0.511	0.223	318	113
1758	meta_trait_5	meta_trait_243	0.357	0.485	0.0255141741013386	NA	NA	0.511	0.393	318	514
1759	meta_trait_5	meta_trait_244	-0.456	0.673	0.129646280197676	NA	NA	0.511	0.209	318	881
1760	meta_trait_5	meta_trait_245	-0.229	1.011	0.30964181739316	NA	NA	0.511	0.315	318	883
1761	meta_trait_5	meta_trait_246	-0.155	1.085	0.342031103990956	NA	NA	0.511	0.496	318	928
1762	meta_trait_5	meta_trait_247	-0.227	1.865	0.579545908011151	NA	NA	0.511	0.113	318	902
1763	meta_trait_5	meta_trait_248	-0.183	1.335	0.441240409783874	NA	NA	0.511	0.248	318	701
1764	meta_trait_5	meta_trait_249	0.759	0.761	0.164921907435782	NA	NA	0.511	0.385	318	113
1765	meta_trait_5	meta_trait_250	-0.127	1.533	0.500184753054458	NA	NA	0.511	0.229	318	782
1766	meta_trait_5	meta_trait_251	-0.132	1.06	0.329961968996123	NA	NA	0.511	0.594	318	927
1767	meta_trait_5	meta_trait_252	0.542	0.421	0.00656233763901495	NA	NA	0.511	0.099	318	2308
1768	meta_trait_5	meta_trait_253	-0.211	1.008	0.308137867555163	NA	NA	0.511	0.354	318	825
1769	meta_trait_5	meta_trait_254	0.075	4.2	0.805334930405742	NA	NA	0.511	0.253	318	481
1770	meta_trait_5	meta_trait_255	-0.352	1.083	0.347975894178788	NA	NA	0.511	0.198	318	481
1771	meta_trait_5	meta_trait_256	-0.053	2.809	0.711386536002982	NA	NA	0.511	0.546	318	929
1772	meta_trait_5	meta_trait_257	-0.055	7.929	0.899055219980064	NA	NA	0.511	0.342	318	128
1773	meta_trait_5	meta_trait_258	-0.478	1.264	0.42328543217512	NA	NA	0.511	0.31	318	112
1774	meta_trait_5	meta_trait_259	-0.145	2.145	0.640033008589516	NA	NA	0.511	0.852	318	113
1775	meta_trait_5	meta_trait_260	-0.157	2.592	0.692676453921541	NA	NA	0.511	0.161	318	503
1776	meta_trait_5	meta_trait_261	-0.389	1	0.309477524165819	NA	NA	0.511	0.181	318	505
1777	meta_trait_5	meta_trait_262	0.258	1.154	0.362217539430955	NA	NA	0.511	0.256	318	504
1778	meta_trait_5	meta_trait_263	0.083	3.589	0.769790425133842	NA	NA	0.511	0.172	318	892
1779	meta_trait_5	meta_trait_264	0.282	0.806	0.183765398188986	NA	NA	0.511	0.281	318	757
1780	meta_trait_5	meta_trait_265	0.361	1.048	0.310098408494807	NA	NA	0.511	0.163	318	688
1781	meta_trait_5	meta_trait_266	-0.253	0.635	0.104462335274667	NA	NA	0.511	0.328	318	829
1782	meta_trait_5	meta_trait_267	-0.132	2.256	0.645897183173459	NA	NA	0.511	0.152	318	892
1783	meta_trait_5	meta_trait_268	0.043	4.723	0.828812808406216	NA	NA	0.511	0.654	318	259
1784	meta_trait_5	meta_trait_269	0.179	3.123	0.739567456094735	NA	NA	0.511	0.124	318	480
1785	meta_trait_5	meta_trait_270	-0.123	1.158	0.373087637665839	NA	NA	0.511	0.735	318	929
1786	meta_trait_5	meta_trait_271	-1.158	0.631	0.108193721103404	NA	NA	0.511	0.125	318	259
1787	meta_trait_5	meta_trait_272	-0.885	0.767	0.178709312036514	NA	NA	0.511	0.382	318	95
1788	meta_trait_5	meta_trait_273	-0.484	0.723	0.163431539393587	NA	NA	0.511	0.398	318	259
1789	meta_trait_5	meta_trait_274	-0.841	0.579	0.0797927439801344	NA	NA	0.511	0.202	318	259
1790	meta_trait_5	meta_trait_275	-0.281	1.04	0.332652566631993	NA	NA	0.511	0.629	318	159
1791	meta_trait_5	meta_trait_276	-0.031	4.137	0.801637858584339	NA	NA	0.511	0.267	318	796
1792	meta_trait_5	meta_trait_277	0.181	1.535	0.508068718365645	NA	NA	0.511	0.918	318	120
1793	meta_trait_5	meta_trait_278	-0.263	1.002	0.303932990800615	NA	NA	0.511	0.198	318	902
1794	meta_trait_5	meta_trait_279	0.071	4.168	0.802250219687782	NA	NA	0.511	0.231	318	701
1795	meta_trait_5	meta_trait_280	0.02	12.586	0.934135525545447	NA	NA	0.511	0.297	318	701
1796	meta_trait_5	meta_trait_281	-0.072	5.05	0.841903360517822	NA	NA	0.511	0.583	318	152
1797	meta_trait_5	meta_trait_282	0.06	2.838	0.715029796724778	NA	NA	0.511	0.463	318	488
1798	meta_trait_5	meta_trait_283	0.118	1.204	0.377767757783168	NA	NA	0.511	0.601	318	860
1799	meta_trait_5	meta_trait_284	-0.096	1.966	0.598702511428894	NA	NA	0.511	0.247	318	770
1800	meta_trait_5	meta_trait_285	-0.09	1.909	0.595856658582747	NA	NA	0.511	1.089	318	259
1801	meta_trait_5	meta_trait_286	0.499	0.698	0.124057547949858	NA	NA	0.511	0.228	318	524
1802	meta_trait_5	meta_trait_287	0.336	0.841	0.20207648501793	NA	NA	0.511	0.237	318	757
1803	meta_trait_5	meta_trait_288	-0.281	1.214	0.398043575421409	NA	NA	0.511	0.15	318	689
1804	meta_trait_5	meta_trait_289	0.132	1.178	0.369547772755872	NA	NA	0.511	0.353	318	786
1805	meta_trait_5	meta_trait_290	0.627	0.674	0.111212798791602	NA	NA	0.511	0.141	318	524
1806	meta_trait_5	meta_trait_291	0.777	0.505	0.0301429167166077	NA	NA	0.511	0.178	318	524
1807	meta_trait_5	meta_trait_292	0.355	1.015	0.298037914274591	NA	NA	0.511	0.19	318	524
1808	meta_trait_5	meta_trait_293	0.189	2.007	0.603113441741331	NA	NA	0.511	0.178	318	524
1809	meta_trait_5	meta_trait_294	-0.282	1.332	0.439077908346279	NA	NA	0.511	0.123	318	892
1810	meta_trait_5	meta_trait_295	-0.857	0.396	0.00983472505638085	NA	NA	0.511	0.144	318	892
1811	meta_trait_5	meta_trait_296	-0.098	2.734	0.704337323612858	NA	NA	0.511	0.216	318	892
1812	meta_trait_5	meta_trait_297	0.077	3.57	0.769545842480925	NA	NA	0.511	0.224	318	749
1813	meta_trait_5	meta_trait_298	-0.314	0.792	0.196190246721197	NA	NA	0.511	0.267	318	749
1814	meta_trait_5	meta_trait_299	0.045	3.176	0.74096839513413	NA	NA	0.511	0.382	318	916
1815	meta_trait_5	meta_trait_300	-0.333	0.611	0.0916917064480084	NA	NA	0.511	0.232	318	888
1816	meta_trait_5	meta_trait_301	-0.06	5.428	0.848654385514163	NA	NA	0.511	0.19	318	735
1817	meta_trait_5	meta_trait_302	0.103	2.306	0.649107884930952	NA	NA	0.511	0.283	318	749
1818	meta_trait_5	meta_trait_303	0.409	0.793	0.172445017886515	NA	NA	0.511	0.194	318	892
1819	meta_trait_5	meta_trait_304	0.092	2.342	0.652961148050316	NA	NA	0.511	0.281	318	892
1820	meta_trait_5	meta_trait_305	0	536.757	0.998447850267537	NA	NA	0.511	0.228	318	892
1821	meta_trait_5	meta_trait_306	0.357	0.518	0.0340489723609485	NA	NA	0.511	0.341	318	892
1822	meta_trait_5	meta_trait_307	-0.254	0.809	0.203778357172687	NA	NA	0.511	0.306	318	890
1823	meta_trait_5	meta_trait_308	0.136	1.11	0.337836587366934	NA	NA	0.511	0.39	318	929
1824	meta_trait_5	meta_trait_309	-0.351	1.356	0.449404441353756	NA	NA	0.511	0.099	318	729
1825	meta_trait_5	meta_trait_310	-0.177	1.396	0.461605493231868	NA	NA	0.511	0.279	318	721
1826	meta_trait_5	meta_trait_311	-0.401	0.576	0.0751623120671594	NA	NA	0.511	0.255	318	892
1827	meta_trait_5	meta_trait_312	-0.364	0.841	0.222211126317004	NA	NA	0.511	0.168	318	892
1828	meta_trait_5	meta_trait_313	0.295	0.872	0.217577376849581	NA	NA	0.511	0.256	318	891
1829	meta_trait_5	meta_trait_314	0.131	2.213	0.633542834057178	NA	NA	0.511	0.197	318	892
1830	meta_trait_5	meta_trait_315	-0.104	1.687	0.538583317274945	NA	NA	0.511	0.264	318	895
1831	meta_trait_5	meta_trait_316	0.589	0.888	0.241205275067976	NA	NA	0.511	0.409	318	128
1832	meta_trait_5	meta_trait_317	0.706	0.671	0.116100887917166	NA	NA	0.511	0.561	318	128
1833	meta_trait_5	meta_trait_318	0.709	0.704	0.134072667346506	NA	NA	0.511	0.483	318	128
1834	meta_trait_5	meta_trait_319	-0.044	14.505	0.944787594987875	NA	NA	0.511	0.261	318	115
1835	meta_trait_5	meta_trait_320	-0.143	2.242	0.654230492111385	NA	NA	0.511	0.805	318	134
1836	meta_trait_5	meta_trait_321	0.385	1.011	0.308497119611876	NA	NA	0.511	0.606	318	134
1837	meta_trait_5	meta_trait_322	0.834	0.464	0.0188529057347	NA	NA	0.511	0.652	318	128
1838	meta_trait_5	meta_trait_323	0.636	0.71	0.138446764229922	NA	NA	0.511	0.468	318	128
1839	meta_trait_5	meta_trait_324	0.893	0.429	0.0106808252384292	NA	NA	0.511	0.689	318	131
1840	meta_trait_5	meta_trait_325	0.878	0.474	0.0214883622830225	NA	NA	0.511	0.507	318	128
1841	meta_trait_5	meta_trait_326	1.207	0.387	0.00341554296768465	NA	NA	0.511	0.167	318	524
1842	meta_trait_5	meta_trait_327	0.921	0.43	0.00952967406640802	NA	NA	0.511	0.206	318	524
1843	meta_trait_5	meta_trait_328	0.724	0.395	0.0039934673943906	NA	NA	0.511	0.241	318	874
1844	meta_trait_5	meta_trait_329	0.583	0.401	0.00529690207084945	NA	NA	0.511	0.302	318	673
1845	meta_trait_5	meta_trait_330	0.445	0.498	0.0262981377850054	NA	NA	0.511	0.323	318	890
1846	meta_trait_5	meta_trait_331	0.475	0.398	0.00453702115014004	NA	NA	0.511	0.417	318	892
1847	meta_trait_5	meta_trait_332	0.862	0.496	0.0247818305812233	NA	NA	0.511	0.146	318	756
1848	meta_trait_5	meta_trait_333	0.586	0.339	0.000694465519354729	NA	NA	0.511	0.326	318	920
1849	meta_trait_5	meta_trait_334	0.656	0.333	0.000549026822006419	NA	NA	0.511	0.362	318	761
1850	meta_trait_5	meta_trait_335	0.794	0.36	0.00145503525214442	NA	NA	0.511	0.26	318	756
1851	meta_trait_5	meta_trait_336	0.366	0.752	0.151847942785378	NA	NA	0.511	0.249	318	756
1852	meta_trait_5	meta_trait_337	0.271	0.747	0.149301901039784	NA	NA	0.511	0.279	318	892
1853	meta_trait_5	meta_trait_338	-0.247	1.07	0.335523085868652	NA	NA	0.511	0.198	318	892
1854	meta_trait_5	meta_trait_339	-0.304	0.725	0.155427172803671	NA	NA	0.511	0.227	318	892
1855	meta_trait_5	meta_trait_340	0.152	2.955	0.729606781890247	NA	NA	0.511	0.376	318	207
1856	meta_trait_5	meta_trait_341	-0.569	0.905	0.265955662935274	NA	NA	0.511	0.282	318	207
1857	meta_trait_5	meta_trait_342	-0.694	0.581	0.0812368620271113	NA	NA	0.511	0.361	318	207
1858	meta_trait_5	meta_trait_343	0.067	7.106	0.886786373061705	NA	NA	0.511	0.497	318	152
1859	meta_trait_5	meta_trait_344	-0.215	0.936	0.271184654287193	NA	NA	0.511	0.218	318	697
1860	meta_trait_5	meta_trait_345	0.151	1.446	0.47674335868164	NA	NA	0.511	0.646	318	238
1861	meta_trait_5	meta_trait_346	-0.047	3.921	0.792831692713042	NA	NA	0.511	0.188	318	520
1862	meta_trait_5	meta_trait_347	0.183	1.385	0.446545062259882	NA	NA	0.511	0.26	318	689
1863	meta_trait_5	meta_trait_348	0.092	3.574	0.77169928101526	NA	NA	0.511	0.226	318	505
1864	meta_trait_5	meta_trait_349	0.541	0.434	0.010573503199854	NA	NA	0.511	0.212	318	805
1865	meta_trait_5	meta_trait_350	-0.373	0.578	0.0747068316485351	NA	NA	0.511	0.21	318	927
1866	meta_trait_5	meta_trait_351	-0.046	7.847	0.894787975757279	NA	NA	0.511	0.139	318	756
1867	meta_trait_5	meta_trait_352	0.303	0.891	0.230557551927561	NA	NA	0.511	0.223	318	756
1868	meta_trait_5	meta_trait_353	0.07	1.936	0.585942443432885	NA	NA	0.511	0.445	318	939
1869	meta_trait_5	meta_trait_354	-0.071	2.581	0.687667996283113	NA	NA	0.511	0.38	318	892
1870	meta_trait_5	meta_trait_355	0.094	1.982	0.596605230360923	NA	NA	0.511	0.198	318	788
1871	meta_trait_5	meta_trait_356	-0.229	0.686	0.133644866407921	NA	NA	0.511	0.446	318	892
1872	meta_trait_5	meta_trait_357	0.043	4.488	0.817363170356985	NA	NA	0.511	0.598	318	524
1873	meta_trait_5	meta_trait_358	-0.096	2.347	0.659979449840338	NA	NA	0.511	0.33	318	754
1874	meta_trait_5	meta_trait_359	-0.253	1.016	0.312711934629833	NA	NA	0.511	0.253	318	754
1875	meta_trait_5	meta_trait_360	0.765	0.402	0.00537723513894986	NA	NA	0.511	0.277	318	524
1876	meta_trait_5	meta_trait_361	0.299	0.817	0.19397631781553	NA	NA	0.511	0.345	318	524
1877	meta_trait_5	meta_trait_362	-0.224	1.386	0.457543626217816	NA	NA	0.511	0.193	318	860
1878	meta_trait_5	meta_trait_363	0.386	0.409	0.00750149983314828	NA	NA	0.511	0.314	318	530
1879	meta_trait_5	meta_trait_364	0.559	0.823	0.204219132697516	NA	NA	0.511	0.488	318	114
1880	meta_trait_5	meta_trait_365	-0.094	1.252	0.40575982416224	NA	NA	0.511	0.238	318	927
1881	meta_trait_5	meta_trait_366	-0.151	1.977	0.604496963941102	NA	NA	0.511	0.237	318	514
1882	meta_trait_5	meta_trait_367	0.229	0.876	0.226537020336582	NA	NA	0.511	0.541	318	528
1883	meta_trait_5	meta_trait_368	0.457	0.559	0.0509239192250378	NA	NA	0.511	0.286	318	689
1884	meta_trait_5	meta_trait_369	0.844	0.502	0.030849706730795	NA	NA	0.511	0.353	318	218
1885	meta_trait_5	meta_trait_370	0.342	0.365	0.00200329046608728	NA	NA	0.511	0.56	318	904
1886	meta_trait_5	meta_trait_371	0.202	0.726	0.139299860206275	NA	NA	0.511	0.449	318	827
1887	meta_trait_5	meta_trait_372	-0.169	0.937	0.271424263649934	NA	NA	0.511	0.466	318	893
1888	meta_trait_5	meta_trait_373	-0.155	1.057	0.326593928015697	NA	NA	0.511	0.25	318	927
1889	meta_trait_5	meta_trait_374	0.068	1.765	0.549543136742806	NA	NA	0.511	0.634	318	940
1890	meta_trait_5	meta_trait_375	0.764	0.326	0.000354447334051787	NA	NA	0.511	0.355	318	757
1891	meta_trait_5	meta_trait_376	0.338	0.443	0.0112672289623633	NA	NA	0.511	0.766	318	928
1892	meta_trait_5	meta_trait_377	0.455	0.689	0.125000563303396	NA	NA	0.511	0.532	318	259
1893	meta_trait_5	meta_trait_378	0.063	2.419	0.663410265195146	NA	NA	0.511	0.608	318	886
1894	meta_trait_5	meta_trait_379	0.33	0.617	0.0769412940732302	NA	NA	0.511	0.367	318	895
1895	meta_trait_5	meta_trait_380	-0.285	1.003	0.305051181204093	NA	NA	0.511	0.186	318	892
1896	meta_trait_5	meta_trait_381	0.315	0.589	0.0631583278595022	NA	NA	0.511	0.446	318	892
1897	meta_trait_5	meta_trait_382	0.233	0.792	0.175125773327009	NA	NA	0.511	0.322	318	888
1898	meta_trait_5	meta_trait_383	0.024	7.847	0.893882199187506	NA	NA	0.511	0.373	318	892
1899	meta_trait_5	meta_trait_384	-0.565	0.476	0.0308314088755162	NA	NA	0.511	0.172	318	902
1900	meta_trait_5	meta_trait_385	0.249	0.685	0.113450705519545	NA	NA	0.511	0.466	318	927
1901	meta_trait_6	meta_trait_7	-0.067	4.418	0.818512135791742	0.12	0.0708831592830222	0.284	0.577	226	319
1902	meta_trait_6	meta_trait_8	0.327	1.004	0.302139385279339	0.414	8.67493102580975e-11	0.284	0.257	226	320
1903	meta_trait_6	meta_trait_9	0.225	2.386	0.668284734936	0.374	1.91918461284945e-08	0.284	0.235	226	303
1904	meta_trait_6	meta_trait_10	-0.026	12.606	0.93581587708198	0.481	1.75431971312581e-14	0.284	0.472	226	320
1905	meta_trait_6	meta_trait_11	-0.622	1.03	0.325390185280202	-0.15	0.0570795779411585	0.284	0.321	226	207
1906	meta_trait_6	meta_trait_12	-0.143	3.104	0.744219411312925	-0.077	0.246140265451914	0.284	0.352	226	320
1907	meta_trait_6	meta_trait_13	-0.524	1.127	0.3686961471441	-0.385	2.07900881447028e-09	0.284	0.226	226	320
1908	meta_trait_6	meta_trait_14	-0.124	2.345	0.661488038922341	-0.295	6.54181038646726e-06	0.284	0.166	226	646
1909	meta_trait_6	meta_trait_15	-0.828	0.621	0.0973472631365414	0.362	9.23680837765507e-08	0.284	0.248	226	285
1910	meta_trait_6	meta_trait_16	0.077	5.214	0.845059209158368	0.499	1.19068130840112e-15	0.284	0.419	226	320
1911	meta_trait_6	meta_trait_17	-0.267	1.953	0.604027305601969	-0.516	8.86658063142113e-17	0.284	0.222	226	320
1912	meta_trait_6	meta_trait_18	-0.26	1.859	0.586473481781032	0.546	5.89989834779051e-19	0.284	0.341	226	318
1913	meta_trait_6	meta_trait_19	-0.403	1.049	0.334092573830573	-0.638	3.23286273712436e-27	0.284	0.361	226	320
1914	meta_trait_6	meta_trait_20	-1.003	0.826	0.220403216816466	NA	NA	0.284	0.25	226	206
1915	meta_trait_6	meta_trait_21	0.409	1.331	0.437655785527858	0.036	0.589207635936974	0.284	0.306	226	315
1916	meta_trait_6	meta_trait_22	0.321	1.383	0.455505758191118	0.275	2.77173180328193e-05	0.284	0.387	226	318
1917	meta_trait_6	meta_trait_23	0.331	0.743	0.158467626663951	0.253	0.000119099855725314	0.284	0.576	226	320
1918	meta_trait_6	meta_trait_24	-1.036	0.69	0.115345603286503	0.317	0.00138293058825343	0.284	0.352	226	117
1919	meta_trait_6	meta_trait_25	-0.116	2.949	0.73104189013902	-0.25	0.000147370668173867	0.284	0.357	226	320
1920	meta_trait_6	meta_trait_26	0.67	0.659	0.107666459433202	0.535	1.42662969126245e-14	0.284	0.422	226	242
1921	meta_trait_6	meta_trait_27	-0.049	6.139	0.868899989946549	-0.224	0.00123435224346911	0.284	0.45	226	293
1922	meta_trait_6	meta_trait_28	0.246	1.819	0.564646782735986	NA	NA	0.284	0.201	226	823
1923	meta_trait_6	meta_trait_29	0.801	1.041	0.324973977530815	NA	NA	0.284	0.305	226	143
1924	meta_trait_6	meta_trait_30	-0.207	1.452	0.480245272143841	NA	NA	0.284	0.433	226	826
1925	meta_trait_6	meta_trait_31	0.3	0.906	0.238492872371604	NA	NA	0.284	0.593	226	829
1926	meta_trait_6	meta_trait_32	1.13	0.388	0.00337576472529037	NA	NA	0.284	0.494	226	389
1927	meta_trait_6	meta_trait_33	0.333	1.512	0.49165200624249	NA	NA	0.284	0.274	226	483
1928	meta_trait_6	meta_trait_34	0.421	1.217	0.393025138049272	NA	NA	0.284	0.271	226	389
1929	meta_trait_6	meta_trait_35	0.679	0.659	0.10511086934153	NA	NA	0.284	0.388	226	389
1930	meta_trait_6	meta_trait_36	0.364	1.082	0.331563221756069	NA	NA	0.284	0.54	226	483
1931	meta_trait_6	meta_trait_37	0.389	1.045	0.316181273697615	NA	NA	0.284	0.306	226	482
1932	meta_trait_6	meta_trait_38	-0.268	1.54	0.508411244418473	NA	NA	0.284	0.267	226	524
1933	meta_trait_6	meta_trait_39	0.176	2.442	0.669822419192651	NA	NA	0.284	0.176	226	757
1934	meta_trait_6	meta_trait_40	-0.325	0.781	0.187576525774632	NA	NA	0.284	0.427	226	929
1935	meta_trait_6	meta_trait_41	-0.047	12.987	0.937260053448152	NA	NA	0.284	0.204	226	488
1936	meta_trait_6	meta_trait_42	-0.549	0.952	0.283799544744282	NA	NA	0.284	0.169	226	660
1937	meta_trait_6	meta_trait_43	0.848	0.679	0.117179039361095	0.171	0.010145718267778	0.284	0.226	226	320
1938	meta_trait_6	meta_trait_44	0.442	0.844	0.215383070074312	0.094	0.173520225344172	0.284	0.542	226	303
1939	meta_trait_6	meta_trait_45	0.209	2.098	0.625273085957514	0.009	0.898067749061131	0.284	0.335	226	320
1940	meta_trait_6	meta_trait_46	0.08	5.185	0.842013058608575	NA	NA	0.284	0.264	226	659
1941	meta_trait_6	meta_trait_47	-0.088	3.712	0.781143302561451	NA	NA	0.284	0.341	226	886
1942	meta_trait_6	meta_trait_48	0.149	2.088	0.616076219297474	NA	NA	0.284	0.331	226	886
1943	meta_trait_6	meta_trait_49	-0.152	1.789	0.56570050178065	NA	NA	0.284	0.414	226	825
1944	meta_trait_6	meta_trait_50	-0.081	2.922	0.723933094709177	NA	NA	0.284	0.487	226	928
1945	meta_trait_6	meta_trait_51	0.429	0.408	0.00574298332790389	NA	NA	0.284	0.502	226	929
1946	meta_trait_6	meta_trait_52	-0.109	4.509	0.820979855525904	NA	NA	0.284	0.203	226	481
1947	meta_trait_6	meta_trait_53	0.036	7.491	0.890308249827171	NA	NA	0.284	0.366	226	701
1948	meta_trait_6	meta_trait_54	-0.487	1.829	0.583828528075201	NA	NA	0.284	0.327	226	137
1949	meta_trait_6	meta_trait_55	-0.128	4.648	0.82870590132535	NA	NA	0.284	0.377	226	189
1950	meta_trait_6	meta_trait_56	-0.311	1.668	0.548231125452233	NA	NA	0.284	0.892	226	137
1951	meta_trait_6	meta_trait_57	0.353	1.639	0.526395658699117	NA	NA	0.284	0.218	226	481
1952	meta_trait_6	meta_trait_58	0.107	1.449	0.468256334194356	NA	NA	0.284	0.734	226	929
1953	meta_trait_6	meta_trait_59	-0.19	1.217	0.398618130655412	NA	NA	0.284	0.452	226	822
1954	meta_trait_6	meta_trait_60	0.44	2.347	0.665271179594834	NA	NA	0.284	0.173	226	195
1955	meta_trait_6	meta_trait_61	0.331	1.104	0.351031820773539	NA	NA	0.284	0.695	226	245
1956	meta_trait_6	meta_trait_62	-0.168	1.282	0.421542384264922	NA	NA	0.284	0.446	226	929
1957	meta_trait_6	meta_trait_63	0.095	2.524	0.678558907606937	NA	NA	0.284	0.606	226	928
1958	meta_trait_6	meta_trait_64	0.361	0.448	0.0124918672344076	NA	NA	0.284	0.805	226	929
1959	meta_trait_6	meta_trait_65	0.244	4.613	0.827392253301628	-0.118	0.252179872295901	0.284	0.212	226	129
1960	meta_trait_6	meta_trait_66	0.266	1.155	0.362272080952939	NA	NA	0.284	0.277	226	749
1961	meta_trait_6	meta_trait_67	1.045	0.806	0.200097441031571	NA	NA	0.284	0.799	226	100
1962	meta_trait_6	meta_trait_68	0.761	0.919	0.262358179331517	NA	NA	0.284	0.582	226	112
1963	meta_trait_6	meta_trait_69	0.007	79.094	0.989830294604802	NA	NA	0.284	0.531	226	196
1964	meta_trait_6	meta_trait_70	0.201	0.893	0.242299172583425	NA	NA	0.284	0.434	226	483
1965	meta_trait_6	meta_trait_71	0.072	7.179	0.884912049102141	NA	NA	0.284	0.151	226	889
1966	meta_trait_6	meta_trait_72	-0.667	0.578	0.0745783322279363	NA	NA	0.284	0.219	226	891
1967	meta_trait_6	meta_trait_73	0.109	2.559	0.691025742558681	-0.022	0.83152612766536	0.284	0.391	226	262
1968	meta_trait_6	meta_trait_74	-0.163	0.911	0.256387568964276	NA	NA	0.284	0.596	226	927
1969	meta_trait_6	meta_trait_75	0.191	0.966	0.272152253279779	NA	NA	0.284	0.501	226	929
1970	meta_trait_6	meta_trait_76	-0.418	0.476	0.0281726205096207	NA	NA	0.284	0.532	226	929
1971	meta_trait_6	meta_trait_77	-0.008	31.214	0.973591810873384	NA	NA	0.284	0.237	226	794
1972	meta_trait_6	meta_trait_78	-0.21	2.651	0.703386964018181	-0.192	0.0169523130369246	0.284	0.158	226	205
1973	meta_trait_6	meta_trait_79	-0.235	1.555	0.515782355846049	-0.065	0.330771024295126	0.284	0.633	226	318
1974	meta_trait_6	meta_trait_80	-0.254	1.317	0.441351342704804	-0.257	9.84091044186626e-05	0.284	0.381	226	319
1975	meta_trait_6	meta_trait_81	0.068	5.816	0.861334048299321	0.016	0.82065243432613	0.284	0.557	226	273
1976	meta_trait_6	meta_trait_82	0.056	6.851	0.881864402666113	0.17	0.0103464135167578	0.284	0.464	226	320
1977	meta_trait_6	meta_trait_83	0.022	15.483	0.947001220471249	NA	NA	0.284	0.312	226	611
1978	meta_trait_6	meta_trait_84	-0.095	3.482	0.768734532554637	NA	NA	0.284	0.437	226	619
1979	meta_trait_6	meta_trait_85	-0.067	4.564	0.822274738398766	NA	NA	0.284	0.367	226	611
1980	meta_trait_6	meta_trait_86	0.071	13.828	0.941509867722235	NA	NA	0.284	0.138	226	274
1981	meta_trait_6	meta_trait_87	-0.224	1.537	0.506733710382331	NA	NA	0.284	0.414	226	619
1982	meta_trait_6	meta_trait_88	0.458	0.716	0.133869331815487	NA	NA	0.284	0.522	226	619
1983	meta_trait_6	meta_trait_89	-0.01	54.813	0.985254225476259	NA	NA	0.284	0.385	226	274
1984	meta_trait_6	meta_trait_90	0.607	0.608	0.0748524751971798	NA	NA	0.284	0.354	226	619
1985	meta_trait_6	meta_trait_91	0.207	1.302	0.421131958612642	NA	NA	0.284	0.627	226	618
1986	meta_trait_6	meta_trait_92	0.8	0.362	0.00132763870336776	NA	NA	0.284	0.707	226	618
1987	meta_trait_6	meta_trait_93	0.539	0.47	0.0188018593446799	NA	NA	0.284	0.508	226	619
1988	meta_trait_6	meta_trait_94	-0.232	2.803	0.721529185734891	NA	NA	0.284	0.97	226	98
1989	meta_trait_6	meta_trait_95	0.028	30.414	0.973809404564429	NA	NA	0.284	0.636	226	99
1990	meta_trait_6	meta_trait_96	0.499	1.061	0.337093590866181	NA	NA	0.284	0.95	226	116
1991	meta_trait_6	meta_trait_97	-0.987	0.837	0.223548363016072	NA	NA	0.284	0.533	226	115
1992	meta_trait_6	meta_trait_98	-0.391	2.241	0.655045448660222	NA	NA	0.284	0.483	226	115
1993	meta_trait_6	meta_trait_99	-1.075	1.037	0.327010644634373	NA	NA	0.284	0.339	226	110
1994	meta_trait_6	meta_trait_100	0.372	1.655	0.542320828963067	NA	NA	0.284	1.026	226	111
1995	meta_trait_6	meta_trait_101	0.3	0.549	0.0503676172121153	NA	NA	0.284	0.274	226	686
1996	meta_trait_6	meta_trait_102	1.052	0.85	0.219048629365031	NA	NA	0.284	0.267	226	132
1997	meta_trait_6	meta_trait_103	0.254	3.371	0.765312744814476	NA	NA	0.284	0.247	226	132
1998	meta_trait_6	meta_trait_104	0.344	2.108	0.631858373577101	NA	NA	0.284	0.399	226	132
1999	meta_trait_6	meta_trait_105	-0.398	1.332	0.450140426996744	NA	NA	0.284	0.576	226	132
[truncated: 71,154 more rows]
