# Supplementary material for: Genetic correlation-guided mega-analysis of DO mice provides mechanistic insight and candidate genes for age-related pathologies
Source: PLoS Genet. 2026 Feb 27;22(2):e1012037. doi: 10.1371/journal.pgen.1012037 (PMC12948109; doi:10.1371/journal.pgen.1012037)
Supplement: S10 Table — Row and column names correspond to the meta-trait after removing two meta-traits assembled from low h2 lifespan estimates. (TXT) [file pgen.1012037.s038.txt]

meta_trait_158	meta_trait_159	meta_trait_160	meta_trait_351	meta_trait_352	meta_trait_77	meta_trait_360	meta_trait_340	meta_trait_341	meta_trait_345	meta_trait_362	meta_trait_363	meta_trait_320	meta_trait_364	meta_trait_357	meta_trait_358	meta_trait_359	meta_trait_73	meta_trait_346	meta_trait_373	meta_trait_344	meta_trait_365	meta_trait_74	meta_trait_369	meta_trait_72	meta_trait_76	meta_trait_338	meta_trait_339	meta_trait_354	meta_trait_353	meta_trait_356	meta_trait_380	meta_trait_152	meta_trait_383	meta_trait_374	meta_trait_375	meta_trait_381	meta_trait_370	meta_trait_371	meta_trait_382	meta_trait_368	meta_trait_366	meta_trait_367	meta_trait_332	meta_trait_330	meta_trait_331	meta_trait_333	meta_trait_328	meta_trait_329	meta_trait_334
meta_trait_158	1	0.967	1.024	0.422	1.028	-0.387	0.548	0.116	0.308	0.04	-0.709	0.107	-0.535	0.545	0.31	0.899	0.418	0.217	0.298	-0.059	-0.282	0.034	0.031	0.025	0.398	0.048	0.154	0.517	0.286	0.646	0.67	-0.156	0.612	0.347	-0.092	0.48	0.03	-0.063	-0.159	0.033	-0.08	-0.296	0.002	0.365	0.303	0.206	0.643	0.204	0.208
meta_trait_159	0.967	1	1.334	0.637	0.472	-1.473	0.493	-0.328	0.624	-0.526	-1.151	0.295	-0.876	1.063	0.298	0.544	0.497	1.132	-0.041	-0.03	0.209	0.129	-0.018	-0.52	0.796	0.171	0.327	0.497	-0.011	0.383	0.231	-0.152	0.513	0.462	-0.127	0.598	0.283	-0.015	-0.019	0.097	-0.413	-0.384	-0.124	0.789	-0.017	0.151	0.453	0.045	0.035
meta_trait_160	1.024	1.334	1	0.337	0.636	-0.819	0.343	-0.307	0.465	-0.361	-0.556	0.246	-0.584	0.901	0.16	0.352	0.029	0.343	-0.145	0.197	-0.069	0.096	-0.151	-0.16	0.468	0.297	0.155	0.286	0.112	0.454	0.377	-0.436	0.87	0.337	-0.336	0.531	0.265	0.066	0.133	0.094	-0.086	0.086	0.198	0.477	-0.01	0.18	0.404	0.183	0.055
meta_trait_351	0.422	0.637	0.337	1	0.697	-1.025	0.87	-0.535	0.884	-1.125	-0.323	0.181	-1.126	1.036	0.694	0.768	0.553	1.821	-2.091	0.262	0.465	0.178	0.406	-0.695	0.529	0.711	0.719	0.944	0.748	0.501	0.649	0.101	0.057	-0.098	0.19	-0.241	-0.437	-0.353	-0.058	-0.347	-0.664	-0.573	-0.403	-0.055	-0.558	-0.414	-0.321	-0.224	-0.723
meta_trait_352	1.028	0.472	0.636	0.697	1	-1.015	0.677	-0.197	0.334	-0.543	-0.586	0.139	-1.053	0.857	0.808	0.951	0.322	0.644	0.299	0.289	0.174	0.069	0.333	-0.348	0.657	0.441	0.208	0.59	0.518	0.667	0.805	0.022	0.505	-0.06	0.087	0.279	-0.456	-0.26	-0.202	-0.267	-0.323	-0.37	-0.296	-0.168	-0.207	-0.141	-0.075	0.055	-0.394
meta_trait_77	-0.387	-1.473	-0.819	-1.025	-1.015	1	-1.045	0.724	-1.686	0.824	0.872	-0.003	0.9	-1.145	-0.635	-1.016	-0.577	-0.032	0.679	-0.222	-0.199	-0.271	-0.388	0.866	-0.452	-0.457	-0.467	-0.92	-0.549	-0.677	-1.017	0.434	-0.647	-0.079	-0.004	-0.325	0.441	0.292	-0.101	0.061	0.831	0.73	0.421	-0.26	0.09	0.101	-0.083	-0.494	0.273
meta_trait_360	0.548	0.493	0.343	0.87	0.677	-1.045	1	-0.426	-0.013	-0.398	-0.474	0.271	-0.871	0.824	0.8	0.975	0.421	0.492	-0.462	0.283	0.506	0.32	0.45	-0.856	0.789	0.339	0.052	0.732	0.539	1.001	0.944	0.208	0.222	-0.06	0.336	-0.263	-0.248	-0.445	-0.541	-0.235	-0.519	-0.89	-0.587	0.144	-0.341	-0.306	0.047	0.107	-0.284
meta_trait_340	0.116	-0.328	-0.307	-0.535	-0.197	0.724	-0.426	1	-1.151	0.313	0.482	-0.43	0.788	-0.369	-0.32	-0.336	-0.403	-1.992	0.23	-0.277	-0.197	-0.113	-1.111	0.647	-0.96	-0.277	-0.55	-1.053	-0.109	-0.157	-0.18	-0.004	-0.593	-0.286	-0.192	0.34	-0.119	0.233	0.079	0.017	0.369	0.419	0.364	-0.043	0.707	0.299	0.344	0.295	0.98
meta_trait_341	0.308	0.624	0.465	0.884	0.334	-1.686	-0.013	-1.151	1	-0.415	-0.763	0.365	-1.466	0.842	-0.127	0.362	0.344	1.435	-0.234	0.306	0.297	0.129	1.327	-0.982	0.884	0.324	0.441	0.689	0.155	0.165	0.052	0.11	-0.178	-0.058	0.207	-0.245	-0.335	-0.481	-0.135	-0.438	-0.703	-0.413	-0.398	-0.702	-0.723	-0.497	-0.988	-0.599	-1.416
meta_trait_345	0.04	-0.526	-0.361	-1.125	-0.543	0.824	-0.398	0.313	-0.415	1	1.289	-0.389	0.987	-1.236	-0.624	-0.664	-0.661	-0.376	0.644	-0.432	-0.765	-0.146	-0.424	1.607	-0.361	-0.412	-0.375	-0.313	-0.247	-0.314	-0.17	0.113	-0.034	-0.004	-0.424	0.065	0.245	0.425	0.105	-0.014	0.575	0.006	0.176	0.033	0.28	0.285	0.407	0.234	0.607
meta_trait_362	-0.709	-1.151	-0.556	-0.323	-0.586	0.872	-0.474	0.482	-0.763	1.289	1	-0.33	0.813	-0.481	-0.362	-0.455	-0.393	-0.332	1.483	-0.048	-0.707	-0.133	-0.237	0.167	-0.766	-0.138	-0.388	-0.43	-0.075	-0.554	-0.335	-0.039	-0.17	-0.099	-0.218	0.188	0.009	0.268	0.218	0.112	0.534	0.319	0.069	0.239	0.156	0.188	-0.009	0.298	0.396
meta_trait_363	0.107	0.295	0.246	0.181	0.139	-0.003	0.271	-0.43	0.365	-0.389	-0.33	1	-0.445	1.606	0.128	0.212	0.102	0.383	-0.186	-0.073	0.142	0	0.135	-1.265	0.179	0.232	0.358	0.201	0.257	0.281	0.091	1.188	0.02	-0.269	0.662	-0.199	-0.664	-0.565	-0.504	-0.8	-0.032	0.001	-0.501	-0.307	-0.285	-0.247	-0.287	-0.248	-0.527
meta_trait_320	-0.535	-0.876	-0.584	-1.126	-1.053	0.9	-0.871	0.788	-1.466	0.987	0.813	-0.445	1	-0.922	-0.694	-1.071	-0.738	-0.79	0.402	-0.301	-0.621	-0.357	-0.576	0.897	-0.924	-0.431	-0.572	-0.602	-0.354	-0.439	-0.515	-0.359	-0.069	0.353	-0.456	0.323	0.561	0.632	0.336	0.655	0.69	1.097	0.902	0.363	0.723	0.502	0.298	0.471	0.64
meta_trait_364	0.545	1.063	0.901	1.036	0.857	-1.145	0.824	-0.369	0.842	-1.236	-0.481	1.606	-0.922	1	0.979	1.142	0.578	0.379	-1.22	0.578	1.069	0.304	0.352	-1.367	1.482	0.71	0.98	1.158	0.907	1.695	1.161	0.228	0.409	-0.197	0.469	-0.235	-0.8	-0.758	-0.488	-0.984	-0.987	-1.083	-0.952	-0.299	-1.057	-0.922	-0.702	-1.151	-1.138
meta_trait_357	0.31	0.298	0.16	0.694	0.808	-0.635	0.8	-0.32	-0.127	-0.624	-0.362	0.128	-0.694	0.979	1	1.13	0.813	0.777	-0.699	0.586	0.687	0.112	0.559	-0.859	0.57	0.425	0.452	0.771	0.553	0.915	0.872	0.048	0.356	-0.03	0.475	-0.341	-0.406	-0.498	-0.378	-0.306	-0.844	-0.705	-0.639	0.005	-0.33	-0.507	-0.299	-0.06	-0.533
meta_trait_358	0.899	0.544	0.352	0.768	0.951	-1.016	0.975	-0.336	0.362	-0.664	-0.455	0.212	-1.071	1.142	1.13	1	0.754	0.806	-0.987	0.377	0.444	0.077	0.722	-0.765	0.565	0.436	0.452	0.775	0.734	1.036	1.004	0.372	0.456	-0.161	0.385	-0.211	-0.597	-0.469	-0.458	-0.433	-0.629	-0.732	-0.444	-0.105	-0.418	-0.504	-0.08	-0.12	-0.465
meta_trait_359	0.418	0.497	0.029	0.553	0.322	-0.577	0.421	-0.403	0.344	-0.661	-0.393	0.102	-0.738	0.578	0.813	0.754	1	1.318	-0.998	0.361	0.192	-0.043	0.669	-0.467	0.36	0.227	0.459	0.723	0.549	0.569	0.662	0.187	0.446	-0.018	0.344	-0.199	-0.306	-0.281	-0.427	-0.104	-0.535	-0.142	-0.133	-0.05	-0.225	-0.468	-0.05	0.031	-0.186
meta_trait_73	0.217	1.132	0.343	1.821	0.644	-0.032	0.492	-1.992	1.435	-0.376	-0.332	0.383	-0.79	0.379	0.777	0.806	1.318	1	-0.659	0.901	0.598	0.307	0.493	0.284	0.322	0.455	1.187	1.203	1.041	0.522	0.598	0.157	0.114	0.129	0.351	-0.502	-0.38	-0.483	-0.141	-0.547	-0.882	-0.617	-0.924	-0.667	-0.083	-0.643	-1.057	-0.189	-0.975
meta_trait_346	0.298	-0.041	-0.145	-2.091	0.299	0.679	-0.462	0.23	-0.234	0.644	1.483	-0.186	0.402	-1.22	-0.699	-0.987	-0.998	-0.659	1	-0.863	-0.281	0.097	-0.345	1.7	-0.383	-0.13	-0.351	-0.084	-0.85	-0.608	-0.183	-0.477	0.069	0.095	-0.902	0.934	0.628	0.933	0.336	0.8	2.034	2.066	1.275	-0.082	0.317	0.255	0.356	0.217	0.358
meta_trait_373	-0.059	-0.03	0.197	0.262	0.289	-0.222	0.283	-0.277	0.306	-0.432	-0.048	-0.073	-0.301	0.578	0.586	0.377	0.361	0.901	-0.863	1	0.354	0.105	0.123	-0.525	0.293	0.102	0.188	0.415	0.175	0.479	0.513	-0.328	0.382	0.219	0.264	-0.406	-0.307	-0.494	-0.379	-0.064	-0.352	-0.284	-0.295	0.064	-0.047	-0.18	-0.212	-0.117	-0.375
meta_trait_344	-0.282	0.209	-0.069	0.465	0.174	-0.199	0.506	-0.197	0.297	-0.765	-0.707	0.142	-0.621	1.069	0.687	0.444	0.192	0.598	-0.281	0.354	1	0.291	-0.021	-1.531	0.629	0.529	0.481	0.53	0.619	0.437	0.496	-0.211	0.019	0.057	0.612	-0.875	-0.638	-0.669	-0.276	-0.891	-0.867	-0.907	-1.229	-0.234	-0.381	-0.324	-0.377	-0.189	-0.572
meta_trait_365	0.034	0.129	0.096	0.178	0.069	-0.271	0.32	-0.113	0.129	-0.146	-0.133	0	-0.357	0.304	0.112	0.077	-0.043	0.307	0.097	0.105	0.291	1	0.205	-2.113	0.264	0.077	0.091	0.234	0.073	0.116	0.163	-0.519	-0.018	-0.011	0.27	-0.511	-0.306	-0.482	-0.071	-0.576	-1.209	-1.047	-0.95	0.114	-0.042	-0.065	-0.023	0.012	-0.104
meta_trait_74	0.031	-0.018	-0.151	0.406	0.333	-0.388	0.45	-1.111	1.327	-0.424	-0.237	0.135	-0.576	0.352	0.559	0.722	0.669	0.493	-0.345	0.123	-0.021	0.205	1	-1.116	0.49	0.568	0.259	0.608	0.419	0.102	0.41	-0.066	-0.099	0.026	0.211	-0.198	-0.325	-0.316	-0.033	-0.231	-0.661	-0.827	-0.507	0.068	-0.36	-0.342	-0.443	-0.205	-0.409
meta_trait_369	0.025	-0.52	-0.16	-0.695	-0.348	0.866	-0.856	0.647	-0.982	1.607	0.167	-1.265	0.897	-1.367	-0.859	-0.765	-0.467	0.284	1.7	-0.525	-1.531	-2.113	-1.116	1	-0.807	-1.011	-0.747	-1.079	-0.826	-0.816	-0.899	-0.638	0.063	0.232	-0.411	0.487	0.765	0.706	0.54	0.645	1.146	1.394	1.025	0.231	0.821	0.878	0.817	0.937	1.382
meta_trait_72	0.398	0.796	0.468	0.529	0.657	-0.452	0.789	-0.96	0.884	-0.361	-0.766	0.179	-0.924	1.482	0.57	0.565	0.36	0.322	-0.383	0.293	0.629	0.264	0.49	-0.807	1	0.577	0.46	0.631	0.526	0.457	0.627	0.061	0.203	0.012	0.189	-0.1	-0.368	-0.329	-0.118	-0.36	-0.738	-0.709	-0.596	-0.356	-0.619	-0.237	-0.102	-0.179	-0.444
meta_trait_76	0.048	0.171	0.297	0.711	0.441	-0.457	0.339	-0.277	0.324	-0.412	-0.138	0.232	-0.431	0.71	0.425	0.436	0.227	0.455	-0.13	0.102	0.529	0.077	0.568	-1.011	0.577	1	0.281	0.559	0.332	0.387	0.475	0.022	0.198	0.191	0.121	-0.051	-0.29	-0.201	0.026	-0.285	-0.294	-0.521	-0.407	-0.435	-0.47	-0.243	-0.296	-0.42	-0.398
meta_trait_338	0.154	0.327	0.155	0.719	0.208	-0.467	0.052	-0.55	0.441	-0.375	-0.388	0.358	-0.572	0.98	0.452	0.452	0.459	1.187	-0.351	0.188	0.481	0.091	0.259	-0.747	0.46	0.281	1	0.722	0.705	0.544	0.496	0.027	0.349	0.259	0.107	-0.249	-0.312	-0.31	-0.272	-0.137	-0.678	-0.336	-0.385	-0.443	-0.299	-0.372	-0.24	-0.384	-0.713
meta_trait_339	0.517	0.497	0.286	0.944	0.59	-0.92	0.732	-1.053	0.689	-0.313	-0.43	0.201	-0.602	1.158	0.771	0.775	0.723	1.203	-0.084	0.415	0.53	0.234	0.608	-1.079	0.631	0.559	0.722	1	0.573	0.569	0.729	-0.137	0.474	0.604	-0.044	0.106	-0.058	-0.21	0.001	0.118	-0.572	-0.527	-0.359	-0.145	-0.334	-0.167	0.035	0.001	-0.328
meta_trait_354	0.286	-0.011	0.112	0.748	0.518	-0.549	0.539	-0.109	0.155	-0.247	-0.075	0.257	-0.354	0.907	0.553	0.734	0.549	1.041	-0.85	0.175	0.619	0.073	0.419	-0.826	0.526	0.332	0.705	0.573	1	0.965	0.757	0.241	0.24	-0.15	0.297	-0.345	-0.656	-0.381	-0.414	-0.437	-0.649	-0.386	-0.445	-0.276	-0.246	-0.4	-0.293	-0.211	-0.656
meta_trait_353	0.646	0.383	0.454	0.501	0.667	-0.677	1.001	-0.157	0.165	-0.314	-0.554	0.281	-0.439	1.695	0.915	1.036	0.569	0.522	-0.608	0.479	0.437	0.116	0.102	-0.816	0.457	0.387	0.544	0.569	0.965	1	1.008	-0.116	0.486	0.149	0.154	-0.013	-0.463	-0.346	-0.27	-0.341	-0.649	-0.669	-0.449	-0.149	-0.247	-0.233	0.039	-0.143	-0.346
meta_trait_356	0.67	0.231	0.377	0.649	0.805	-1.017	0.944	-0.18	0.052	-0.17	-0.335	0.091	-0.515	1.161	0.872	1.004	0.662	0.598	-0.183	0.513	0.496	0.163	0.41	-0.899	0.627	0.475	0.496	0.729	0.757	1.008	1	-0.038	0.414	0.134	0.107	-0.031	-0.429	-0.319	-0.237	-0.242	-0.573	-0.701	-0.4	-0.181	-0.219	-0.199	0.031	-0.048	-0.216
meta_trait_380	-0.156	-0.152	-0.436	0.101	0.022	0.434	0.208	-0.004	0.11	0.113	-0.039	1.188	-0.359	0.228	0.048	0.372	0.187	0.157	-0.477	-0.328	-0.211	-0.519	-0.066	-0.638	0.061	0.022	0.027	-0.137	0.241	-0.116	-0.038	1	-0.381	-0.728	0.731	-0.707	-0.705	-0.803	-1.042	-0.631	-0.27	0.043	-0.497	-0.366	-0.346	-0.782	-0.631	-0.544	-0.829
meta_trait_152	0.612	0.513	0.87	0.057	0.505	-0.647	0.222	-0.593	-0.178	-0.034	-0.17	0.02	-0.069	0.409	0.356	0.456	0.446	0.114	0.069	0.382	0.019	-0.018	-0.099	0.063	0.203	0.198	0.349	0.474	0.24	0.486	0.414	-0.381	1	0.555	-0.264	0.678	0.327	0.236	0.208	0.402	0.263	0.209	0.377	-0.14	0.022	0.133	0.329	0.31	0.215
meta_trait_383	0.347	0.462	0.337	-0.098	-0.06	-0.079	-0.06	-0.286	-0.058	-0.004	-0.099	-0.269	0.353	-0.197	-0.03	-0.161	-0.018	0.129	0.095	0.219	0.057	-0.011	0.026	0.232	0.012	0.191	0.259	0.604	-0.15	0.149	0.134	-0.728	0.555	1	-0.742	0.678	0.714	0.889	0.922	0.878	0.495	0.433	0.571	0.073	0.282	0.583	0.517	0.368	0.382
meta_trait_374	-0.092	-0.127	-0.336	0.19	0.087	-0.004	0.336	-0.192	0.207	-0.424	-0.218	0.662	-0.456	0.469	0.475	0.385	0.344	0.351	-0.902	0.264	0.612	0.27	0.211	-0.411	0.189	0.121	0.107	-0.044	0.297	0.154	0.107	0.731	-0.264	-0.742	1	-1.04	-0.808	-0.84	-0.824	-0.659	-0.611	-0.587	-0.542	-0.112	-0.184	-0.422	-0.262	-0.328	-0.543
meta_trait_375	0.48	0.598	0.531	-0.241	0.279	-0.325	-0.263	0.34	-0.245	0.065	0.188	-0.199	0.323	-0.235	-0.341	-0.211	-0.199	-0.502	0.934	-0.406	-0.875	-0.511	-0.198	0.487	-0.1	-0.051	-0.249	0.106	-0.345	-0.013	-0.031	-0.707	0.678	0.678	-1.04	1	0.763	1.197	1.08	0.53	0.675	0.835	0.906	0.43	0.488	0.813	0.766	0.719	0.92
meta_trait_381	0.03	0.283	0.265	-0.437	-0.456	0.441	-0.248	-0.119	-0.335	0.245	0.009	-0.664	0.561	-0.8	-0.406	-0.597	-0.306	-0.38	0.628	-0.307	-0.638	-0.306	-0.325	0.765	-0.368	-0.29	-0.312	-0.058	-0.656	-0.463	-0.429	-0.705	0.327	0.714	-0.808	0.763	1	1.257	1.119	0.828	0.889	0.933	0.904	0.357	0.386	0.677	0.68	0.563	0.767
meta_trait_370	-0.063	-0.015	0.066	-0.353	-0.26	0.292	-0.445	0.233	-0.481	0.425	0.268	-0.565	0.632	-0.758	-0.498	-0.469	-0.281	-0.483	0.933	-0.494	-0.669	-0.482	-0.316	0.706	-0.329	-0.201	-0.31	-0.21	-0.381	-0.346	-0.319	-0.803	0.236	0.889	-0.84	1.197	1.257	1	0.862	1.037	0.655	0.818	0.775	0.218	0.44	0.642	0.566	0.536	0.851
meta_trait_371	-0.159	-0.019	0.133	-0.058	-0.202	-0.101	-0.541	0.079	-0.135	0.105	0.218	-0.504	0.336	-0.488	-0.378	-0.458	-0.427	-0.141	0.336	-0.379	-0.276	-0.071	-0.033	0.54	-0.118	0.026	-0.272	0.001	-0.414	-0.27	-0.237	-1.042	0.208	0.922	-0.824	1.08	1.119	0.862	1	0.751	0.42	0.509	0.525	0.257	0.211	0.618	0.366	0.423	0.61
meta_trait_382	0.033	0.097	0.094	-0.347	-0.267	0.061	-0.235	0.017	-0.438	-0.014	0.112	-0.8	0.655	-0.984	-0.306	-0.433	-0.104	-0.547	0.8	-0.064	-0.891	-0.576	-0.231	0.645	-0.36	-0.285	-0.137	0.118	-0.437	-0.341	-0.242	-0.631	0.402	0.878	-0.659	0.53	0.828	1.037	0.751	1	0.681	0.803	0.891	0.29	0.32	0.564	0.578	0.527	0.698
meta_trait_368	-0.08	-0.413	-0.086	-0.664	-0.323	0.831	-0.519	0.369	-0.703	0.575	0.534	-0.032	0.69	-0.987	-0.844	-0.629	-0.535	-0.882	2.034	-0.352	-0.867	-1.209	-0.661	1.146	-0.738	-0.294	-0.678	-0.572	-0.649	-0.649	-0.573	-0.27	0.263	0.495	-0.611	0.675	0.889	0.655	0.42	0.681	1	1.171	0.986	-0.029	0.263	0.614	0.49	0.358	0.822
meta_trait_366	-0.296	-0.384	0.086	-0.573	-0.37	0.73	-0.89	0.419	-0.413	0.006	0.319	0.001	1.097	-1.083	-0.705	-0.732	-0.142	-0.617	2.066	-0.284	-0.907	-1.047	-0.827	1.394	-0.709	-0.521	-0.336	-0.527	-0.386	-0.669	-0.701	0.043	0.209	0.433	-0.587	0.835	0.933	0.818	0.509	0.803	1.171	1	0.993	0.224	0.209	0.518	0.301	0.396	0.777
meta_trait_367	0.002	-0.124	0.198	-0.403	-0.296	0.421	-0.587	0.364	-0.398	0.176	0.069	-0.501	0.902	-0.952	-0.639	-0.444	-0.133	-0.924	1.275	-0.295	-1.229	-0.95	-0.507	1.025	-0.596	-0.407	-0.385	-0.359	-0.445	-0.449	-0.4	-0.497	0.377	0.571	-0.542	0.906	0.904	0.775	0.525	0.891	0.986	0.993	1	0.308	0.486	0.659	0.702	0.551	1.016
meta_trait_332	0.365	0.789	0.477	-0.055	-0.168	-0.26	0.144	-0.043	-0.702	0.033	0.239	-0.307	0.363	-0.299	0.005	-0.105	-0.05	-0.667	-0.082	0.064	-0.234	0.114	0.068	0.231	-0.356	-0.435	-0.443	-0.145	-0.276	-0.149	-0.181	-0.366	-0.14	0.073	-0.112	0.43	0.357	0.218	0.257	0.29	-0.029	0.224	0.308	1	1.355	1.26	0.603	1.107	0.966
meta_trait_330	0.303	-0.017	-0.01	-0.558	-0.207	0.09	-0.341	0.707	-0.723	0.28	0.156	-0.285	0.723	-1.057	-0.33	-0.418	-0.225	-0.083	0.317	-0.047	-0.381	-0.042	-0.36	0.821	-0.619	-0.47	-0.299	-0.334	-0.246	-0.247	-0.219	-0.346	0.022	0.282	-0.184	0.488	0.386	0.44	0.211	0.32	0.263	0.209	0.486	1.355	1	0.798	0.714	0.725	0.953
meta_trait_331	0.206	0.151	0.18	-0.414	-0.141	0.101	-0.306	0.299	-0.497	0.285	0.188	-0.247	0.502	-0.922	-0.507	-0.504	-0.468	-0.643	0.255	-0.18	-0.324	-0.065	-0.342	0.878	-0.237	-0.243	-0.372	-0.167	-0.4	-0.233	-0.199	-0.782	0.133	0.583	-0.422	0.813	0.677	0.642	0.618	0.564	0.614	0.518	0.659	1.26	0.798	1	0.675	0.728	0.928
meta_trait_333	0.643	0.453	0.404	-0.321	-0.075	-0.083	0.047	0.344	-0.988	0.407	-0.009	-0.287	0.298	-0.702	-0.299	-0.08	-0.05	-1.057	0.356	-0.212	-0.377	-0.023	-0.443	0.817	-0.102	-0.296	-0.24	0.035	-0.293	0.039	0.031	-0.631	0.329	0.517	-0.262	0.766	0.68	0.566	0.366	0.578	0.49	0.301	0.702	0.603	0.714	0.675	1	0.554	0.891
meta_trait_328	0.204	0.045	0.183	-0.224	0.055	-0.494	0.107	0.295	-0.599	0.234	0.298	-0.248	0.471	-1.151	-0.06	-0.12	0.031	-0.189	0.217	-0.117	-0.189	0.012	-0.205	0.937	-0.179	-0.42	-0.384	0.001	-0.211	-0.143	-0.048	-0.544	0.31	0.368	-0.328	0.719	0.563	0.536	0.423	0.527	0.358	0.396	0.551	1.107	0.725	0.728	0.554	1	0.8
meta_trait_329	0.208	0.035	0.055	-0.723	-0.394	0.273	-0.284	0.98	-1.416	0.607	0.396	-0.527	0.64	-1.138	-0.533	-0.465	-0.186	-0.975	0.358	-0.375	-0.572	-0.104	-0.409	1.382	-0.444	-0.398	-0.713	-0.328	-0.656	-0.346	-0.216	-0.829	0.215	0.382	-0.543	0.92	0.767	0.851	0.61	0.698	0.822	0.777	1.016	0.966	0.953	0.928	0.891	0.8	1
meta_trait_334	0.256	0.272	0.147	-0.534	-0.105	0.014	-0.306	0.649	-0.991	0.451	0.293	-0.334	0.583	-0.705	-0.375	-0.553	-0.567	-0.701	0.183	-0.549	-0.496	-0.041	-0.129	0.891	-0.225	-0.298	-0.439	-0.202	-0.327	-0.207	-0.17	-0.756	0.198	0.458	-0.476	0.965	0.637	0.663	0.666	0.543	0.546	0.658	0.685	0.622	0.687	0.795	0.718	0.67	0.922
meta_trait_257	-0.402	-0.12	-0.554	0.378	-0.201	-0.556	0.223	0.618	-1.111	-0.227	0.172	-0.664	-0.039	-0.369	-0.169	-0.11	0.199	0.458	-0.429	-0.482	0.151	-0.02	0.133	0.017	0.127	-0.176	-0.21	-0.453	0.205	-0.365	0.027	-0.601	0.05	-0.209	-0.023	-0.362	0.24	0.255	0.113	0.308	-0.192	-0.581	-0.174	1.088	0.578	0.591	0.441	1.344	0.771
meta_trait_258	-0.237	0.983	-0.573	0.099	-0.247	-0.772	0.753	-0.191	0.624	-0.396	-0.373	-0.162	-0.079	-0.417	0.02	0.065	0.589	2.04	-0.517	-0.345	0.289	0.363	-0.125	-0.072	0.179	-0.465	0.152	0.152	-0.157	-0.593	-0.037	-0.402	-0.38	-0.045	-0.139	-0.196	0.412	0.231	0.231	0.203	-0.023	-0.14	0.019	0.657	0.601	0.456	0.589	1.166	0.047
meta_trait_337	0.04	0.022	-0.013	-0.213	-0.097	0.034	0.209	0.469	-0.246	0.225	0.102	-0.223	0.088	-0.498	-0.442	-0.291	-0.425	-0.149	0.037	-0.496	-0.221	0.075	-0.051	0.382	0.01	-0.348	-0.71	-0.514	-0.169	-0.418	-0.198	-0.056	-0.379	-0.337	0.004	0.246	0.115	0.269	0.263	-0.017	0.267	0.389	0.243	0.529	0.397	0.489	0.243	0.519	0.417
meta_trait_321	-0.305	-0.367	-0.451	-0.259	-0.764	0.696	-0.207	0.998	-1.642	0.606	0.792	-0.511	1.001	-0.971	-0.45	-0.875	-0.743	-0.506	0.124	-0.628	-0.174	-0.23	-0.724	0.829	-0.857	-0.386	-0.475	-0.572	-0.053	-0.498	-0.262	-0.546	-0.39	0.04	-0.288	0.262	0.404	0.565	0.303	0.499	0.575	0.562	0.574	0.668	0.825	0.777	0.508	0.902	0.629
meta_trait_322	-0.602	-0.294	-0.3	-0.364	-0.6	1.085	-0.336	-0.173	-0.994	0.509	0.275	-0.12	0.816	-0.518	-0.432	-0.725	-0.488	-0.026	-0.005	-0.537	-0.259	-0.152	-0.182	0.625	-0.382	-0.371	-0.015	-0.331	0.215	-0.322	-0.182	-0.032	0.013	0.093	-0.181	0.068	0.428	0.514	0.237	0.347	0.526	0.895	0.392	0.243	0.606	0.528	0.326	0.629	0.268
meta_trait_311	-0.173	-0.126	-0.367	0.382	0.185	-0.845	-0.013	-0.027	0.038	0.035	-0.23	-0.267	0.109	-0.329	0.125	0.218	0.352	0.423	-0.039	0.135	0.024	-0.074	0.005	-0.018	-0.156	0.256	-0.171	-0.128	-0.035	-0.108	0.051	0.239	-0.134	-0.063	0.073	-0.159	-0.142	-0.086	-0.007	-0.128	-0.339	-0.194	-0.033	0.152	0.361	0.165	0.076	0.1	0.232
meta_trait_312	0.026	-0.151	0.182	0.332	0.169	-1.033	0.159	-0.126	-0.326	0.22	0.03	-0.177	0.067	-0.175	0.005	-0.035	0.019	0.784	-0.026	0.126	0.049	0.019	0.154	0.154	0.041	0.119	-0.34	-0.02	-0.106	-0.137	0.027	-0.192	-0.069	0.231	-0.189	0.312	0.262	0.179	0.335	0.107	0.095	0.097	0.021	0.729	0.487	0.616	0.359	0.691	0.305
meta_trait_315	0.058	0.056	-0.032	0.764	0.598	-0.828	0.667	0.146	0.299	0.112	-0.305	-0.225	-0.141	0.32	0.383	0.203	-0.087	0.511	-0.157	0.022	0.247	0.157	0.474	-0.307	0.332	0.263	-0.028	0.343	0.372	0.033	0.493	-0.379	-0.072	0.218	0.004	0.178	-0.035	0.024	0.255	-0.211	-0.287	-0.423	-0.173	0.626	0.354	0.607	0.186	0.869	0.23
meta_trait_295	0.141	-0.61	0.014	0.142	-0.038	-0.485	0.068	0.118	-0.462	0.095	0.142	-0.035	0.391	-0.245	0.122	0.074	0.424	0.849	0.101	0.126	0.23	0.049	0.271	0.231	-0.014	0.057	0.025	0.298	0.254	-0.03	0.199	-0.332	0.034	0.306	-0.232	-0.005	0.231	0.066	0.024	0.305	-0.049	-0.122	-0.046	0.308	0.456	0.369	0.33	0.634	0.344
meta_trait_303	0.122	-0.36	-0.185	-0.082	0.088	-0.11	-0.021	0.609	-0.483	0.297	0.242	-0.152	0.269	-0.245	-0.093	0.061	0.132	-0.502	0.281	-0.298	-0.133	-0.086	-0.185	0.619	-0.269	-0.244	0.279	0.019	0.471	0.084	0.181	-0.086	0.153	0.048	-0.07	0.146	-0.033	0.226	0.063	0.048	0.136	0.345	0.297	0.327	0.464	0.234	0.378	0.262	0.42
meta_trait_304	-0.042	-0.309	-0.364	0.248	0.019	0.034	0.223	0.221	-0.021	0.178	0.189	0.018	0.053	-0.015	0.145	0.196	0.197	0.905	-0.03	-0.143	0.065	0.004	0.451	-0.054	0.191	0.054	0.336	0.201	0.652	0.079	0.322	0.389	-0.148	-0.127	0.196	-0.165	-0.397	-0.013	-0.114	-0.295	-0.312	-0.011	-0.121	0.356	0.378	0.14	0.136	0.289	-0.061
meta_trait_299	-0.133	0.297	-0.366	-0.34	-0.467	0.234	0.006	-0.387	0.588	-0.627	-0.273	0.256	-0.137	-0.226	-0.032	0.133	0.206	-0.054	-0.245	-0.132	0.267	-0.04	-0.066	-0.378	-0.19	-0.038	0.411	-0.125	0.105	-0.097	-0.219	0.42	-0.253	-0.535	0.754	-0.76	-0.474	-0.335	-0.416	-0.372	-0.361	-0.052	-0.153	-0.232	-0.132	-0.598	-0.304	-0.775	-0.408
meta_trait_297	0.659	0.182	0.596	0.132	0.368	-0.413	0.634	0.346	-0.281	0.36	0.162	-0.178	-0.129	0.219	0.034	0.073	-0.065	0.051	0.194	-0.219	0.006	0.026	0.081	-0.137	0.462	0.141	-0.299	0.392	0.121	0.147	0.463	-0.278	0.392	0.305	-0.431	0.763	0.329	0.335	0.327	0.263	0.374	-0.001	0.231	0.183	0.183	0.393	0.469	0.891	0.44
meta_trait_298	0.144	-0.101	0.462	0.504	0.535	-0.751	0.638	0.13	-0.098	0.133	0.043	-0.085	-0.319	0.737	0.376	0.256	-0.02	0.138	-0.019	0.053	0.114	0.044	0.409	-0.68	0.7	0.435	-0.032	0.36	0.297	0.253	0.47	-0.024	0.104	0.03	-0.285	0.271	-0.154	-0.009	0.16	-0.057	-0.01	-0.297	-0.353	-0.149	-0.186	0.168	0.024	0.393	-0.129
meta_trait_305	0.478	-0.01	0.206	0.018	0.692	-0.933	0.277	0.261	-0.512	0.381	-0.439	-0.169	-0.236	0.358	0.292	0.536	0.334	-0.124	0.237	0.172	0.176	-0.03	-0.025	0.322	0.12	0.168	0.036	0.25	0.267	0.358	0.574	-0.139	0.53	0.344	-0.082	0.376	0.115	0.174	0.128	-0.022	0.067	-0.298	0.063	0.265	0.474	0.375	0.755	0.356	0.522
meta_trait_306	0.818	0.304	0.324	-0.47	0.453	-0.461	0.171	0.221	-0.407	0.386	-0.148	-0.113	-0.183	0.282	-0.049	0.359	0.34	-0.593	0.438	-0.114	-0.177	-0.036	-0.205	0.746	0.168	-0.088	-0.091	0.181	0.131	0.319	0.418	-0.352	0.52	0.413	-0.293	0.647	0.317	0.382	0.163	0.446	0.297	0.094	0.43	0.691	0.605	0.532	0.853	0.867	0.777
meta_trait_296	0.73	0.252	0.405	0.427	0.588	-1.213	0.804	-0.357	-0.029	-0.028	-0.161	0.236	-0.351	0.758	0.396	0.529	0.587	0.594	0.043	0.224	0.213	0.151	0.441	-0.121	0.664	0.444	0.171	0.491	0.43	0.358	0.578	-0.165	0.439	0.363	-0.263	0.381	0.047	0.071	0.119	0.334	-0.041	0.009	-0.065	0.274	0.082	0.226	0.258	0.676	0.134
meta_trait_307	0.667	0.256	0.186	0.521	0.704	-1.075	0.546	-0.265	-0.012	-0.014	-0.206	-0.055	-0.279	0.442	0.528	0.827	0.682	0.382	0.075	0.39	0.079	0.055	0.372	-0.325	0.437	0.326	0.085	0.494	0.451	0.441	0.729	0.024	0.387	0.225	-0.022	0.191	-0.203	-0.072	-0.057	0.098	-0.298	-0.158	-0.03	0.461	0.215	0.185	0.352	0.381	0.206
meta_trait_313	0.606	0.205	0.15	0.058	0.343	-0.7	0.354	0.031	-0.319	0.12	-0.011	-0.037	-0.234	0.077	0.043	0.257	0.249	0.604	0.191	-0.091	0.022	0.127	0.413	0.409	0.434	0.125	-0.148	0.144	0.071	0.005	0.225	-0.406	0.093	0.331	-0.227	0.495	0.279	0.291	0.329	0.292	0.142	0.109	0.131	0.907	0.563	0.646	0.528	0.952	0.47
meta_trait_335	0.546	0.638	0.237	0.033	0.169	-0.573	0.096	0.925	-0.328	0.109	0.162	-0.262	0.245	-0.141	-0.074	-0.009	-0.013	-0.333	-0.014	-0.301	-0.338	-0.041	0.226	0.291	0.042	-0.13	-0.162	0.061	-0.048	-0.071	0.061	-0.57	0.151	0.147	-0.255	0.665	0.255	0.355	0.418	0.196	0.181	0.257	0.375	0.512	0.642	0.679	0.647	0.714	0.726
meta_trait_336	0.165	0.677	0.125	0.065	-0.05	-0.286	-0.131	0.415	-0.01	0.037	0.122	-0.162	0.161	-0.232	0.041	-0.218	-0.104	0.277	-0.215	-0.26	-0.125	-0.057	0.52	0.315	0.094	-0.048	-0.152	0.192	-0.203	-0.134	-0.078	-0.861	-0.014	0.4	-0.296	0.748	0.379	0.388	0.635	0.226	0.115	0.26	0.297	0.652	0.313	0.684	0.26	0.578	0.465
meta_trait_71	0.283	0.692	0.514	-0.097	0.44	-0.373	0.268	-1.07	0.946	-0.055	-0.515	-0.102	-0.284	0.481	-0.095	-0.15	-0.337	-0.06	-0.257	-0.155	0.429	0.243	0.379	-0.138	0.53	0.505	-0.373	0.173	-0.239	-0.077	0.002	-0.418	-0.152	0.267	-0.123	0.475	0.151	0.129	0.323	0.013	-0.08	-0.202	-0.061	0.48	-0.081	0.378	0.18	0.394	0.024
meta_trait_314	0.393	0.208	0.158	-0.101	0.17	-0.329	0.253	0.024	0.119	0.111	-0.129	-0.09	-0.145	0.276	0.091	0.084	-0.164	0.889	-0.023	-0.059	0.19	0.113	0.369	-0.155	0.552	0.253	0.196	0.329	0.227	0.103	0.306	-0.393	0.07	0.323	0.009	0.271	0.049	0.134	0.203	0.02	-0.085	-0.237	-0.06	0.532	0.457	0.52	0.346	0.632	0.164
meta_trait_347	0.372	-0.336	0.073	-0.471	0.224	0.025	-0.276	0.627	-0.51	0.918	0.517	-0.429	0.605	-0.932	-0.504	-0.384	-0.516	-1.008	2.084	-0.5	-0.486	-0.128	-0.461	1.18	-0.503	-0.169	-0.532	-0.49	-0.191	-0.081	-0.097	-0.127	0.254	0.101	-0.454	0.481	0.272	0.489	0.345	0.244	0.829	0.462	0.517	0.009	0.267	0.343	0.279	0.221	0.741
meta_trait_348	0.112	0.211	0.597	0.184	0.343	-0.228	0.303	0.332	-0.954	0.56	0.539	-0.168	-0.134	-0.039	-0.158	-0.015	-0.308	-1.233	0.985	-0.281	-0.244	0.136	-0.556	0.223	0.009	0.27	-0.409	-0.111	0.004	0.2	0.091	0.284	0.013	-0.24	-0.425	0.299	0.01	0.196	0.124	0.039	0.277	0.102	0.021	0.504	0.005	0.21	0.198	0.339	0.465
meta_trait_290	0.448	0.284	0.257	0.646	0.764	0.108	0.493	-0.149	-0.342	0.056	0.128	-0.041	-0.526	-0.038	0.316	0.636	0.217	-1.625	-0.081	-0.118	0.064	0.162	-0.871	0.547	-0.276	0.097	-0.542	-0.032	-0.015	0.277	0.262	0.199	-0.019	-0.36	0.182	-0.203	-0.239	-0.096	-0.096	-0.104	0	0.132	-0.005	0.51	0.315	0.167	0.431	0.217	0.247
meta_trait_291	0.529	0.147	0.475	0.438	0.794	-0.009	0.895	0.077	-0.862	0.165	-0.045	0.146	-0.538	0.281	0.686	0.601	0.107	-0.423	0.305	-0.147	0.112	0.33	-0.316	-0.074	0.147	0.002	-0.42	0.227	0.12	0.242	0.381	0.106	0.012	-0.207	0.014	0.143	0.054	-0.002	0.015	0.001	-0.019	-0.158	-0.192	0.72	0.122	0.065	0.169	0.331	0.28
meta_trait_287	0.869	0.116	0.457	0.486	0.842	-0.923	0.628	-0.088	-0.146	0.187	0.059	-0.072	-0.209	-0.06	0.4	0.516	0.377	0.297	0.023	-0.067	0.1	0.025	0.204	0.333	0.415	0.2	-0.101	0.319	0.348	0.292	0.541	-0.035	0.39	0.09	-0.229	0.422	-0.209	0.081	0.133	0.008	-0.131	-0.16	-0.038	0.322	0.102	0.199	0.173	0.553	0.171
meta_trait_289	0.429	0.058	0.234	0.116	0.63	-0.167	0.675	0.444	-0.266	0.301	-0.261	-0.004	0.347	-0.157	-0.147	0.208	-0.154	-0.314	0.411	-0.41	-0.149	0.09	0.036	0.668	0.163	0.091	-0.039	0.321	0.187	0.099	0.3	-0.122	0.202	0.221	-0.395	0.647	0.149	0.341	0.291	0.148	0.539	0.307	0.334	0.089	0.319	0.314	0.437	0.797	0.368
meta_trait_349	0.444	0.083	0.217	-0.252	0.459	-0.128	0.022	0.539	-0.519	0.62	0.711	-0.177	0.11	-0.439	-0.386	-0.352	-0.797	-0.88	0.958	-0.672	-0.476	0.043	-0.49	1.252	-0.231	0.025	-0.552	-0.516	-0.294	-0.116	-0.149	-0.434	0.044	0.087	-0.634	0.936	0.239	0.606	0.685	0.259	0.937	0.408	0.521	0.365	0.354	0.541	0.271	0.569	0.851
meta_trait_350	-0.259	0.041	0.062	0.244	-0.206	0.188	-0.033	-0.08	0.371	-0.369	-0.445	0.49	0.142	0.1	0.044	-0.054	-0.098	0.49	-0.913	0.036	0.491	-0.052	0.327	-0.299	0.009	0.253	0.209	0.147	0.146	0.111	0.083	0.227	0.064	0.073	0.259	-0.274	-0.115	-0.214	-0.089	-0.32	0.024	0.125	-0.065	-0.543	-0.354	-0.235	-0.382	-0.749	-0.62
meta_trait_256	-0.108	-0.227	0.014	-0.029	-0.078	0.275	-0.368	0.358	0.022	-0.113	0.003	-0.11	-0.141	-0.255	-0.251	-0.204	-0.172	0.396	0.007	-0.009	-0.049	-0.02	0.224	-0.051	-0.015	0.292	0.032	-0.108	-0.223	-0.097	-0.142	-0.35	0.035	0.192	-0.152	0.156	0.156	0.05	0.153	-0.119	0.205	-0.127	0.03	-0.599	-0.197	-0.029	-0.316	-0.157	0.029
meta_trait_309	-0.821	-0.487	-0.197	-0.527	-0.274	1.339	-0.691	0.31	0.351	-0.172	-0.378	-0.043	-0.298	-0.162	-0.383	-0.504	-0.625	0.361	-0.047	0.217	-0.081	-0.035	-0.771	0.071	-0.498	-0.536	-0.076	-0.323	-0.457	-0.261	-0.216	-0.413	0.09	0.114	-0.265	0.106	0.288	0.013	0.278	0.072	0.599	0.425	0.028	-0.902	-0.06	-0.099	-0.239	-0.442	-0.275
meta_trait_294	0.097	0.327	0.338	0.488	0.319	-0.889	0.549	-0.753	0.402	-0.198	-0.343	0.132	-0.035	0.083	0.07	0.088	0.134	-0.206	-0.054	-0.025	0.1	0.152	0.672	-0.439	0.945	0.427	-0.023	0.524	0.192	0.042	0.353	-0.249	0.081	0.191	-0.082	0.322	0.12	0.163	0.317	0.156	0.009	0.29	0.08	0.829	0.112	0.277	0.322	0.744	-0.024
meta_trait_292	0.334	0.066	0.421	0.913	1.077	-0.97	0.953	0.056	-0.918	0.073	-0.06	0.178	-0.437	0.448	0.537	0.886	0.724	-0.18	0.303	-0.174	0.259	0.095	0.022	0.095	0.613	0.27	0.275	0.58	0.741	0.442	0.756	0.201	0.303	-0.154	0.102	0.156	-0.292	-0.077	-0.112	-0.287	-0.251	-0.286	-0.238	0.52	-0.234	-0.101	0.058	0.264	0.011
meta_trait_293	0.678	0.621	0.392	1.092	0.759	-0.653	0.748	-0.32	-0.224	-0.259	-0.137	0.16	-0.01	0.135	0.53	0.729	0.638	0.043	0.263	-0.06	0.039	0.108	-0.024	0.088	0.136	0.375	0.213	0.758	0.296	0.195	0.401	-0.066	0.37	0.274	0.009	0.334	0.171	0.092	0.14	0.057	-0.097	0.126	0.07	0.527	-0.102	-0.02	0.077	0.206	-0.104
meta_trait_286	0.867	0.493	0.325	0.288	0.618	-0.358	0.422	0.373	-0.54	0.421	0.041	0.12	0.395	-0.171	0.201	0.609	0.47	-0.699	0.269	-0.371	-0.226	0.139	-0.168	0.288	-0.009	0.09	0.044	0.461	0.079	0.146	0.27	-0.011	0.45	0.266	-0.058	0.609	0.233	0.293	0.22	0.066	0.329	0.404	0.297	0.639	0.333	0.2	0.508	0.466	0.278
meta_trait_326	0.423	0.319	0.006	-0.103	-0.083	-0.035	0.247	0.331	-0.721	0.307	0.082	0.084	-0.394	0.487	0.159	0.212	0.108	-0.917	-0.203	-0.518	0.196	0.208	-0.125	0.046	0.025	0.32	-0.373	-0.201	-0.237	-0.011	-0.068	-0.105	-0.202	-0.153	0.245	0.233	0.031	0.173	0.232	-0.267	-0.029	-0.102	-0.08	0.618	0.298	0.411	0.53	0.209	0.095
meta_trait_327	0.216	-0.02	0.006	-0.424	-0.232	0.52	-0.272	0.563	-1.025	0.295	0.286	0.065	0.426	-0.292	-0.229	-0.195	0.061	-1.015	0.243	-0.628	-0.172	0.043	-0.54	0.816	-0.469	-0.091	-0.527	-0.405	-0.397	-0.261	-0.382	-0.026	-0.03	0.088	-0.063	0.651	0.51	0.574	0.461	0.183	0.598	0.407	0.444	0.82	0.423	0.652	0.627	0.491	0.471
meta_trait_255	-0.07	0.269	0.26	0.137	0.421	0.549	-0.54	-0.375	0.01	0.307	-0.113	-0.231	-0.595	-0.208	-0.264	-0.084	-0.136	0.799	0.01	0.116	0.076	0.122	-0.212	0.083	0.318	-0.16	0.421	-0.097	-0.021	0.071	-0.233	-0.107	-0.036	0.17	-0.097	0.041	0.132	0.067	0.176	-0.097	-0.073	-0.066	0.039	-0.381	0.054	-0.012	-0.198	-0.035	0.018
meta_trait_281	0.183	-0.207	0.237	0.144	0.157	-0.162	-0.5	-0.949	0.348	0.068	-0.838	0.278	-0.132	-0.631	-0.159	0.593	1.054	0.634	0.088	0.213	0.114	-0.025	0.159	0.318	-0.208	0.165	0.287	0.11	0.01	0.318	0.066	0.084	0.796	0.205	-0.1	-0.14	0.146	-0.073	-0.26	0.104	-0.011	-0.336	-0.109	-0.639	-0.243	-0.375	-0.149	-0.26	0.114
meta_trait_43	0.846	2.175	1.862	1.637	1.377	-0.664	0.534	-0.802	0.958	-1.124	-0.308	0.514	-0.741	1.419	0.649	0.504	0.5	0.231	-0.363	0.178	0.291	-0.208	0.062	-0.424	1.006	0.408	1.22	0.864	0.595	0.887	0.804	-0.546	0.832	0.501	-0.138	0.704	-0.01	-0.139	0.352	-0.147	-0.067	-0.026	-0.014	-1.427	-0.61	-0.194	-0.446	-0.029	-0.262
meta_trait_170	0.323	0.61	0.338	0.5	0.603	-1.375	0.216	-0.426	-0.072	-0.19	-0.608	0.251	-0.121	0.385	0.004	0.35	0.582	0.303	-0.349	0.168	0.189	-0.051	0.354	-0.104	1.03	0.568	0.91	0.955	0.241	0.53	0.573	0.165	0.194	0.501	-0.094	0.048	-0.288	-0.188	-0.184	-0.02	-0.336	0.237	-0.043	-1.148	-0.098	-0.228	-0.05	-0.241	-0.043
meta_trait_44	0.41	0.772	0.653	0.726	0.936	-0.504	0.26	-0.023	-0.251	-0.365	-0.503	0.23	-0.579	0.242	0.498	0.623	0.822	0.253	-0.265	0.199	-0.036	-0.045	0.281	-0.322	0.974	0.095	0.589	0.729	0.178	0.396	0.48	-0.037	0.154	0.135	0.072	0.165	-0.214	-0.248	-0.193	-0.064	-0.331	-0.063	-0.23	-0.448	-0.11	-0.374	-0.17	-0.104	-0.106
meta_trait_45	0.17	1.642	1.771	1.398	1.342	-0.736	0.696	-0.794	-0.649	-0.52	-0.312	0.417	-0.417	1.195	0.534	0.891	1.065	0.329	-0.511	0.181	0.027	-0.102	0.366	-0.397	1.43	0.385	0.69	1.041	0.381	0.706	0.716	-0.315	0.614	0.457	-0.254	0.918	0.075	0.015	0.11	0.264	0.022	0.61	0.136	-0.469	-0.309	-0.238	-0.199	0.253	-0.052
meta_trait_236	0.219	0.58	-0.182	-0.651	-0.421	-0.163	-0.12	-0.658	0.1	-0.181	0.383	0.014	-0.457	0.287	0.185	-0.375	0.041	-0.614	0.131	-0.22	0.035	0.063	-0.355	-0.389	-0.062	0.217	-0.06	0.374	-0.2	-0.073	0.139	-0.886	0.562	0.741	-0.081	0.147	0.58	0.242	0.228	0.481	-0.124	0.08	0.329	0.612	0.162	0.49	0.367	0.557	0.693
meta_trait_81	0.36	1.287	0.45	-0.087	-0.036	-0.362	-0.357	-0.728	0.273	-0.134	0.414	-0.087	-0.347	0.869	-0.176	-0.056	0.142	-0.385	-0.197	-0.171	0.033	-0.19	-0.092	-0.078	0.102	0.519	0.135	0.541	-0.115	0.028	0.12	-0.106	0.184	0.603	-0.275	0.392	0.179	0.159	0.197	0.357	0.266	0.454	0.608	-0.149	-0.051	0.354	0.183	0.343	0.315
meta_trait_82	-0.014	1.026	0.626	-0.044	0.184	-0.908	-0.103	-1.116	-0.059	-0.248	0.109	0.11	-0.44	1.076	0.109	0.006	0.51	-0.048	0.04	-0.174	0.306	-0.067	-0.031	-0.047	0.417	0.595	0.428	0.92	-0.12	0.175	0.365	-0.855	0.895	0.946	-0.236	0.667	0.721	0.434	0.372	0.747	0.479	0.613	0.659	-0.292	-0.017	0.223	0.187	0.489	0.611
meta_trait_140	0.394	1.076	0.845	0.227	0.83	0.172	0.404	-0.395	0.273	0.262	0.169	0.126	-0.181	1.108	-0.097	-0.036	-1.126	-0.418	0.073	-0.46	-0.046	0.32	-0.173	0.349	0.106	0.018	0.785	0.58	0.454	0.433	0.617	-0.543	0.444	0.112	0.034	0.546	0.07	0.176	0.328	-0.296	0.832	0.663	0.531	-0.837	-0.566	-0.279	0.291	0.117	-0.206
meta_trait_80	0.062	0.526	0.837	0.141	0.375	-0.682	0.066	-0.396	-0.271	0.25	-0.094	-0.026	0.174	0.398	0.032	0.158	0.352	-0.709	0.094	0.121	0.439	-0.071	-0.086	-0.006	0.399	0.813	-0.231	0.46	-0.083	0.435	0.578	-0.29	1.389	0.715	-0.395	0.815	0.334	0.341	0.27	0.233	0.154	0.536	0.567	-0.95	-0.012	0.409	0.317	0.262	0.246
meta_trait_171	-0.169	-0.889	-0.461	-0.291	-0.757	1.323	-0.742	0.758	1.306	-0.004	0.699	-0.336	0.264	-0.894	-0.178	-0.563	-0.299	0.6	0.442	0.358	-0.292	-0.117	-0.039	0.634	-0.79	-0.335	-1	-0.753	-0.631	-0.864	-0.8	0.495	-0.727	-0.347	-0.156	0.138	0.054	0.069	-0.001	-0.262	-0.119	0.07	0.191	0.705	0.974	0.534	-0.061	-0.202	-0.223
meta_trait_172	0.109	0.574	0.426	0.364	0.216	-0.342	0.359	-0.563	0.305	0.1	0.198	0.383	0.25	0.57	-0.072	0.318	-0.007	-0.511	-0.274	-0.037	0.42	0.094	-0.285	0.112	0.136	0.287	0.236	0.136	0.042	0.345	0.152	0.244	0.224	0.292	-0.115	0.462	-0.126	0.172	0.301	0.35	0.6	0.294	0.269	-0.898	-0.375	-0.074	-0.033	0.197	-0.082
meta_trait_173	-0.09	-0.215	0.374	0.932	0.817	-0.861	0.365	1.643	2.393	-0.356	-2.285	-0.159	-0.173	2.735	-0.361	-0.484	-0.602	0.11	0.11	0.46	1.004	0.275	0.763	-1.382	-0.375	1.409	1.27	-0.078	0.564	0.441	0.207	-0.23	-0.421	0.233	0.09	0.012	-0.074	-0.286	0.049	-1.694	-0.189	0.055	-0.789	-2.452	-0.319	-0.74	-1.006	-2.112	-1.521
meta_trait_174	-0.391	-0.013	0.043	1.097	0.806	-0.782	1.235	0.093	0.176	-0.407	-0.174	0.215	-0.449	0.157	0.164	0.103	0.185	0.167	-0.622	0.544	0.78	0.013	0.249	-2.058	-0.224	0.947	0.859	0.105	0.895	0.591	0.354	0.123	0.631	0.095	0.18	0.014	-0.195	0.004	-0.225	0.049	0.007	0.139	-0.039	-0.79	-0.677	-0.961	-0.3	-0.742	-0.573
meta_trait_59	-0.377	-0.66	-0.816	-0.513	-0.281	0.413	-0.185	-0.116	-0.605	0.115	0.388	-0.002	0.087	0.038	0.041	-0.105	0.078	0.033	0.255	0.036	-0.051	-0.041	-0.018	0.45	-0.05	-0.106	-0.234	-0.252	0.101	-0.144	-0.012	0.579	-0.274	-0.411	0.156	-0.54	-0.186	-0.042	-0.226	0.062	0.104	0.251	-0.031	-0.362	-0.028	-0.271	-0.061	-0.21	0.056
meta_trait_376	0.093	-0.12	0.284	0.056	-0.04	-0.257	-0.096	0.122	0.09	0.105	0.176	0.012	0.254	-0.297	-0.183	-0.06	0.037	-0.003	0.042	-0.258	-0.486	-0.131	0.225	0.12	-0.197	-0.022	-0.106	0.04	-0.223	-0.217	-0.125	-0.321	0.174	0.34	-0.542	0.56	0.309	0.583	0.564	0.184	0.263	0.282	0.388	0.264	0.105	0.352	0.017	0.316	0.366
meta_trait_56	-0.392	-0.639	-0.045	1.216	0.8	-0.007	-0.153	0.02	0.337	-0.188	-1.511	0.304	-1.225	0.823	0.296	0.564	0.282	-0.201	-0.091	-0.184	0.276	0.134	0.205	-1.232	0.485	0.376	0.514	0.293	0.155	0.198	-0.164	-0.604	-0.3	-0.19	0.539	-0.293	-0.216	-0.252	-0.187	-0.368	-0.192	-0.284	-0.683	0.144	-0.854	-0.537	-0.7	-0.086	-0.416
meta_trait_78	0.988	0.599	-0.018	-1.026	-0.734	1.345	-0.084	-0.347	-3.332	0.061	-0.193	0.065	0.72	-2.048	-0.014	-0.307	0.071	0.116	0.949	-1.594	-0.554	0.13	0.129	-0.358	-0.52	-0.623	-1.335	-2.507	0.484	-0.713	-0.815	0.853	-1.37	-1.449	1.242	-1.839	-0.794	-0.819	-1.009	-0.194	-0.65	-0.871	0.384	0.685	1.983	1.051	1.707	-0.357	0.28
meta_trait_12	0.19	0.278	0.159	0.551	0.137	0.441	0.51	0.375	-0.116	0.099	-0.164	0.227	0.466	-0.155	0.165	0.191	-0.17	0.549	-0.312	0.186	0.134	-0.104	-0.332	0.995	-0.24	-0.46	-0.418	-0.465	0.04	-0.072	-0.238	0.571	-0.742	-0.85	0.215	-0.261	-0.327	-0.266	-0.07	-0.377	-0.161	0.261	-0.228	0.368	-0.458	-0.238	0.112	-0.032	-0.249
meta_trait_79	0.152	0.119	0.151	0.498	0.26	0.431	0.422	0.174	-0.218	0.042	-0.299	0.081	0.086	-0.237	0.514	0.438	0.081	-0.209	-0.171	-0.038	-0.138	-0.171	-0.827	0.87	-0.528	-0.581	0.075	-0.285	-0.023	0.015	-0.233	0.351	-0.454	-0.47	0.448	-0.355	-0.184	-0.238	-0.16	0.012	-0.187	-0.087	-0.178	-0.25	-0.319	-0.271	0.01	0.176	-0.027
meta_trait_5	0.342	0.101	0.844	-0.046	0.303	0.051	0.765	0.152	-0.569	0.151	-0.224	0.386	-0.143	0.559	0.043	-0.096	-0.253	0.054	-0.047	-0.155	-0.215	-0.094	-0.322	0.844	-0.298	-0.359	-0.247	-0.304	-0.071	0.07	-0.229	-0.285	0.388	0.024	0.068	0.764	0.315	0.342	0.202	0.233	0.457	-0.151	0.229	0.862	0.445	0.475	0.586	0.724	0.583
meta_trait_11	-0.71	-0.615	-0.594	-0.221	-0.204	0.133	-0.319	0.393	0.379	0.076	0.337	0.13	-0.433	0.811	-0.38	-0.457	-0.594	-0.57	-0.055	-0.241	-0.076	-0.058	0.085	-0.995	0.151	0.314	0.563	0.073	0.185	0.055	-0.085	0.397	-0.484	-0.171	0.056	-0.497	-0.679	-0.228	-0.273	-0.188	-0.077	0.204	-0.16	-1.507	-0.66	-0.686	-0.775	-1.145	-0.621
meta_trait_13	-0.243	-0.651	-0.68	-0.51	-0.526	0.077	-0.09	0.484	0.222	-0.05	0.317	-0.105	-0.098	0.139	-0.492	-0.522	-0.624	-0.548	0.175	-0.288	-0.118	0.171	0.38	-0.821	0.511	0.568	0	0.118	0.111	0.074	0.242	0.065	-0.256	0.139	-0.089	-0.753	-0.393	-0.303	-0.285	0.022	-0.075	-0.378	-0.198	-1.038	-0.016	-0.159	-0.315	-0.685	-0.287
meta_trait_6	0.293	0.589	0.034	-0.389	-0.024	-0.008	0.206	-0.108	0.994	-0.297	-0.006	-0.004	-0.344	0.597	0.416	0.107	0.024	0.109	-0.008	0.086	-0.088	0.122	-0.163	0.632	-0.667	-0.418	-0.087	0.143	-0.525	-0.451	-0.232	-0.035	-0.284	0.148	-0.446	0.539	0.416	0.351	0.491	0.212	-0.021	0.335	0.566	0.363	0.482	0.401	0.097	0.572	0.225
meta_trait_8	0.384	-0.077	-0.456	-0.719	-0.479	0.375	-0.396	-0.354	0.114	0.809	0.224	-0.338	0.167	-1.072	0.567	0.396	1.185	0.475	-0.088	0.05	-0.139	-0.321	-0.463	1.137	-1.736	-1.26	0.471	0.108	-0.39	-0.624	-0.641	0.009	-0.204	-0.047	-0.172	0.554	0.472	0.351	0.211	-0.126	0.028	-0.412	0.307	2.014	0.777	0.387	0.751	0.308	0.951
meta_trait_9	-0.23	-1.576	-1.522	-0.899	-0.416	0.109	0.155	0.188	-0.432	0.045	0.885	0.106	-0.527	-0.394	0.275	0.174	0.349	-0.216	0.217	-0.346	-0.16	0.176	-0.033	-0.042	-1.574	-0.626	0.251	-0.27	-0.082	-0.556	-0.337	-0.069	-0.377	-0.059	0.146	-0.46	0.181	-0.049	-0.274	-0.258	-0.079	-0.555	-0.058	1.154	0.925	0.395	0.169	0.111	0.217
meta_trait_7	0.386	0.525	0.516	-0.138	0.695	-0.205	0.175	-0.222	-0.829	0.43	-0.033	0.013	-0.513	-0.276	0.6	0.231	0.48	-0.178	0.26	-0.13	-0.258	-0.251	-0.172	0.755	-0.447	-0.259	-0.011	0.125	-0.041	0.075	-0.059	-0.39	0.925	0.612	-0.05	0.828	0.67	0.536	0.327	0.391	0.33	0.213	0.458	1.249	0.651	0.789	0.932	0.83	0.665
meta_trait_14	0.13	-1.266	0.464	-0.187	-0.403	0.373	0.078	1.338	1.139	-0.525	-0.286	-0.452	0.372	0.451	-1.195	-1.098	-1.356	-0.993	-0.26	0.177	-0.001	0.583	-0.013	-1.254	1.058	0.492	0.734	0.594	0.294	0.276	0.328	-1.786	0.289	0.678	-0.464	-0.138	0.333	0.04	0.184	0.51	0.383	-0.29	-0.083	-1.106	-0.74	-0.138	-0.492	-1.125	-0.121
meta_trait_120	0.7	0.685	0.082	-0.443	-0.329	-1.748	0.142	-0.248	-0.619	0.549	0.349	-0.099	0.978	-0.593	-0.413	-0.024	0.806	-0.799	-0.006	-0.252	-0.183	0.066	0.596	-0.402	-0.114	-0.194	0.381	0.549	0.118	0.068	0.295	-0.324	1.156	1.159	-0.593	0.74	0.394	0.487	0.181	0.295	0.101	0.612	0.896	1.555	1.096	0.328	0.731	0.3	0.924
meta_trait_10	0.102	0.346	-0.553	-0.851	-0.221	0.118	0.382	-0.294	-0.736	0.251	-0.14	0.174	0.006	-0.295	0.591	0.077	0.207	0.216	-0.068	-0.195	-0.385	-0.023	-0.144	0.843	-0.565	-0.643	0.361	0.471	-0.258	-0.435	-0.238	-0.056	0.128	0.317	0.16	0.361	0.829	0.422	0.118	0.307	0.229	0.617	0.565	1.473	0.673	0.398	0.69	0.746	0.397
meta_trait_121	0.402	0.771	-0.411	-0.406	-0.283	-0.14	0.098	-0.415	-0.196	0.582	-0.1	-0.221	0.697	-0.938	0.108	-0.28	-0.095	0.101	0.068	-0.046	-0.094	0.002	0.009	0.333	-0.041	-0.265	0.345	0.291	0.02	-0.155	0.064	0.288	0.245	0.517	0.097	0.181	0.295	0.275	-0.025	0.032	0.024	0.234	0.455	1.158	0.73	0.412	0.662	0.323	0.303
meta_trait_122	0.397	0.881	-0.246	-0.578	-0.101	-0.478	0.264	-0.725	-1.152	0.483	-0.04	-0.036	0.445	-0.3	0.124	-0.086	0.211	-0.327	0.098	-0.118	-0.22	-0.032	0.324	0.284	0.346	-0.237	0.163	0.758	-0.031	-0.098	0.378	0.231	0.582	0.76	0.002	0.623	0.51	0.515	0.028	0.417	0.309	0.654	0.834	1.505	0.969	0.571	0.977	0.712	0.596
meta_trait_27	-0.105	-0.239	-0.378	0.217	-0.558	0.414	-0.614	0.575	0.07	-0.057	0.845	-0.322	0.656	-1.126	-0.097	-0.06	0.365	0.527	0.317	0.267	0.076	0.013	0.341	-0.372	0.12	0.228	0.049	-0.185	0.443	-0.145	-0.094	0.749	-0.855	-0.399	0.101	-0.779	-0.886	-0.517	-0.622	-0.63	-0.642	-0.336	-0.274	-0.064	0.388	-0.375	-0.517	-0.485	-0.571
meta_trait_15	0.168	-0.483	-0.486	-0.296	-0.025	0.148	0.429	0.503	-0.424	-0.117	-0.065	0.386	-1.061	0.847	0.413	-0.223	0.106	-0.115	0.193	-0.495	-0.065	0.131	0.011	-0.418	-0.126	-0.12	0.669	0.55	0.065	-0.039	-0.053	-0.743	0.094	-0.024	0.439	0.011	0.438	0.089	-0.061	0.377	0.213	-0.408	-0.05	0.581	-0.044	-0.269	0.084	0.248	0.555
meta_trait_16	-0.247	-0.663	-0.471	-0.82	-0.232	0.025	-0.477	-0.004	0.186	-0.076	-0.205	-0.116	-0.292	-0.074	0.013	-0.424	-0.117	-0.233	0.312	-0.134	-0.118	-0.05	-0.158	0.274	-0.499	-0.155	0.162	-0.073	-0.37	-0.297	-0.29	-0.664	0.43	0.439	-0.118	0.369	0.702	0.442	0.257	0.43	0.3	-0.063	0.22	0.109	0.28	0.325	0.149	0.429	0.545
meta_trait_19	-0.041	-0.189	0.024	0.013	-0.342	0.164	0.177	0.232	-0.549	0.401	-0.071	-0.165	0.796	-0.677	-0.474	-0.093	-0.331	0.154	-0.251	0.129	0.025	0.117	0.187	-0.429	0.57	0.138	-0.266	-0.169	0.311	0.187	0.312	0.327	-0.059	-0.076	-0.021	-0.484	-0.526	-0.311	-0.374	-0.351	-0.347	-0.236	-0.251	-0.218	0.121	0.035	0.039	-0.513	-0.384
meta_trait_17	-0.072	-0.479	0.099	0.364	-0.27	0.051	-0.141	0.127	-0.542	0.344	0.774	-0.167	0.382	-0.576	-0.426	0.091	0.053	0.038	0.056	-0.05	0.161	0.23	0.644	-1.453	1.032	0.535	-0.275	0.075	0.529	0.294	0.519	0.629	-0.087	-0.073	-0.003	-0.509	-0.933	-0.435	-0.482	-0.439	-0.269	-0.449	-0.296	-0.417	0.162	-0.21	-0.2	-0.662	-0.641
meta_trait_18	0.107	0.043	0.358	-0.221	0.279	-0.026	0.352	-0.128	0.047	-0.204	-0.29	0.259	-0.482	0.763	0.272	-0.161	-0.076	-0.057	0.09	-0.185	-0.051	-0.067	-0.241	0.641	-0.251	-0.186	0.329	0.132	-0.208	-0.063	-0.251	-0.689	0.423	0.295	0.052	0.689	0.7	0.41	0.322	0.397	0.436	-0.005	0.244	0.411	0.127	0.297	0.297	0.674	0.606
meta_trait_123	0.666	1.178	0.59	0.524	0.388	-0.654	0.403	-0.486	-0.518	0.16	-0.222	-0.002	0.424	0.041	0.26	0.184	0.463	1.572	-0.409	0.044	-0.046	0.014	0.053	-0.2	0.587	0.018	0.58	0.666	0.365	0.214	0.396	0.041	0.276	0.263	-0.093	0.274	-0.085	-0.063	-0.059	-0.248	-0.384	-0.092	-0.093	0.244	0.231	0.033	0.328	0.114	-0.062
meta_trait_21	0.029	-0.269	0.136	-0.164	0.05	0.006	-0.255	0.265	1.19	-0.643	0.166	-0.012	-0.146	0.367	-0.082	-0.175	-0.326	-0.249	0.379	-0.111	0.333	0.056	0.056	0.169	-0.098	0.361	-0.395	-0.277	-0.286	0.099	-0.148	-0.432	-0.01	0.15	0.085	0.318	0.282	0.19	0.374	0.019	0.523	0.174	0.069	-0.28	-0.036	0.079	-0.029	0.062	0.038
meta_trait_22	-0.202	-0.068	-0.373	-0.258	-0.007	0.026	-0.244	-0.15	1.081	-0.601	-0.028	0.051	-0.651	0.702	0.166	-0.385	-0.405	-0.424	0.321	-0.217	0.193	-0.091	0.053	0.146	0.072	0.432	0.255	0.269	-0.399	-0.092	-0.082	-0.659	0.164	0.332	0.052	0.227	0.558	0.249	0.474	0.386	0.478	0.474	0.327	-0.879	-0.619	-0.076	-0.389	-0.115	0.19
meta_trait_125	-0.309	-0.051	-0.599	0.117	-0.049	0.212	-0.311	-1.211	0.018	-0.125	0.539	-0.113	0.167	-0.595	-0.254	0.094	0.178	0.543	-0.503	0.109	0.151	0.101	-0.141	-0.428	-0.227	0.004	0.528	0.117	0.232	-0.055	-0.037	0.735	-0.221	-0.244	-0.028	-0.738	-0.278	-0.33	-0.188	-0.271	-0.326	-0.026	-0.338	-0.487	-0.135	-0.353	-0.539	-0.146	-0.433
meta_trait_23	0.616	1.114	1.116	0.725	0.853	-0.038	0.71	-0.011	0.444	-0.878	-0.278	0.029	-1.227	1.027	0.497	0.212	-0.336	-0.319	-0.09	0.028	0.032	-0.05	-0.138	0.089	0.428	-0.172	0.276	0.314	-0.251	0.138	-0.228	-0.235	-0.195	-0.212	0.085	0.526	0.324	0.107	0.467	0.166	0.463	0.31	0.232	-0.604	-0.532	-0.239	-0.01	-0.165	-0.011
meta_trait_124	0.233	-0.147	0.908	0.579	1.034	-0.453	0.611	0.148	1.091	-1.033	-0.246	0.344	-1.007	1.117	0.717	0.278	-0.431	-0.456	0.466	0.179	0.405	-0.117	-0.059	-0.295	0.105	0.521	-0.515	-0.43	-0.02	0.479	-0.168	-0.061	0.148	-0.224	0.285	0.401	-0.089	-0.05	0.122	-0.154	0.28	-0.102	-0.185	-0.999	-0.566	-0.29	-0.329	-0.063	-0.431
meta_trait_267	0.136	0.123	0.338	0.444	0.29	-0.584	0.245	-0.057	0.462	-0.334	0.02	0.032	-0.115	0.1	0.079	0.156	0.215	-0.046	-0.114	0.106	0.069	-0.046	-0.368	-0.26	-0.017	-0.122	0.137	-0.079	0.252	0.255	0.182	0.09	0.132	-0.254	-0.044	-0.208	-0.233	-0.307	-0.278	0.08	-0.068	0.296	-0.069	-0.596	-0.627	-0.609	-0.429	-0.244	-0.343
meta_trait_263	0.237	-0.201	-0.531	-0.155	-0.098	-0.021	-0.186	0.352	0.292	0.11	0.123	-0.274	0.386	-0.454	-0.006	0.183	0.436	1.11	-0.019	0.103	-0.211	-0.029	0.447	0.166	0.007	-0.14	-0.085	0.069	0.091	-0.119	0.035	0.05	-0.071	0.187	-0.021	0.091	0.008	0.127	0.067	0.017	-0.317	-0.197	0.176	0.757	0.715	0.625	0.461	0.621	0.298
meta_trait_264	0.257	0.195	0.309	0.233	0.469	-0.247	0.222	-0.977	0.518	-0.409	-0.203	0.568	-0.62	0.464	0.106	0.257	0.095	0.416	0.065	0.221	0.011	-0.045	-0.198	-0.457	-0.038	0.165	0.193	0.149	0.115	0.344	0.177	0.271	0.421	0.129	-0.04	-0.099	-0.028	-0.23	-0.236	0.014	0.13	0.083	-0.089	-0.565	-0.545	-0.434	-0.326	-0.394	-0.493
meta_trait_266	-0.095	-0.123	-0.452	-0.663	-0.772	0.345	-0.592	0.33	-0.48	0.681	0.128	-0.198	0.654	-0.994	-0.102	-0.304	0.342	0.404	-0.16	-0.12	-0.384	-0.061	0.434	0.11	-0.097	-0.142	0.005	0.075	-0.157	-0.445	-0.269	0.498	-0.29	-0.07	0.179	-0.388	-0.083	0.119	-0.055	-0.045	-0.262	0.035	0.275	0.184	0.339	0.2	0.278	0.077	0.235
meta_trait_275	-0.049	0.071	0.598	0.99	0.472	-0.235	0.562	0.549	0.462	-0.828	-0.639	0.267	-0.566	0.932	-0.371	0.131	-0.617	-0.702	-0.322	-0.331	0.147	0.294	-0.525	-0.768	0.087	0.166	0.126	-0.609	0.124	0.107	-0.116	0.38	-0.322	-0.627	0.077	-0.148	-0.573	-0.408	-0.281	-0.773	-0.02	-0.552	-0.466	-1.061	-0.796	-0.384	-0.641	-1.097	-0.708
meta_trait_249	0.45	0.882	0.251	0.375	0.28	0.141	0.248	-0.689	-0.513	-0.41	0.587	-0.031	-0.648	0.495	0.222	0.257	-0.373	-0.06	-0.344	0.078	-0.131	0.045	-1.058	-0.732	0.346	-0.267	0.519	0.146	0.07	0.316	0.118	0.136	0.284	0.122	0.123	-0.235	0.211	-0.095	0.019	-0.132	0.132	-0.369	-0.2	0.283	-0.112	0.175	0.388	-0.42	-0.238
meta_trait_202	0.014	0.07	0.172	1.08	0.991	0.127	0.509	-0.43	0.06	-0.258	-0.053	0.183	-0.822	1.695	0.021	0.427	0.083	-0.011	-0.233	0.331	0.308	0.037	0.107	-0.046	0.231	0.009	0.483	0.075	0.493	0.423	0.345	0.804	-0.043	-0.285	0.225	0.022	-0.878	-0.238	-0.259	-0.268	0.264	-0.316	-0.635	-0.63	-0.369	-0.448	-0.519	-0.136	-0.715
meta_trait_250	-0.034	0	-0.177	-0.503	-0.238	0.113	-0.406	0.319	-0.575	0.503	-0.044	-0.181	0.789	0.093	-0.158	-0.079	0.264	-0.524	0.282	-0.473	-0.342	0.125	0.365	0.12	0.158	-0.037	-0.573	-0.197	-0.096	-0.199	0.113	0.518	-0.183	-0.375	-0.138	0.198	-0.243	0.26	0.014	-0.067	-0.237	-0.006	0.116	1.166	0.202	0.03	0.177	0.68	0.409
meta_trait_276	-0.066	0.188	-0.138	-0.096	-0.972	0.012	-0.56	0.304	0.346	0.047	-0.693	-0.241	1.232	-0.964	-0.286	-0.434	0.615	0.307	-0.635	-0.435	0.156	-0.309	0.083	0.862	-0.055	-0.058	0.461	0.408	-0.367	-0.583	-0.473	-0.432	-0.163	0.359	-0.013	0.337	0.469	0.428	0.673	0.378	-0.102	1.032	0.773	0.484	0.964	0.402	0.359	0.76	0.271
meta_trait_163	-0.955	-0.933	0.177	0.311	-0.351	0.544	-0.831	0.066	0.403	0.169	0.195	-0.047	0.715	-1.029	-0.151	-0.136	-0.289	0.177	0.274	-0.058	0.101	0	0.263	0.401	-0.436	0.309	-0.389	-0.251	-0.324	-0.143	-0.221	-0.384	-0.17	-0.009	0.124	-0.096	0.168	0.018	0.222	-0.097	0.003	-0.494	-0.61	-0.224	-0.177	0.296	0.065	-0.024	0.021
meta_trait_164	-0.497	-0.769	-0.184	0.163	-0.068	0.223	-0.061	-0.581	0.867	-0.461	0.53	0.029	0.198	0.186	0.207	-0.301	-0.289	-0.015	0.032	-0.005	0.137	0.146	0.144	-0.434	-0.205	-0.109	-0.075	-0.303	-0.055	-0.152	-0.01	-0.484	-0.109	-0.081	0.16	-0.186	0.045	-0.048	-0.07	-0.114	0.044	-0.197	-0.381	-0.296	-0.173	0.19	-0.1	-0.249	-0.168
meta_trait_190	-0.176	0.495	-0.538	-0.183	0.108	-0.921	0.219	-0.821	-0.082	-0.266	-0.371	0.055	-0.01	0.449	-0.371	-0.142	-0.291	-0.821	-0.22	-0.082	0.144	-0.075	0.131	0.351	-0.064	0.215	0.1	0.015	-0.144	-0.067	-0.036	0.012	0.109	0.1	-0.004	-0.188	0.136	-0.029	-0.186	-0.227	0.014	0.668	0.102	0.377	-0.122	-0.037	-0.125	0.082	-0.251
meta_trait_141	0.477	-0.07	0.159	0.249	-0.312	-0.526	-0.166	0.627	-0.04	0.754	-0.677	-0.13	0.256	-1.681	-0.332	0.008	-0.086	-0.052	0.171	0.147	-0.135	-0.059	0.156	0.81	0.037	-0.37	-0.447	-0.433	-0.095	-0.057	-0.003	0.167	-0.411	-0.272	0.119	0.127	-0.25	0.027	0.013	0.01	0.048	-0.659	-0.12	-0.021	0.001	0.009	0.544	0.211	0.349
meta_trait_215	0.164	0.043	-0.034	-0.072	-0.184	0.462	-0.325	-0.057	0.236	0.094	0.164	-0.139	0.294	-0.4	-0.161	-0.272	-0.065	0.082	0.16	0.045	0.009	-0.153	-0.185	0.094	-0.313	-0.252	-0.166	-0.087	-0.186	-0.145	-0.204	-0.181	0.01	0.089	-0.036	-0.012	0.238	0.039	-0.036	0.074	0.018	-0.045	0.185	0.356	-0.013	0.082	0.006	-0.063	0.105
meta_trait_50	0.292	0.54	0.358	-0.067	0.26	-0.052	0.197	0.423	-0.62	-0.062	-0.274	0.058	-0.023	0.263	0.167	0.204	0.282	-0.174	-0.032	0.232	-0.046	0.026	-0.241	-0.04	0.119	0.045	0.019	0.057	0.112	0.298	0.306	0.067	0.325	-0.011	-0.048	0.012	-0.074	-0.082	-0.101	0.076	-0.074	0.142	0.079	-0.369	-0.07	-0.12	-0.177	0.187	0.067
meta_trait_48	0.296	0.381	-0.048	-0.124	-0.061	0.094	0.164	0.467	-0.429	-0.009	0.067	-0.1	-0.122	0.073	-0.118	0.028	0.106	-0.189	0.15	0.074	-0.166	0.154	-0.256	0.352	-0.118	-0.273	-0.168	-0.171	-0.018	-0.062	0.057	0.349	-0.271	-0.356	-0.08	-0.123	-0.17	-0.01	-0.194	-0.008	0.033	0.025	0.089	-0.016	0.138	-0.251	-0.154	0.127	0.209
meta_trait_49	-0.195	-0.72	-0.269	0.246	-0.005	-0.027	0.104	-0.053	-0.071	0.178	0.025	0.069	-0.023	-0.158	0.187	0.14	0.088	0.185	-0.018	-0.068	-0.063	0.025	0.455	-0.181	0.066	0.031	-0.012	0.132	0.088	-0.101	0.113	-0.168	-0.056	0.044	0.113	-0.066	0.036	-0.06	0.057	-0.204	-0.236	-0.52	-0.304	0.452	0.088	0.184	0.115	0.002	-0.094
meta_trait_192	-0.25	-0.059	-0.764	-0.634	-0.324	1.081	-0.348	-0.501	0.821	-0.047	0.039	-0.213	-0.103	0.405	-0.288	-0.305	-0.234	-0.642	0.383	-0.149	-0.257	0.068	0.425	-0.317	0.19	-0.01	-0.127	0	-0.182	-0.354	-0.239	-0.215	0.068	0.181	-0.151	0.097	0.356	0.248	0.265	0.185	0.262	0.205	0.109	0.652	-0.093	0.331	0.267	0.268	0.115
meta_trait_223	0.226	-0.015	0.14	0.095	0.319	-0.169	0.17	0.351	-0.379	0.233	-0.163	0.11	-0.13	0.134	0.15	0.333	0.275	-0.163	0.173	0.044	-0.055	0.054	-0.139	0.294	0.101	0.04	-0.028	0.029	0.084	0.152	0.13	0.383	0.075	-0.223	-0.053	-0.018	-0.24	-0.086	-0.188	-0.048	-0.035	0.014	0.034	-0.485	-0.12	-0.354	-0.136	0.017	0.079
meta_trait_118	0.218	0.529	0.347	0.047	-0.004	-0.226	0.102	-0.129	0.166	-0.184	-0.113	0.048	0.205	-0.291	0.072	-0.085	0.019	0.082	-0.018	0	0.043	-0.094	-0.131	-0.185	-0.108	0.11	0.232	0.18	0.136	0.15	0.12	0.009	0.275	0.2	-0.207	0.244	0.134	0.128	0.085	0.17	0.005	0.253	0.301	0.087	0.006	-0.108	0.029	0.145	0.173
meta_trait_119	0.315	0.642	0.369	-0.28	-0.147	-0.104	0.058	0.06	-0.419	-0.105	-0.2	-0.011	0.081	-0.344	0.224	-0.089	0.182	0.102	0.224	0.003	0.167	-0.038	-0.253	0.093	-0.208	-0.273	0.092	0.085	0.005	0.067	0.014	-0.13	0.15	0.167	-0.174	0.048	0.222	0.099	-0.03	0.253	-0.183	-0.043	0.25	0.658	0.293	0.118	0.22	0.435	0.487
meta_trait_241	0.19	0.453	-0.359	-0.196	0.067	0.135	0.813	1.062	-2.01	-0.16	0.362	-0.266	-0.237	-0.356	0.199	-0.177	-0.128	-0.528	-0.293	-0.28	-0.191	0.019	-0.83	-0.348	-0.639	-0.134	0.135	-0.288	-0.051	-0.252	-0.146	-0.125	-0.049	-0.137	-0.217	-0.296	0.213	0.158	-0.077	0.305	0.297	-0.57	0.037	-0.261	-0.001	-0.088	0.077	-0.246	0.077
meta_trait_242	0.13	0.829	0.208	0.49	0.716	-0.494	0.468	0.014	-0.296	0.043	0.079	-0.221	-0.563	0.632	0.768	0.246	0.16	1.492	0.006	0.319	0.503	0.374	-0.863	-0.881	0.884	-0.316	0.65	0.683	0.69	0.482	0.357	-0.337	0.558	0.216	0.003	-0.164	0.024	-0.024	-0.095	-0.151	-0.473	-0.47	-0.733	0.766	0.005	-0.008	0.168	0.048	-0.46
meta_trait_47	0.077	-0.324	-0.081	0.34	0.125	-0.057	-0.092	0.346	0.193	-0.117	0.161	0.013	-0.136	0.064	0.111	0.514	0.483	0.234	0.089	-0.1	-0.13	-0.149	0.182	0.371	-0.106	-0.059	-0.048	-0.284	0.008	-0.101	-0.158	0.254	-0.349	-0.384	0.185	0.156	-0.267	-0.069	-0.069	-0.191	-0.125	-0.215	-0.047	0.246	-0.017	-0.095	-0.058	-0.241	0.06
meta_trait_243	-0.04	-0.147	-0.018	-0.032	0.289	0.069	0.314	0.147	0.077	-0.118	-0.091	0.344	-0.511	0.352	-0.099	-0.203	-0.31	0.02	0.296	-0.398	0.188	0.07	0.003	-0.131	0.092	-0.049	0.307	0.182	0.511	0.214	0.076	0.223	-0.048	-0.079	-0.043	-0.462	-0.04	-0.236	-0.584	-0.168	-0.158	-0.494	-0.644	-0.616	-0.316	-0.391	-0.356	0.084	-0.397
meta_trait_194	-0.605	-0.647	-0.468	-0.435	-0.13	0.334	-0.575	0.67	-0.294	0.494	0.118	-0.111	0.342	-0.328	-0.228	-0.49	-0.528	-0.116	0.384	-0.188	-0.277	0.068	0.085	0.139	-0.004	-0.052	-0.313	-0.175	-0.195	-0.205	0.041	0.115	-0.2	0.032	-0.332	0.005	0.035	0.248	0.381	-0.207	0.143	0.055	-0.026	0.147	0.095	0.372	0.076	0.452	0.035
meta_trait_284	0.196	0.029	-0.026	0.496	-0.442	0.038	0.362	-1.051	0.488	-0.767	-0.183	-0.076	-0.385	0.007	0.351	0.42	0.823	0.155	-0.454	0.46	0.505	-0.143	0.015	-0.196	0.045	0.123	0.369	0.271	0.03	0.142	0.031	-0.291	-0.067	0.016	0.599	-0.458	0.102	-0.268	-0.267	0.15	-0.505	-0.694	-0.283	0.126	0.188	0.053	0.178	-0.138	-0.065
meta_trait_127	0.405	0.362	0.628	-0.201	-0.197	0.363	-0.471	0.502	-0.382	0.36	-0.194	0.032	0.407	-0.247	-0.177	-0.229	-0.325	-0.383	0.117	-0.331	0.242	0.045	-0.212	0.359	-0.384	0.195	-0.043	-0.22	0.031	0.175	-0.132	0.032	0.134	-0.005	-0.142	-0.066	-0.018	-0.039	-0.041	-0.079	0.128	-0.151	-0.043	-0.472	0.105	0.117	0.18	-0.408	0.072
meta_trait_149	-0.365	-0.529	-0.678	-0.614	0.12	0.207	-0.096	-0.228	0.023	-0.113	-0.196	-0.088	-0.063	-0.378	-0.056	-0.108	-0.213	-0.93	0.105	0.153	0.115	0.034	0.345	-0.145	0.394	-0.302	0.087	0.286	-0.185	-0.19	0.067	0.186	0.112	0.098	-0.077	-0.102	0.184	-0.012	-0.031	-0.118	-0.029	0.155	-0.132	0.061	-0.153	-0.051	-0.098	0.25	-0.129
meta_trait_150	0.048	-0.221	-0.615	-0.863	-0.403	0.451	-0.492	0.981	-0.578	0.095	0.196	-0.543	0.827	-1.471	-0.002	-0.342	-0.385	0.043	0.56	-0.117	-0.096	-0.097	0.222	-0.368	-0.347	-0.412	-0.414	-0.31	-0.346	-0.203	-0.103	0.189	-0.194	0.108	-0.151	-0.335	-0.038	-0.063	-0.236	-0.009	-0.201	-0.341	-0.272	-0.103	0.326	0.23	0.019	0.113	0.258
meta_trait_247	-0.01	-0.063	0.171	-0.323	-0.065	0.052	-0.471	0.255	-0.18	0.163	-0.156	-0.155	0.078	-0.317	-0.039	-0.042	-0.047	0.236	-0.083	-0.109	-0.033	-0.094	0.44	0.32	-0.033	-0.413	-0.098	0.09	-0.165	-0.045	0.07	-0.209	0.303	0.245	-0.135	0.353	0.078	0.131	0.231	0.171	0.118	0.127	0.314	0.126	0.302	0.082	-0.096	0.027	0.445
meta_trait_244	-0.454	0.214	-0.285	-0.215	-0.04	-0.037	-0.121	-0.554	0.18	0.185	-0.112	-0.013	0.392	0.177	0.045	-0.044	-0.065	-0.004	-0.023	0.063	-0.084	-0.127	-0.013	0.264	-0.049	-0.296	0.087	0.184	0.008	-0.15	-0.023	0.314	-0.057	0.027	-0.029	0.067	0	0.093	0.025	-0.024	0.07	0.505	0.228	0.087	0.029	0.002	-0.058	-0.234	-0.051
meta_trait_245	-0.387	-0.478	-0.071	-0.149	0.13	0.219	-0.264	-0.241	-0.22	0.293	0.279	-0.033	0.475	-0.396	-0.019	-0.022	-0.124	-0.255	0.133	-0.067	0.101	-0.01	0.127	0.086	0	-0.059	-0.201	-0.148	-0.108	-0.111	-0.084	0.23	-0.251	-0.083	0.062	-0.098	-0.087	-0.019	-0.049	-0.103	0.116	0.114	-0.061	-0.078	0.136	0.059	-0.034	-0.134	-0.089
meta_trait_86	0.38	0.901	1.122	1.179	0.512	-0.165	0.22	0.046	-0.064	-0.272	0.63	0.259	-0.237	-0.662	-0.202	-0.363	-0.234	0.2	0.343	0.126	-0.605	0.21	-0.876	-0.32	0.12	-0.383	0.246	0.08	0.309	0.233	0.153	0.174	-0.44	-0.018	0.026	0.106	-0.228	-0.117	-0.038	0.042	0.055	-0.226	-0.141	0.196	0.481	0.342	0.081	0.381	-0.304
meta_trait_136	-1.111	-0.123	0.809	-0.385	-0.679	-0.132	-0.89	0.807	-0.23	-0.009	-0.034	0.112	0.819	0.374	-0.417	-0.518	-0.679	0.182	-0.039	-0.115	0.71	0.049	0.049	-1.085	0.108	0.248	0.194	-0.552	0.445	0.044	-0.275	-1.321	0.581	0.113	-0.22	1.26	0.333	0.465	0.832	-0.139	0.166	0.754	0.609	1.512	0.06	0.217	-0.071	-0.22	-0.197
meta_trait_254	0.136	0.333	0.337	0.597	0.327	0.139	-0.064	-0.373	1.023	0.024	-0.327	-0.215	-0.359	0.593	0.012	-0.208	-0.637	-1.053	-0.321	0.289	-0.074	0.173	-0.242	-0.73	-0.076	0.165	0.242	-0.007	0.053	0.242	-0.06	-0.581	0.249	0.223	-0.013	0.019	-0.048	-0.117	0.037	-0.045	-0.12	-0.653	-0.125	-0.228	-0.057	0.107	-0.074	-0.013	-0.015
meta_trait_231	-0.208	0.15	-0.071	0.086	-0.104	-0.074	0.142	0.068	-0.22	-0.043	0.077	0.023	0.152	0.091	0.003	0.08	-0.005	0.15	-0.137	-0.221	0.016	0.132	0.26	0.285	0.233	-0.125	0.095	-0.024	0.149	-0.055	0.086	0.256	-0.211	-0.149	0.122	0.022	-0.219	0.035	0.136	-0.143	0.032	0.275	0.153	0.192	0.026	-0.099	-0.046	-0.087	0.084
meta_trait_232	-0.128	-0.056	-0.013	0.296	0.444	-0.244	0.5	-0.421	0.039	0.049	-0.064	0.176	-0.299	0.406	0.4	0.5	0.279	0.401	-0.066	-0.149	0.006	0.202	0.439	0.213	0.386	0.036	-0.082	0.164	0.202	0.068	0.343	0.383	0.03	-0.126	-0.022	0.087	-0.226	0.014	0.248	-0.3	-0.025	0.246	-0.124	0.378	-0.218	-0.19	-0.072	0.08	-0.034
meta_trait_225	-0.014	-0.039	0.153	0.146	0.337	-0.653	0.251	-0.091	0.224	0.062	0.091	0.056	-0.056	0.191	0.283	0.294	0.166	0.135	0.127	0.022	0.122	0.164	0.466	-0.15	0.291	0.428	-0.085	0.373	0.017	0.036	0.229	0.103	0.063	-0.001	-0.059	0.156	-0.081	0.013	0.057	-0.035	0.006	-0.03	-0.06	0.057	-0.13	-0.18	-0.119	-0.019	-0.038
meta_trait_226	0.077	0.424	0.072	-0.05	-0.205	0.253	-0.455	-0.071	0.39	-0.184	-0.498	-0.16	-0.044	0.164	0.003	0.034	0.449	-0.088	-0.274	0.513	-0.134	-0.166	-0.504	-0.276	-0.016	-0.068	0.645	0.162	0.214	0.237	0.09	0.08	0.203	0.22	0.076	-0.018	0.042	0.127	0.047	0.247	-0.182	0.227	0.378	-0.33	0.242	0.181	0.184	-0.057	0.049
meta_trait_134	-0.151	0.023	0.093	-0.556	-0.096	0.402	-0.116	0.121	-0.216	0.5	0.021	0.018	0.283	-0.179	-0.304	-0.313	-0.251	0.212	0.333	-0.361	-0.207	0.192	-0.041	0.521	-0.032	-0.238	-0.347	-0.147	-0.386	-0.417	-0.371	-0.037	-0.119	-0.03	-0.281	0.343	0.4	0.235	0.239	0.197	0.553	0.525	0.246	-0.29	-0.081	-0.132	-0.101	-0.109	0.09
meta_trait_246	0.045	0.09	0.227	-0.042	0.071	-0.023	-0.152	-0.098	0.189	0.178	0.226	-0.093	0.256	0.019	-0.03	0.013	-0.008	0.113	0.172	-0.173	-0.013	-0.03	-0.047	0.234	0.02	-0.338	-0.019	0.036	0.133	0.038	0.071	-0.018	0.121	-0.067	0.056	0.138	-0.061	0.021	0.006	-0.008	-0.042	0.097	0.049	-0.004	-0.125	-0.2	-0.104	-0.089	-0.034
meta_trait_253	0.016	0.081	0.132	0.275	0.229	-0.467	0.287	-0.189	0.313	-0.098	-0.252	0.238	-0.095	0.441	0.171	0.14	0.202	0.473	-0.05	-0.04	0.066	0.013	0.348	0.01	0.398	0.02	-0.049	0.167	0.175	0.016	0.187	0.053	0.062	-0.112	0.097	0.015	-0.098	-0.125	-0.053	-0.067	-0.257	-0.047	-0.138	-0.053	-0.317	-0.306	-0.258	-0.103	-0.3
meta_trait_67	0.535	0.567	0.289	-0.2	-0.38	0.066	-0.591	0.983	-0.028	0.114	0.702	-0.228	0.395	-0.601	-0.057	-0.63	-0.179	-0.464	0.437	-0.007	-0.35	0.131	-0.489	-0.298	-0.68	-0.056	0.519	-0.237	0.34	0.215	0.066	-0.164	0.59	0.267	0.24	0.22	0.009	0.028	0.13	0.135	-0.089	-0.296	0.282	0.737	0.54	0.25	0.302	0.352	0.455
meta_trait_181	0.341	-0.048	-0.178	-0.188	-0.976	0.186	-1.104	0.817	-0.647	0.915	0.377	-0.264	0.646	-1.397	-0.506	-0.596	-0.069	-0.769	0.379	-0.262	-0.918	-0.231	-1.046	-0.009	-0.418	-0.374	-0.735	-0.636	-0.433	-0.261	-0.271	0.122	-0.069	-0.165	-0.182	-0.05	-0.079	0.268	0.093	0.257	0.334	0.648	0.634	-1.162	0.051	-0.251	0.059	0.083	0.369
meta_trait_233	-0.027	-0.705	-0.125	-0.278	0.027	-0.019	-0.317	0.377	0.087	0.387	0.054	-0.116	0.514	-0.564	-0.285	-0.141	-0.149	-1.498	0.244	-0.07	-0.07	-0.046	-0.434	0.71	-0.393	-0.265	-0.247	-0.291	-0.175	-0.125	-0.126	0.248	0.017	-0.111	-0.062	-0.043	-0.113	0.025	-0.05	0.104	0.217	0.181	0.169	-0.432	0.131	0.197	0.116	-0.168	0.086
meta_trait_234	-0.09	-0.376	-0.037	-0.005	0.082	-0.52	-0.238	0.642	-0.246	0.155	0.029	-0.16	0.426	0.023	-0.142	-0.121	-0.25	-0.55	-0.04	-0.045	0.057	-0.06	-0.295	0.256	-0.091	0.131	-0.299	-0.312	-0.002	0.06	-0.002	-0.131	0.019	-0.048	0.042	-0.046	-0.121	-0.045	0.025	0.053	-0.014	-0.005	-0.125	-0.049	0.112	0.339	0.116	0.027	-0.012
meta_trait_251	0.096	0.169	0.168	0.272	0.165	-0.148	0.311	-0.813	0.543	-0.177	-0.263	0.154	-0.081	-0.002	0.258	0.264	0.231	0.543	-0.196	0.078	0.079	-0.029	0.47	-0.37	0.153	0.144	0.159	0.495	0.05	0.048	0.118	0.199	0.1	0.157	0.043	0.04	0.098	-0.046	-0.021	-0.003	-0.046	-0.064	-0.032	-0.163	-0.151	-0.109	0.184	-0.262	-0.266
meta_trait_238	-0.014	0.15	-0.121	0.166	0.239	-0.195	0.451	-0.275	-0.06	0.054	-0.045	0.303	-0.128	0.5	0.206	0.444	0.367	0.733	-0.066	-0.197	-0.065	0.04	0.425	-0.74	-0.022	0.313	0.27	0.253	0.444	0.03	0.178	0.014	-0.099	-0.049	0.11	0.203	-0.103	-0.082	-0.073	-0.311	-0.208	0.233	-0.271	0.457	-0.026	-0.221	-0.214	-0.344	-0.434
meta_trait_252	0.193	0.098	-0.241	-0.275	-0.275	-0.054	-0.13	0.279	-0.114	0.251	-0.279	-0.179	-0.366	-0.086	-0.176	-0.166	-0.082	-0.658	-0.118	0.021	-0.11	-0.003	-0.15	0.158	0.122	-0.06	-0.39	-0.387	-0.453	-0.16	-0.352	-0.07	-0.139	-0.006	-0.185	0.049	0.075	0.164	0.083	0.155	-0.056	0.077	0.195	-0.19	0.121	0.274	0.099	0.408	0.366
meta_trait_106	-0.174	0.105	-0.072	0.177	-0.074	-0.042	0.432	0.019	-0.117	0.226	-0.25	-0.015	0.436	0.326	0.255	0.279	0.387	0.84	-0.197	-0.004	-0.128	0.076	0.234	-0.441	-0.014	-0.131	0.038	0.066	0.153	0.024	0.087	0.015	-0.066	-0.109	0.131	-0.037	0.047	-0.069	-0.144	-0.133	-0.21	0.106	-0.008	0.25	-0.082	-0.077	0.082	-0.054	-0.167
meta_trait_126	-0.1	-0.428	0.035	-0.418	-0.192	-0.165	0.274	-0.447	0.403	-0.201	0.594	-0.152	-0.776	-0.98	-0.325	-0.035	-0.2	-1.414	-0.04	-0.097	-0.132	-0.242	-0.475	-0.003	0.148	-0.177	-0.074	-0.232	0.115	0.235	0.1	0.091	-0.049	-0.258	0.181	-0.162	-0.16	-0.083	-0.227	-0.098	-0.126	0.133	0.009	0.798	0.059	-0.096	0.256	-0.083	0.064
meta_trait_196	0.082	0.094	0.06	0.799	0.015	-0.427	0.079	0.368	-0.548	-0.143	0.416	-0.143	0.426	-0.996	0.152	0.158	0.313	0.546	-0.341	-0.082	-0.213	-0.107	0.269	-0.065	0.184	0.035	-0.072	0.088	-0.03	0.134	0.049	-0.427	-0.081	0.228	0.032	-0.005	0.23	-0.034	0.128	0.032	-0.418	-0.578	-0.243	0.462	-0.16	0.136	0.196	0.278	0.059
meta_trait_117	0.273	0.663	0.229	0.111	0.046	0.053	0.255	0.59	-0.382	0.219	-0.009	-0.071	0.401	-0.07	0.272	0.059	0.352	0.036	-0.148	0.004	-0.16	-0.139	-0.096	0.389	-0.113	-0.07	0.217	0.235	0.091	-0.013	0.07	-0.286	0.291	0.263	0.053	0.442	0.34	0.227	0.152	0.169	0.101	0.222	0.413	0.343	0.171	0.055	0.322	0.344	0.311
meta_trait_132	0.315	0.077	0.249	0.411	-0.162	0.079	0.093	1.022	-0.417	-0.204	-0.001	-0.03	-0.072	0.06	0.224	0.246	0.627	-0.48	-0.123	-0.025	-0.092	-0.185	0.288	0.166	-0.038	-0.193	0.107	-0.03	0.167	0.232	0.126	-0.502	0.264	0.139	0.256	-0.071	0.05	-0.103	-0.215	0.099	-0.125	-0.312	0.035	0.045	0.259	-0.05	0.142	0.358	0.284
meta_trait_64	0.065	0.765	0.493	0.574	0.167	-0.307	0.216	-0.078	0.273	-0.656	-0.276	0.21	0.069	0.231	0.57	0.326	0.545	0.18	-0.369	0.194	0.202	0.005	0.255	-0.633	0.371	0.693	0.564	0.556	0.226	0.242	0.253	-0.322	0.299	0.388	-0.073	0.308	0.105	0.013	0.277	0.181	-0.195	-0.057	0.08	0.123	-0.163	-0.105	-0.279	0.1	-0.023
meta_trait_62	-0.054	-0.102	0.044	0.105	0.049	-0.145	0.325	-0.416	0.392	-0.352	-0.055	0.43	0.084	0.376	0.303	0.247	0.382	0.336	0.024	0.202	0.108	-0.078	0.29	-0.287	0.493	0.543	0.247	0.586	0.217	0.212	0.415	0.314	0.343	0.286	-0.026	-0.05	0.004	-0.015	0.028	-0.125	-0.077	0.177	-0.059	-0.317	-0.217	-0.179	-0.122	-0.24	-0.314
meta_trait_63	-0.122	-0.048	-0.083	-0.106	-0.023	0.172	-0.156	-0.041	0.047	0.199	0.192	-0.195	-0.076	0.026	-0.207	-0.126	-0.278	-0.036	0.036	-0.126	0.013	0.067	-0.123	0.147	-0.114	-0.389	-0.092	-0.218	-0.116	-0.112	-0.204	-0.006	-0.147	-0.237	0.084	0.063	-0.046	0.011	-0.028	-0.111	0.084	0.089	0.032	0.079	-0.013	-0.136	-0.086	-0.045	0.125
meta_trait_39	-0.11	0.637	-0.093	0.787	0.138	-0.259	0.565	-0.143	0.626	-0.464	-0.219	-0.143	-0.18	0.237	0.514	0.369	0.432	0.415	-0.529	-0.017	0.041	0.041	0.305	-0.239	0.227	0.288	0.448	0.674	0.429	0.091	0.325	-0.371	-0.132	0.125	0.111	0.164	-0.029	0.04	0.311	0.025	-0.168	-0.051	0.016	0.114	-0.127	-0.086	-0.162	0.153	-0.062
meta_trait_42	-0.231	0.22	-0.143	0.597	0.101	-0.357	0.43	-0.595	0.333	-0.212	-0.044	-0.073	-0.027	0.368	0.269	0.292	0.241	0.282	-0.315	-0.127	-0.009	-0.038	0.275	-0.635	0.338	0.374	0.036	0.26	0.284	0.054	0.225	-0.345	0.078	0.121	0.081	0.137	0.018	0.05	0.178	-0.034	-0.258	0.059	-0.012	0.662	-0.404	0.135	-0.012	0.092	-0.127
meta_trait_40	0.283	-0.031	0.048	-0.449	0.046	0.089	-0.251	0.018	0.087	0.238	-0.103	0.023	0.05	-0.205	-0.274	-0.072	-0.034	-0.251	0.342	0.049	0.001	-0.059	-0.21	0.477	0.037	-0.241	-0.173	-0.099	-0.168	0.01	-0.047	-0.005	0.108	0.025	-0.023	0.023	0.016	0.01	-0.148	0.151	0.248	0.134	0.16	-0.163	0.156	0.16	0.066	0.178	0.087
meta_trait_51	0.096	-0.213	-0.537	-0.846	-0.099	-0.023	-0.253	0.665	-0.27	0.292	0.489	-0.345	0.56	-0.829	-0.48	-0.266	-0.015	-0.389	0.343	-0.232	-0.259	0.013	-0.156	0.558	-0.351	-0.346	-0.522	-0.29	-0.398	-0.42	-0.226	0.13	-0.288	-0.08	-0.139	0.22	0.05	0.278	0.191	0.337	0.365	0.315	0.51	0.633	0.72	0.535	0.209	0.808	0.565
meta_trait_316	-1.216	-0.708	-0.482	-0.23	-0.682	1.245	-0.195	-0.65	-0.825	0.092	0.204	0.062	0.599	-0.359	-0.209	-0.504	-0.054	0.593	-0.115	-0.153	-0.116	-0.055	0.384	0.114	-0.023	-0.149	0.222	-0.131	0.36	-0.06	-0.059	-0.033	0.295	0.203	-0.05	-0.216	0.312	0.302	0.116	0.243	0.103	0.808	0.057	0.126	0.5	0.212	0.048	0.182	-0.071
meta_trait_317	-1.406	-0.793	-0.133	-0.115	-0.506	1.053	-0.302	-0.2	-0.588	0.209	0.279	-0.119	0.571	0.089	-0.269	-0.464	-0.469	-0.127	-0.081	-0.123	0.167	0.086	-0.098	-0.043	-0.308	-0.038	0.197	-0.072	0.233	-0.04	0.001	-0.202	0.333	0.14	-0.135	0.06	0.181	0.218	0.237	-0.054	0.127	0.348	-0.046	-0.163	0.09	0.091	-0.201	-0.211	-0.121
meta_trait_318	-1.243	-0.904	-0.397	-0.44	-0.746	1.297	-0.346	-0.059	-1.031	0.437	0.539	-0.237	0.786	-0.268	-0.362	-0.714	-0.499	0.236	0.08	-0.308	0.045	-0.011	-0.096	0.201	-0.392	-0.257	0.021	-0.171	0.219	-0.13	-0.041	-0.25	0.055	0.112	-0.131	-0.077	0.176	0.293	0.252	0.004	0.105	0.528	0.052	0.121	0.42	0.248	0	0.017	0.106
meta_trait_323	-0.478	-0.369	0.324	-0.472	-0.441	0.872	-0.524	-0.313	-0.613	0.519	0.345	-0.214	0.768	0.311	-0.056	-0.51	-0.607	-0.742	0.386	0.018	-0.05	-0.072	0.291	-0.117	0.001	0.177	0.001	0.077	0.386	0.121	0.096	-0.128	0.408	0.39	-0.242	0.245	0.186	0.304	0.133	0.269	0.218	0.703	0.113	0.294	0.317	0.204	-0.243	-0.177	-0.005
meta_trait_324	-0.447	-0.139	0.14	-0.723	-0.786	1.375	-0.748	0.321	-1.23	0.748	0.557	-0.358	1.162	-0.941	-0.526	-1.08	-1.058	-0.332	0.391	-0.62	-0.651	-0.29	-0.155	0.764	-0.729	-0.459	-0.77	-0.666	-0.31	-0.426	-0.602	0.044	-0.117	0.219	-0.399	0.529	0.67	0.668	0.396	0.5	0.769	1.481	0.941	0.775	0.482	0.518	0.09	0.331	0.538
meta_trait_101	0.274	1.518	0.63	0.605	-0.435	0.344	0.395	0.413	-0.1	-0.034	-0.617	0.796	-0.012	-0.192	0.087	0.493	0.095	0.356	-0.134	-0.093	-0.106	0.124	0.072	0.203	-0.011	0.062	-0.524	-0.229	-0.114	-0.088	-0.138	0.827	0.206	-0.265	0.199	0.09	-0.014	0.074	0.04	-0.102	0.296	0.46	0.733	0.357	-0.294	0.026	-0.167	-0.325	0.429
meta_trait_102	-0.439	-0.252	-0.915	-0.37	-0.703	1.132	-0.192	-0.45	-0.172	0.194	-0.568	-0.03	-0.133	-0.522	-0.165	-0.114	-0.094	1.471	-0.185	-0.286	-0.052	0.179	0.658	-0.535	0.141	-0.081	-0.379	-0.108	-0.076	-0.203	0.055	0.14	0.314	-0.129	0.432	-0.45	0.257	0.236	0.116	-0.082	-0.051	-0.033	0.104	0.585	0.376	0.184	0.42	0.07	0.359
meta_trait_103	0.019	0.26	0.188	-0.199	-0.561	1.3	0.173	0.014	-0.636	0.272	-0.064	-0.279	0.056	0.414	-0.09	-0.115	-0.019	-0.126	-0.125	-0.328	-0.027	-0.077	0.025	-0.211	0.042	0.04	-0.143	-0.149	0.305	-0.122	0.169	-0.138	0.181	-0.11	-0.003	-0.004	0.165	0.339	-0.05	0.262	0.278	0.148	0.173	0.354	0.286	0.236	0.335	0.532	0.618
meta_trait_104	-0.025	0.526	-0.025	0.396	-0.173	0.772	0.255	-0.739	-0.174	-0.347	-0.241	0.411	-0.276	0.41	0.322	0.419	0.783	1.42	-0.141	0.259	0.089	-0.074	0.761	-0.605	1.079	0.34	0.669	0.317	0.799	0.462	0.398	0.251	0.508	-0.046	0.469	-0.379	-0.265	-0.16	-0.293	-0.324	-0.58	-0.044	-0.363	0.21	0.017	-0.258	0.026	-0.184	-0.261
meta_trait_105	-0.206	-0.397	-0.671	-0.524	-0.529	1.213	0.009	-0.729	-0.775	0.164	0.084	0.387	0.082	0.016	-0.136	0.145	0.895	1.067	0.092	0.151	-0.446	-0.164	0.302	-0.183	0.406	-0.075	0.302	-0.045	0.495	0.042	0.127	0.343	0.438	0.001	0.218	-0.515	0.096	0.07	-0.263	0.144	-0.092	0.239	-0.105	-0.155	0.402	0.08	0.246	0.304	-0.087
meta_trait_107	-0.55	-0.464	-0.516	0.24	-0.601	1.067	0.156	-0.705	-0.839	0.737	0.121	0.21	0.511	0.033	0.32	1.173	1.815	1.732	-0.137	0.251	0.138	-0.177	0.856	-0.62	0.614	0.481	-0.011	-0.091	0.656	0.003	0.308	-0.085	0.341	-0.055	0.401	-0.597	0.053	-0.103	-0.35	-0.094	-0.599	-0.703	-0.183	0.056	0.43	0.203	0.337	0.651	0.638
meta_trait_108	-0.581	-0.75	-0.138	-0.155	-0.699	1.053	-0.628	-0.538	-0.192	0.31	0.233	-0.016	0.557	0.203	0.177	0.236	0.693	1.037	0.418	0.51	0.032	0.022	0.555	-0.456	-0.112	-0.113	0.004	-0.042	0.418	0.069	0.235	0.012	0.434	0.018	0.193	-0.181	-0.083	-0.015	-0.132	-0.022	-0.456	0.122	0.136	0.545	0.501	-0.065	-0.004	0.066	0.216
meta_trait_200	-0.439	1.619	1.021	0.569	0.139	0.091	0.583	-1.874	2.355	-0.932	-0.961	0.311	-0.811	0.817	0.035	0.076	-0.546	1.312	-0.515	0.107	0.489	0.293	0.351	-0.495	0.24	0.004	0.425	0.5	0.102	0.128	0.166	-0.227	0.326	0.262	0.088	0.272	0.05	-0.059	0.33	-0.259	-0.23	-0.428	-0.342	0.383	-0.144	0.041	-0.108	0.059	-0.43
meta_trait_41	-0.512	-0.122	-0.158	0.136	-0.037	0.157	-0.19	-0.319	0.459	-0.284	-0.072	0.004	-0.115	-0.167	-0.002	-0.212	-0.267	-0.136	-0.203	-0.068	0.104	-0.05	-0.005	0.158	-0.119	0.185	0.118	0.219	0.045	-0.057	-0.026	0.187	-0.231	-0.015	0.145	0.037	-0.099	0.043	0.22	-0.027	0.074	0.208	-0.112	-0.204	-0.142	0.049	-0.165	-0.133	-0.315
meta_trait_277	-0.103	0	0.356	0.304	0.404	-0.272	0.22	-0.145	1.185	-0.094	0.18	0.004	-0.119	0.48	0.558	0.557	0.418	0.592	0.007	0.543	0.405	0.101	0.243	-0.533	0.41	0.196	0.069	0.506	0.195	0.177	0.236	-0.163	-0.08	0.021	0.145	0.158	-0.24	-0.176	-0.009	-0.347	-0.437	0.048	-0.326	0.369	-0.237	-0.213	-0.434	-0.186	-0.438
meta_trait_278	0.081	-0.18	0.189	0.102	0.143	-0.385	0.16	-0.294	0.029	-0.267	0.16	-0.073	-0.087	-0.492	-0.164	0.138	0.235	-0.116	0.019	0.047	-0.231	-0.021	-0.046	-0.034	-0.099	-0.009	-0.304	-0.09	-0.005	0.105	0.146	0.068	0.365	0.085	0.01	0.057	0.096	0.01	-0.203	0.17	0.024	-0.036	0.151	0.133	0.017	-0.034	0.272	0.085	0.157
meta_trait_1	0.338	0.613	0.065	0.29	0.361	-0.3	0.467	-0.785	0.187	0.01	0.034	0.072	0.334	-0.256	0.161	0.263	0.295	0.283	0.048	-0.126	-0.274	-0.068	0.291	0.441	0.473	0.267	-0.07	0.395	-0.003	-0.01	0.11	-0.195	0.215	0.332	-0.334	0.694	0.204	0.361	0.444	0.267	0.134	0.549	0.459	0.426	0.09	0.254	0.265	0.669	0.382
meta_trait_2	0.01	0.901	-0.15	0.571	0.202	-0.385	0.507	-1.195	0.671	-0.448	-0.164	0.178	-0.13	0.416	0.403	0.3	0.398	0.514	-0.292	0.065	-0.164	0.06	0.4	-0.355	0.584	0.326	0.292	0.294	0.15	0.085	0.028	-0.083	-0.216	0.02	0.191	0.141	-0.093	-0.051	0.151	-0.108	-0.384	0.201	-0.015	0.168	-0.182	-0.042	-0.022	-0.087	-0.233
meta_trait_3	-0.064	0.693	-0.218	0.213	0.042	-0.239	0.266	-1.021	0.28	-0.286	0.158	0.161	0.202	-0.112	0.078	-0.031	0.177	0.435	-0.105	-0.1	-0.35	-0.051	0.297	0.201	0.228	0.204	0.006	0.11	-0.137	-0.124	-0.222	-0.235	-0.117	0.246	-0.038	0.441	0.324	0.251	0.377	0.189	0.035	0.682	0.366	0.163	-0.028	0.251	0.146	0.149	0.027
meta_trait_153	0.247	0.167	0.101	-0.067	0.22	0.165	0.175	-1.028	0.234	-0.097	0.002	-0.094	-0.332	0.44	0.398	0.075	-0.309	0.049	-0.071	0.283	0.239	0.195	0.962	-0.809	0.82	0.539	0.295	0.57	0.389	0.255	0.369	-0.62	0.724	0.44	-0.156	0.34	0.159	0.086	0.154	0.07	0.221	-0.011	-0.175	0.087	-0.083	0.15	0.03	0.241	-0.215
meta_trait_193	0.312	0.556	0.365	0.06	-0.48	0.987	-0.04	-0.022	-0.451	-0.268	-0.114	-0.068	0.073	-0.415	0.119	0.146	0.383	-0.093	-0.158	0.261	0.31	-0.262	-0.909	0.341	-0.835	-0.358	-0.133	-0.431	-0.124	0.097	-0.206	0.2	0.101	-0.329	0.327	-0.233	-0.033	-0.04	-0.3	0.087	-0.139	-0.045	0.321	-0.14	0.21	0.008	0.145	-0.341	0.317
meta_trait_36	0.437	0.729	0.478	0.343	0.395	-0.314	0.696	-0.217	0.558	-0.2	0.058	0.06	-0.152	0.76	0.243	0.268	0.18	0.187	0.027	0.08	0.182	0.116	0.008	-0.241	0.287	0.017	0.185	0.051	0.327	0.321	0.349	0.133	0.279	0.076	0.124	0.263	-0.223	-0.05	-0.063	-0.339	-0.197	-0.382	-0.064	0.322	0.238	0.243	0.233	-0.01	0.064
meta_trait_37	0.686	0.676	0.66	0.639	0.194	-0.019	0.888	0.01	-0.637	0.029	0.197	-0.032	-0.052	0.001	0.183	0.095	-0.195	0.105	-0.212	-0.107	-0.045	-0.056	0.029	0.751	-0.158	-0.036	-0.331	-0.293	-0.106	0.013	-0.057	0.418	-0.007	-0.063	0.143	0.723	-0.133	0.208	0.23	-0.063	0.331	-0.303	0.258	0.495	0.243	0.463	0.44	0.501	0.568
meta_trait_33	-0.13	-0.15	0.321	0.625	-0.33	0.147	-0.066	0.39	-0.223	0.199	0.515	0.043	0.128	-0.273	-0.09	-0.05	-0.063	-0.017	-0.052	0.012	-0.422	-0.032	0.216	-0.441	-0.309	-0.189	-0.166	0.02	-0.106	-0.005	0.006	0.226	-0.227	-0.16	0.186	0.198	-0.273	-0.063	0.075	-0.225	0.031	-0.087	0.029	-0.25	-0.099	0.08	-0.086	-0.123	0.095
meta_trait_34	0.166	-0.075	0.211	0.614	0.029	0.19	0.371	0.169	0.028	-0.151	0.001	0.061	0.01	-0.281	0.045	0.108	-0.06	0.119	-0.117	-0.001	-0.218	-0.265	0.248	0.073	-0.192	-0.037	-0.017	0.242	-0.09	0.011	0.054	0.324	-0.261	0.086	0.364	0.365	-0.116	0.009	0.25	-0.37	0.273	-0.094	-0.1	-0.474	-0.309	0.075	-0.179	0.125	0.066
meta_trait_32	-0.045	0.253	0.456	0.731	0.312	-0.277	0.597	0.005	-0.065	0.045	-0.229	0.076	-0.217	0.265	0.129	0.228	-0.181	0.091	-0.214	-0.204	0.131	0.06	0.052	0.007	0.102	0.083	-0.041	0.372	-0.018	0.103	0.291	0.099	-0.1	0.027	0.101	0.371	-0.081	0.006	0.291	-0.292	0.179	-0.256	-0.267	-0.737	-0.203	0.012	-0.172	-0.085	-0.184
meta_trait_35	0.178	-0.032	0.324	0.658	0.398	-0.39	0.646	-0.224	0.209	-0.14	0.365	0.093	-0.261	0.174	-0.085	0.235	-0.07	0.002	-0.035	-0.089	-0.346	0.016	0.193	-0.699	0.237	0.155	0.07	0.627	0.234	0.328	0.582	-0.332	0.512	0.111	0.182	0.308	-0.064	-0.051	0.003	-0.194	0.019	-0.563	-0.436	0.127	-0.151	0.102	0.041	0.087	-0.147
meta_trait_84	-0.218	-0.649	-0.298	0.216	0.167	0.462	0.222	0.15	0.135	0.172	0.21	0.081	-0.359	-0.208	0.266	0.201	0.044	-0.237	0.014	-0.124	-0.092	-0.047	0.245	0.272	-0.284	-0.159	-0.349	-0.244	0.056	-0.046	0.061	0.22	-0.154	-0.552	0.51	-0.454	-0.284	-0.285	-0.245	-0.281	-0.149	-0.294	-0.393	-0.299	-0.194	-0.329	-0.28	-0.032	-0.167
meta_trait_90	0.045	0.011	0.071	0.306	0.565	0.221	0.08	-0.351	0.009	-0.3	0.3	0.071	-0.775	-0.322	0.326	0.248	0.158	1.268	-0.125	0.166	0.114	-0.094	-0.01	0.151	-0.149	-0.327	-0.137	-0.079	-0.064	0.024	0.011	0.189	-0.131	-0.316	0.506	-0.228	-0.353	-0.325	-0.176	-0.152	-0.094	-0.045	-0.049	-0.11	0.178	-0.147	-0.181	0.172	0.028
meta_trait_92	0.096	-0.269	-0.204	0.443	0.095	0.05	0.35	0.105	0.027	-0.281	-0.036	-0.073	-0.528	-0.587	0.404	0.113	0.24	0.822	-0.043	-0.088	0.004	-0.073	0.026	0.119	0.039	-0.013	0.012	0.111	-0.001	-0.032	-0.019	0.336	-0.356	-0.317	0.447	-0.31	-0.237	-0.22	-0.154	-0.133	-0.501	-0.474	-0.29	0.282	0.032	-0.293	-0.051	0.187	0.042
meta_trait_93	0.015	-0.522	0.023	0.54	0.377	0.027	0.461	-0.56	1.027	-0.354	0.583	0.178	-0.867	-0.125	0.585	0.331	0.453	0.404	-0.035	0.104	-0.254	-0.067	0.022	-0.064	0.055	-0.232	0.014	0.052	0.372	0.151	0.098	0.145	-0.216	-0.383	0.495	-0.211	-0.308	-0.248	-0.199	-0.214	-0.348	-0.354	-0.312	0.244	-0.08	-0.402	-0.158	0.11	-0.106
meta_trait_207	-0.13	-0.283	0.254	0.641	0.274	-0.041	-0.068	-0.196	0.659	-0.19	0.334	0.091	-0.343	0.543	-0.012	0.156	0.412	0.494	-0.053	0.291	-0.049	0.098	0.183	0.009	0.201	-0.019	-0.184	-0.005	-0.055	0.065	-0.022	-0.211	0.216	-0.033	0.162	0.231	0.017	-0.035	0.01	0.099	-0.061	-0.188	-0.087	0.049	0.01	0.093	0.056	0.291	0.177
meta_trait_156	0.024	-0.299	0.28	0.139	0.058	-0.094	-0.108	-0.323	0.156	-0.148	0.416	0.111	-0.255	0.17	-0.006	0.069	0.31	0.111	-0.087	0.234	0.107	-0.004	-0.179	0.131	-0.151	0.195	0.083	0.115	-0.032	0.121	0.029	-0.354	0.237	0.248	0.032	0.324	0.202	0.077	0.033	0.224	0.104	-0.117	-0.108	0.179	0.159	0.138	0.151	0.481	0.127
meta_trait_157	0.064	-0.227	0.453	0.373	0.219	-0.569	-0.049	-0.003	0.453	-0.414	0.085	0.133	-0.315	0.389	0.056	0.292	0.288	0.096	-0.076	0.305	-0.202	0.02	0.426	-0.27	0.175	-0.016	0.176	0.364	0.025	0.173	0.141	-0.077	0.149	0.133	0.135	0.445	0.071	0.041	0.116	0.021	0.076	-0.493	-0.314	0.6	0.027	0.148	0.015	0.284	-0.113
meta_trait_195	-0.318	-0.234	-0.028	-0.012	0.136	-0.186	-0.441	0.121	-0.245	0.06	0.211	-0.051	-0.227	-0.178	-0.331	-0.143	-0.307	1.094	0.45	-0.193	0.097	0.174	-0.02	-0.314	0.296	0.356	-0.229	0.049	-0.129	-0.073	0.082	-0.057	-0.237	-0.337	-0.156	-0.16	-0.215	-0.065	0.009	0.01	-0.056	0.273	0.06	-0.38	-0.145	-0.302	-0.252	-0.418	0.069
meta_trait_208	-0.218	0.185	-0.144	-0.245	0.078	-0.106	0.159	-0.191	0.182	-0.167	0.078	-0.047	-0.505	0.195	0.059	-0.064	0.132	-0.293	-0.175	0.003	0.025	-0.048	-0.145	0.064	-0.097	-0.356	-0.305	0.014	-0.254	-0.164	-0.2	0.203	0.231	0.115	-0.014	0.014	0.159	-0.061	0.051	0.09	0.168	0.537	0.224	-0.169	-0.107	0.027	0.109	-0.066	-0.005
meta_trait_144	-0.181	0.151	0.071	0.12	-0.23	-0.909	-0.066	0.161	-0.639	0.059	0.02	-0.158	0.017	-0.708	-0.198	-0.207	-0.255	-0.854	0.025	-0.154	0.046	-0.121	-0.003	0.562	0.166	-0.14	0.506	0.368	0.189	0.042	0.146	0.013	-0.308	0.347	0.021	0.203	-0.009	0.153	0.242	-0.281	0.113	0.478	0.099	0.479	-0.029	0.091	0.098	-0.373	-0.17
meta_trait_177	-0.184	-0.478	-0.412	-0.603	-0.334	0.327	-0.153	-0.044	-0.311	-0.022	0.176	-0.077	0.084	-0.242	0.113	-0.252	-0.31	-0.273	0.053	0.269	0.041	0.013	-0.036	-0.236	-0.089	-0.174	-0.061	0.16	-0.053	-0.107	-0.086	0.21	0.03	-0.023	0.058	-0.177	0.072	0.077	-0.014	0.085	0.041	0.101	0.007	0.295	0.107	-0.009	-0.017	0.152	0.047
meta_trait_301	-0.064	-0.352	-0.578	0.133	0.186	-0.429	-0.124	0.651	-0.404	0.229	0.274	-0.086	-0.041	-0.226	-0.027	0.254	0.254	-0.091	-0.066	-0.118	-0.1	-0.045	-0.092	0.114	-0.1	-0.261	-0.119	-0.483	0.309	-0.029	0.011	0.402	-0.454	-0.626	0.46	-0.579	-0.609	-0.314	-0.464	-0.524	-0.673	-0.44	-0.325	0.722	0.354	0.034	-0.149	0.041	-0.05
meta_trait_302	-0.145	-0.232	-0.225	0.109	0.133	-0.265	0.185	0.27	-0.294	0.125	0.263	-0.266	0.023	-0.075	-0.043	0.049	-0.164	-0.284	-0.097	-0.194	0.046	0.008	-0.063	-0.041	0.054	-0.224	-0.347	-0.43	0.177	-0.154	0.006	0.286	-0.453	-0.584	0.236	-0.248	-0.487	-0.119	-0.172	-0.401	-0.372	-0.239	-0.174	0.809	0.275	0.246	-0.07	0.384	0.119
meta_trait_300	-0.272	-0.093	0.023	-0.246	-0.399	0.125	-0.494	-0.766	0.127	-0.456	-0.096	0.086	0.253	-0.31	-0.326	-0.552	-0.323	-0.386	0.053	0.198	-0.419	-0.141	0.107	-0.284	-0.13	0.031	0.325	0.192	-0.267	-0.082	-0.246	-0.52	0.266	0.645	-0.284	-0.04	0.63	0.148	0.191	0.588	0.504	0.548	0.401	-0.624	-0.536	-0.143	-0.085	-0.33	-0.113
meta_trait_310	-0.25	-0.007	0.119	-0.371	-0.101	0.34	-0.381	-0.197	-0.456	-0.04	-0.033	0.283	0.188	-0.316	-0.492	-0.285	-0.141	-0.09	0.106	-0.277	-0.063	-0.153	-0.247	0.434	-0.338	-0.135	0.226	-0.212	-0.057	-0.046	-0.23	-0.115	0.258	0.343	-0.023	0.031	0.302	0.175	0.071	0.275	0.59	0.426	0.388	-0.647	-0.012	-0.086	-0.016	-0.288	0.096
meta_trait_261	-0.656	-0.446	-0.319	-0.553	0.108	0.543	-0.636	-0.244	-0.49	-0.47	0.3	0.334	-0.046	-0.315	-0.11	-0.496	-0.584	-0.897	0.306	-0.199	-0.07	-0.247	-1.078	0.344	-0.782	-0.027	-0.116	-0.651	0.064	-0.12	-0.473	0.584	-0.008	-0.19	0.109	-0.274	-0.026	0.044	-0.084	0.052	0.441	0.426	0.018	-0.542	-0.313	-0.228	-0.415	-0.416	-0.191
meta_trait_260	-0.163	-0.08	0.159	0.146	0.07	0.213	-0.428	0.318	-0.077	-0.332	-0.02	0.033	-0.303	0.168	-0.162	-0.444	-0.662	-0.386	0.458	-0.276	-0.129	-0.088	0.089	-0.032	-0.271	0.102	-0.402	-0.687	-0.198	-0.171	-0.466	0.114	-0.471	-0.431	-0.084	0.093	-0.169	-0.038	0.16	0.179	0.098	-0.263	-0.143	-0.152	-0.365	-0.102	-0.373	-0.069	-0.153
meta_trait_262	-0.025	0.218	0.584	-0.109	0.348	-0.233	-0.072	-0.191	0.283	-0.403	-0.345	0.541	-0.031	-0.157	-0.311	-0.144	-0.319	-0.192	0.178	-0.327	-0.085	-0.055	-0.336	0.238	0.006	-0.123	0.13	-0.156	0.027	0.044	-0.169	0.115	0.112	0.189	-0.348	0.684	0.176	0.249	0.268	0.287	0.682	0.413	0.244	-0.527	-0.476	-0.17	-0.375	-0.278	-0.139
meta_trait_183	0.027	-0.074	-0.045	-0.459	-0.699	0.224	-0.17	0.27	-0.391	0.28	0.718	-0.144	0.566	-0.001	-0.369	-0.175	0.102	0.15	0.107	-0.147	-0.54	-0.143	0.168	-0.228	-0.079	-0.062	0.215	-0.018	0.367	0	0.026	-0.339	0.091	0.482	-0.32	0.361	0.513	0.263	0.003	0.301	0.419	0.374	0.464	-0.365	0.294	-0.087	0.04	0.075	-0.192
meta_trait_182	0.016	-0.224	0.086	-0.378	-0.209	-0.204	-0.134	0.517	-0.415	0.348	0.281	-0.199	0.691	-0.589	-0.307	-0.345	-0.333	-0.447	0.226	-0.254	-0.126	0.063	0.066	-0.052	0.066	0.01	-0.306	0.055	-0.008	-0.163	0.109	-0.35	0.103	0.227	-0.487	0.632	0.369	0.421	0.313	0.493	0.489	0.271	0.499	0.393	0.263	0.303	0.299	0.944	0.437
meta_trait_259	-0.026	0.054	0.022	-0.287	0.03	-0.42	0.402	-0.426	0.523	-0.155	-0.322	-0.074	0.041	-0.082	-0.336	-0.066	0.133	-0.413	0.102	-0.266	0.08	0.162	0.279	0.279	-0.217	-0.032	-0.303	0.181	-0.073	-0.203	0.176	-0.954	0.285	0.441	-0.34	0.762	0.634	0.478	0.376	0.43	0.559	0.296	0.429	0.597	0.45	0.382	0.579	0.907	0.295
meta_trait_217	-0.165	-0.812	-0.394	-0.475	0.009	0.822	-0.111	0.021	0.048	-0.096	0.326	-0.188	-0.334	0.128	0.01	0.167	0.433	0.839	0.097	-0.02	0.109	-0.081	-0.585	0.167	0.712	0.173	-0.212	0.09	0.059	-0.014	0.107	0.077	0.071	-0.145	0.135	-0.062	-0.185	-0.012	-0.135	-0.135	-0.135	0.103	-0.449	-0.067	0.137	-0.082	0.063	0.048	-0.17
meta_trait_308	-0.184	-0.111	-0.029	-0.393	-0.234	0.144	-0.364	-0.053	-0.254	0.006	-0.114	0.209	0.129	-0.447	-0.601	-0.3	0.097	0.279	0.282	-0.332	-0.07	0.062	-0.165	0.509	-0.153	0.016	0.065	-0.136	-0.19	-0.196	-0.274	-0.261	0.075	0.255	-0.215	0.205	0.298	0.2	0.07	0.054	0.491	0.502	0.32	-0.181	0.123	-0.06	-0.022	-0.093	0.129
meta_trait_372	-0.03	0.041	0.016	-0.177	0.078	0.046	0.108	-0.15	-0.027	0.31	-0.018	0.109	0.13	0.089	0.323	0.108	0.052	-0.172	-0.623	0.385	0.203	0.053	-0.026	-0.134	0.069	-0.143	-0.025	-0.05	0.122	0.191	0.115	0.574	0.041	-0.321	0.304	-0.446	-0.378	-0.43	-0.529	-0.361	-0.277	-0.09	-0.275	-0.061	0.035	-0.092	-0.118	-0.157	-0.408
meta_trait_38	0.151	0.246	0.237	1.104	0.454	-0.022	0.653	-0.464	0.508	-0.268	-0.196	-0.063	-0.4	0.093	0.678	0.725	0.332	0.208	-0.341	0.129	0.295	0.088	0.158	-0.253	0.51	0.128	0.388	0.577	0.341	0.286	0.501	-0.458	-0.015	0.029	0.361	-0.33	-0.281	-0.396	-0.173	-0.176	-0.597	-0.462	-0.329	0.208	-0.057	-0.045	0.104	0.061	-0.258
meta_trait_361	0.151	0.118	0.318	0.712	0.534	-0.288	0.791	-0.43	0.421	-0.586	-0.543	0.236	-0.692	0.594	0.622	0.689	0.294	0.784	-0.818	0.038	0.896	0.279	0.357	-0.644	0.561	0.201	0.358	0.536	0.356	0.498	0.439	-0.067	-0.137	-0.102	0.465	-0.475	-0.344	-0.568	-0.424	-0.503	-0.695	-0.935	-0.871	-0.071	-0.367	-0.261	-0.19	-0.208	-0.741
meta_trait_154	0.57	0.434	1.004	1.104	0.217	-0.576	0.545	-0.205	1.459	-0.3	-0.094	0.44	-0.485	0.688	0.362	0.515	0.387	0.07	0.302	0.007	0.194	0.245	0.433	-0.27	0.781	0.578	0.743	0.7	0.445	0.475	0.316	-0.424	-0.065	0.21	0.173	0.161	-0.21	-0.227	-0.052	-0.453	-0.232	-1.166	-0.517	0.12	-0.265	0.002	-0.25	0.232	-0.168
meta_trait_162	-0.197	-0.008	-0.661	-1.171	-0.633	-0.259	-0.076	0.092	0.387	0.245	0.514	-0.083	0.456	-0.053	-0.382	-0.586	-0.322	-0.081	-0.127	0.084	-0.359	-0.161	-0.402	0.379	-0.547	-0.117	-0.733	-0.292	-0.483	-0.49	-0.248	0.541	-0.025	-0.16	-0.375	-0.267	0.358	0.267	0.132	0.218	0.405	0.909	0.419	-0.238	-0.215	0.15	-0.153	0.016	-0.105
meta_trait_20	-0.358	-0.109	-0.676	-0.39	-0.127	-0.198	0.328	-0.279	0.278	0.106	-0.024	-0.144	0.583	0.148	0.54	-0.028	-0.028	-0.199	-0.178	0.364	-0.175	-0.115	0.097	-0.038	0.434	-0.012	0.167	0.323	-0.027	0.008	0.293	0.012	-0.089	0.065	-0.098	-0.471	-0.133	-0.123	-0.237	0.32	-0.342	0.299	0.136	0.523	-0.158	-0.017	0.205	0.064	-0.175
meta_trait_221	0.061	-0.228	-0.108	-0.524	0.478	-0.023	-0.465	0.459	-0.179	0.415	0.178	-0.196	0.222	-1.045	-0.267	-0.305	-0.294	-0.622	0.504	-0.172	-0.545	-0.052	-0.019	0.782	-0.018	-0.75	-0.338	-0.11	-0.427	-0.266	-0.246	0.365	-0.117	0.06	-0.443	0.186	0.316	0.229	0.289	0.216	0.371	0.551	0.334	0.16	0.145	0.149	0.115	0.536	0.329
meta_trait_377	-0.009	-0.369	-0.469	-0.368	-0.442	0.173	0.597	-0.059	-0.122	-0.265	-0.158	0.16	-0.526	0.365	0.318	0.192	0.108	0.165	0.703	-0.111	1.214	1.21	0.115	-0.059	0.106	0.24	-0.683	-0.221	-0.195	-0.279	-0.048	0.389	-0.614	-0.531	0.807	-0.714	-0.409	-0.742	-0.74	-0.533	-0.531	-1.217	-0.795	-0.002	-0.028	-0.219	0.021	0.183	-0.009
meta_trait_379	0.341	0.152	-0.028	0.449	0.076	0.255	0.642	-0.06	-0.207	-0.179	0.062	0.686	-0.311	0.034	0.312	0.251	0.293	0.662	-0.534	-0.239	0.383	0.259	0.125	0.133	0.109	0.071	0.057	0.07	0.309	0.052	0.063	0.145	-0.235	-0.241	0.652	-0.104	-0.124	-0.186	-0.332	-0.167	-0.194	-0.366	-0.185	0.305	0.108	-0.074	0.201	0.021	-0.013
meta_trait_273	-0.044	0.025	-0.092	0.289	-0.149	0.513	-0.409	0.57	-0.25	0.506	0.33	-0.272	0.51	-0.757	-0.331	-0.528	-0.448	0.04	-0.003	-0.367	0.09	-0.143	-0.491	0.19	-0.373	-0.062	0.264	0.184	-0.017	-0.176	-0.179	0.186	-0.423	0.047	-0.275	0.235	0.11	0.247	0.313	0.085	0.2	0.607	0.295	0.429	0.298	0.188	0.131	0.142	-0.046
meta_trait_274	-0.245	-0.145	-0.13	0.444	0.254	-0.074	-0.204	0.216	0.699	0.248	-0.454	-0.272	0.42	-0.773	0.02	0.041	0.142	0.499	-0.098	-0.019	0.438	-0.059	-0.047	-0.27	-0.548	0.481	0.262	0.463	-0.216	-0.146	-0.036	0.697	-0.685	-0.128	0.117	-0.289	-0.435	-0.258	-0.208	-0.248	-0.188	0.198	-0.111	-0.492	0.408	-0.196	-0.164	-0.218	-0.778
meta_trait_237	0.066	0.02	0.366	1.509	1.249	-0.581	0.14	0.062	0.175	-0.389	-0.644	0.108	0.211	-0.655	0.589	1.262	1.063	0.861	-0.583	0.491	0.019	-0.012	1.069	-0.927	0.73	-0.069	1.089	0.753	0.896	0.66	0.646	0.864	-0.087	-0.628	-0.056	0.114	-1.052	-0.557	-0.265	-0.835	-0.81	0.069	-0.763	-0.783	-0.259	-0.912	-0.873	-0.579	-1.294
meta_trait_240	-0.578	-0.476	-0.06	-0.048	-0.62	0.203	-0.341	0.235	-0.116	-0.194	0.092	-0.333	0.253	-0.103	0.106	-0.313	-0.451	-0.448	-0.232	0.453	0.064	0.007	-0.061	-0.072	-0.127	-0.122	-0.414	-0.206	-0.53	-0.219	-0.199	-1.007	0.052	0.184	0.131	0.004	0.454	0.109	0.352	0.35	-0.06	-0.241	0.042	0.8	0.28	0.29	0.227	0.459	0.578
meta_trait_114	0.188	1.512	0.304	0.761	-0.132	-0.313	0.725	-0.172	0.636	-0.334	-0.09	-0.218	-1.036	0.776	0.179	-0.19	-0.521	0.226	-0.701	0.048	0.276	0.547	-0.027	-0.685	0.112	0.052	-0.069	0.602	-0.72	0.034	-0.066	-0.016	-0.127	0.124	-0.289	0.084	0.379	0.068	0.498	-0.26	-0.472	-0.514	-0.172	0.519	-0.317	0.062	-0.023	-0.442	0.132
meta_trait_271	-0.327	-0.458	0.221	0.578	-0.185	0.871	-0.409	0.773	-0.635	0.34	-0.086	-0.181	0.025	-0.277	-0.224	0.134	-0.173	0.304	-0.182	-0.11	0.304	-0.118	-0.032	-0.334	-0.491	0.381	0.489	0.067	0.13	-0.198	-0.09	-0.402	-0.741	-0.062	0.091	-0.086	0.027	-0.111	-0.072	-0.14	0.36	-0.008	-0.027	-0.231	0.157	-0.048	-0.207	-0.231	-0.046
meta_trait_199	-0.957	-0.87	0.095	0.303	-0.15	0.378	-0.198	0.387	0.458	-0.153	0.266	-0.043	0.734	-0.384	-0.33	-0.115	-0.208	0.786	-0.205	-0.421	0.034	-0.139	0.728	-0.108	0.071	0.188	0.261	0.238	0.19	-0.251	-0.127	-0.165	-0.871	0.014	-0.167	0.009	0.05	0.07	0.162	-0.22	0.208	0.24	-0.189	-0.251	-0.217	-0.116	-0.155	-0.22	-0.351
meta_trait_201	0.273	-0.003	0.067	0.227	0.367	-0.226	0.157	0.143	0.49	0.208	-0.235	-0.169	0.259	0.338	0.02	0.336	0.056	-0.755	-0.299	-0.254	-0.589	-0.163	0.203	-0.732	-0.231	-0.042	0.547	0.615	0.016	-0.016	0.239	-0.783	0.016	0.598	-0.29	0.366	0.201	0.056	0.308	0.233	0.341	0.302	0.296	-0.468	-0.121	0.127	-0.212	-0.409	-0.311
meta_trait_222	0.196	0.116	0.111	0.1	-0.084	-0.094	0.47	0.185	-0.2	0.291	0.621	0.058	0.197	0.347	0.098	0.029	-0.11	-0.52	0.106	-0.042	0.1	0.128	-0.285	-0.517	0.132	0.194	-0.381	-0.041	-0.214	-0.09	0.02	-0.102	-0.011	-0.048	-0.065	-0.069	-0.079	-0.159	0.035	-0.041	0.051	-0.561	-0.389	-0.002	-0.117	-0.059	-0.051	-0.114	0.061
meta_trait_178	0.218	0.158	-0.138	0.248	-0.033	-0.226	0.206	-0.531	0.653	0.072	-0.259	0.051	-0.307	0.364	0.281	0.203	0.409	0.037	0	0.207	0.197	0.133	-0.04	-0.435	0.322	0.194	0.121	0.273	0.019	0.163	0.085	0.117	0.057	0.052	0.115	-0.395	-0.111	-0.175	-0.092	-0.108	-0.394	-0.516	-0.29	-0.284	-0.328	-0.135	0.001	-0.091	-0.021
meta_trait_220	-0.14	0.028	-0.062	-0.596	-0.109	0.235	0.026	-0.02	-0.252	-0.013	-0.238	0.039	-0.135	-0.071	-0.052	-0.048	-0.072	-0.297	-0.095	0.049	0.026	-0.063	0.056	-0.064	-0.114	-0.166	0.08	-0.115	-0.109	-0.086	-0.108	0.037	-0.138	0.007	-0.035	-0.072	-0.022	-0.003	-0.107	0.003	0.001	0.096	0.014	0.097	0.217	0.137	0.134	-0.152	-0.105
meta_trait_133	-0.184	0.249	-0.287	-0.328	-0.231	0.063	-0.505	0.654	0.108	0.329	-0.148	-0.223	0.297	-0.033	-0.105	-0.011	-0.025	0.768	0.233	0.181	-0.188	-0.192	-0.113	0.249	0.008	-0.216	0.298	0.188	-0.309	-0.124	-0.106	-0.066	-0.026	0.205	-0.158	0.124	0.13	0.061	0.285	-0.054	0.042	0.327	0.174	-0.596	0	-0.26	-0.105	-0.336	-0.158
meta_trait_272	-1.099	-0.639	-0.685	-1.25	-0.772	1.074	-1.077	0.253	0.12	0.303	-0.389	-0.244	-0.181	-0.471	-0.685	-0.465	-0.07	0.903	-0.023	-0.011	0.026	-0.137	-0.088	0.158	-1.097	-0.71	0.025	-0.559	-0.525	-0.49	-0.573	-0.136	-0.426	-0.051	0.301	-0.242	0.245	0.016	-0.035	-0.487	0.074	-0.089	-0.191	-0.411	0.252	-0.328	-0.127	-0.578	-0.434
meta_trait_319	-0.952	-0.726	-0.659	-1.425	-1.314	1.019	-0.724	0.06	-0.86	0.592	0.461	-0.362	0.598	-0.245	-0.531	-0.866	-0.541	0.448	0.167	0.033	-0.234	-0.096	-0.013	-0.134	-0.516	-0.193	0.147	-0.031	-0.163	-0.079	-0.339	-0.006	-0.067	0.271	-0.076	-0.243	0.218	0.14	0.265	-0.05	-0.127	0.64	0.345	-0.213	-0.068	-0.456	-0.166	-0.998	-0.138
meta_trait_282	0.115	-0.048	0.153	-0.172	-0.183	0.019	-0.116	-0.199	0.469	0.135	-0.103	0.123	0.009	0.051	-0.198	0.13	0.058	-0.853	0.204	-0.018	0.01	-0.067	-0.191	-0.22	0.026	0.053	0.004	0.032	0.008	0.208	0.195	-0.174	0.206	0.034	-0.071	-0.024	-0.118	-0.06	-0.386	-0.061	-0.014	-0.428	0.029	-0.54	-0.292	-0.199	0.04	-0.269	0.208
meta_trait_283	-0.412	-0.143	-0.238	0.105	-0.141	0.237	0.026	0.075	-0.229	0.138	0.161	0.131	0.108	-0.205	-0.046	-0.156	-0.139	0.148	-0.296	-0.249	0.143	-0.045	0.396	0.117	0.154	0.07	0.249	0.116	0.196	-0.197	-0.035	0.174	-0.411	-0.127	0.019	-0.071	-0.078	0.015	0.21	-0.229	-0.024	-0.016	-0.151	-0.084	0.017	0.053	-0.114	0.064	-0.198
meta_trait_285	-0.15	0.375	-0.182	-0.079	-0.318	0.439	0.07	0.326	-0.34	-0.298	0.224	-0.024	-0.101	-0.278	-0.021	-0.145	0.081	0.74	-0.221	-0.042	0.343	0.064	0.021	-0.309	0.021	0.172	0.53	0.303	0.073	-0.189	-0.118	-0.006	-0.194	0.153	0.041	-0.191	0.15	0.009	0.155	-0.152	-0.119	-0.059	0.081	-0.167	0.177	0.091	0.158	-0.07	0.017
meta_trait_248	-0.099	-0.113	-0.124	-0.4	-0.116	-0.046	-0.325	0.536	0.307	-0.185	0.081	-0.16	0.232	-0.607	-0.208	0.033	0.382	-0.512	0.195	-0.068	0.079	-0.165	0.225	0.879	0.041	-0.25	-0.082	-0.114	-0.022	-0.195	-0.159	-0.18	0.123	-0.061	0.162	0.225	-0.013	0.028	-0.181	0.149	0.003	0.302	0.298	0.205	0.046	-0.029	-0.043	0.317	0.227
meta_trait_279	0.171	-0.041	0.409	-0.097	0.378	0.021	0.054	0.043	0.413	0.059	-0.279	0.018	-0.21	0.12	0.102	0.389	0.475	0.33	0.029	0.208	0.112	-0.046	0.158	0.082	0.312	-0.263	0.466	0.162	0.481	0.329	0.303	0.041	0.315	-0.121	0.252	-0.1	-0.346	-0.263	-0.445	-0.157	-0.231	-0.091	-0.164	-0.143	-0.094	-0.302	-0.087	0.02	-0.134
meta_trait_179	-0.628	-0.264	-0.182	-1.27	-1.204	0.177	-0.376	-0.765	-0.19	-0.513	0.761	0.103	-0.591	1.066	-1.14	-1.355	-1.34	-0.344	-0.064	-0.607	0.144	-0.254	-0.296	0.09	-0.121	-0.157	-1.068	-0.931	-0.695	-0.791	-0.799	0.123	-0.258	-0.427	-0.25	0.024	0.688	0.405	0.041	0.175	0.544	0.15	0.102	0.916	-0.28	-0.001	-0.15	0.011	0.007
meta_trait_268	0.352	0.133	0.288	0.462	0.581	-0.043	-0.39	0.396	0.441	-0.265	-0.639	0.226	0.281	-0.303	0.191	0.27	0.233	-0.15	0.136	-0.119	0.032	-0.23	-0.276	-0.27	-0.145	0.24	0.282	-0.108	0.273	0.272	-0.048	0.192	0.085	-0.188	-0.006	0.045	-0.428	-0.111	-0.191	-0.139	0.119	0.236	0.078	-0.557	-0.183	-0.412	-0.291	-0.515	-0.311
meta_trait_91	0.054	0.063	0.267	0.458	0.348	-0.231	0.135	0.082	-0.187	-0.011	0.022	0.027	-0.121	0.038	0.19	0.146	-0.085	0.593	0.027	0.124	-0.23	-0.091	-0.103	0.159	0.079	-0.168	-0.261	-0.062	0.019	0.054	0.13	0.12	0.031	-0.042	0.026	0.12	-0.165	-0.007	0.088	-0.01	0.078	0.302	0.148	-0.036	0.092	0.124	-0.036	0.126	0.094
meta_trait_213	0.153	0.188	0.121	-0.042	0.187	0.346	0.562	0.917	-2.43	0.865	-0.27	0.122	-0.64	-0.372	0.185	-0.264	-0.042	0.154	0.373	0.167	0.212	-0.311	0.032	0.24	0.11	0.042	0.227	0.762	-0.106	0.287	0.525	0.057	0.142	0.911	0.081	-0.037	0.17	-0.012	-0.055	0.139	0.43	0.598	0.061	-1.784	-0.069	0.432	0.011	-0.528	0.153
meta_trait_147	0.162	0.42	0.349	0.299	0.425	-0.213	-0.008	-0.293	-0.56	0.214	-0.119	0.029	-0.08	0.061	0.362	0.446	0.304	0.238	0.156	0.146	0.133	-0.088	-0.179	-0.374	-0.595	0.407	0.124	0.063	0.062	0.194	0.174	0.186	0.263	0.077	0.028	-0.109	-0.291	-0.159	-0.115	-0.11	-0.131	-0.041	-0.051	-0.12	0.159	0.032	-0.052	-0.107	-0.041
meta_trait_384	0.007	0.014	0.255	0.287	0.559	-0.28	0.174	0.202	-0.277	0.18	-0.169	0.08	-0.175	-0.303	0.372	0.468	0.298	0.436	-1.13	0.178	-0.048	0.564	0.376	-0.293	0.17	0.243	-0.174	-0.281	0.227	0.176	0.285	0.142	-0.26	-0.402	0.443	-0.345	-0.56	-0.695	-0.456	-0.67	-0.574	-0.184	-0.273	-0.132	-0.053	-0.287	-0.496	-0.279	-0.264
meta_trait_325	0.018	0.339	0.363	0.427	-0.253	1.008	-0.628	0.638	-1.542	0.041	-0.107	-0.16	0.455	-0.315	-0.388	-0.829	-1.015	-0.111	0.112	-0.628	-0.324	-0.367	-0.324	0.462	-0.418	-0.125	-0.172	-0.701	0.096	0.03	-0.33	0.053	-0.001	-0.192	0.059	0.064	-0.001	0.095	0.23	-0.007	0.166	0.707	0.284	-0.19	-0.081	0.193	-0.222	-0.388	0.188
meta_trait_218	-0.288	-0.429	-0.37	-0.266	0.022	0.208	0.191	0.855	-0.753	0.25	0.407	0.169	0.289	0.605	0.246	0.117	0.034	0.438	0.098	0.082	0.073	0.108	-0.216	-0.016	-0.053	0.014	-0.066	-0.367	0.332	0.103	0.225	-0.203	0.252	-0.173	0.241	-0.403	-0.285	-0.2	-0.324	-0.076	-0.04	-0.163	-0.087	-0.456	-0.335	-0.336	-0.449	-0.453	-0.139
meta_trait_219	0.05	-0.011	0.05	-0.094	0.029	0.23	-0.368	0.396	-0.143	0.031	0.252	0.007	0.31	-0.104	0.038	-0.116	0.064	0.182	0.22	0.024	-0.086	-0.172	-0.038	0.424	-0.01	0.095	-0.255	-0.158	0.028	0.083	0.146	-0.008	0.197	-0.035	0.056	0.048	0.026	-0.001	0.012	0.097	0.077	0.166	0.204	-0.394	-0.283	-0.266	-0.334	-0.162	-0.058
meta_trait_355	-0.237	-0.164	0.157	0.101	-0.102	0.281	-0.663	0.412	-0.166	-0.095	0.333	0.039	0.106	-0.459	-0.969	-0.535	-0.564	0.123	-0.18	-0.084	-0.237	0.114	-0.098	0.621	-0.339	-0.292	-0.101	-0.421	-0.309	-0.225	-0.927	-0.45	-0.157	0.036	-0.196	0.651	0.589	0.38	0.522	0.153	0.755	0.685	0.427	0.382	0.247	0.32	0.168	0.137	0.155
meta_trait_115	0.448	0.629	0.367	0.548	0.665	-0.268	0.529	-0.78	0.529	-0.33	-0.622	0.426	-0.071	0.064	0.64	0.729	0.819	0.568	0.05	0.217	0.24	-0.037	0.383	-0.694	0.229	0.066	0.615	0.383	0.777	0.476	0.453	0.201	0.452	0.29	0.442	-0.092	-0.155	-0.375	-0.353	-0.161	-0.474	-0.063	-0.252	0.071	0.016	-0.164	0.114	0.242	-0.529
meta_trait_116	-0.419	-0.378	-0.713	-0.338	-0.563	-0.111	-0.405	0.156	0.52	-0.403	0.516	-0.381	-0.288	-0.522	-0.582	-0.622	-0.194	-0.113	-0.592	-0.05	-0.19	-0.173	0.174	0.952	-0.144	-0.027	-0.226	-0.04	-0.759	-0.535	-0.687	-0.539	-0.155	-0.207	-0.035	0.227	0.489	0.339	0.37	0.608	0.485	0.005	0.289	-0.241	-0.344	-0.221	-0.272	0.076	0.308
meta_trait_52	-0.216	0.6	0.003	0.483	0.338	-0.069	0.355	-0.877	0.715	-0.257	-0.196	0.363	-0.733	1.078	0.339	0.379	0.081	0.127	-0.109	0.162	0.381	0.207	0.287	-1.859	0.524	0.242	0.2	0.234	0.104	0.002	-0.018	-0.262	0.05	0.018	0.205	-0.239	-0.152	-0.311	-0.064	-0.225	-0.506	-0.294	-0.319	0.712	-0.416	-0.197	-0.251	-0.228	-0.591
meta_trait_53	0.045	-0.001	0.136	-0.128	-0.228	0.035	-0.355	0.413	-0.782	0.055	0.114	-0.354	0.357	-0.752	-0.384	-0.386	-0.283	-0.124	0.15	0.261	0.235	0.056	-0.461	0.748	0.096	0.006	-0.409	-0.243	-0.352	-0.136	-0.147	0.153	-0.364	-0.068	-0.216	0.139	0.158	0.263	0.109	0.214	0.351	0.48	0.374	-0.45	0.165	0.205	-0.035	0.257	0.425
meta_trait_112	-0.228	0.006	-0.304	-0.056	-0.37	0.059	-0.447	-0.38	0.524	-0.076	-0.005	-0.278	0.225	0.067	-0.419	-0.393	-0.311	-0.758	0.037	0.073	0.208	-0.082	-0.313	0.268	0.05	-0.143	-0.048	-0.228	-0.17	-0.126	-0.186	0.036	-0.237	-0.034	-0.093	-0.143	-0.091	0.079	0.102	0.08	0.095	0.189	0.107	-0.225	0.109	0.263	0.165	-0.035	0.051
meta_trait_113	-0.315	-0.259	-0.436	0.03	-0.491	0.285	-0.191	-0.453	0.686	-0.261	-0.051	-0.069	-0.072	0.048	-0.423	-0.237	-0.023	-0.002	-0.025	-0.003	0.079	0.096	-0.015	0.036	0.096	-0.023	0.166	-0.056	-0.021	-0.156	-0.123	-0.124	-0.284	-0.001	-0.034	-0.179	-0.016	0.067	0.066	-0.001	0.076	0.033	-0.033	-0.184	0.029	0.152	-0.005	0.037	0.014
meta_trait_235	0.347	1.284	0.031	-0.56	-0.52	0.531	-0.359	-0.645	0.143	-0.312	-0.376	0.108	-0.325	-0.611	-0.163	-0.398	-0.246	1.075	-0.402	-0.028	-0.05	-0.016	-0.291	0.166	-0.287	-0.739	-0.132	-0.017	-0.273	-0.249	-0.288	0.173	0.209	0.096	0.334	-0.404	0.287	-0.131	-0.129	-0.001	-0.039	0.588	0.505	-0.085	0.115	-0.146	0.239	-0.486	0.045
meta_trait_66	-0.495	-0.501	-0.423	0.502	0.316	-0.396	0.433	-0.152	-0.562	-0.124	-0.218	0.074	-0.148	0.519	0.645	0.608	0.451	0.179	-0.339	0.201	0.151	0.143	0.223	-1.107	0.184	0.24	0.157	0.026	0.374	0.027	0.143	0.12	-0.571	-0.262	0.044	-0.477	-0.418	-0.345	-0.322	-0.301	-0.604	-0.505	-0.573	0.008	-0.318	-0.117	-0.348	-0.123	-0.293
meta_trait_239	0.338	0.299	0.141	0.252	0.17	-0.346	0.359	-0.075	-0.42	0.152	0.328	0.103	-0.226	0.345	0.162	0.077	-0.157	0.541	0.052	-0.309	0.199	0.079	0.252	-0.337	0.516	0.31	-0.205	0.015	0.058	0.071	-0.052	0.482	-0.38	-0.268	0.059	-0.063	-0.22	-0.206	-0.142	-0.222	-0.244	-0.229	-0.413	0.305	-0.456	-0.177	-0.382	0.078	-0.339
meta_trait_269	0.528	-1.022	0.438	0.06	-0.043	1.478	-0.053	0.628	-0.596	0.451	0.735	-0.051	0.03	-0.634	0.056	-0.158	-0.077	-2.143	-0.256	0.087	-0.066	-0.387	-0.26	0.516	-0.506	-0.621	0.213	0.133	0.11	0.252	0.152	0.015	0.509	-0.148	0.182	0.169	0.135	0.11	0.235	0.269	0.373	0.092	0.319	-0.595	0.005	0.007	0.043	-0.055	-0.027
meta_trait_270	-0.196	-0.251	0.116	0.095	-0.151	0.708	-0.276	0.058	0.131	0.152	0.427	-0.068	0.249	-0.253	-0.084	-0.163	-0.152	-0.45	-0.076	0.053	-0.162	-0.177	-0.039	0.313	-0.341	-0.07	0.083	0.109	-0.142	-0.048	-0.13	0.046	0.024	0.164	-0.06	0.184	0.227	0.158	0.269	0.019	0.251	0.283	0.184	-0.002	-0.005	0.126	0.17	-0.056	-0.026
meta_trait_68	0.356	0.051	-0.079	-0.5	-0.26	0.309	0.003	0.621	-0.843	0.15	0.174	-0.17	0.121	-0.377	-0.038	-0.17	-0.133	0.085	0.262	-0.18	-0.098	0.087	-0.273	0.215	-0.578	-0.163	-0.182	-0.099	-0.155	0.054	-0.114	0.199	0.275	-0.126	-0.059	0.036	0.206	0.189	-0.076	0.077	0.24	-0.248	0.075	-0.034	0.303	-0.055	0.246	0.146	0.564
meta_trait_75	0.15	0.53	0.286	-0.036	0.14	-0.511	0.392	-0.497	0.229	-0.16	-0.535	0.016	0.257	0.495	-0.212	0.004	-0.15	-0.029	-0.225	-0.085	0.172	0.034	-0.021	-0.078	0.232	0.276	0.138	0.098	0.081	0.151	0.025	-0.216	0.128	0.27	-0.215	0.239	0.026	0.067	0.105	0.137	-0.007	0.225	0.069	-0.233	-0.12	0.057	0.01	-0.134	-0.074
meta_trait_138	0.454	0.505	0.124	0.806	-0.017	-0.255	0.159	0.966	-0.757	-0.21	-0.888	-0.061	-0.62	0.647	0.093	0.027	-0.194	0.276	0.149	-0.044	-0.154	0.091	0.091	-0.64	0.238	-0.401	0.17	0.412	-0.134	0.124	-0.005	0.357	0.068	0.058	0.218	-0.187	0.118	-0.16	-0.15	-0.121	-0.283	-0.756	-0.153	0.659	-0.113	-0.063	0.065	0.284	0.381
meta_trait_214	0.213	0.738	0.098	0.423	0.481	-0.523	0.302	1.286	-0.586	0.106	-0.26	-0.082	-0.214	0.176	0.144	0	-0.314	-0.937	-0.041	-0.129	-0.41	-0.161	0.104	-0.68	0.133	-0.145	0.577	0.699	-0.101	0.043	0.25	-0.271	-0.033	0.407	-0.121	0.693	0.205	0.256	0.34	0.143	0.233	-0.276	0.112	-0.084	0.116	0.227	0.255	0.094	0.033
meta_trait_54	0.149	-0.263	-0.403	0.329	0.222	-0.822	0.116	1.121	-1.601	-0.286	-2.017	0.129	-1.672	0.731	0.263	0.797	0.948	0.68	0.553	-0.074	-0.593	-0.456	0.729	-1.499	0.729	0.39	0.563	0.362	0.404	0.129	0.403	0.338	-0.1	-0.251	0.455	-0.257	-0.297	-0.23	0.004	-0.844	-0.75	-0.801	-0.727	0.149	0.381	0.168	0.216	0.135	-0.008
meta_trait_65	0.355	-0.013	-0.474	1.023	0.877	-0.425	0.537	0.529	-1.522	0.102	0.093	0.126	-0.224	0.504	0.676	0.692	0.318	0.461	-0.117	-0.237	0.363	0.171	0.095	-1.054	0.551	0.597	0.739	0.449	1.13	0.569	0.731	-0.507	0.964	0.197	-0.008	-0.163	-0.22	-0.21	0.049	-0.35	-0.666	-0.112	0.069	-0.884	-0.662	0.172	-0.006	-0.318	0.147
meta_trait_70	-0.347	0.036	0.011	1.323	0.514	-0.255	0.597	0.404	0.842	-0.174	-0.114	-0.603	-0.656	0.858	0.626	0.547	-0.001	0.216	-0.338	0.627	0.641	0.177	0.137	-0.695	0.467	0.338	0.022	0.335	0.069	0.157	0.391	-0.081	-0.332	-0.063	0.038	-0.384	-0.586	-0.485	-0.217	-0.998	-0.851	-1.244	-0.63	0.506	-0.666	-0.279	-0.698	-0.611	-0.163
meta_trait_28	0.34	-0.111	0.549	0.66	0.37	0.193	0.15	0.106	-0.607	0.318	0.066	0.008	0.085	-0.024	0.214	0.342	0.299	0.155	-0.298	-0.139	-0.2	-0.168	0.018	0.194	0.011	-0.065	0.224	0.244	-0.04	0.083	0.091	0.178	-0.07	-0.107	0.339	-0.164	-0.115	-0.22	-0.218	-0.332	-0.12	0.085	0.094	-0.528	-0.239	-0.468	-0.337	-0.342	-0.188
meta_trait_29	-0.68	-1.516	-1.225	-0.106	-0.443	0.284	0.2	1.017	-0.733	-0.629	0.451	0.599	-0.137	0.26	0.242	0.081	0.402	-0.233	-0.343	0.123	-0.269	-0.255	0.517	-1.902	0.365	-0.129	0.584	0.892	-0.072	-0.042	0.469	0.813	0.007	0.112	0.623	-0.395	-0.322	-0.317	-0.409	-0.467	-0.325	-1.483	-0.459	-0.296	0.63	0.314	0.164	0.051	-0.297
meta_trait_30	-0.055	-0.021	-0.524	0.402	0.066	0	0.203	0.649	-0.269	-0.152	-0.307	0.068	-0.18	0.089	0.135	0.228	0.229	0.133	-0.227	0.07	-0.34	-0.175	0.25	-0.199	0.135	-0.053	-0.112	-0.016	-0.028	-0.115	0.021	0.426	0.024	-0.089	0.415	-0.407	-0.139	-0.215	-0.173	-0.328	-0.106	-0.181	-0.09	-0.641	-0.235	-0.136	-0.263	-0.544	-0.139
meta_trait_31	0.103	-0.048	-0.185	0.51	0.207	-0.139	0.206	0.261	0.196	-0.375	-0.108	0.121	-0.378	0.185	0.229	0.319	0.513	0.152	-0.225	0.226	-0.201	-0.073	0.241	-0.245	0.169	0.013	-0.155	0.028	-0.091	-0.045	0.035	0.167	0.118	0.004	0.4	-0.08	-0.039	-0.177	-0.154	-0.18	-0.144	-0.473	-0.211	-0.245	-0.085	0	-0.06	-0.038	-0.02
meta_trait_139	0.478	1.365	-0.712	-0.811	-0.181	-0.593	0.046	0.38	-0.556	0.61	0.419	-0.129	1.264	-0.555	-0.701	-0.899	-1.022	-3.147	0.178	-1.028	0.768	0.02	-0.033	1.815	-0.235	-0.524	-0.709	-0.074	-0.513	-0.313	-0.173	-0.25	-0.811	0.051	-0.555	-0.019	0.241	0.181	0.486	0.089	0.205	0.182	0.321	-0.623	0.371	0.245	-0.01	0.283	0.483
meta_trait_280	0.192	0.127	0.144	-0.288	0.165	0.326	0.107	-0.253	0.544	0.087	-0.113	0.112	-0.329	0.393	0.157	0.466	0.463	1.049	0.088	0.159	-0.006	-0.105	0.361	0.447	0.103	-0.101	0.18	0.19	0.116	0.209	0.239	0.051	0.432	-0.007	0.207	0.108	-0.129	-0.06	-0.073	-0.044	0.049	-0.183	0.08	-0.168	-0.094	-0.228	-0.049	-0.254	0.068
meta_trait_378	0.199	-0.108	-0.086	-0.201	-0.054	-0.001	-0.447	0.367	-0.262	0.386	0.102	-0.222	0.227	-0.498	-0.265	-0.214	-0.168	-0.794	0.834	-0.099	-0.283	-0.719	-0.253	0.226	-0.375	-0.069	0.011	-0.092	-0.096	-0.127	-0.107	0.121	-0.111	0.05	-0.35	0.084	0.003	0.121	0.028	-0.022	0.156	-0.08	0.171	0.006	0.333	0.201	0.177	0.027	0.08
meta_trait_97	0.474	0.636	-0.277	-0.862	-0.705	1.412	-0.412	-0.367	-0.785	0.165	0.452	-0.174	0.132	-0.082	0.555	-0.262	0.026	-0.982	0.722	-0.393	-0.104	-0.129	0.087	2.003	-1.029	-0.147	-0.217	-0.255	-0.231	-0.342	-0.507	-0.783	0.528	0.53	-0.027	-0.23	0.873	0.097	-0.084	0.751	-0.174	-0.538	0.091	0.576	-0.241	0.009	0.315	0.292	0.499
meta_trait_98	0.054	-0.461	-0.813	-0.976	-0.663	1.115	-0.003	-0.231	-1.296	0.404	0.964	-0.181	0.037	-0.264	0.516	-0.228	-0.471	-2.106	0.761	-0.255	0.444	-0.031	-0.067	1.765	-1.048	-0.691	0.171	0.229	0.118	0.102	-0.063	-0.781	1.041	0.382	0.078	-0.494	0.616	0.021	-0.174	0.661	0.293	0.052	0.02	0.44	-0.443	-0.191	0.483	0.234	0.338
meta_trait_99	0.982	1.751	-0.118	-1.236	-0.707	0.855	-0.136	0.648	-0.083	-0.335	1.712	-0.396	0.357	-0.273	0.47	-0.32	-0.2	-1.135	0.705	-0.123	0.828	0.127	-0.2	0.33	-0.048	0.054	0.394	0.359	0.274	0.172	0.182	-0.331	0.66	0.269	0.49	-0.267	0.069	-0.051	-0.25	0.383	-0.402	0.413	0.411	0.273	-0.409	-0.668	0.019	-0.492	0.1
meta_trait_100	0.06	0.705	0.857	0.81	0.577	-1.011	0.139	0.116	0.767	0.115	-0.877	0.188	0.011	-0.15	-0.371	0.089	0.016	-0.13	-0.3	0.271	-0.521	-0.44	-0.353	-0.501	0.156	0.085	0.591	-0.025	0.443	0.288	0.182	0.393	0.307	0.121	-0.247	0.855	-0.137	0.36	0.306	-0.185	0.544	0.109	0.193	0.495	0.529	0.649	0.192	0.352	0.201
meta_trait_130	-0.182	-0.265	-0.472	0.456	-0.021	0.017	-0.091	0.229	0.626	-0.031	0.443	-0.374	-0.049	-0.788	0.138	-0.071	-0.17	-0.187	0.086	-0.644	-0.387	-0.197	0.087	-0.477	-0.096	-0.046	-0.594	-0.612	-0.351	-0.352	-0.286	-0.344	-0.114	0.051	-0.008	0.141	0.121	0.131	0.211	-0.06	0.245	-0.387	0.036	0	-0.384	-0.096	-0.106	-0.101	0.272
meta_trait_129	-0.627	-0.829	-0.393	0.884	0.326	-0.302	0.263	0.091	0.513	-0.202	0.487	-0.247	0.075	-0.421	0.163	0.047	-0.044	-0.674	-0.036	-0.053	-0.05	-0.007	-0.039	-0.376	0.159	0.212	-0.204	0.268	-0.002	-0.157	0.122	-0.232	0.273	0.029	-0.093	0.065	0.089	0.027	0.155	0.154	0.126	-0.203	-0.097	0.159	-0.651	-0.259	-0.348	0.256	0.06
meta_trait_145	0.354	0.161	0.364	0.044	0.472	-0.148	-0.033	0.523	-0.343	0.129	-0.649	0.523	-0.03	1.501	0.092	0.377	0.168	0.243	0.316	0.263	-0.159	0.192	-0.205	0.355	0.142	-0.177	0.591	0.259	0.333	0.24	0.009	0.045	-0.135	-0.017	-0.001	-0.075	-0.137	-0.111	-0.129	-0.137	-0.389	-0.333	-0.122	0.289	0.3	0.017	0.21	0.025	0.049
meta_trait_205	-0.11	0.874	0.425	0.687	0.163	-0.932	0.458	0.195	-0.257	-0.293	-0.569	-0.006	0.04	-0.014	0.328	0.716	1.009	-0.495	-0.063	0.305	-0.212	0.021	0.286	-0.372	0.249	0.012	-0.329	0.086	0.032	0.236	0.404	-0.048	0.308	-0.097	0.083	0.049	-0.061	-0.211	-0.053	0.022	-0.411	-0.146	-0.042	0.5	-0.025	-0.264	0.096	0.093	-0.008
meta_trait_96	0.695	1.164	1.249	-0.762	0.559	-0.496	-0.391	-0.722	1.077	-0.708	-0.497	0.148	-0.421	-0.987	-1.057	-0.209	-0.05	-1.516	0.149	-0.331	-0.527	-0.239	-0.132	-0.432	0.014	0.139	0.207	-0.04	-0.266	-0.029	-0.117	-0.135	0.649	0.563	-0.653	1.441	0.442	0.851	0.57	0.654	0.934	0.765	0.948	1.138	0.56	0.681	0.538	0.687	0.428
meta_trait_94	-0.311	-0.204	-0.833	-0.441	-0.653	-0.16	0.138	-0.683	-0.617	-0.005	0.016	-0.047	0.516	0.122	0.402	-0.299	0.245	0.632	-0.426	0.554	0.138	0.153	0.121	-0.769	-0.246	0.063	-0.449	-0.254	-0.115	-0.087	-0.018	0.821	-0.399	-0.286	0.078	-0.539	-0.207	-0.159	-0.442	0.121	-0.924	0.093	0.139	0.033	-0.543	-0.727	-0.537	0.023	-0.377
meta_trait_95	-0.121	0.045	0.679	0.567	1.015	-0.743	0.191	-0.192	1.34	-0.143	-0.944	0.215	-0.59	-0.792	-0.914	0.015	-0.487	0.717	-0.003	-0.439	-0.334	-0.326	-0.12	1.118	0.641	-0.196	0.382	0.115	0.121	-0.015	-0.198	-0.442	0.056	0.314	-0.297	0.728	0.269	0.334	0.331	0.026	0.898	0.435	0.3	0.677	0.709	1.239	0.543	0.753	0.485
meta_trait_109	0.008	-0.171	0.241	0.133	0.029	0.279	0.262	0.781	-0.426	0.039	0.143	0.136	0.322	-0.262	0.026	-0.077	-0.299	-0.319	0.329	-0.202	-0.158	-0.059	-0.745	0.436	-0.383	-0.24	-0.063	-0.049	0.032	-0.028	-0.013	0.034	-0.22	-0.081	-0.151	-0.021	-0.053	0.064	-0.005	0.038	0.233	0.055	0.087	0.57	0.067	-0.039	0.139	0.134	0.223
meta_trait_176	0.135	0.047	-0.211	-0.27	-0.263	0.742	-0.135	-1.201	-0.369	0.166	-0.139	-0.088	0.158	-0.225	-0.085	-0.41	-0.481	-0.998	-0.152	-0.09	-0.138	-0.073	0.312	0.123	-0.368	0.053	-0.287	-0.179	-0.122	-0.1	-0.141	-0.147	0.203	0.159	0.038	0.23	0.366	0.227	0.161	0.278	0.386	0.459	0.238	0.068	0.216	0.339	0.333	-0.015	-0.052
meta_trait_110	0.464	0.138	0.813	0.285	0.207	-0.181	0.473	0.51	-0.989	0.108	-0.215	0.176	0.354	-0.193	0.243	0.388	0.194	0.143	-0.033	0.15	-0.026	0.05	-0.297	-0.041	-0.237	0.188	-0.255	0.109	-0.074	0.169	0.229	-0.423	0.513	0.223	-0.193	0.471	0.254	0.165	0.14	0.185	0.225	0.249	0.243	0.822	0.238	0.107	0.203	0.475	0.201
meta_trait_175	-0.042	-0.145	0.237	0.038	-0.031	0.5	0.369	-0.183	-0.875	0.203	0.097	0.036	0.498	-0.485	0.158	-0.327	-0.6	-0.755	0.153	-0.158	-0.283	-0.119	-0.328	0.575	-0.305	-0.124	-0.404	-0.143	-0.08	-0.063	-0.038	0.018	-0.018	-0.04	-0.066	0.171	0.213	0.204	0.047	0.304	0.458	0.344	0.222	0.879	0.175	0.168	0.366	0.195	0.189
meta_trait_58	0.07	-0.172	0.137	-0.439	-0.382	0.235	-0.1	0.833	-0.778	0.068	-0.062	-0.191	0.362	-0.365	-0.216	-0.393	-0.372	-0.091	0.05	0.078	-0.171	-0.04	-0.244	0.388	-0.164	-0.268	-0.127	-0.058	-0.042	-0.013	0.204	-0.146	0.158	0.087	-0.296	0.256	0.295	0.324	0.24	0.322	0.427	0.461	0.355	0.064	0.335	0.277	0.349	0.302	0.466
meta_trait_57	-0.111	-0.289	0.292	-0.272	-0.331	0.059	0.216	0.746	0.079	-0.339	-0.065	0.05	0.019	0.101	-0.136	-0.109	-0.192	-0.054	-0.009	0.054	0.379	-0.079	-0.127	0.51	-0.038	-0.172	0.001	-0.288	0.042	-0.032	-0.013	0.108	-0.581	-0.42	0.176	0.184	-0.179	0.012	-0.169	-0.187	0.143	0.154	-0.119	0.09	0.27	-0.028	-0.039	0.027	0.053
meta_trait_227	0.339	0.142	0.174	0.174	0.276	-0.277	0.486	0.085	0.203	-0.173	-0.42	0.066	-0.255	0.259	0.296	0.382	0.07	-0.085	-0.102	0.252	0.038	0.118	-0.03	-0.34	0.043	-0.18	-0.267	-0.166	0.035	0.101	0.226	0.321	-0.106	-0.419	0.21	-0.136	-0.278	-0.203	-0.291	-0.271	-0.149	-0.215	-0.138	0.086	0.086	-0.151	-0.034	-0.18	-0.105
meta_trait_111	0.509	0.693	0.305	-0.262	-0.193	-0.087	-0.235	-0.985	0.746	0.003	-0.113	0.108	-0.328	0.248	-0.179	0.063	0.306	0.034	-0.119	-0.034	-0.478	-0.099	0.061	0.921	-0.271	-0.363	0.23	-0.012	-0.117	0.061	-0.142	-0.008	0.381	0.062	-0.138	0.143	0.153	0.146	0.093	0.17	0.09	0.087	0.226	-0.004	-0.038	-0.033	0.151	-0.27	0.215
meta_trait_228	0.184	0.156	0.24	0.737	0.185	0.786	-0.135	0.099	0.905	-0.195	-0.666	0.053	-0.049	0.51	-0.204	-0.027	0.151	-0.502	0.054	0.17	-0.066	-0.215	-0.344	0.026	0.491	-0.237	0.416	0.392	0.37	0.201	0.196	-0.137	-0.014	0.114	0.065	-0.152	-0.196	-0.128	-0.097	0.024	0.231	0.452	0.253	-1.074	-0.491	-0.374	-0.471	-0.6	-0.434
meta_trait_203	0.131	0.166	0.123	0.086	-0.055	0.522	0.097	0.469	-0.611	0.066	-0.075	0.11	0.12	-0.586	0.169	0.034	0.246	1.719	-0.08	0.064	-0.048	0.012	-0.208	-0.021	-0.056	-0.319	0.022	-0.226	0.085	0.005	-0.114	0.448	-0.054	-0.206	0.107	-0.028	-0.141	-0.06	-0.082	-0.165	-0.37	0.153	0.159	0.018	0.121	-0.069	-0.199	0.159	0.075
meta_trait_204	0.66	-0.198	0.295	1.395	0.06	-1.007	0.824	0.896	-0.209	-0.109	-0.016	-0.129	0.9	-0.686	0.515	0.671	0.756	-0.357	0.113	-0.087	0.075	0.316	0.136	0.087	-0.289	-0.238	0.054	-0.022	0.324	0.046	0.213	-0.041	-0.417	-0.378	-0.08	-0.194	-0.428	-0.225	-0.126	-0.391	-0.947	-1.16	-0.612	0.756	0.307	-0.159	0.286	0.048	0.275
meta_trait_184	0.17	0.458	-0.317	-0.613	0.773	-1.292	0.474	-1.475	1.373	0.13	-0.85	0.413	-1.97	0.665	0.767	0.3	0.398	-0.379	0.839	-0.509	0.728	0.146	0.795	-0.759	0.888	1.29	0.479	1.269	-0.365	-0.038	0.453	0.737	-0.745	-0.379	0.712	-0.503	-0.853	-0.413	-0.227	-0.34	-0.729	-0.397	-0.911	1.044	0.106	-0.064	-0.467	0.393	-0.561
meta_trait_185	0.81	2.017	-0.685	-1.44	1.166	-1.05	0.528	1.113	0.988	1.31	-0.929	0.068	0.103	-2.1	1.186	0.596	0.386	0.424	1.223	-0.114	1.161	0.13	1.073	-1.813	0.207	1.104	0.354	0.534	0.2	0.154	0.811	0.142	-1.349	-1.245	0.32	-1.57	-2.013	-1.621	-1.645	-0.781	-2.28	-0.337	-1.291	-1.082	0.045	-1.151	-1.906	-0.027	-1.723
meta_trait_55	0.687	1.51	0.806	1.119	0.232	-0.852	0.063	-0.269	1.275	-0.608	-0.379	0.187	-0.801	1.121	0.192	0.242	-0.469	0.153	0.226	0.269	-0.348	-0.337	0.18	-0.927	0.462	0.359	0.107	0.119	0.066	0.545	0.156	0.211	-0.148	-0.37	0.73	-0.786	-0.796	-0.828	-0.608	-0.974	-0.913	-1.029	-1.006	-0.661	-0.167	-0.314	-0.582	-0.171	-0.569
meta_trait_165	0.144	-0.402	0.313	-0.405	0.028	0.291	-0.232	-0.188	-1.497	0.716	0.148	-0.008	-0.444	0.713	-0.645	-0.041	0.191	-0.301	0.418	-0.145	-0.225	0.219	-1.081	2.303	-0.48	-0.71	-0.929	-0.433	-0.352	0.017	0.083	-0.576	1.033	0.335	-0.754	1.162	0.785	0.654	0.798	0.91	1.491	0.758	1.022	-0.242	-0.087	0.029	0.523	0.521	0.916
meta_trait_166	-0.131	-0.042	0.043	0.489	-0.113	0.078	0.331	-0.233	2.23	-0.948	-0.918	0.66	-0.93	1.858	0.393	0.346	0.178	0.8	-0.543	-0.018	-0.035	-0.012	0.422	-1.943	0.617	0.393	0.802	0.507	0.306	0.182	0.127	0.3	-0.175	-0.344	0.718	-0.945	-0.712	-0.757	-0.434	-1.064	-0.954	-0.911	-1.133	-1.075	-0.799	-0.76	-0.983	-0.992	-1.311
meta_trait_180	-1.767	-1.994	-0.56	-0.758	0.189	1.006	-0.658	0.68	-1.379	0.453	-0.158	-0.174	-0.266	0.589	-0.304	-0.573	-0.949	-1.042	-0.013	-0.128	-0.123	-0.03	-0.338	1.035	-0.592	-0.421	-0.426	-0.564	-0.379	-0.239	-0.33	-0.884	-0.269	-0.257	-0.163	-0.412	0.069	-0.128	-0.167	-0.042	0.12	-0.459	-0.531	0.72	-0.01	0.273	-0.294	0.217	0.444
meta_trait_206	0.366	1.267	0.201	0.308	0.415	0.081	0.376	-0.163	0.413	0.005	-0.969	0.697	-1.051	0.125	0.188	-0.012	-0.129	1.149	0.297	-0.215	-0.356	0.079	0.412	-0.317	-0.587	0.351	0.693	0.543	0.132	-0.239	-0.039	-0.245	0.407	0.682	0.187	-0.163	0.306	-0.156	-0.359	-0.367	-0.27	-0.802	-0.395	-0.432	0.572	0.314	0.013	0.006	-0.255
meta_trait_209	0.046	0.399	0.068	0.071	-0.277	0.316	0.167	-1.119	0.536	-0.714	0.384	0.327	0.57	-0.246	0.104	0.156	0.26	0.595	-0.246	0.113	-0.164	-0.048	-0.587	-0.093	-0.604	0.082	-0.316	-0.195	0.117	-0.18	-0.121	-0.093	-0.066	0.171	0.161	0.129	0.233	0.184	-0.058	0.15	0.168	1.02	0.569	-0.58	-0.062	-0.069	0.291	-0.294	-0.335
meta_trait_211	0.448	1.149	-0.147	-0.341	-0.491	-1.653	-0.532	2.268	-0.564	0.396	0.471	-0.743	0.348	0.386	0.824	0.009	0.909	-1.418	0.544	-0.265	-0.283	0.034	0.945	1.417	0.042	0.13	0.274	0.199	0.053	-0.22	-0.349	-0.252	-0.15	0.008	-0.328	-0.362	0.499	-0.151	-0.027	0.052	-0.908	-0.924	-0.802	0.622	-0.353	0.007	-0.197	0.734	0.179
meta_trait_151	-0.399	0.107	1.977	2.235	1.162	-0.233	0.179	-1.862	0.196	0.266	-0.489	-0.28	0.816	2.685	0.936	0.774	1.25	-0.064	-0.93	1.627	-0.277	0.655	0.217	-2.35	0.253	-0.05	-1.081	-0.455	0.147	0.123	0.601	0.203	0.854	-0.24	-0.306	1.318	-0.161	0.014	0.126	0.368	-0.131	-0.442	-0.587	-1.092	0.413	0.664	-0.083	0.686	-0.834
meta_trait_148	0.169	-1.005	0.856	1.554	2.197	-0.136	-1.195	2.328	-3.707	1.43	-0.146	-0.087	0.577	-0.878	0.36	1.04	0.749	-0.025	0.789	0.744	-1.082	-0.302	-0.107	2.017	-0.065	-0.089	-0.954	-0.271	0.355	0.863	0.857	-0.318	1.678	0.501	-0.393	0.992	-0.034	0.017	-0.14	0.122	-0.276	-0.873	-0.203	1.282	1.913	1.386	0.686	1.952	0.966
meta_trait_230	0.41	0.625	0.294	-0.296	-0.608	0.711	0.589	-0.363	3.381	-1.697	-0.029	0.249	-0.663	-0.167	-0.102	-0.775	-0.597	-0.229	0.087	-0.522	0.271	-0.564	-0.242	-0.627	-0.207	-0.164	0.114	-0.615	0.558	-0.361	-0.729	-0.953	0.288	0.516	0.684	-0.1	0.662	-0.145	-0.047	0.396	0.208	0.831	1.076	-1.397	0.317	0.767	0.18	0.109	-0.34
meta_trait_131	0.474	-0.235	0.543	0.736	0.732	0.536	-0.108	1.069	-1.056	0.225	0.392	-0.247	0.266	-1.001	-0.184	0.578	0.06	-0.147	-0.025	-0.079	-0.655	-0.331	0.439	-0.581	-0.107	-0.488	0.037	-0.362	0.17	0.322	0.022	0.301	0.009	-0.141	-0.113	0.712	-0.264	0.118	0.055	0.113	-0.007	-0.397	-0.301	0.844	-0.158	-0.338	0.401	-0.168	-0.237
meta_trait_143	0.609	0.968	0.58	0.838	0.588	0.286	-0.272	-0.441	0.506	0.215	-2.279	0.173	0.165	0.709	0.651	0.323	0.926	0.068	0.315	0.234	0.534	0.246	0.051	0.171	0.773	0.316	0.018	0.37	0.187	0.315	0.139	1.056	-0.918	-0.714	0.359	-0.725	-0.723	-0.279	-0.372	-0.064	-1.103	0.841	0.158	0.184	-0.524	-0.412	-0.809	-0.123	-0.279
meta_trait_4	-0.042	0.337	-0.762	0.018	-0.096	0.101	-0.138	0.046	-0.164	-0.15	0.591	-0.131	-0.101	0.461	0.526	0.011	-0.133	0.188	-0.04	-0.097	-0.265	0.086	0.226	-0.822	0.097	0.243	0.568	0.538	0.024	-0.138	-0.002	0.36	-0.444	-0.122	0.003	-0.347	-0.106	-0.201	0.01	-0.367	-0.126	-0.013	-0.254	-0.752	-0.496	-0.576	-0.313	-0.564	-0.536
meta_trait_137	0.043	-0.341	0.468	0.369	0.093	0.341	-0.394	0.436	0.213	0.455	-0.851	-0.454	1.521	-0.778	-0.128	-0.413	-0.144	0.902	-0.261	-0.31	0.542	0.03	-0.557	1.989	0.165	0.261	0.144	0.264	0.201	0.035	0.112	-0.646	0.231	0.434	0.169	0.344	0.723	0.532	0.576	-0.175	0.198	0.124	0.127	0.592	0.648	0.814	0.644	0.959	0.275
meta_trait_210	-0.356	0.039	-0.048	1.028	0.23	-0.162	-0.214	-0.095	-0.408	-0.219	0.835	-0.153	0.132	-0.307	-0.235	0.356	0.957	-0.015	-0.243	0.338	0.659	-0.246	0.088	-1.586	0.015	0.5	0.915	0.582	0.867	0.45	0.301	0.38	-0.014	0.23	0.1	-0.175	-0.428	-0.017	-0.177	0.448	0.016	0.509	0.008	0.277	-0.567	-0.635	-0.681	-0.837	-0.722
meta_trait_212	-0.046	-0.666	0.128	-0.132	0.001	-0.155	0.004	-0.61	1.098	0.036	0.41	0.102	-0.315	-0.602	-0.678	0.059	-0.231	1.393	0.302	-0.025	-0.26	-0.164	0.021	0.085	0.102	0.154	-0.992	-0.262	-0.47	-0.379	-0.019	-0.228	-0.107	0.251	-0.228	0.85	0.089	0.476	0.439	0.103	0.502	-0.066	0.469	0.834	0.678	0.695	0.263	0.807	0.468
meta_trait_142	0.226	-0.163	0.014	0.062	0.379	0.011	0.295	0.339	-0.725	0.113	-0.276	0.022	0.394	0.401	0.316	-0.054	-0.473	-0.26	-0.128	0.192	0.449	0.332	-0.119	0.066	0.022	0.048	-0.168	0.048	0.211	0.234	0.263	0.16	-0.092	-0.056	0.1	-0.269	-0.188	-0.167	-0.205	-0.282	-0.092	0.199	-0.311	0.003	0.217	0.106	-0.197	0.149	-0.351
meta_trait_46	-0.229	-0.281	-0.349	-0.022	-0.008	-0.158	0.006	0.04	0.481	-0.096	-0.053	0.074	-0.375	0.107	-0.007	0.223	0.1	0.072	0.001	-0.026	-0.153	-0.074	0.253	0.017	0.132	-0.029	0.187	-0.006	0.174	-0.111	-0.032	-0.075	-0.301	-0.244	0.071	-0.189	-0.261	-0.199	-0.095	-0.132	-0.426	-0.403	-0.18	0.245	-0.124	-0.269	-0.124	-0.148	-0.004
meta_trait_342	-0.631	0.096	-0.466	-0.368	-0.501	-0.396	-0.138	-0.349	0.477	-0.508	0.059	-0.116	-0.612	-0.27	-0.231	0.149	0.163	0.052	-0.026	0.332	0.369	0.028	0.893	-0.948	0.33	0.223	0.528	0.295	-0.037	-0.298	-0.197	-0.405	-0.515	-0.124	0.079	-0.488	-0.168	-0.409	-0.225	0.034	-0.629	-0.541	-0.3	-0.14	-0.459	-0.217	-0.331	-0.206	-0.241
meta_trait_265	0.399	-0.275	0.429	0.332	0.627	-0.53	0.5	0.194	0.094	-0.014	0.081	0.161	0.323	-0.032	0.091	0.384	0.139	-0.856	0.084	-0.043	0.13	-0.171	-0.688	0.125	-0.088	0.327	0.031	0.068	0.37	0.336	0.246	0.268	0.297	-0.002	-0.076	0.155	-0.145	-0.02	0.026	-0.041	0.197	0.146	0.107	-0.483	-0.146	0.009	0.074	0.045	0.022
meta_trait_288	0.146	0.151	-0.036	-0.329	-0.028	-0.673	-0.217	-0.12	0.319	0.094	-0.165	-0.205	0.127	0.274	0.115	0.184	0.331	-0.684	-0.248	0.041	0.011	-0.072	0.235	-0.014	-0.086	-0.415	-0.072	-0.201	-0.079	0.089	-0.119	-0.031	0.149	-0.102	0.138	0.024	-0.227	-0.058	-0.133	-0.126	-0.116	-0.308	-0.173	0.582	0.122	0.052	-0.082	-0.101	-0.065
meta_trait_167	-0.474	-0.703	-0.75	-1	-0.137	0.369	-0.488	0.69	-1.201	-0.134	-0.035	-0.528	-0.729	0.327	0.569	-0.012	-0.07	0.284	0.071	0.371	-0.177	-0.005	0.124	-1.362	-0.316	-0.181	0.028	0.036	-0.184	0.188	0.114	-0.013	0.072	-0.006	-0.396	-0.849	-0.125	-0.55	-0.617	0.242	-0.923	-0.237	-0.592	0.222	-0.337	-0.347	-0.739	-0.26	-0.467
meta_trait_168	-0.047	-0.189	0.139	0.132	-0.382	0.906	0.144	-0.136	-1.363	0.395	0.795	0.119	0.041	-0.273	-0.681	-0.736	-0.588	-0.797	0.191	-0.605	-0.033	0.187	-0.82	0.388	-0.542	-0.338	-0.632	-0.422	-0.181	-0.076	-0.171	-0.634	0.522	0.169	-0.227	0.903	0.765	0.767	0.607	0.863	1.471	0.466	0.555	0.216	0.163	-0.005	0.599	0.517	0.775
meta_trait_169	0.239	0.105	1.085	0.625	0.719	0.488	0.638	0.313	-0.921	0.712	-0.062	0.254	-0.084	0.387	-0.304	0.136	-0.182	0.612	0.054	-0.1	0.073	0.153	-0.641	0.488	-0.106	0.536	-0.187	0.034	0.241	0.292	0.341	-0.678	0.36	0.303	-0.035	0.773	0.346	0.345	0.192	0.041	1.247	-0.262	-0.046	-0.873	0.182	0.076	0.117	-0.158	0.049
meta_trait_343	-0.487	0.134	-0.171	0.107	-0.125	-0.58	0.224	0.325	1.011	-0.426	0.207	0.149	-0.77	0.773	0.077	-0.109	-0.284	0.744	-0.13	-0.034	0.358	0.107	0.284	-0.667	0.781	0.338	0.09	0.23	0.05	-0.131	-0.005	0.102	-0.327	-0.117	-0.036	-0.177	-0.281	-0.261	-0.134	-0.473	-0.227	-0.049	-0.485	-0.203	-0.616	-0.516	-0.84	-0.109	-1.178
meta_trait_69	-0.049	-0.024	-0.33	0.823	0.202	-0.39	0.117	0.524	0.347	-0.685	0.062	-0.343	-0.711	0.574	-0.035	-0.152	-0.246	-0.166	-0.219	0.172	-0.441	0.148	0.242	-0.775	0.058	0.061	0.029	0.009	-0.242	-0.286	-0.188	-0.027	-0.033	-0.155	0.386	-0.281	-0.046	-0.193	-0.034	-0.349	0.055	-0.288	-0.255	-0.354	-0.822	-0.215	-0.144	-0.477	0.007
meta_trait_61	-0.154	-0.659	0.051	0.173	0.104	-0.333	-0.852	-0.242	1.498	-0.557	-0.147	-0.315	0.042	-0.155	-0.458	-0.055	0.225	-0.565	0.077	0.431	-0.194	-0.03	-0.113	0.251	-0.487	-0.161	-0.148	-0.356	-0.478	-0.108	-0.509	0.233	0.201	0.042	0.066	0.189	0.078	-0.105	-0.036	-0.324	-0.12	-0.726	-0.343	0.046	0.002	0.232	-0.05	0.176	0.101
meta_trait_155	-0.091	-0.476	-0.244	-0.138	0.064	-0.572	-0.144	0.272	0.462	-0.278	-0.042	-0.116	-0.48	0.461	0.025	-0.225	-0.096	-1.642	-0.111	0.192	0.036	0.067	-0.048	-0.589	-0.538	0.106	0.243	-0.194	-0.185	-0.1	-0.213	-0.387	0.071	0.106	0.26	-0.1	-0.007	-0.057	-0.161	-0.128	0.278	-0.366	-0.556	-0.362	-0.252	-0.073	-0.204	-0.15	-0.33
meta_trait_25	0.341	0.465	-0.379	0.268	0.008	0.176	0.362	0.413	-0.557	0.688	0.853	-0.369	0.452	-1.437	0.022	0.348	0.11	-0.122	0.322	0.171	-0.178	0.163	0.009	0.733	-0.291	-0.396	-0.623	-0.154	0.078	-0.136	0.165	1.233	-0.109	-0.31	0.285	-0.297	-0.555	-0.101	-0.212	-0.35	-0.067	0.265	0.438	1.589	0.974	0.333	0.653	0.2	0.08
meta_trait_229	0.168	-0.091	-0.007	-0.029	0.164	-1.174	0.11	0.583	-0.257	0.41	-0.297	-0.342	0.506	-0.044	0.286	0.42	0.192	0.246	0.012	0.218	0.118	0.184	0.242	0.628	0.773	-0.105	-0.326	0.01	-0.028	0.205	0.4	0.113	0.382	-0.167	0.153	0.155	-0.24	0.181	0.242	-0.051	-0.137	-0.26	0.048	0.781	0.122	0.095	0.136	0.171	0.139
meta_trait_24	-0.658	-1.134	-0.292	-0.224	-0.244	0.016	-0.579	-0.356	0.505	-0.421	-0.34	-0.027	-0.887	1.008	-0.458	-1.047	-0.837	-0.895	0.219	-0.497	-0.104	0.012	-0.216	-1.513	0.03	-0.103	0.578	-0.403	0.082	-0.118	-0.157	-0.664	0.319	-0.136	0.404	-0.319	0.132	-0.179	-0.073	0.01	0.013	-0.413	-0.448	-0.396	-0.6	-0.277	-0.377	-0.545	-0.281
meta_trait_26	0.066	0.266	-0.522	-0.246	0.456	-0.304	0.642	-0.423	0.426	-0.632	-0.006	0.32	-0.837	0.933	0.207	0.054	-0.571	0.09	-0.385	-0.276	-0.338	-0.158	-0.106	-0.087	0.124	-0.138	0.521	0.058	0.006	-0.13	-0.294	0.243	-0.356	-0.09	-0.065	-0.168	0.109	-0.149	-0.048	-0.276	-0.063	-0.255	-0.429	-0.499	-0.368	-0.169	-0.375	-0.171	-0.479
meta_trait_128	-0.029	1.001	0.136	-0.284	-0.477	0.642	0.24	-0.238	1.319	0.089	-0.613	0.37	0.657	0.401	-0.413	-0.218	-0.611	-0.689	-0.462	-0.104	0.075	-0.05	-0.284	0.548	-0.143	0.112	0.027	-0.311	0.08	0.047	-0.237	0.557	-0.249	-0.162	0.008	-0.217	-0.083	-0.026	0.101	-0.115	0.209	0.447	0.16	-0.903	-0.239	-0.137	-0.167	-0.697	-0.409
meta_trait_146	0.225	-0.287	-0.194	-0.103	0.137	-0.443	0.065	-0.023	-0.202	0.229	0.354	-0.163	0.023	-0.474	0.147	0.171	0.201	-0.576	0.178	0.098	0.011	-0.127	-0.296	0.036	-0.353	0.262	-0.545	-0.284	-0.112	-0.036	-0.034	0.215	0.052	-0.136	0.032	-0.059	-0.032	0.024	-0.137	0.015	-0.057	-0.173	0.093	0.458	0.165	0.055	0.253	0.163	0.274
meta_trait_135	0.539	1.054	-0.073	0.461	-1.039	0.464	-0.864	-2.194	3.129	0.494	-0.948	0.39	-0.001	0.817	-1.154	0.228	0.622	0.27	-0.036	-0.271	-0.7	0.193	0.162	-0.116	-0.071	-0.144	0.994	0.418	-0.297	-0.454	-0.845	1.461	-1.007	-0.622	-0.219	-0.135	-0.373	-0.102	0.087	-0.453	0.108	0.051	0.476	-1.546	-0.707	-0.953	-0.267	-2.227	-0.66
meta_trait_224	0.089	0.255	0.212	0.167	0.14	-0.046	0.079	-0.168	0.225	-0.096	-0.061	0.061	-0.227	0.049	0.257	0.144	0.09	0.465	0.033	0.272	0.024	0.121	-0.095	-0.115	-0.08	-0.054	-0.017	0.096	-0.073	0.021	0.056	0.243	-0.077	-0.206	0.06	-0.07	-0.164	-0.126	-0.082	-0.083	-0.114	-0.083	0.011	-0.014	-0.057	-0.304	-0.152	-0.192	-0.121
meta_trait_186	-0.328	0.395	0.096	-0.301	-0.257	0.411	-0.546	-0.218	-0.39	-0.113	0.08	0.158	0.083	-0.213	-0.502	0	0.072	0.597	-0.031	-0.252	-0.226	-0.193	-0.375	-0.359	-0.147	-0.151	-0.299	-0.042	-0.196	-0.157	-0.22	0.023	-0.039	0.081	0.018	-0.206	0.078	-0.019	-0.081	0.051	0.201	0.096	0.135	-0.576	-0.489	-0.159	-0.02	-0.506	0.029
meta_trait_187	-0.16	-0.189	-0.373	0.193	-0.032	0.298	0.502	0.398	-0.195	-0.098	-0.178	-0.073	0.099	-0.269	-0.161	0.065	0.152	-0.065	-0.293	0.05	-0.3	-0.154	0.071	-0.289	-0.096	-0.147	-0.199	-0.084	0.128	-0.081	0.079	0.301	-0.016	-0.053	0.201	-0.376	-0.218	-0.095	-0.244	0.007	0.209	-0.36	-0.059	-0.671	-0.336	-0.207	-0.264	-0.535	0.031
meta_trait_189	-0.079	0.126	0.22	-0.389	0.13	-0.062	0.018	-0.889	0.549	-0.576	-0.345	-0.121	0.392	-0.062	-0.048	-0.049	-0.117	-0.611	-0.246	0.369	-0.367	-0.28	0.049	-0.362	0.04	-0.076	0.141	0.301	0.051	0.366	0.323	-0.159	0.299	0.435	-0.221	0.327	0.388	0.152	0.238	0.258	0.386	0.606	0.272	0.367	0.119	-0.04	0.186	-0.149	-0.266
meta_trait_191	0.575	0.201	0.134	-0.164	-0.075	0.149	0.378	0.578	-0.642	-0.322	-0.049	-0.036	-0.379	0.021	0.325	0.099	0.029	0.972	-0.147	0.246	0.284	0.062	-0.186	-0.372	0.147	-0.023	0.194	0.144	0.187	0.117	0.149	0.212	-0.118	-0.236	0.177	-0.11	-0.216	-0.117	-0.184	-0.025	-0.275	-0.483	-0.111	0.022	-0.193	-0.408	-0.168	-0.471	-0.174
meta_trait_161	-1.158	-0.319	-0.424	-0.712	-0.52	-0.047	-0.224	-0.63	0.719	-0.239	0.246	0.048	0.449	0.24	-0.026	-0.558	-0.527	-0.296	0.113	0.19	-0.182	-0.042	0.04	-0.035	-0.221	-0.296	-0.311	-0.276	-0.356	-0.217	-0.367	0.251	-0.232	-0.193	-0.035	-0.21	-0.074	-0.016	-0.109	-0.057	0.009	0.063	-0.16	-0.053	-0.337	0.021	-0.088	-0.091	-0.144
meta_trait_188	-0.194	-0.05	-0.948	-0.676	-0.63	0.616	0.003	0.721	-0.063	0.322	0.188	-0.215	0.691	-0.468	-0.023	-0.497	-0.473	-1.436	-0.06	-0.103	-0.267	-0.204	0.18	-0.271	-0.344	0.082	-0.36	-0.127	-0.285	-0.238	0.051	0.517	0.127	0.076	-0.098	-0.057	0.177	0.106	-0.051	0.129	-0.018	0.164	0.323	0.418	0.191	0.139	0.168	0.006	0.062
meta_trait_87	-0.076	-0.249	-0.325	-0.308	-0.419	0.162	0.157	0.923	-0.516	0.147	0.078	-0.103	0.2	0.5	-0.002	-0.045	-0.238	-0.523	0.064	-0.249	0.027	0.104	0.066	0.188	-0.062	0.465	-0.32	-0.183	-0.081	-0.141	0.076	0.252	-0.15	-0.127	-0.104	0.054	-0.156	0.093	0.197	-0.112	0.082	0.009	0.014	-0.204	0.008	0.025	0.012	-0.188	-0.006
meta_trait_88	0.072	-0.094	0.301	0.157	0.309	0.614	-0.211	-0.243	-0.079	0.005	0.192	0.01	-0.074	-0.597	0.068	0.068	0.08	-0.053	0.069	0.172	-0.084	-0.204	-0.528	0.201	-0.083	-0.468	0.107	0.056	-0.083	0.092	0.023	-0.09	0.067	0.002	0.218	-0.09	0.102	-0.069	-0.144	0.09	0.072	0.152	0.159	-0.024	0.099	-0.138	0.053	-0.054	0.066
meta_trait_89	0.05	0.351	0.262	0.064	0.18	0.749	-0.106	-0.29	0.113	-0.138	-0.003	0.036	-0.345	-0.165	-0.275	-0.275	-0.359	-0.818	-0.059	0.093	-0.111	-0.071	-0.692	-0.143	0.215	-0.788	0.309	0.198	0.148	0.123	0.184	0.09	-0.251	-0.037	0.111	-0.253	-0.111	-0.108	-0.131	-0.137	0.04	0.196	0.116	-0.007	-0.026	-0.082	-0.017	-0.139	-0.167
meta_trait_83	0.265	-0.051	-0.238	0.101	0.142	0.365	0.773	0.546	-0.652	-0.142	-0.235	0.185	-0.533	-0.31	0.31	0.313	0.235	-0.311	-0.009	-0.174	-0.108	-0.057	0.052	0.169	-0.055	-0.086	-0.421	-0.204	-0.025	-0.033	0.131	0.341	0.004	-0.294	0.24	-0.145	-0.157	-0.095	-0.18	0.025	-0.139	-0.256	-0.163	-0.337	-0.176	-0.271	0.004	0.234	0.141
meta_trait_85	-0.051	-0.246	-0.038	-0.167	0.025	0.17	-0.135	0.383	0.172	0.051	-0.031	-0.151	-0.073	0.043	0.033	0.273	0.302	-0.214	0.007	-0.308	-0.179	0.006	0.351	-0.112	-0.236	-0.221	-0.246	-0.545	0.047	-0.03	-0.157	0.165	-0.111	-0.442	0.227	-0.218	-0.08	-0.197	-0.085	-0.368	-0.385	-0.398	-0.328	-0.286	0.087	-0.059	-0.092	-0.157	-0.177
meta_trait_60	0.237	-0.109	0.331	1.511	1.108	-0.454	1.218	-1.188	2.377	-1.027	-0.063	-0.303	-1.205	0.509	0.593	0.828	0.86	-0.303	-0.428	0.627	0.008	0.007	0.166	-0.454	0.116	0.079	-0.353	0.162	-0.021	0.161	0.306	0.102	1.303	0.297	0.249	0.025	0.356	-0.181	-0.47	-0.175	0.081	-0.814	0.137	0.31	-0.359	-0.086	-0.516	0.454	0.345
meta_trait_216	-1.569	-1.947	-0.829	0.035	0.176	-0.374	-0.252	-0.566	0.343	-0.267	0.418	-0.126	0.274	0.354	-0.019	-0.014	-0.01	-0.245	-0.393	0.445	-0.01	0.154	0.199	-0.42	0.101	0.013	0.261	-0.361	0.246	-0.093	-0.279	0.692	-0.412	-0.499	0.279	-0.426	-0.465	-0.106	-0.213	-0.557	-0.278	-0.226	-0.561	0.03	0.526	0.305	0.129	-0.212	-0.141
[truncated: 333 more columns]
