# Supplementary material for: Genetic correlation-guided mega-analysis of DO mice provides mechanistic insight and candidate genes for age-related pathologies
Source: PLoS Genet. 2026 Feb 27;22(2):e1012037. doi: 10.1371/journal.pgen.1012037 (PMC12948109; doi:10.1371/journal.pgen.1012037)
Supplement: S11 Table — Row and column names correspond to the meta-trait after removing two meta-traits assembled from low h2 lifespan estimates. (TXT) [file pgen.1012037.s039.txt]

meta_trait_158	meta_trait_159	meta_trait_160	meta_trait_351	meta_trait_352	meta_trait_77	meta_trait_360	meta_trait_340	meta_trait_341	meta_trait_345	meta_trait_362	meta_trait_363	meta_trait_320	meta_trait_364	meta_trait_357	meta_trait_358	meta_trait_359	meta_trait_73	meta_trait_346	meta_trait_373	meta_trait_344	meta_trait_365	meta_trait_74	meta_trait_369	meta_trait_72	meta_trait_76	meta_trait_338	meta_trait_339	meta_trait_354	meta_trait_353	meta_trait_356	meta_trait_380	meta_trait_152	meta_trait_383	meta_trait_374	meta_trait_375	meta_trait_381	meta_trait_370	meta_trait_371	meta_trait_382	meta_trait_368	meta_trait_366	meta_trait_367	meta_trait_332	meta_trait_330	meta_trait_331	meta_trait_333	meta_trait_328	meta_trait_329	meta_trait_334
meta_trait_158	1	0.634829025436933	0.494355450067259	0.231414385672513	0.426473093392894	-0.405798977076199	0.431683527891162	-0.00301857644554178	0.0199985800382866	-0.0464529692823079	-0.202985565904018	0.144373364658599	-0.205541032551829	0.0714783244441777	0.330525339443089	0.410601541246435	0.306728940832134	-0.0172806407047331	0.0491685221680869	-0.00566831537858456	0.0363222187149542	0.0888141030955052	-0.00206091263775414	0.0738282244898395	0.221676976345917	0.113054569663202	0.110111177291163	0.29655826898988	0.186127771629511	0.401220864849499	0.368755353607479	0.00925028125164244	0.257228262099802	0.126437721987222	-0.00288013088886779	0.204712074996365	-0.0604581902265554	-0.0483673039088196	-0.0479155172634199	0.0454407333460343	-0.103878294481861	-0.136116349304389	0.0921358113624168	0.0873744606013024	0.082834514087357	0.0515740006940424	0.265108513953644	0.175808402907563	0.120680765268666
meta_trait_159	0.634829025436933	1	0.505819462922277	0.256000814443621	0.302106119754466	-0.387493818160144	0.396249715223892	-0.297655805560181	0.220404764781096	-0.246014422615982	-0.322660295919351	0.253217755450225	-0.238253443166739	0.222149478765898	0.304925079635455	0.298652834126435	0.226987607543178	0.127280086419225	-0.177836081026882	0.0356819890671571	0.198119282728888	0.145838510702979	0.094911574536241	-0.10125560680057	0.326284181390925	0.219273941964462	0.29023592392162	0.411486967306402	0.163297498374936	0.327262867694853	0.285052409808887	0.0109527065449576	0.170643318075584	0.161880522786121	0.0105466602725883	0.135214699044174	-0.04878000987729	-0.0896545724915045	0.0237217242495836	-0.0205618929100606	-0.195025163491864	0.0110042643025159	0.0623097355548865	-0.00981734692090903	-0.10790721524589	-0.0788097392028203	0.0309107879424627	0.0192002288588711	-0.105146984615973
meta_trait_160	0.494355450067259	0.505819462922277	1	0.541802454242381	0.562523170818558	-0.332517521103434	0.305366549195634	-0.164754184392925	0.155283584682214	-0.216549020299955	-0.331594605019323	0.260606466082752	-0.187656607872659	0.317439016551451	0.159459628643219	0.340575426101394	0.149879188668472	0.0741223724819161	-0.11662680470717	0.22274787732482	0.0823126657773317	0.0861870533350416	-0.0620539010200562	-0.0581905330501421	0.344847717225794	0.236591079429396	0.148040335341419	0.260087584494654	0.247305094774448	0.542459037603156	0.369937687837891	-0.187103858882261	0.416747184896327	0.2426150418135	-0.142633456629861	0.495191829428781	0.0203796473444123	0.0549719896685502	0.196191417535361	0.0409132495234417	0.086796126448377	-0.018980562024483	0.0361786583162874	-0.0742022052034546	-0.0879199887892697	0.067709917385845	0.0701044877448472	0.0900234732046409	-0.0281675487754087
meta_trait_351	0.231414385672513	0.256000814443621	0.541802454242381	1	0.653991847547785	-0.438092146092916	0.534458669972062	-0.194180530004824	0.266533234487298	-0.40427527540646	-0.402005973800115	0.328780717967256	-0.385262356614934	0.4568687515756	0.480501414472622	0.672218445415484	0.457017163391768	0.334266730498369	-0.466085074613918	0.476203359746883	0.276324280182676	0.243593387980319	0.268280669307571	-0.411614570453723	0.516177680663398	0.429592414922104	0.371832619446972	0.437810134709336	0.56223555549456	0.62255856816171	0.54628758436554	0.125965317082643	0.136472782507508	-0.0806428139848503	0.287305279222877	-0.00105532824486811	-0.406632932552909	-0.395101379520617	-0.157134668821016	-0.425089827070814	-0.377858820015134	-0.451517239632634	-0.464360472538356	-0.192178648485475	-0.344797991787541	-0.266641404435761	-0.288192957984053	-0.135208666841656	-0.386862883778702
meta_trait_352	0.426473093392894	0.302106119754466	0.562523170818558	0.653991847547785	1	-0.580195658572237	0.570134091803359	-0.121533557940806	0.159318461458293	-0.239320346345902	-0.411216385659397	0.328531303521644	-0.482169539521658	0.413550949759813	0.533280267924382	0.6889093174133	0.360639515333159	0.157596985025303	-0.189816813594073	0.350296343479119	0.250996065794402	0.20718830742079	0.179223702920172	-0.232949293417287	0.495724573297179	0.411352123830351	0.303849121800428	0.466381263763017	0.457330715891617	0.686104203965335	0.659836515176751	0.0359135214883111	0.290924142335093	0.00554084321815839	0.086552457240272	0.170028525272244	-0.347833495374082	-0.29716543176941	-0.156519894938002	-0.28219058206668	-0.230476922109586	-0.291131390041079	-0.368693863396344	-0.1101380210275	-0.216964619448564	-0.15744488258307	-0.185296756782178	0.0747929495777378	-0.274592820926352
meta_trait_77	-0.405798977076199	-0.387493818160144	-0.332517521103434	-0.438092146092916	-0.580195658572237	1	-0.507071099038009	0.12117126400238	-0.270892255510832	0.29773323696829	0.361371300948616	-0.184949567036351	0.366793584668269	-0.35784694250447	-0.392911110789449	-0.521443940632777	-0.393273638624675	-0.137658826041163	0.251592872448748	-0.269222825933472	-0.290724605856641	-0.264903963703866	-0.376774553219262	0.298793907784799	-0.533554042500648	-0.472418154533236	-0.300184371416637	-0.519444798913562	-0.284629815618432	-0.477479551088844	-0.536928398711646	0.0199486567259261	-0.1715485354398	-0.11873659759043	0.0160374694207591	-0.129817438935419	0.245306550179756	0.215180407912983	0.0609584679785352	0.219196468662206	0.345890365148545	0.315560281604595	0.290127154487263	-0.0625152768462735	0.172665436781333	0.0993058735381508	0.105093997066366	-0.108672641250666	0.191973316511761
meta_trait_360	0.431683527891162	0.396249715223892	0.305366549195634	0.534458669972062	0.570134091803359	-0.507071099038009	1	-0.241875283101357	0.20300288014409	-0.413232110827301	-0.292925830006481	0.422299871923213	-0.507160456510244	0.473834466294657	0.633509718222713	0.631655759212838	0.347056377269669	0.23847232797589	-0.41831971653283	0.235971125525049	0.445827729641455	0.394846135397095	0.278270789550595	-0.368678303223685	0.49847586294513	0.405260763337313	0.289229661738025	0.499145500091945	0.509787387242198	0.541199066881311	0.637551505179449	0.0985573800820559	0.137551559141863	-0.0788795730962042	0.328973968029539	-0.0853639648727	-0.326386321737506	-0.369106788773156	-0.267829764433994	-0.317114371879469	-0.350708185677486	-0.410790958454341	-0.386633511886512	-0.0239445796654962	-0.271232129895714	-0.236121371688759	-0.0928470474981866	2.91466545966866e-05	-0.290252591868505
meta_trait_340	-0.00301857644554178	-0.297655805560181	-0.164754184392925	-0.194180530004824	-0.121533557940806	0.12117126400238	-0.241875283101357	1	-0.469097356653192	0.382114731294792	0.18870081832055	-0.374522576921621	0.330764484091731	-0.343659044643326	-0.197386874836886	-0.259270706928068	-0.278033386059456	-0.268769097122238	0.326145254102661	-0.253790013522507	-0.234923972055725	-0.179376548413114	-0.220577327930746	0.250996246634487	-0.294113653814154	-0.211996407850364	-0.251024632832762	-0.33252215072168	-0.168541522700951	-0.181223750200655	-0.158533061241381	-0.109802337859655	-0.170213161510771	-0.0905576235269292	-0.170199847716359	0.0555164348158124	0.0503900333114641	0.135191667890591	0.0712220091679355	0.0300337612805488	0.139078336697648	0.0206083226778281	0.0947328496750682	0.0689491114024466	0.244895652314691	0.175011969335087	0.0988493719920338	0.119337887782422	0.280937285800161
meta_trait_341	0.0199985800382866	0.220404764781096	0.155283584682214	0.266533234487298	0.159318461458293	-0.270892255510832	0.20300288014409	-0.469097356653192	1	-0.574585701467819	-0.348583457409833	0.27343241892798	-0.397273548504691	0.389465367200877	0.110444596629018	0.180069150117074	0.0899881183478183	0.192002802768527	-0.301241746869743	0.289817624110978	0.315653331978902	0.165581820439067	0.286199951476163	-0.353034697399224	0.299977621231108	0.348116260305675	0.379874185814182	0.329643842851094	0.102989357820991	0.146660684913634	0.0697810807750772	0.034119082911456	-0.0947134040395224	-0.0374661172725593	0.203675917922362	-0.0997029498780393	-0.211276703671635	-0.290529153623518	-0.0887422335898396	-0.330920409937185	-0.231370214291626	-0.185887111485556	-0.26614868765597	-0.300060572764119	-0.437940837504299	-0.345925119985694	-0.442726286676545	-0.334590625555603	-0.494770483407537
meta_trait_345	-0.0464529692823079	-0.246014422615982	-0.216549020299955	-0.40427527540646	-0.239320346345902	0.29773323696829	-0.413232110827301	0.382114731294792	-0.574585701467819	1	0.307657158741702	-0.442169093888794	0.59733465936537	-0.505870705149347	-0.33059972966	-0.298242555522655	-0.172963814506258	-0.23345419071131	0.515738448787057	-0.32179053180974	-0.40330021475602	-0.214653892597882	-0.237487575277601	0.496473755240807	-0.398734079434859	-0.347180293648862	-0.428088276002553	-0.324549762570612	-0.304229894785021	-0.360579373098686	-0.208026185786943	-0.00993915560458566	-0.0559730498781416	0.0499598388993965	-0.397408109834729	0.200660742252653	0.204202235638013	0.390116522645981	0.209057853492971	0.284251679785737	0.319042235145854	0.333175295046051	0.358815589274606	0.246205453551426	0.492303754589204	0.374693794105652	0.367302888387532	0.324376179341961	0.472892221585145
meta_trait_362	-0.202985565904018	-0.322660295919351	-0.331594605019323	-0.402005973800115	-0.411216385659397	0.361371300948616	-0.292925830006481	0.18870081832055	-0.348583457409833	0.307657158741702	1	-0.369261624334909	0.392109092229101	-0.427720607865805	-0.284128828198499	-0.418896797637271	-0.309907681878544	-0.308721264642317	0.285158105939241	-0.275764501159545	-0.29052631135512	-0.162398481749236	-0.304939838149883	0.327949439371116	-0.406437317996885	-0.349566964954656	-0.394097908734712	-0.341882067044647	-0.270781318855163	-0.382358435560429	-0.310145345660186	-0.0907529703273005	-0.0175879273325639	0.0528337281419905	-0.260146911239745	0.105953031814244	0.264599492792343	0.331227235518961	0.183023647557761	0.370682897835417	0.369361475236829	0.252347324426726	0.333124686878226	0.210534007616608	0.210042987684307	0.213116645427055	0.231342677005636	0.187973514964635	0.352214127921825
meta_trait_363	0.144373364658599	0.253217755450225	0.260606466082752	0.328780717967256	0.328531303521644	-0.184949567036351	0.422299871923213	-0.374522576921621	0.27343241892798	-0.442169093888794	-0.369261624334909	1	-0.475985913592516	0.459106956545668	0.329561052765549	0.439370186156535	0.27595258641564	0.294388458484122	-0.341434655419031	0.148647442024688	0.344921087869467	0.234037951401479	0.217158875324637	-0.342092858975702	0.375441540699935	0.354378499086651	0.397721682789514	0.336961143879814	0.425216784282279	0.452737543360093	0.317447983717076	0.320933390936204	0.0543334231701315	-0.192178731281244	0.460247887135906	-0.19315999311634	-0.379451535499013	-0.455328835027252	-0.388470012049437	-0.407130518781944	-0.254924436694984	-0.242431272668141	-0.352876274019971	-0.274965000456796	-0.381818338016483	-0.424990040876584	-0.336688090361606	-0.328137939172966	-0.490092865582912
meta_trait_320	-0.205541032551829	-0.238253443166739	-0.187656607872659	-0.385262356614934	-0.482169539521658	0.366793584668269	-0.507160456510244	0.330764484091731	-0.397273548504691	0.59733465936537	0.392109092229101	-0.475985913592516	1	-0.603099119993615	-0.449736095392894	-0.471997112289795	-0.236262265676178	-0.270681022087544	0.327595853026801	-0.260842837537837	-0.372731322665265	-0.277104210347313	-0.254357786316742	0.454454027575068	-0.443886912291307	-0.362673288466425	-0.406312312260914	-0.432555750571882	-0.266999868069106	-0.434580065610663	-0.348496784568303	-0.0645447624982611	-0.0810597915156709	0.137404339154284	-0.432992562528178	0.221123534545895	0.311647515051677	0.473615207619152	0.31821709400132	0.383118690265253	0.352613981365158	0.497200172893052	0.509000552257867	0.187356205883533	0.469329087852213	0.393249199339393	0.364734026548087	0.224760801321473	0.407120053321995
meta_trait_364	0.0714783244441777	0.222149478765898	0.317439016551451	0.4568687515756	0.413550949759813	-0.35784694250447	0.473834466294657	-0.343659044643326	0.389465367200877	-0.505870705149347	-0.427720607865805	0.459106956545668	-0.603099119993615	1	0.441034943971461	0.423558854699623	0.204560192734197	0.196611170101085	-0.423635208222873	0.401284682566156	0.435660101229463	0.386753327389889	0.280595041825377	-0.498909769267262	0.509388154053593	0.49915469548311	0.439159723264827	0.449796374130129	0.414038305682216	0.54232824856764	0.451959344857171	0.0149715959589416	0.206933639526192	-0.0157616909506106	0.256930824134838	-0.0771611968056258	-0.26218077174155	-0.370858146367605	-0.177032869187452	-0.373584097900662	-0.309953278226166	-0.364843289640414	-0.477647796569701	-0.311127609823883	-0.540627585756124	-0.38701118221362	-0.39490916625485	-0.296266779198112	-0.471922412915409
meta_trait_357	0.330525339443089	0.304925079635455	0.159459628643219	0.480501414472622	0.533280267924382	-0.392911110789449	0.633509718222713	-0.197386874836886	0.110444596629018	-0.33059972966	-0.284128828198499	0.329561052765549	-0.449736095392894	0.441034943971461	1	0.754246986412433	0.60846183250819	0.329729438495824	-0.365000171940818	0.484990961551888	0.475044927574099	0.336058722287176	0.393621585287057	-0.384788728355991	0.402351287436737	0.375847246275094	0.351067883775581	0.530174119797987	0.52634529354824	0.584012274061211	0.633495625763497	0.165351763794595	0.149431776865292	-0.160364407286094	0.481607208915574	-0.290726186551922	-0.440693176011426	-0.558587028137558	-0.446342764794849	-0.379423624466173	-0.673524988565641	-0.523820689895534	-0.552589220847379	0.0229009269319177	-0.267559664621507	-0.345612443714376	-0.244844447522503	-0.0152106604917408	-0.373127537955644
meta_trait_358	0.410601541246435	0.298652834126435	0.340575426101394	0.672218445415484	0.6889093174133	-0.521443940632777	0.631655759212838	-0.259270706928068	0.180069150117074	-0.298242555522655	-0.418896797637271	0.439370186156535	-0.471997112289795	0.423558854699623	0.754246986412433	1	0.799864674375892	0.412253454461525	-0.398917805898034	0.518364468786696	0.359390008899429	0.288091122040618	0.428861747000086	-0.382614092433285	0.54013846516611	0.413513836926673	0.375504417543109	0.545242316681989	0.610012633534291	0.695857098740656	0.72168090056485	0.267686374628512	0.199201643502957	-0.178099459303124	0.396313602741309	-0.148278629370411	-0.541454176752111	-0.539361550421549	-0.427644195954624	-0.457251140151121	-0.586043073118169	-0.540364225854978	-0.518296547284941	-0.0205529053834014	-0.242029010498432	-0.351388569964031	-0.195445177800498	-0.0589115218982681	-0.36455683680172
meta_trait_359	0.306728940832134	0.226987607543178	0.149879188668472	0.457017163391768	0.360639515333159	-0.393273638624675	0.347056377269669	-0.278033386059456	0.0899881183478183	-0.172963814506258	-0.309907681878544	0.27595258641564	-0.236262265676178	0.204560192734197	0.60846183250819	0.799864674375892	1	0.428848444396364	-0.306541713312216	0.475603535417765	0.212151905052337	0.126787558323913	0.412529541222227	-0.258333100609519	0.364461422807344	0.255743828411647	0.341856477010321	0.459126725727908	0.468807722646311	0.427819015455453	0.504549140203946	0.241415935105502	0.213163244787224	-0.0540470064571819	0.318081321965632	-0.138495299702895	-0.331513864814459	-0.351693277636209	-0.353859120196854	-0.213666545107762	-0.532901374137856	-0.364120767495744	-0.296186018341567	0.062139056597676	-0.0281710035928664	-0.237250178228632	-0.0653372493353041	0.0569504282333281	-0.181661865965978
meta_trait_73	-0.0172806407047331	0.127280086419225	0.0741223724819161	0.334266730498369	0.157596985025303	-0.137658826041163	0.23847232797589	-0.268769097122238	0.192002802768527	-0.23345419071131	-0.308721264642317	0.294388458484122	-0.270681022087544	0.196611170101085	0.329729438495824	0.412253454461525	0.428848444396364	1	-0.365637643032136	0.33946951425875	0.255637646761386	0.180654941930821	0.386200675555768	-0.329175619568834	0.375344809589425	0.23174554379848	0.307043063204356	0.308373683960026	0.374241601712321	0.21981216769827	0.273102794639853	0.173533367384113	-0.035927102795148	-0.099056127746244	0.308083594355845	-0.214129836506462	-0.276230342290091	-0.323554203353965	-0.235597261775434	-0.358477296048334	-0.418793703143203	-0.258997978686715	-0.326777419119848	-0.0500202055106973	-0.0876141209431742	-0.224218724487238	-0.199871891956651	-0.114284104762198	-0.346273698441537
meta_trait_346	0.0491685221680869	-0.177836081026882	-0.11662680470717	-0.466085074613918	-0.189816813594073	0.251592872448748	-0.41831971653283	0.326145254102661	-0.301241746869743	0.515738448787057	0.285158105939241	-0.341434655419031	0.327595853026801	-0.423635208222873	-0.365000171940818	-0.398917805898034	-0.306541713312216	-0.365637643032136	1	-0.433960997195489	-0.446946135948833	-0.386403227522938	-0.314699121748104	0.433624205163672	-0.380224479095435	-0.257024756916274	-0.401813701888477	-0.377583053565004	-0.394353337547361	-0.405931251832435	-0.358240401181584	-0.151079882686923	-0.00437016484289484	0.143979974926359	-0.389966305088891	0.232744880650557	0.332413896267898	0.411917524542775	0.246601669537369	0.387740249388874	0.406546283189665	0.334703564052452	0.385726360125772	0.152413473623757	0.33558299828633	0.34931717827832	0.307594939889227	0.281398228282255	0.4735582068374
meta_trait_373	-0.00566831537858456	0.0356819890671571	0.22274787732482	0.476203359746883	0.350296343479119	-0.269222825933472	0.235971125525049	-0.253790013522507	0.289817624110978	-0.32179053180974	-0.275764501159545	0.148647442024688	-0.260842837537837	0.401284682566156	0.484990961551888	0.518364468786696	0.475603535417765	0.33946951425875	-0.433960997195489	1	0.320258335026196	0.222020800197063	0.256695221797442	-0.407021886039466	0.341465065901838	0.271261480072654	0.307231770834383	0.390977605994361	0.359844469308573	0.538167569033051	0.482746143280725	0.177107685379064	0.238550750649141	-0.0046245815691611	0.228769349784999	-0.155967470485194	-0.355911791289764	-0.418789357708447	-0.323261092206982	-0.294431173541975	-0.450165679072051	-0.355702309106785	-0.425691883251024	-0.179674688002769	-0.265300112274685	-0.331458736661062	-0.355351829408751	-0.200970707350295	-0.417368839817589
meta_trait_344	0.0363222187149542	0.198119282728888	0.0823126657773317	0.276324280182676	0.250996065794402	-0.290724605856641	0.445827729641455	-0.234923972055725	0.315653331978902	-0.40330021475602	-0.29052631135512	0.344921087869467	-0.372731322665265	0.435660101229463	0.475044927574099	0.359390008899429	0.212151905052337	0.255637646761386	-0.446946135948833	0.320258335026196	1	0.556299471231682	0.319027646823774	-0.395593245639601	0.416003105895819	0.55266560786041	0.389158264461367	0.4148998344353	0.459427556065577	0.475031149863715	0.447806757536901	0.0708434944369066	-0.0648724810685762	-0.178934385362804	0.439330559261014	-0.373664782220962	-0.442093397757067	-0.534684745393676	-0.38772180837136	-0.447921468015619	-0.510646465617956	-0.372348996197232	-0.528533289430114	-0.208377170871417	-0.406130145625122	-0.462915184077884	-0.443720561843868	-0.298062589716097	-0.533656835715543
meta_trait_365	0.0888141030955052	0.145838510702979	0.0861870533350416	0.243593387980319	0.20718830742079	-0.264903963703866	0.394846135397095	-0.179376548413114	0.165581820439067	-0.214653892597882	-0.162398481749236	0.234037951401479	-0.277104210347313	0.386753327389889	0.336058722287176	0.288091122040618	0.126787558323913	0.180654941930821	-0.386403227522938	0.222020800197063	0.556299471231682	1	0.295451548029251	-0.337931766021233	0.353124799569293	0.333071643435955	0.139455381071729	0.273654331179791	0.284928824765522	0.303725690025903	0.367351806063435	0.0630097691523689	-0.0721467510383611	-0.207369775186319	0.243506307860179	-0.230400413484675	-0.336101532315153	-0.381810431649304	-0.242297455965683	-0.362415917824669	-0.397353605766496	-0.441305062487794	-0.452272766208492	-0.0145208180860227	-0.210052018662618	-0.262167308570371	-0.216289079186052	-0.147897052900797	-0.32578101217121
meta_trait_74	-0.00206091263775414	0.094911574536241	-0.0620539010200562	0.268280669307571	0.179223702920172	-0.376774553219262	0.278270789550595	-0.220577327930746	0.286199951476163	-0.237487575277601	-0.304939838149883	0.217158875324637	-0.254357786316742	0.280595041825377	0.393621585287057	0.428861747000086	0.412529541222227	0.386200675555768	-0.314699121748104	0.256695221797442	0.319027646823774	0.295451548029251	1	-0.467207628651368	0.533746150666555	0.496004941019236	0.341568573335327	0.470932922698589	0.385482930864254	0.270695620167225	0.412687763204076	0.116450947736441	-0.0465512639797207	-0.0540737765865275	0.28492313664248	-0.236276300376211	-0.370242337148804	-0.410089456903858	-0.269315261461963	-0.391836101486469	-0.550201525105355	-0.391376905269394	-0.463526422379624	-0.0403418567652964	-0.201336294691576	-0.269684298220138	-0.323279692095359	-0.130809247199153	-0.424901397777566
meta_trait_369	0.0738282244898395	-0.10125560680057	-0.0581905330501421	-0.411614570453723	-0.232949293417287	0.298793907784799	-0.368678303223685	0.250996246634487	-0.353034697399224	0.496473755240807	0.327949439371116	-0.342092858975702	0.454454027575068	-0.498909769267262	-0.384788728355991	-0.382614092433285	-0.258333100609519	-0.329175619568834	0.433624205163672	-0.407021886039466	-0.395593245639601	-0.337931766021233	-0.467207628651368	1	-0.508657199592115	-0.548478680070299	-0.470353361488769	-0.380630193181892	-0.498820803033602	-0.430129082631911	-0.440281380011335	-0.181591068056615	0.0442366454019309	0.176468209313238	-0.423326645988511	0.401257849312282	0.541232948381019	0.599365091691021	0.451709105862189	0.513788058083128	0.579179141732786	0.474822968703299	0.596524070946019	0.298979674206342	0.438184705713775	0.484641301886921	0.514228685201226	0.464857189767909	0.666977794542402
meta_trait_72	0.221676976345917	0.326284181390925	0.344847717225794	0.516177680663398	0.495724573297179	-0.533554042500648	0.49847586294513	-0.294113653814154	0.299977621231108	-0.398734079434859	-0.406437317996885	0.375441540699935	-0.443886912291307	0.509388154053593	0.402351287436737	0.54013846516611	0.364461422807344	0.375344809589425	-0.380224479095435	0.341465065901838	0.416003105895819	0.353124799569293	0.533746150666555	-0.508657199592115	1	0.592867972763905	0.422539115946677	0.634609544192765	0.5381399121157	0.624833690840627	0.68002598481453	0.0734675168358457	0.141618615085447	0.00348747889359062	0.220793968825896	-0.110797438106863	-0.425094812669712	-0.398796645429379	-0.214282216204865	-0.348632060894104	-0.456063062349295	-0.338042227602946	-0.45074554742051	-0.157818659924938	-0.385687715996284	-0.293494586907147	-0.294743755469847	-0.115042045104178	-0.432644042990589
meta_trait_76	0.113054569663202	0.219273941964462	0.236591079429396	0.429592414922104	0.411352123830351	-0.472418154533236	0.405260763337313	-0.211996407850364	0.348116260305675	-0.347180293648862	-0.349566964954656	0.354378499086651	-0.362673288466425	0.49915469548311	0.375847246275094	0.413513836926673	0.255743828411647	0.23174554379848	-0.257024756916274	0.271261480072654	0.55266560786041	0.333071643435955	0.496004941019236	-0.548478680070299	0.592867972763905	1	0.399695292452296	0.522416495514189	0.470006734539905	0.532137279847982	0.562098026890821	0.0123282855020274	0.0920079670832184	0.0556383197944464	0.188526523217675	-0.133413264500091	-0.388210316832621	-0.37363970426326	-0.201011699919931	-0.364089280543588	-0.388640470528327	-0.294804384655234	-0.445622773554655	-0.325408777638306	-0.42609734437118	-0.350182454099789	-0.439167590209693	-0.261826788952468	-0.493023687598433
meta_trait_338	0.110111177291163	0.29023592392162	0.148040335341419	0.371832619446972	0.303849121800428	-0.300184371416637	0.289229661738025	-0.251024632832762	0.379874185814182	-0.428088276002553	-0.394097908734712	0.397721682789514	-0.406312312260914	0.439159723264827	0.351067883775581	0.375504417543109	0.341856477010321	0.307043063204356	-0.401813701888477	0.307231770834383	0.389158264461367	0.139455381071729	0.341568573335327	-0.470353361488769	0.422539115946677	0.399695292452296	1	0.713112399584681	0.6000026331334	0.529100018071681	0.430162869772332	0.00854712277467546	0.121260055457384	0.159200035677447	0.262416135529828	-0.195073735869278	-0.279034938380419	-0.366635465890812	-0.223934489989458	-0.353696747677692	-0.381642822871273	-0.238791685400359	-0.379311650966883	-0.308814152995015	-0.398334325410987	-0.471017642384151	-0.383973221894172	-0.407706283458702	-0.52504823729008
meta_trait_339	0.29655826898988	0.411486967306402	0.260087584494654	0.437810134709336	0.466381263763017	-0.519444798913562	0.499145500091945	-0.33252215072168	0.329643842851094	-0.324549762570612	-0.341882067044647	0.336961143879814	-0.432555750571882	0.449796374130129	0.530174119797987	0.545242316681989	0.459126725727908	0.308373683960026	-0.377583053565004	0.390977605994361	0.4148998344353	0.273654331179791	0.470932922698589	-0.380630193181892	0.634609544192765	0.522416495514189	0.713112399584681	1	0.442199951752663	0.602291391868129	0.707908187430812	-0.0572065539240905	0.297310896006149	0.34881515267071	0.0875737900111774	0.0153204424559524	-0.18076995751131	-0.246682193144397	-0.0777627847369411	-0.186239870790746	-0.367187093820406	-0.238405125704542	-0.319016755578707	-0.106630814859468	-0.343138091269493	-0.31156581857932	-0.238861948731138	-0.0818190324734164	-0.358361243266536
meta_trait_354	0.186127771629511	0.163297498374936	0.247305094774448	0.56223555549456	0.457330715891617	-0.284629815618432	0.509787387242198	-0.168541522700951	0.102989357820991	-0.304229894785021	-0.270781318855163	0.425216784282279	-0.266999868069106	0.414038305682216	0.52634529354824	0.610012633534291	0.468807722646311	0.374241601712321	-0.394353337547361	0.359844469308573	0.459427556065577	0.284928824765522	0.385482930864254	-0.498820803033602	0.5381399121157	0.470006734539905	0.6000026331334	0.442199951752663	1	0.737608344075088	0.708281948477423	0.177232821028013	0.192927345914603	-0.124993175624509	0.421849706273966	-0.295227738331044	-0.557367723387775	-0.527329877271722	-0.463727943212456	-0.465505277707326	-0.532086172571151	-0.385510834033836	-0.499640663517282	-0.178986504677871	-0.252418217594153	-0.390684875951976	-0.283771512774158	-0.240281855918586	-0.509200438158582
meta_trait_353	0.401220864849499	0.327262867694853	0.542459037603156	0.62255856816171	0.686104203965335	-0.477479551088844	0.541199066881311	-0.181223750200655	0.146660684913634	-0.360579373098686	-0.382358435560429	0.452737543360093	-0.434580065610663	0.54232824856764	0.584012274061211	0.695857098740656	0.427819015455453	0.21981216769827	-0.405931251832435	0.538167569033051	0.475031149863715	0.303725690025903	0.270695620167225	-0.430129082631911	0.624833690840627	0.532137279847982	0.529100018071681	0.602291391868129	0.737608344075088	1	0.844845520103796	0.074959972629231	0.430150951810758	0.0570115623570951	0.263701389858793	-0.0644026391482359	-0.462910769401117	-0.459519504541093	-0.33306375204387	-0.358571330502302	-0.435713962036928	-0.396918949932262	-0.467926044864615	-0.238290143354434	-0.385933849902818	-0.403765159143794	-0.274673555338711	-0.210755590678856	-0.426281370366544
meta_trait_356	0.368755353607479	0.285052409808887	0.369937687837891	0.54628758436554	0.659836515176751	-0.536928398711646	0.637551505179449	-0.158533061241381	0.0697810807750772	-0.208026185786943	-0.310145345660186	0.317447983717076	-0.348496784568303	0.451959344857171	0.633495625763497	0.72168090056485	0.504549140203946	0.273102794639853	-0.358240401181584	0.482746143280725	0.447806757536901	0.367351806063435	0.412687763204076	-0.440281380011335	0.68002598481453	0.562098026890821	0.430162869772332	0.707908187430812	0.708281948477423	0.844845520103796	1	0.0552814551634547	0.400883697904521	0.1021705269796	0.191011981191407	-0.0556879727991472	-0.456301007176805	-0.403431356578668	-0.30629816630614	-0.313274538854005	-0.45972383014625	-0.391413567320898	-0.439275275752165	-0.109782178533624	-0.223237637578347	-0.277009250494601	-0.179289500208961	-0.0120211764862191	-0.341183339171778
meta_trait_380	0.00925028125164244	0.0109527065449576	-0.187103858882261	0.125965317082643	0.0359135214883111	0.0199486567259261	0.0985573800820559	-0.109802337859655	0.034119082911456	-0.00993915560458566	-0.0907529703273005	0.320933390936204	-0.0645447624982611	0.0149715959589416	0.165351763794595	0.267686374628512	0.241415935105502	0.173533367384113	-0.151079882686923	0.177107685379064	0.0708434944369066	0.0630097691523689	0.116450947736441	-0.181591068056615	0.0734675168358457	0.0123282855020274	0.00854712277467546	-0.0572065539240905	0.177232821028013	0.074959972629231	0.0552814551634547	1	-0.410966542949695	-0.638116489903411	0.426336829598355	-0.488541205604983	-0.642960425395444	-0.483449268735109	-0.562340180512542	-0.524092083594317	-0.353546309686613	-0.171858447139548	-0.306586420460153	-0.165087044807458	-0.136313034754114	-0.409462801711616	-0.310677106767255	-0.370880506224603	-0.416494076051051
meta_trait_152	0.257228262099802	0.170643318075584	0.416747184896327	0.136472782507508	0.290924142335093	-0.1715485354398	0.137551559141863	-0.170213161510771	-0.0947134040395224	-0.0559730498781416	-0.0175879273325639	0.0543334231701315	-0.0810597915156709	0.206933639526192	0.149431776865292	0.199201643502957	0.213163244787224	-0.035927102795148	-0.00437016484289484	0.238550750649141	-0.0648724810685762	-0.0721467510383611	-0.0465512639797207	0.0442366454019309	0.141618615085447	0.0920079670832184	0.121260055457384	0.297310896006149	0.192927345914603	0.430150951810758	0.400883697904521	-0.410966542949695	1	0.650317763746975	-0.265203310898803	0.484504189808899	0.392387768487313	0.312182588086061	0.260189016431905	0.38281767761636	0.223658574279703	0.0933875320122134	0.248204357954418	0.0948903061316553	0.0354157979418823	0.200222123765452	0.307412144370959	0.284163643300557	0.27546474903961
meta_trait_383	0.126437721987222	0.161880522786121	0.2426150418135	-0.0806428139848503	0.00554084321815839	-0.11873659759043	-0.0788795730962042	-0.0905576235269292	-0.0374661172725593	0.0499598388993965	0.0528337281419905	-0.192178731281244	0.137404339154284	-0.0157616909506106	-0.160364407286094	-0.178099459303124	-0.0540470064571819	-0.099056127746244	0.143979974926359	-0.0046245815691611	-0.178934385362804	-0.207369775186319	-0.0540737765865275	0.176468209313238	0.00348747889359062	0.0556383197944464	0.159200035677447	0.34881515267071	-0.124993175624509	0.0570115623570951	0.1021705269796	-0.638116489903411	0.650317763746975	1	-0.564222768128009	0.619480574280081	0.69674572916654	0.599656426036813	0.603511537050284	0.580753555210249	0.423921116689087	0.339233225654537	0.47610183239604	0.120276233511649	0.19889486836258	0.450074494470597	0.406246739674116	0.332804721510856	0.399937270526101
meta_trait_374	-0.00288013088886779	0.0105466602725883	-0.142633456629861	0.287305279222877	0.086552457240272	0.0160374694207591	0.328973968029539	-0.170199847716359	0.203675917922362	-0.397408109834729	-0.260146911239745	0.460247887135906	-0.432992562528178	0.256930824134838	0.481607208915574	0.396313602741309	0.318081321965632	0.308083594355845	-0.389966305088891	0.228769349784999	0.439330559261014	0.243506307860179	0.28492313664248	-0.423326645988511	0.220793968825896	0.188526523217675	0.262416135529828	0.0875737900111774	0.421849706273966	0.263701389858793	0.191011981191407	0.426336829598355	-0.265203310898803	-0.564222768128009	1	-0.690988821484396	-0.623453778180265	-0.758311165300513	-0.716745896864719	-0.647849812876888	-0.606235720892932	-0.540578412620556	-0.594342290037871	-0.155307006368423	-0.256240131368132	-0.467229924503867	-0.349973364757911	-0.373411231327488	-0.506906534440716
meta_trait_375	0.204712074996365	0.135214699044174	0.495191829428781	-0.00105532824486811	0.170028525272244	-0.129817438935419	-0.0853639648727	0.0555164348158124	-0.0997029498780393	0.200660742252653	0.105953031814244	-0.19315999311634	0.221123534545895	-0.0771611968056258	-0.290726186551922	-0.148278629370411	-0.138495299702895	-0.214129836506462	0.232744880650557	-0.155967470485194	-0.373664782220962	-0.230400413484675	-0.236276300376211	0.401257849312282	-0.110797438106863	-0.133413264500091	-0.195073735869278	0.0153204424559524	-0.295227738331044	-0.0644026391482359	-0.0556879727991472	-0.488541205604983	0.484504189808899	0.619480574280081	-0.690988821484396	1	0.647186261640861	0.785696165531941	0.802716669187452	0.584067793190801	0.668428961430366	0.471266679207794	0.61544267787146	0.284829889794727	0.315132543119987	0.560914404799153	0.511145905849946	0.515449127763024	0.548964285712341
meta_trait_381	-0.0604581902265554	-0.04878000987729	0.0203796473444123	-0.406632932552909	-0.347833495374082	0.245306550179756	-0.326386321737506	0.0503900333114641	-0.211276703671635	0.204202235638013	0.264599492792343	-0.379451535499013	0.311647515051677	-0.26218077174155	-0.440693176011426	-0.541454176752111	-0.331513864814459	-0.276230342290091	0.332413896267898	-0.355911791289764	-0.442093397757067	-0.336101532315153	-0.370242337148804	0.541232948381019	-0.425094812669712	-0.388210316832621	-0.279034938380419	-0.18076995751131	-0.557367723387775	-0.462910769401117	-0.456301007176805	-0.642960425395444	0.392387768487313	0.69674572916654	-0.623453778180265	0.647186261640861	1	0.853614810112115	0.76349684727045	0.783405145727529	0.716393747754366	0.534572324946874	0.716044507769359	0.298339890718978	0.342448458565628	0.608109409554701	0.596021837883259	0.472275563754138	0.688401674118813
meta_trait_370	-0.0483673039088196	-0.0896545724915045	0.0549719896685502	-0.395101379520617	-0.29716543176941	0.215180407912983	-0.369106788773156	0.135191667890591	-0.290529153623518	0.390116522645981	0.331227235518961	-0.455328835027252	0.473615207619152	-0.370858146367605	-0.558587028137558	-0.539361550421549	-0.351693277636209	-0.323554203353965	0.411917524542775	-0.418789357708447	-0.534684745393676	-0.381810431649304	-0.410089456903858	0.599365091691021	-0.398796645429379	-0.37363970426326	-0.366635465890812	-0.246682193144397	-0.527329877271722	-0.459519504541093	-0.403431356578668	-0.483449268735109	0.312182588086061	0.599656426036813	-0.758311165300513	0.785696165531941	0.853614810112115	1	0.872218623924035	0.785467616385765	0.814561953913025	0.669154195014887	0.818675313904265	0.363510023113243	0.461199587010813	0.67921390754932	0.653060171998815	0.532958319320714	0.754026506900075
meta_trait_371	-0.0479155172634199	0.0237217242495836	0.196191417535361	-0.157134668821016	-0.156519894938002	0.0609584679785352	-0.267829764433994	0.0712220091679355	-0.0887422335898396	0.209057853492971	0.183023647557761	-0.388470012049437	0.31821709400132	-0.177032869187452	-0.446342764794849	-0.427644195954624	-0.353859120196854	-0.235597261775434	0.246601669537369	-0.323261092206982	-0.38772180837136	-0.242297455965683	-0.269315261461963	0.451709105862189	-0.214282216204865	-0.201011699919931	-0.223934489989458	-0.0777627847369411	-0.463727943212456	-0.33306375204387	-0.30629816630614	-0.562340180512542	0.260189016431905	0.603511537050284	-0.716745896864719	0.802716669187452	0.76349684727045	0.872218623924035	1	0.616394865413933	0.683960414975754	0.54477815451948	0.650422880400978	0.24279481924251	0.270070179399298	0.594121348850848	0.487831111843029	0.427919638555595	0.578740792111369
meta_trait_382	0.0454407333460343	-0.0205618929100606	0.0409132495234417	-0.425089827070814	-0.28219058206668	0.219196468662206	-0.317114371879469	0.0300337612805488	-0.330920409937185	0.284251679785737	0.370682897835417	-0.407130518781944	0.383118690265253	-0.373584097900662	-0.379423624466173	-0.457251140151121	-0.213666545107762	-0.358477296048334	0.387740249388874	-0.294431173541975	-0.447921468015619	-0.362415917824669	-0.391836101486469	0.513788058083128	-0.348632060894104	-0.364089280543588	-0.353696747677692	-0.186239870790746	-0.465505277707326	-0.358571330502302	-0.313274538854005	-0.524092083594317	0.38281767761636	0.580753555210249	-0.647849812876888	0.584067793190801	0.783405145727529	0.785467616385765	0.616394865413933	1	0.668919789211969	0.595454158615821	0.768727387492997	0.273234858587907	0.341412033880495	0.528989590985554	0.565634009135289	0.52945233991784	0.691796139399027
meta_trait_368	-0.103878294481861	-0.195025163491864	0.086796126448377	-0.377858820015134	-0.230476922109586	0.345890365148545	-0.350708185677486	0.139078336697648	-0.231370214291626	0.319042235145854	0.369361475236829	-0.254924436694984	0.352613981365158	-0.309953278226166	-0.673524988565641	-0.586043073118169	-0.532901374137856	-0.418793703143203	0.406546283189665	-0.450165679072051	-0.510646465617956	-0.397353605766496	-0.550201525105355	0.579179141732786	-0.456063062349295	-0.388640470528327	-0.381642822871273	-0.367187093820406	-0.532086172571151	-0.435713962036928	-0.45972383014625	-0.353546309686613	0.223658574279703	0.423921116689087	-0.606235720892932	0.668428961430366	0.716393747754366	0.814561953913025	0.683960414975754	0.668919789211969	1	0.675663696702264	0.749807929603134	0.0533050319395349	0.262516018101793	0.481443475687624	0.464946660172646	0.28240686706691	0.577922263492247
meta_trait_366	-0.136116349304389	0.0110042643025159	-0.018980562024483	-0.451517239632634	-0.291131390041079	0.315560281604595	-0.410790958454341	0.0206083226778281	-0.185887111485556	0.333175295046051	0.252347324426726	-0.242431272668141	0.497200172893052	-0.364843289640414	-0.523820689895534	-0.540364225854978	-0.364120767495744	-0.258997978686715	0.334703564052452	-0.355702309106785	-0.372348996197232	-0.441305062487794	-0.391376905269394	0.474822968703299	-0.338042227602946	-0.294804384655234	-0.238791685400359	-0.238405125704542	-0.385510834033836	-0.396918949932262	-0.391413567320898	-0.171858447139548	0.0933875320122134	0.339233225654537	-0.540578412620556	0.471266679207794	0.534572324946874	0.669154195014887	0.54477815451948	0.595454158615821	0.675663696702264	1	0.800054129187772	0.0393213407231608	0.237566348081124	0.307466488121498	0.275463275274385	0.171704313870719	0.360129823225833
meta_trait_367	0.0921358113624168	0.0623097355548865	0.0361786583162874	-0.464360472538356	-0.368693863396344	0.290127154487263	-0.386633511886512	0.0947328496750682	-0.26614868765597	0.358815589274606	0.333124686878226	-0.352876274019971	0.509000552257867	-0.477647796569701	-0.552589220847379	-0.518296547284941	-0.296186018341567	-0.326777419119848	0.385726360125772	-0.425691883251024	-0.528533289430114	-0.452272766208492	-0.463526422379624	0.596524070946019	-0.45074554742051	-0.445622773554655	-0.379311650966883	-0.319016755578707	-0.499640663517282	-0.467926044864615	-0.439275275752165	-0.306586420460153	0.248204357954418	0.47610183239604	-0.594342290037871	0.61544267787146	0.716044507769359	0.818675313904265	0.650422880400978	0.768727387492997	0.749807929603134	0.800054129187772	1	0.249065672290254	0.453400942836749	0.555167331804088	0.605509412276047	0.371241698956065	0.699486255833902
meta_trait_332	0.0873744606013024	-0.00981734692090903	-0.0742022052034546	-0.192178648485475	-0.1101380210275	-0.0625152768462735	-0.0239445796654962	0.0689491114024466	-0.300060572764119	0.246205453551426	0.210534007616608	-0.274965000456796	0.187356205883533	-0.311127609823883	0.0229009269319177	-0.0205529053834014	0.062139056597676	-0.0500202055106973	0.152413473623757	-0.179674688002769	-0.208377170871417	-0.0145208180860227	-0.0403418567652964	0.298979674206342	-0.157818659924938	-0.325408777638306	-0.308814152995015	-0.106630814859468	-0.178986504677871	-0.238290143354434	-0.109782178533624	-0.165087044807458	0.0948903061316553	0.120276233511649	-0.155307006368423	0.284829889794727	0.298339890718978	0.363510023113243	0.24279481924251	0.273234858587907	0.0533050319395349	0.0393213407231608	0.249065672290254	1	0.569632332448775	0.542509279267228	0.588068826694583	0.632918456736448	0.532287834407031
meta_trait_330	0.082834514087357	-0.10790721524589	-0.0879199887892697	-0.344797991787541	-0.216964619448564	0.172665436781333	-0.271232129895714	0.244895652314691	-0.437940837504299	0.492303754589204	0.210042987684307	-0.381818338016483	0.469329087852213	-0.540627585756124	-0.267559664621507	-0.242029010498432	-0.0281710035928664	-0.0876141209431742	0.33558299828633	-0.265300112274685	-0.406130145625122	-0.210052018662618	-0.201336294691576	0.438184705713775	-0.385687715996284	-0.42609734437118	-0.398334325410987	-0.343138091269493	-0.252418217594153	-0.385933849902818	-0.223237637578347	-0.136313034754114	0.0354157979418823	0.19889486836258	-0.256240131368132	0.315132543119987	0.342448458565628	0.461199587010813	0.270070179399298	0.341412033880495	0.262516018101793	0.237566348081124	0.453400942836749	0.569632332448775	1	0.788212412486795	0.72239647757597	0.632178583150626	0.615125826242632
meta_trait_331	0.0515740006940424	-0.0788097392028203	0.067709917385845	-0.266641404435761	-0.15744488258307	0.0993058735381508	-0.236121371688759	0.175011969335087	-0.345925119985694	0.374693794105652	0.213116645427055	-0.424990040876584	0.393249199339393	-0.38701118221362	-0.345612443714376	-0.351388569964031	-0.237250178228632	-0.224218724487238	0.34931717827832	-0.331458736661062	-0.462915184077884	-0.262167308570371	-0.269684298220138	0.484641301886921	-0.293494586907147	-0.350182454099789	-0.471017642384151	-0.31156581857932	-0.390684875951976	-0.403765159143794	-0.277009250494601	-0.409462801711616	0.200222123765452	0.450074494470597	-0.467229924503867	0.560914404799153	0.608109409554701	0.67921390754932	0.594121348850848	0.528989590985554	0.481443475687624	0.307466488121498	0.555167331804088	0.542509279267228	0.788212412486795	1	0.788257787808033	0.732663803252055	0.742541926545655
meta_trait_333	0.265108513953644	0.0309107879424627	0.0701044877448472	-0.288192957984053	-0.185296756782178	0.105093997066366	-0.0928470474981866	0.0988493719920338	-0.442726286676545	0.367302888387532	0.231342677005636	-0.336688090361606	0.364734026548087	-0.39490916625485	-0.244844447522503	-0.195445177800498	-0.0653372493353041	-0.199871891956651	0.307594939889227	-0.355351829408751	-0.443720561843868	-0.216289079186052	-0.323279692095359	0.514228685201226	-0.294743755469847	-0.439167590209693	-0.383973221894172	-0.238861948731138	-0.283771512774158	-0.274673555338711	-0.179289500208961	-0.310677106767255	0.307412144370959	0.406246739674116	-0.349973364757911	0.511145905849946	0.596021837883259	0.653060171998815	0.487831111843029	0.565634009135289	0.464946660172646	0.275463275274385	0.605509412276047	0.588068826694583	0.72239647757597	0.788257787808033	1	0.644249300855251	0.779870798879276
meta_trait_328	0.175808402907563	0.0192002288588711	0.0900234732046409	-0.135208666841656	0.0747929495777378	-0.108672641250666	2.91466545966866e-05	0.119337887782422	-0.334590625555603	0.324376179341961	0.187973514964635	-0.328137939172966	0.224760801321473	-0.296266779198112	-0.0152106604917408	-0.0589115218982681	0.0569504282333281	-0.114284104762198	0.281398228282255	-0.200970707350295	-0.298062589716097	-0.147897052900797	-0.130809247199153	0.464857189767909	-0.115042045104178	-0.261826788952468	-0.407706283458702	-0.0818190324734164	-0.240281855918586	-0.210755590678856	-0.0120211764862191	-0.370880506224603	0.284163643300557	0.332804721510856	-0.373411231327488	0.515449127763024	0.472275563754138	0.532958319320714	0.427919638555595	0.52945233991784	0.28240686706691	0.171704313870719	0.371241698956065	0.632918456736448	0.632178583150626	0.732663803252055	0.644249300855251	1	0.68918626376736
meta_trait_329	0.120680765268666	-0.105146984615973	-0.0281675487754087	-0.386862883778702	-0.274592820926352	0.191973316511761	-0.290252591868505	0.280937285800161	-0.494770483407537	0.472892221585145	0.352214127921825	-0.490092865582912	0.407120053321995	-0.471922412915409	-0.373127537955644	-0.36455683680172	-0.181661865965978	-0.346273698441537	0.4735582068374	-0.417368839817589	-0.533656835715543	-0.32578101217121	-0.424901397777566	0.666977794542402	-0.432644042990589	-0.493023687598433	-0.52504823729008	-0.358361243266536	-0.509200438158582	-0.426281370366544	-0.341183339171778	-0.416494076051051	0.27546474903961	0.399937270526101	-0.506906534440716	0.548964285712341	0.688401674118813	0.754026506900075	0.578740792111369	0.691796139399027	0.577922263492247	0.360129823225833	0.699486255833902	0.532287834407031	0.615125826242632	0.742541926545655	0.779870798879276	0.68918626376736	1
meta_trait_334	0.0985525804559906	-0.0721383338192046	-0.0149258688399288	-0.329543132234127	-0.176400129336286	0.0140638155710684	-0.215501672372883	0.217994865000322	-0.412296292448918	0.419722793354536	0.311978507994389	-0.416234874900524	0.426976477989223	-0.432004429104442	-0.326648303012306	-0.313202096323397	-0.176756196556774	-0.236777096585613	0.368498214094886	-0.423945099953583	-0.513615509824054	-0.287544832783569	-0.241904116224045	0.562382578348189	-0.31050645528531	-0.436777727368455	-0.439996006955982	-0.229709243359092	-0.409540386586811	-0.393438990895525	-0.269691301295692	-0.337505534318034	0.184104879687443	0.408569985456295	-0.560891475275597	0.646937938950728	0.61936789692334	0.752891031356481	0.653512926133216	0.555530282261371	0.486962792466142	0.39773356488755	0.611788676849523	0.685623050735891	0.63776161197768	0.748349222369729	0.737513613222419	0.703029753012653	0.785616815397052
meta_trait_257	0.00751562579424686	-0.055500379884084	-0.0493828356169836	0.0313950608766567	-0.0829744967431043	-0.00191239854331858	0.179971375866943	0.0428222864725708	-0.19151105283169	-0.0396218086244151	0.220083255148192	-0.271753776599247	0.0266841446588203	-0.159606288769539	-0.0400487450271153	-0.0396071245136425	-0.0203872328404384	-0.0293798523142221	-0.0333648924774435	-0.0772001986080501	-0.0407353550674966	0.195073928741652	-0.0581592116414614	0.0846311851780123	0.00286274079038444	-0.173012920033279	-0.310974331698534	-0.221433903642476	0.00385648658408237	-0.162474939036955	-0.0098223701423707	-0.0560698206133253	-0.070977277456217	-0.124869668596735	0.00660583445379774	0.0217340119319812	0.0428409932208387	0.0903879716606998	0.0459330442869241	0.0851631670951704	-0.00501137962629953	-0.138106255488185	0.0328390712653208	0.328021241684509	0.303286771680146	0.307255968498362	0.290692863028768	0.313719231304455	0.263166163926933
meta_trait_258	0.0546900542018598	0.157374137455166	-0.0907012086854588	-0.114681459049514	-0.200402134153796	-0.013653582175455	0.105076639467758	-0.121939604287772	-0.0621042080766075	-0.00106934889067475	0.0562215834748733	-0.100590468477744	0.00817216580161581	-0.187385568824175	-0.128765321120455	-0.0503158752153093	0.00337076796566907	0.118142537511609	-0.00300751023757343	-0.213824032549088	0.035578026357216	0.181160611868069	0.0354320596869448	0.123474802519012	0.0850791521419605	-0.102671668410538	-0.0671828118028054	-0.045594840288245	0.027173890503293	-0.167734032341511	-0.0622349212821406	0.00429773633873997	-0.137542792936482	-0.0453486550298646	0.026962118483868	-0.0538250403425866	0.0462753581997931	0.0812227226024582	0.0557530647192573	0.00341866441955361	-0.0334117736882832	-0.00616664659423386	0.0745676333330788	0.248595076426542	0.25970583320986	0.188410489931774	0.268364862651927	0.168583122180278	0.150058780875274
meta_trait_337	0.0146070887296392	-0.074296160585586	-0.00659650062337187	-0.0936538143758854	-0.102277395438783	0.0516631405625592	-0.000508278272898021	0.139242629002642	-0.278420517829028	0.259698183380457	0.176012775718954	-0.273243793680571	0.269666781698402	-0.317146939640216	-0.23720779494908	-0.18611505914076	-0.17644564942667	-0.0709631655409417	0.188796273976583	-0.402081883686407	-0.276683346335664	-0.0139678876541651	-0.136487882177422	0.341055179550735	-0.0966862314633151	-0.303264755007677	-0.608816208147273	-0.469712347740975	-0.196437837799321	-0.399043624059628	-0.229302185028315	0.00119874642714047	-0.164377062314338	-0.142972708957355	-0.145325932692655	0.228344483697426	0.190732029349192	0.316480447474309	0.270706209462935	0.132690562349147	0.217463254534421	0.116795972927925	0.247633237952758	0.461415142211548	0.5484820083145	0.656318692803532	0.499812293837207	0.553705272642167	0.453288889162719
meta_trait_321	-0.0425635310444793	-0.188269068663384	-0.110796800766718	-0.264205836287942	-0.371642578505943	0.28412628093418	-0.155108905929459	0.28759599373407	-0.50308399018352	0.385051345079516	0.465660838320169	-0.385106927831349	0.62116209696184	-0.534611022806323	-0.310968592936173	-0.331428942310027	-0.211329213015737	-0.141523189063713	0.248290811669141	-0.351029590715458	-0.293358667050159	-0.105182867395757	-0.286287636077688	0.454087215936276	-0.333668806324476	-0.410534563703211	-0.475882938938344	-0.444023608769804	-0.149501644435879	-0.397046368381106	-0.262341071408491	-0.118954353711669	-0.122511917902384	0.0122777877201632	-0.245439855672535	0.194234210141447	0.282960244306131	0.385287534894423	0.250386709315753	0.308700031401793	0.274314670599166	0.228417371509722	0.347520558994044	0.404711300424979	0.571467117107465	0.500045908135021	0.530601668307552	0.405422547251712	0.472499834913591
meta_trait_322	-0.0675267156633958	-0.113415151198936	-0.0777599658174553	-0.222061972614403	-0.287572985787956	0.233359886971984	-0.127245888618139	0.0222479725953238	-0.419478415230643	0.384260920791851	0.223861118315488	-0.146524131676077	0.460194238047046	-0.385185752322265	-0.201005149260828	-0.201629197331035	-0.00961084007489455	0.0209220346157954	0.222355193102846	-0.306457971661666	-0.251176598600628	-0.0506638441121459	-0.118966598311922	0.38938254368106	-0.238910856830724	-0.353482427514141	-0.322808376311	-0.295050685201953	-0.101559599796259	-0.361221078363911	-0.213239180636714	0.0348021607689638	-0.0743248652572941	-0.0534767413978737	-0.169121751397686	0.197250436487086	0.260467552987793	0.357060037284552	0.210502650006752	0.221908995900971	0.207787703756675	0.219037788552826	0.261324943749563	0.466339164833579	0.500000000682686	0.388088607637679	0.452276067291379	0.372931169400992	0.370768211339
meta_trait_311	-0.0550525432656867	-0.0750527808374573	-0.117925345572903	0.0593062228842347	0.0833767682545237	-0.15300229903791	-0.0186068061620052	0.112263886355767	-0.131997367371193	0.151747059774324	-0.0713696377934538	-0.145236912720231	0.0898153534441374	-0.179695886812993	0.0861882879025044	0.149523549843707	0.204995243829205	0.13632129396932	-0.0735722577095985	0.0521478392365654	-0.155625883439826	-0.0616184467463186	0.0893568552883749	0.0401704735739925	-0.063784959113751	-0.0529535379969214	-0.137706385149302	-0.0967232197129692	-0.0232228883582688	-0.099099851930809	0.0819934547992421	0.112678273159002	-0.038967198274444	-0.0845569265468326	0.0342442272274235	0.0659137444085273	-0.0548699655041485	0.0495697362293752	0.0632976887995749	-0.110188352963947	-0.0972182196059679	-0.0982670895491123	0.0117728025778629	0.268297197123625	0.428450620356854	0.334886397888746	0.233184151347192	0.29899103492218	0.206865197419436
meta_trait_312	0.0185564117140958	-0.0116733514666672	0.172969301134083	0.214678674210194	0.208129090962755	-0.191965157298734	0.111401184475304	-0.0253829281251713	-0.156043608019025	0.0978168030556372	-0.0809059636295842	-0.115564800163724	0.0450024851568131	0.0429166829633448	0.0592659505535036	0.118787339551673	0.133278972588682	0.108015660084404	-0.0488646511979121	0.0716734867247883	-0.212210187778552	-0.0226809327489392	0.0918647995897115	0.119655056002296	0.13041342248946	0.025504061566939	-0.174527328875032	0.0539084768305309	0.00625095093094381	-0.00384057348642092	0.176587664681462	-0.10868380369362	0.216857050900438	0.224034264869381	-0.192472713367975	0.356694965913723	0.214267803923165	0.278047620649833	0.335287371595089	0.0835795655228358	0.0922663537065248	-0.0237351907944509	0.0573500793495501	0.311901200247104	0.343482763515764	0.510548479166482	0.332826721364916	0.488908246099249	0.318488385453175
meta_trait_315	0.0857775795907625	0.130699720022093	0.132364804890244	0.294200479163202	0.311579766023882	-0.391229445759837	0.317692086652346	0.0428627548354465	-0.0174413777795702	-0.00533352475288014	-0.205246892692942	-0.0254938077393502	-0.111213750509217	0.0987022910907896	0.222719603438068	0.254760142218491	0.133142170802296	0.174799369671825	-0.132842062144001	-0.00610212421583919	0.0831617826486126	0.163788731708609	0.356077107130604	-0.119659183870298	0.373039128923635	0.276661873721	-0.0645150432623778	0.19493746285286	0.213840688621347	0.143517586001963	0.387507688886687	-0.125971846345603	0.0489402029650561	0.0827161309542604	0.0305229413544498	0.127240737022945	-0.0925636094244171	-0.0260845335324587	0.107827458890409	-0.199369421470136	-0.207102919801741	-0.214359907640781	-0.158517240639016	0.256698365574466	0.253137095008354	0.392568130244889	0.149565862834236	0.39271405345054	0.0857167433422291
meta_trait_295	0.0357181300157227	-0.100444143399266	-0.00826715597351965	0.137895830377296	0.102113334929545	-0.126723639173376	0.149279354640976	0.0381618190653519	-0.133466533358425	0.0741863826709495	-0.00822616753171831	-0.094862767516884	0.144881457228561	-0.109294540991476	0.122951918862718	0.119359553922798	0.237881320138057	0.226768706828426	0.0217076036827475	0.027683818078832	0.000445573253345191	0.0179343919276777	0.221350046673679	-0.0995565850313855	0.112563613752192	0.127892455430417	0.090660443511362	0.174139887826318	0.321934205935752	0.0507076723331974	0.284271588547553	-0.185726029566158	0.144662799598905	0.236631941270826	-0.0382957000184078	0.0153839769273772	0.0539268212762647	0.0258769088599908	-0.0348325145585026	-0.0236555445400799	-0.127110506693062	-0.0361485320451783	-0.041415100556647	0.195699522796868	0.275514675867901	0.188368966687906	0.1405839100642	0.287298633986001	0.0954504891115448
meta_trait_303	0.113491902740887	-0.128161189522804	-0.0134457746794916	-0.0122467411464794	-0.0418481327506388	0.0231345659116972	-0.00323517515880495	0.190130777181683	-0.274559471815218	0.226181304335265	0.138468678279208	-0.136346696225369	0.240375229389053	-0.208536014111963	-0.0741837291502124	-0.0173490352421974	0.0518213374103194	0.00563135024881093	0.115642145973182	-0.300681602633963	-0.294503235690896	-0.206253779588716	-0.126946166967855	0.332170862866626	-0.197357755062761	-0.258843258526775	-0.0210423078917977	-0.0962821054036301	0.121986885488394	-0.126631495161625	-0.0571851661066874	-0.152543630167196	0.157757440483478	0.187187550356876	-0.104146706760643	0.333857727778407	0.295089686621328	0.388552427790439	0.302094691805225	0.150751702295875	0.272627454585913	0.169082526221328	0.295533188471709	0.402652851563287	0.432599758731429	0.449519950292473	0.585803222215427	0.395995605957169	0.422145111112936
meta_trait_304	-5.44488260244701e-05	-0.0510346908769954	-0.0733942971850603	0.177366335148358	0.0527365605165366	-0.0465435637169598	0.13480801339589	0.00429610631524588	-0.132144930065135	0.13572322236828	-0.00108326443618359	0.0479685359440409	0.0995748637990133	-0.0657498789174728	0.134202693899748	0.185127920490004	0.247371345614291	0.31438950860263	-0.0944904033058978	-0.103206217497497	-0.0391142757189533	0.000506382708737001	0.2406774163545	0.0275502407004975	0.120759250759625	0.0248133242630486	0.114534179357655	0.0984845519294969	0.376233497308377	-0.0174711190976847	0.159163606538241	0.0863013426722746	-0.010606872651815	0.0247217916792397	0.136845993917066	0.0764222598491537	-0.053186366511269	0.0779884875496199	0.0465449632833866	-0.151465343565158	-0.0962720341168427	-0.0171085721501165	-0.0026210451358132	0.369200059471174	0.412680346860536	0.343234542074877	0.272368307364932	0.338829789237065	0.113236995087836
meta_trait_299	-0.102660006546312	0.00394855055818738	-0.291934724711325	-0.134007462213362	-0.311358814242656	0.159355170582389	-0.101683374697289	-0.0282626355860117	0.130646637836749	-0.19526638827189	-0.0662649871099793	0.266161148039417	-0.106249893509957	-0.0886839454150773	-0.0150961047451805	0.00465415617848278	0.0814973603626394	0.0963699099317909	-0.181953151858854	-0.101752841833302	0.184399987532638	0.00406162628721808	0.0896977669048632	-0.152419993431509	-0.0743815568064786	-0.0505651197257657	0.185511876632736	-0.0955317748038974	0.0405777117106442	-0.105163849805802	-0.209325992319313	0.337811497966957	-0.360129177260343	-0.401254091012406	0.556540131472808	-0.519023680604264	-0.330698610470342	-0.425555268747605	-0.44675873001598	-0.31509865948946	-0.262065834616783	-0.154886278665124	-0.173162393124117	-0.190171614690407	-0.197564511994249	-0.418367057668969	-0.266020042867473	-0.450078299094887	-0.348298476626002
meta_trait_297	0.241414036756516	0.110466092195177	0.323587178160631	0.211054281111263	0.349549311011921	-0.291628005588354	0.361148161364574	-0.0191922524324427	-0.108335424513337	0.107915125181907	-0.102544682582887	-0.0920474067712973	0.0512506822996171	0.0784631353554883	0.0160764447682151	0.148378777033042	0.0271257852926094	0.0935597615161064	0.0362696818415294	-0.039805171855213	-0.0384068471149388	0.105250679125774	0.0564946152914796	0.0880589856529778	0.282171723500458	0.153723899842636	-0.122904864891154	0.179433222426343	0.140922553464324	0.153362172315338	0.33693890019838	-0.169777388486011	0.253475224856678	0.289060766202814	-0.325210995481864	0.452197394318926	0.207108633505229	0.322808929699264	0.34112324634397	0.0818101456065078	0.188386336511878	0.111365343735327	0.144867548557609	0.248065750182909	0.240676601410895	0.4025861231268	0.369476557656196	0.438155308860077	0.282185749826715
meta_trait_298	0.144693210412519	0.0637472613029678	0.389798386813329	0.478799711973595	0.58395417229026	-0.443112109866402	0.419695080123484	-0.018010851551311	0.0458076676001417	-0.0648352077618055	-0.152475382967801	0.0360774446983929	-0.123176096013347	0.30973988505278	0.24183080144146	0.325697237741128	0.0980752267797402	0.10160515212313	-0.141763891988286	0.243349072212859	0.203715548476745	0.256374693771152	0.177149319246122	-0.20339221244468	0.466867037536051	0.439950315005044	0.103366926663715	0.353596630364294	0.369638692790266	0.438912693824824	0.547412964734881	-0.0754673769410621	0.158844598712437	0.134137896033228	-0.193049748382962	0.242280591604073	-0.151517413740296	-0.0314406973424602	0.0995366158961231	-0.177419686067082	-0.092543487241223	-0.141153189532986	-0.254992658853902	-0.00908526797673725	-0.102620495905045	0.0625363615737021	-0.0636706296326808	0.153964438448374	-0.124682913806066
meta_trait_305	0.285012560790293	0.0728139903974142	0.16758511780961	0.125579698202069	0.315427704886547	-0.280202114425747	0.179982840467433	0.0607329522475735	-0.210740738872224	0.15885249946554	-0.158365825761199	-0.0492983107859085	-0.0399697230947772	0.00426608644944355	0.190806326490546	0.279512050493194	0.233322833992411	0.0864628989056709	0.0313455793229752	0.0665060223254097	-0.136906671588923	-0.0702998243551436	-0.00251252132374188	0.22380851646473	0.125269396231439	0.00988004158198666	-0.066326786364332	0.15808698041493	0.0679615863382223	0.216511505337296	0.343956494429	-0.132643952302844	0.439382493086908	0.267104857635362	-0.10890970908488	0.362563690543526	0.187644483315004	0.267324191807433	0.231044544445079	0.0911342673717978	0.0989701033023176	-0.021165662650474	0.125327233883398	0.32070193724638	0.335914055494838	0.400238777366683	0.485504021068558	0.468761753560162	0.42716682773648
meta_trait_306	0.467722707615232	0.173562326148271	0.254238523450324	-0.0393239053515389	0.177537528324889	-0.234638347861411	0.10461995246525	0.0721711097249897	-0.265975912141165	0.258411237147308	0.0244984229434978	-0.165080597089733	0.121921331016503	-0.163677556247635	-0.0809020357944105	0.0876698270300475	0.104827845915813	-0.0821909863048207	0.209806018700724	-0.159905960371724	-0.311663065939233	-0.153786121983732	-0.14167359502734	0.392254792875316	0.0537411007234343	-0.16135265069389	-0.146422532490176	0.0878334520968982	-0.0598701736063904	0.0989377363430315	0.173068145973206	-0.219006086290031	0.458163064415069	0.444292163848986	-0.316334268245151	0.541321773164903	0.378376474086808	0.495753472426899	0.390660814246378	0.35870028663138	0.338909229780362	0.165745105579724	0.399823272424463	0.408999469566876	0.49741717508257	0.582440695138308	0.776034522805861	0.580733666723254	0.608659000396682
meta_trait_296	0.349579999319446	0.269704121250888	0.412192380587295	0.371688523099342	0.53271394010916	-0.431468337937336	0.504335712286035	-0.125055704162628	-0.00692353371996934	-0.0699976108076944	-0.201097700900995	0.231192772036858	-0.145411859752864	0.21525666760239	0.315938276742363	0.402311560291412	0.319095471827693	0.175051365973794	-0.0708404713355907	0.16619841239147	0.13859013611365	0.126083323172812	0.263740038711421	-0.157887976444697	0.497973365176894	0.370991627261137	0.275999247726296	0.595200901948102	0.462576516267541	0.493037375744655	0.6445193804181	-0.18715945350952	0.37785099157002	0.384561964823502	-0.122988547867177	0.269844985663113	-0.0237001312522748	0.0049047009028926	0.054720872443222	0.0284510313642248	-0.0929215805329222	-0.0227073177123106	-0.0979036148877332	0.0998134319757135	0.0889435647222905	0.117150134076048	0.114218703351992	0.302492960700447	-0.0380202076851469
meta_trait_307	0.428449261206182	0.328907595502622	0.309370887283318	0.338379148549644	0.489837937602613	-0.5274245238426	0.430031124145894	-0.104659861944541	-0.0148583031874366	0.0225024377123967	-0.21141997022832	0.0793764217824854	-0.106507193394429	0.137509737692796	0.427622589728509	0.541767630902632	0.475155491188613	0.234740235661792	-0.156547304204939	0.275380350948713	0.139053250748077	0.129049801888613	0.347602238586521	-0.0986921352396085	0.456023810965908	0.320686508301427	0.159734586947366	0.564885508830788	0.328073440965814	0.458546609331959	0.683774890932847	-0.0420339455465502	0.339440167349898	0.289148675613094	-0.0404650927418113	0.257759298444382	-0.128052432516502	-0.0287274969085917	0.0323908530491881	-0.0390541956719919	-0.217346928865542	-0.0675479363523158	-0.0342282835511297	0.222530979514738	0.206488243376263	0.163197070229526	0.209262917819013	0.373086568688914	0.0558391662778296
meta_trait_313	0.317309937472265	0.187418745783318	0.251850227610141	0.139180680250364	0.28079142138647	-0.2843709935756	0.279740258476715	-0.0259620686597811	-0.12601766908762	0.120777399990903	-0.126449262983904	-0.0234992782021024	-0.0209834149672891	-0.0475927470042619	0.0782370542447868	0.191793179668587	0.175826733666931	0.133289792190145	0.0458710238925211	-0.116596774665119	-0.136117133314106	-0.000242830701911049	0.129017403122075	0.175996810525645	0.26570264290996	0.0643671085095131	-0.0807513516393886	0.258626313971125	0.0430091868015603	0.0554272051097263	0.272187628971027	-0.225192495757315	0.207731256205576	0.347304611580055	-0.191049921698263	0.43632196442517	0.232120690919044	0.32051265957189	0.34329762337477	0.163659462680649	0.125176742940778	0.0699481258070643	0.164867316158264	0.409684585725916	0.499578422350986	0.590136461844766	0.524514652564502	0.630306187671129	0.382953356015779
meta_trait_335	0.270729385002497	0.11209685055961	0.245876001241923	0.0918423007352462	0.217559343170842	-0.362607698349122	0.0998952064176589	0.160081757185464	-0.126978627367123	0.224119672736252	-0.0277552926342889	-0.203799487789239	0.127154562585693	-0.166428521524631	-0.0201132455797397	0.124271626621812	0.132958969051013	-0.0224454034448787	0.124458580310717	-0.193946223016227	-0.245439695624058	-0.110660598977697	0.101559049952859	0.211323749321522	0.0716947124011747	-0.0707089229766717	-0.167296281006358	0.0774296215444985	-0.0970901159156226	-0.0578979724722749	0.091734381530566	-0.197769457035974	0.0953285985852544	0.203900343618363	-0.280209557304153	0.580330161847145	0.186030768309258	0.366842681118486	0.397529802141672	0.142820595825252	0.137779379896124	0.0898980369138081	0.236899567412516	0.544772683490531	0.468930443467345	0.522296044285882	0.46707663508643	0.580798614714487	0.432578141919518
meta_trait_336	0.138346218135416	0.211051939540002	0.197461667567078	0.100714756385774	0.12802888503146	-0.335894584152822	-0.0290614937235123	0.0788863715939695	-0.010556470506821	0.204386257570917	-0.0526160160345147	-0.229621240800048	0.135271750364865	-0.0931615966218795	-0.00565815675444827	0.0649462402291587	0.1498784503156	0.0222282345059872	0.0923454896691938	-0.100532662696359	-0.113079673153241	-0.07918492463304	0.215072434344321	0.20460543573707	0.120071171943265	0.025997087243718	-0.0844011086585132	0.186068246534639	-0.142717763167788	-0.079827931669763	0.0768495601537617	-0.277339926070479	0.0909470643208929	0.310362768104921	-0.344410298552836	0.491427551343421	0.202607168240839	0.313113002514396	0.453414855784483	0.147191145500738	0.0347236184376202	0.102389637863941	0.175497278849442	0.367289487788845	0.329269417201448	0.439386714791127	0.223031354749449	0.49397869944232	0.318900643331147
meta_trait_71	0.160563916700226	0.235521369688789	0.32449324301744	0.260217351254874	0.313713923191252	-0.470603905304316	0.191894873580421	-0.253673079462218	0.28315589148766	-0.162457779816204	-0.222764387945089	0.026120421539087	-0.207595615843879	0.277627449246703	-0.00692129609083884	0.101888590126946	0.00123146712087638	0.0764200906335293	-0.0823306342896694	0.0473707001955041	0.0892609101432211	0.181405991380357	0.281088548711645	-0.121668802227743	0.57907957067989	0.330732190746667	0.00777339272212338	0.311763648239102	-0.0242236528963749	0.155418201935775	0.205957879391074	-0.186953176293348	0.144675564488619	0.301664043904549	-0.165881548684954	0.319404631675868	0.0668764244010809	0.107061660263057	0.268165402351577	-0.0082377342925668	0.0182467666092749	-0.0149179370953888	-0.0222199026082336	0.0890240123410387	-0.0848485647122157	0.20595728458874	0.0342721189336547	0.187253227138041	0.0169041526710406
meta_trait_314	0.150431977538742	0.123411151658327	0.214835083474095	0.233444296544594	0.169927388706452	-0.256537784559451	0.167547144477318	-0.00268509667106949	-0.0967274982633941	0.0510073309970352	-0.0574172665483739	-0.0749865946673821	-0.00609007758352638	0.0817513977961269	0.0866091607189856	0.124613974425205	0.0976460534377954	0.175195782536647	-0.0583074691981711	-0.0200209689888631	0.0529585632597463	0.102831776135587	0.208925153622745	-0.00224732133001094	0.36053636474451	0.177121327322202	0.0651657153761717	0.220241695919359	0.259832418595851	0.189911575168175	0.318354452712272	-0.167424208143678	0.234929256794611	0.315762072635357	-0.00581102155810398	0.187557191670373	0.0597004194631311	0.115118481828311	0.184201751468972	-0.0679357125144343	-0.0556711849176098	-0.130711222190365	-0.0346943817995468	0.246310252574117	0.328915195254546	0.470597604496564	0.32828317063253	0.37016408231782	0.188816454562713
meta_trait_347	0.0354982611058128	-0.214767494380602	-0.0493865860744051	-0.327664897171392	-0.122656056248632	0.197872723795343	-0.261958581573369	0.346494650550162	-0.365140080953452	0.432396249551737	0.304691512720705	-0.41070356400632	0.35903668560144	-0.361753365780162	-0.424011757320561	-0.380929061714021	-0.376381477280948	-0.316911856799021	0.443187248872831	-0.468433922617369	-0.46814239232189	-0.282857508583213	-0.369472419586392	0.44790144281004	-0.361084882031309	-0.362227700459852	-0.405090891030391	-0.450239464413118	-0.301289308478296	-0.327541064604024	-0.279508835904018	-0.172200559488087	0.0534108372670628	0.0688290213846191	-0.422885821204064	0.290470935272344	0.377468848914671	0.462234684203974	0.324696134174621	0.332054813125973	0.521160886841264	0.342515071041081	0.437526685289803	0.107440949801611	0.314394297666872	0.406363478964262	0.403422491062754	0.306097008312245	0.507920945765827
meta_trait_348	0.0401920707910787	-0.0105699020782914	0.0462318309120178	0.0186225089260147	0.0892377420805973	-0.0794295456632333	0.145026703223605	0.147965246703703	-0.280317341144084	0.175125509223085	0.162193921817847	-0.185410606095166	-0.00519807505695581	0.0465907992236647	-0.0911653224915513	-0.067795013769092	-0.156785067329986	-0.204006715332581	0.120024057733106	-0.170836568626933	-0.150643334724727	0.0498387330514522	-0.203218279190747	0.172751682299596	-0.0213004362382635	-0.0737173344267844	-0.225666535695518	-0.107717202569267	-0.0827268417587824	-0.0254469232893214	0.0447223893080887	-0.0149435273069994	0.101853556895868	-0.021569363134576	-0.321384073969405	0.177638780919358	0.178818420757618	0.242986461963291	0.153038579596048	0.151761164946577	0.240572738614238	0.0128839807843304	0.0391859971244395	0.179535519486066	0.0772944250325525	0.211936282584139	0.204396369352881	0.305272529008962	0.313894362882231
meta_trait_290	0.327334097026424	0.0883004637780765	0.109494408448681	0.152844291850891	0.297128941797671	-0.184542874189704	0.390260893586412	0.188532201339157	-0.140668237334525	-0.0474483862441612	-0.0225550505126988	0.000584330361546652	-0.249713923587232	0.100048291466861	0.237314626034963	0.183822067604912	-0.0225168975056781	-0.133168074908648	0.0671409934923093	-0.138359553096986	-0.0161853064867815	0.0805472507081695	-0.218842604267799	0.16770469754212	-0.0675726943445768	-0.110394076198996	-0.133462130627546	-0.0727432185236776	-0.0493081071498075	0.0878560465132272	0.0472498906011382	0.00236926401488253	-0.0284537224547243	-0.189138754744036	0.0801526140105807	0.0523892997270569	0.00542526349965544	-0.0136171850010461	0.00837573632995629	-0.0676355989542692	0.0306570592273152	-0.224494820848472	-0.081262805657771	0.225842571937209	0.0397069852106708	0.111202260186485	0.17851938286088	0.20705677849513	0.227483985270115
meta_trait_291	0.207052677343476	0.152428952012045	0.237693476863661	0.294117756343818	0.321879383206701	-0.110744417672939	0.551147176146567	-0.0315161349002174	-0.100578634861505	-0.103228791180124	-0.0589089412016684	0.154779996116965	-0.138890143970042	0.201612309157594	0.274498116100239	0.221310533577399	0.0547284643658583	0.063195086463067	-0.0857957184865258	-0.0414145958679235	0.0906322405616547	0.17778605837807	-0.114912266445192	0.0174860632216938	0.0932845734827485	0.018246405817673	-0.0150496369723412	0.0614421028307896	0.241658801772041	0.171230361252332	0.184602009124194	-0.0483884577827432	0.125946540441343	-0.0360498941868611	0.0342053386187282	0.17074332442442	0.0893878602667549	0.0840752446660933	0.0900267736929029	-0.0163199679693638	0.0877231250087212	0.00690693927610674	0.0026788017367284	0.179597922388783	0.0567490432138775	0.119684849262017	0.183832625838049	0.228843989419894	0.102744616026295
meta_trait_287	0.38370114627984	0.105261485722622	0.36642012261167	0.396637980291737	0.533302080525304	-0.305438957238195	0.425589801195345	-0.0338784357234609	-0.0906429315184331	0.0950953553310185	-0.0120545904745851	0.00556143185232673	0.0105299847694913	0.063556809006339	0.303882535428805	0.478251481456793	0.329409588972704	0.0976029444817563	-0.0745892990273371	0.0848313358131751	0.0259658347599007	0.0867053468236698	0.0177953362848829	0.151594402722924	0.121006101064005	0.0643446713430598	-0.0486017462241638	0.19296673395654	0.275851996172609	0.289697161076655	0.372009015487849	-0.0733391321111305	0.231133754093304	0.0685868384047532	-0.115029361196048	0.389427971829764	0.00109298637433676	0.12151223364687	0.167358627278661	0.03567317555056	0.0551602217192349	-0.0338423621607073	0.0271627550099923	0.270174398511887	0.178631979758128	0.199335396986162	0.284660755446835	0.40747334095007	0.169470021899528
meta_trait_289	0.298825213210369	-0.0120371230582537	0.179854867721716	0.0296895285730517	0.207586824466802	-0.08139331090394	0.22951113312053	0.149464147056082	-0.239899331328958	0.273771536976116	0.142702341162369	-0.105560667078628	0.152349313934929	-0.110329258694158	-0.0432708146749068	0.0467154332967184	-0.0735755525726829	-0.169178774008544	0.293148496660378	-0.344945043294079	-0.217132693059985	-0.0357123026203091	-0.127988973651833	0.236366480270996	-0.0131163535481443	-0.024850755273744	-0.257808544682399	-0.0443800416128645	0.04500008281801	0.00120251387387378	0.120337870437607	-0.136773760945995	0.126756372652816	0.111282477794004	-0.311482505492912	0.3982033054322	0.202672632504202	0.349607050390943	0.285956742464581	0.231360713643738	0.310936528595726	0.150180183594067	0.235008149318612	0.242978681577788	0.29499427307203	0.383036537620209	0.41629132343026	0.4405649689369	0.358931483901856
meta_trait_349	0.162457013907936	-0.0490353737184127	0.164361883203177	-0.0234849511092205	0.252840376690749	-0.0860327879710964	0.0519186324850551	0.24962776939285	-0.256156166278935	0.267317695881941	0.104935933321121	-0.217215787750435	0.0572442179466015	-0.140005392948811	-0.196762931519069	-0.139477793054508	-0.275123150763696	-0.265939517938516	0.386380265597368	-0.382813317850581	-0.353078604499763	-0.212842875897764	-0.322985932940377	0.400918184146942	-0.227351748965691	-0.197919569245967	-0.348766103980895	-0.260617864678567	-0.267830809332294	-0.179661419522051	-0.155674069572489	-0.221576470816959	0.0726639523786174	0.115256140776142	-0.389316897579824	0.50509132767259	0.34318195651352	0.469746491223321	0.448085656177666	0.239482050614793	0.473506084122614	0.263963018770416	0.342354095345073	0.271070355495034	0.322641869461682	0.480861884787656	0.3829511461426	0.471785582100212	0.530224437121268
meta_trait_350	-0.258056209462197	-0.109409670958816	-0.114653786684126	-0.0218230433345718	-0.315015735611486	0.266081077035565	-0.144914769337818	-0.0743209780258944	0.200240123108706	-0.230400855272675	-0.0488431328938255	0.213677632546189	0.0248540470466477	0.150040528988214	-0.107004527835685	-0.108160392363298	-0.153874169296721	0.023039762496758	-0.207326670888381	0.0768040723978776	0.135217397554543	0.0125790365584672	0.0917885907365189	-0.199642715750372	0.0175247588282987	0.0745441259738771	0.13212901707807	-0.0480469285277359	0.100483473810036	0.0196199686252759	-0.084299836956521	0.150297749786298	-0.0931310485299267	-0.0957438325054397	0.201151034018529	-0.339528763712872	-0.164816163511084	-0.278431026215437	-0.178439732818296	-0.208540395514242	-0.104631976921828	-0.0861429319297201	-0.133123995150064	-0.433462636102947	-0.38880344505165	-0.314315708175604	-0.350223805679863	-0.54753849201731	-0.37572043069172
meta_trait_256	-0.28340531417904	-0.162064311625905	-0.0680124811063605	-0.00420462105124345	-0.0521637707947397	0.156365979642027	-0.229610309199502	0.0308638725415392	0.186240891710326	-0.0809007583649371	-0.13815464637734	-0.0418051961336342	-0.123338254405305	0.0567113422793023	-0.141778798398041	-0.129215090503066	-0.118947567398116	0.0590215319653017	-0.0455801551375118	0.11554524451087	0.0116399800970202	-0.0155276094896839	0.0629500892222167	-0.192888388226221	-0.0529959241826968	0.136767358166722	0.139628475665337	-0.0359325074675233	-0.154737095515186	-0.0757927944840476	-0.145704587755967	-0.0814395705661208	-0.0424919184808442	0.0151056379988844	-0.0543820549669421	-0.070993475483459	0.000223695253850487	-0.0455319210768793	-0.000721044176859079	-0.104184610951139	0.00847278449359044	-0.0631508787312575	-0.100956650134629	-0.267624552343978	-0.201170306128592	-0.150886487009425	-0.360302855436474	-0.238748523035994	-0.14657347303374
meta_trait_309	-0.267697869466832	-0.176075279124642	-0.11854422396566	-0.155336693479388	-0.159453870932711	0.205275153654902	-0.260118911603819	0.184159319781741	0.111779055004305	-0.0805107445602369	-0.102623178433033	-0.0381707897233552	-0.0386179575821897	-0.0410824201772195	-0.273171767059086	-0.262963381615771	-0.243459256303092	-0.0116045232374725	0.0314853603591139	0.065943752951106	-0.0690505901272529	-0.0926956593680501	-0.16276877814779	-0.029288993783054	-0.198922791474361	-0.100716223345448	0.0477535047302264	-0.18863463652058	-0.226595381113845	-0.172183543484343	-0.258114827412387	0.0293407196676976	-0.144111869791893	-0.0737992493517334	-0.0843638991698154	-0.14825749679705	0.0615033447543441	-0.0590739044201295	-0.0546375304141891	-0.0644101721811803	0.116017359200467	0.0394161335288959	-0.0365809618374761	-0.362863574923852	-0.20475802178627	-0.214402571775068	-0.340817629430494	-0.348173133647649	-0.201286365690634
meta_trait_294	0.173380705464974	0.21762752347621	0.206061434358586	0.184628963253272	0.150094114514828	-0.20785551270535	0.357169023763822	-0.0778092480482246	0.0163151041006742	-0.0967663992503583	-0.0521063514287982	0.0441563314277549	0.0399606935182155	0.0735907195026558	0.17409246691342	0.104522751713886	0.109583765976999	0.0659668798940533	-0.0484765895131535	-0.0826537258846227	0.159832450358263	0.148983115725462	0.245265010266732	-0.0153379428590743	0.252943242414478	0.233697890910782	0.0603382700393742	0.288883340075756	0.251307022692933	0.0898509425606816	0.250222244773035	-0.236577856262042	0.134677340951465	0.261805472779355	-0.0664871472356087	0.244453915277411	0.167374316160711	0.147576878276789	0.201929691003062	0.112042158352178	-0.00899818634264628	0.0383012937723253	0.0446901782042609	0.298322006495243	0.158605629602107	0.27157218828325	0.242633635741788	0.352982934025491	0.0454764256909216
meta_trait_292	0.302762424087244	0.191595631061241	0.24368462142624	0.359193269534897	0.463764735144923	-0.318359791501401	0.579606252075699	-0.115427165131479	-0.162639739700999	-0.0212702136849388	-0.0990412885438546	0.171366596699643	-0.0837660511918662	0.214255474161551	0.381657570295994	0.424625284814543	0.284103839100825	0.123817426490565	-0.175504254659742	0.0319937234514613	0.119530013012668	0.176302104521182	0.0859326694017706	-0.0189433312935386	0.229211847509274	0.106255024584454	0.0821907504290817	0.251065311637872	0.43178142204458	0.340378322689115	0.441856792698639	0.0908956444884358	0.201980177235148	0.0268121395025806	0.0152868969254159	0.15335171151239	-0.0875105186742578	-0.0167768899835212	-0.0119265504493493	-0.0874831217744927	-0.0575051030728876	-0.0343294238037989	-0.0734002621771918	0.196806109491042	0.0620458735528912	0.0602282607824711	0.197616135350724	0.211644504200897	0.0165838942274954
meta_trait_293	0.324184801301586	0.335483665995148	0.170165384148787	0.185406458774664	0.243419752300356	-0.269794828374096	0.435799245041102	-0.157013986183816	-0.0136418818890763	-0.137425707758426	-0.0297224686007407	0.087990080692555	-0.0469700924495419	0.112136105773954	0.355923741150685	0.244440592098255	0.229461082394771	0.0557270206944636	-0.110896301161699	-0.0601884538530385	0.0914677302028803	0.0700302829380017	0.112217443398495	0.0314797964983553	0.12908729313658	0.081433886367103	0.137791158078202	0.327775192852331	0.244578003334484	0.185476113471087	0.245650870828891	-0.0419227226104438	0.227259535575972	0.240754087318607	-0.0388970241878628	0.196468492503257	0.120209501971331	0.0984061656805252	0.133822240326057	0.0940389911739806	-0.0178141480785657	0.156588631809153	0.149884075076219	0.274935004353901	0.0314421930309591	0.0683049528515625	0.18918281837138	0.163842633355644	0.0556110927529056
meta_trait_286	0.358136139616454	0.174816773506586	0.145193525010303	0.0131657751891179	0.160249476901765	-0.169280217732891	0.186286893793704	0.074086759157223	-0.105042122988333	0.202967308581685	0.0404284422139538	-0.0242927104667219	0.135197716885927	-0.0936479867505504	0.126173893353282	0.13776359122398	0.113652046977358	-0.07164928664662	0.183464498864738	-0.206887374689298	-0.133945295668533	-0.0350593247680009	0.0482946392822706	0.234795761790168	0.00303956765907689	-0.0253147529129746	-0.0702937442984018	0.166294175861739	0.0457517474566294	0.0636026749731699	0.142473645376451	-0.0824277469801978	0.20502782179099	0.226961038650246	-0.129128945860271	0.384116174718154	0.159138923647778	0.260433703829692	0.259905821972154	0.14290552734213	0.144744359596616	0.216712902260247	0.267929862536382	0.367309276188863	0.253195055977212	0.239992771277319	0.344561905605531	0.324489555723911	0.278465110439395
meta_trait_326	0.195137533080973	0.1312700494321	0.0708085650580485	0.0847626848138117	0.0268930858635501	-0.0371100273680926	0.18567587067955	0.116290870023974	0.00687483807558405	-0.00034083924388144	-0.0722848046470953	0.0702772298747625	-0.0903555300370991	0.0224500592060425	0.184461987630951	0.05329758822828	-0.0052808186839035	-0.00205325734946458	0.054127875729919	-0.228550583579369	0.0159058622111131	0.0398582260398177	-0.0381616132731431	0.190203711417515	-0.0372593670920035	-0.0127330174029624	-0.0925611595661386	-0.0211327784947888	-0.08960978524554	-0.0630803323454544	-0.0851197442569536	-0.147648468118259	-0.00684924597679933	-0.0128529130145195	0.227811504227759	0.171359857853864	0.139512918212334	0.122818990318734	0.195426317089135	-0.0627085890516559	0.0173270860875347	-0.114159432801014	0.0344938038121965	0.3261491346762	0.172967300874171	0.27600296572692	0.272319807326886	0.285751548617531	0.273915953151757
meta_trait_327	0.0965193183434626	0.110232471345095	0.0375932781631071	-0.161252569628559	-0.174455124836357	0.165766149817198	-0.0532253850770766	0.0695799809479655	-0.0978881592999904	0.172421183798247	0.0741796938043692	-0.0580751283097042	0.20530863755688	-0.178831358136078	-0.128913358632289	-0.235494865171807	-0.166816249488593	-0.115988597163038	0.18504858012143	-0.40164223955211	-0.216023186510298	-0.194739429586764	-0.24271554498614	0.412606685470821	-0.224529035689978	-0.209986149122784	-0.213519212435054	-0.165440398920672	-0.255958780100545	-0.291840859074387	-0.302821047278741	-0.21430195714737	0.0527872012545376	0.167669892060841	-0.0626128781455294	0.404978178879704	0.428806702952646	0.480205815982927	0.476131438942067	0.282654133435396	0.380385012905805	0.441792920778232	0.490856327594914	0.338712338417836	0.313253862420609	0.433505525868558	0.435838296798557	0.368190344821629	0.456736588877847
meta_trait_255	-0.0223544418219738	0.0801597767256866	0.0499044776922827	0.0418336952304477	0.0650550528525618	0.0894784394288475	-0.139022403545443	-0.0837104475403432	-0.0381841606717716	0.118006293823953	-0.0294529292103767	-0.0871721756438063	0.0129371001980294	0.0158290376133047	-0.0358194991299123	0.0253168804729754	0.0464209714295238	0.0509598735047581	-0.067476239554621	0.153602301825553	0.0375169262984852	0.072327954600965	0.0687032232192635	-0.166767456761395	0.0851886606605177	-0.0364934164989268	0.0993524452893393	0.0096620756051711	0.0379067198207281	0.0574645488900577	0.0386304290711793	0.0481662596764482	0.0391386396985763	-0.0187438576648362	-0.0987482986072733	-0.0497788316287381	-0.112471558614923	-0.105987665138536	-0.0993715912993976	-0.0475369494250688	-0.0876165264109097	-0.0559707049978498	-0.0611600625361639	-0.224235844434126	-0.0823944590029643	-0.117812813142255	-0.16633164498313	-0.166042581882121	-0.162108063368835
meta_trait_281	0.066231069802347	0.0173248755677226	0.100578475103936	0.0734669227412394	0.0890208140499672	-0.033283320698021	-0.196160103780453	-0.144908707710485	-0.0853559156726857	0.191255436791969	-0.118011631635565	0.0095528928229409	0.00629042116585766	0.0259865135814583	0.137971429045925	0.247354159122298	0.404384480526147	0.159738066237342	-0.0142453394334649	0.309246034872445	-0.111274445759256	-0.00932469306526079	0.145317594267218	0.000484913550170866	0.0176655845042583	-0.00083123575546081	0.0238543374734317	0.122792931388213	-0.0230185194363664	0.131513720216204	0.151510853436164	0.114014984570758	0.22336377470271	0.0215586015741925	-0.0373429750429762	-0.0257139513075639	-0.111477707416422	-0.115571651283501	-0.180930022440652	0.014841947280748	-0.13484840465269	-0.133336611760083	-0.115416763961457	-0.10126602941989	-0.00875805419523925	-0.119303659473508	-0.1086608436005	-0.00979793495085432	-0.00662666699584933
meta_trait_43	0.263845305634393	0.288829408477012	0.331920246738763	0.278426775365251	0.343504926871827	-0.311461398925154	0.27613552775975	-0.179275156425066	0.336005549611838	-0.313668689474858	-0.379920815871215	0.297379031152684	-0.375830282210122	0.366987406356602	0.301191913404204	0.280509868221283	0.209915597401856	0.155284830136206	-0.169921977292808	0.208035318498793	0.286542595994183	0.0640778136283844	0.205959498872064	-0.246097952789207	0.183671939018233	0.361498196892971	0.350142499490029	0.333456176184943	0.210013899408299	0.361829702875396	0.275547548930698	-0.083097949719955	0.206508994340836	0.132109001378505	0.106879556317799	0.0957899431386867	-0.0871782072428296	-0.16055844521853	-0.0520815501244134	-0.180611998051131	-0.201977027561864	-0.13349560798373	-0.171865867868732	-0.124837817713822	-0.222642835955933	-0.209234181200011	-0.226492806658156	-0.141061008373594	-0.225162404378705
meta_trait_170	0.179891491771176	0.285395114345453	0.19243744918817	0.200180309971858	0.257124997054078	-0.365917054266485	0.182123069043717	-0.204379656852206	0.264072302458652	-0.149996808004621	-0.37146005356503	0.206423154880826	-0.245305432995219	0.232892680850844	0.109775088058817	0.241235327289342	0.242131203001721	0.296041887450461	-0.183102726301558	0.138798293998096	0.216095737244421	0.050824500303482	0.231957717599872	-0.159325821686576	0.250271949521311	0.293992355480616	0.41369768223546	0.356175688758749	0.218849489760817	0.276835244838231	0.251799881041075	-0.0654308781701235	0.108304613367106	0.190099158483614	-0.0331118097785777	0.0901513834665352	-0.0682378435464963	-0.0666683879350919	0.00635899424599982	-0.107162426852028	-0.145195787784611	-0.0423678571357021	-0.10979470717482	-0.129461107816766	-0.12676487559914	-0.178985078606943	-0.0779769631999571	-0.0933844649314918	-0.193662580718713
meta_trait_44	0.2375971204907	0.207203973271014	0.236918503577706	0.289859259515636	0.428886666288871	-0.362950814469047	0.279290422161107	-0.220530341818819	0.254280306308605	-0.17284993241542	-0.406754935506706	0.250039854190638	-0.293319754154695	0.258782891540668	0.281194951501635	0.377851571097343	0.35898105286047	0.297709490706905	-0.191669538705138	0.194800844510665	0.200140973948687	0.0802067243570395	0.312067828353034	-0.189063279810588	0.22888717156892	0.293521178601395	0.32366489252056	0.323090115856897	0.237836452323171	0.301834464757253	0.284346983684634	-0.00819043176688569	0.130972733138529	0.0770227786073223	0.0709607159853263	0.0889525860072008	-0.123622761935362	-0.15328992694284	-0.102207149446625	-0.179539760121434	-0.20256619907349	-0.102918632195159	-0.176219465171727	-0.0497587716315238	-0.0949970009594131	-0.179760298285963	-0.133160030547667	-0.0496029333322247	-0.168746200875493
meta_trait_45	0.151010777374468	0.273934037499241	0.300338175816698	0.29094357917937	0.415147395425973	-0.385900144061109	0.3169179464306	-0.282158601867699	0.204285212920878	-0.159963606080143	-0.379122041285887	0.27214863664147	-0.215000645384108	0.253279496466481	0.218164059958157	0.346164176142729	0.308272227482036	0.342530620556162	-0.181063849266161	0.177291355333823	0.223887716691171	0.0612161597499585	0.289368081218807	-0.247965911782329	0.324593890794584	0.407222894931825	0.31349509430626	0.363286193521564	0.323172470688222	0.342300058617366	0.364205660533006	-0.0381906078674275	0.195577748419493	0.165187324347366	-0.067039118482312	0.146686385178135	-0.0995850531451553	-0.0628492893666987	-0.0183911363468117	-0.119064897491347	-0.174624504584826	0.0196295039377455	-0.0787101186090739	-0.00861030163383427	-0.0661061248613951	-0.103852584905821	-0.125233962924334	-0.0104784644240304	-0.166869437091305
meta_trait_236	0.0783195656475176	0.10921442178812	0.0344131070242036	0.0237767808802552	0.0251978466796351	-0.15446478358099	0.0292197369893064	-0.0278054327123411	0.0522768006231341	-0.0701215780807672	-0.0659881522548593	0.0500783288603754	-0.170861973339438	0.125801486145858	0.0501609862271806	-0.0410692376808219	0.0609673618104357	0.00988704723402717	0.0288319587475918	0.0145529717433235	0.0984115625434367	1.09539743874178e-05	0.0291105298537871	-0.135462473440431	0.10096429689639	0.201062276056227	0.182152841227542	0.253861293016777	0.0083477973487748	0.0989335945688905	0.10613690260617	-0.181447540530197	0.198836829466697	0.302977371093009	0.00378419101333877	0.0828937986669234	0.137150677412161	0.112983672788789	0.106879228288683	0.0884917111023604	0.0069920617289535	0.0386084629869088	0.0902152757283333	0.030337047013468	0.0335756866686117	0.115545381486999	0.0330678147977056	0.105187378167761	0.116377809971455
meta_trait_81	0.197229395328496	0.267951376771045	0.198957594907617	0.122916324970789	0.147997935908131	-0.29874965334361	0.0274841354438189	-0.202277943331244	0.201893864378488	-0.134835006790262	-0.0831240336948888	0.0447375961043849	-0.0547128023069998	0.107751594685263	-0.00194235899045973	0.0576320306166163	0.0861029860419688	-0.0145380303285288	-0.0669320199250888	0.0899680741070633	0.0249083654381291	-0.0271152064221861	0.0716962587916958	-0.0184122320992697	0.115020944103632	0.178883598807016	0.0939717806642498	0.232962506564477	-0.0630241085599362	0.0791661861481074	0.0709672844480384	-0.0905423766732185	0.178246717112024	0.323337180652799	-0.210362970409047	0.243307461835499	0.117760064565879	0.116895379628831	0.158132646616842	0.119055377183225	0.0728081971063146	0.0707894500691357	0.155245455506705	0.0253271837583385	-0.0578344583925465	0.0756864509789827	0.0377437499959807	0.0411591610455991	0.0269045466686652
meta_trait_82	0.216324608950666	0.311610805347676	0.278662882547995	0.110634274145429	0.224272148264529	-0.304276799674043	0.108580622167548	-0.296603872861181	0.193972650062725	-0.126896752003595	-0.258662520408207	0.171126561983567	-0.174591889302278	0.198361182493377	0.0678574937350647	0.096844780137468	0.194578117701871	0.0785548461475966	-0.00256679568791314	0.0996427320114307	0.0713469799475997	-0.024484119493157	0.0575168214348716	-0.0821997251052634	0.151243977891932	0.27666288536919	0.263464081360294	0.350891405325611	0.0328324422238074	0.200022749307099	0.173213153904333	-0.244216801422092	0.398296067575493	0.458031709329167	-0.208469079436287	0.318929008169095	0.234209660381181	0.213172401897666	0.224253068311745	0.198842045771515	0.0916135817212133	0.102409657282717	0.172439267855239	0.0250408070246577	0.00793750757262313	0.0923162990486251	0.0815483310350403	0.120883640925598	0.11109368201636
meta_trait_140	0.155160087236096	0.0598617260412869	0.162405038287639	0.043621515157645	0.127652312060649	-0.116060194166056	0.0531386987658026	0.0283267230789175	-0.0263550870069139	0.0307151506658521	-0.0513150089284475	-0.000577191525003476	-0.0350516733277519	0.102876104555782	-0.0941946358274056	0.0018971963657285	-0.114163440449036	-0.0928639649868067	0.0650429018766269	-0.056724989793611	-0.00689311803994749	0.0344314905940185	-0.166884918718906	0.113977997110915	0.0819094103303862	-0.0183431982742422	-0.00051090792704642	0.0567568493053754	-0.00601594568690138	0.142617135482005	0.0836635829068599	0.00422165230425539	0.0677230330744975	0.100516033337022	-0.112832314835392	0.128879726757505	0.0638452371713525	0.0885820040856226	0.14598040908593	0.00648980278536094	0.147876826817669	0.0635807183288349	0.0841997527690267	-0.0522351479020246	-0.112166094874907	-0.0142689979627203	0.119847230865188	-0.0826589682223244	0.0415968192029276
meta_trait_80	0.170717082806643	0.252674334981504	0.161251683343674	0.0775316013642641	0.147478059910476	-0.361889880044231	0.0620277968352473	0.00620302342225156	0.0805227155793695	0.00521764945120222	-0.167238161777172	-0.0259937674982454	-0.00454903726856288	0.098750808347917	0.0677055366546425	0.0778594976728552	0.140844935328915	-0.01047331625872	-0.0269146911660844	0.10889317307951	0.0770774682343942	-0.0269502786578023	0.103998498194843	-0.133500396529818	0.186524041197587	0.345004939681059	0.191075355593333	0.237334468273378	0.0841442708320696	0.182363701077787	0.199849453834958	-0.0885647901577459	0.194710153358987	0.279659247805696	-0.151298004378616	0.113856513138494	0.0265661855546942	0.0586657013170009	0.0784437549011584	0.0246250950711455	-0.0700755041573724	0.0173486416294298	0.0448358019150717	-0.0844041173077757	-0.0262019342088374	0.0461058921048828	0.0324655049810569	0.0472612534642595	-0.0278338458632319
meta_trait_171	-0.10921309592784	-0.193361244710232	-0.0793729316881397	-0.0713121687909691	-0.228071498804545	0.297176540935765	-0.189759725069506	0.0705722740148166	-0.0460452229963259	0.0966690799804787	0.218668654662567	-0.153851933490051	0.240873775312459	-0.219332898065616	-0.156012353415241	-0.117888272377162	-0.0736358097875329	-0.061576535826319	0.102761314026937	-0.00743555406795508	-0.182123874655993	-0.0607510967114213	-0.0034247783077295	0.0987981145851589	-0.167878193404139	-0.175077871284587	-0.399204181703492	-0.35691508427105	-0.162654423250482	-0.291249256191699	-0.233706834061488	0.0869559553231518	-0.153953189534857	-0.195951557097081	-0.0147706172194329	-0.0393854078017816	-0.00975398571371347	0.0167478095747352	-0.0295018627197779	0.0586858991191877	0.0797082777111547	0.0115786374772469	0.07746591099396	0.0208330089456775	0.178890028236473	0.150960959614876	0.000900639157995408	0.0608949462250039	0.114738322681372
meta_trait_172	0.205913812914105	0.259678014605428	0.171615870653587	0.0398922343038573	0.220031437576006	-0.321967268352422	0.10128583815368	-0.0285962539168855	0.267054345936155	-0.0752310855898365	-0.221328860036415	0.148078259707804	-0.132513498279586	0.109116525460696	-0.0620129361828513	0.0175064424205233	-0.0641033893349087	0.00688728703741996	-0.00310380712360357	0.0597039904109995	0.104936624774068	0.00241800489622982	-4.77460466770354e-05	-0.0554513296011388	0.135488174972971	0.235577020518571	0.212345167099028	0.239687099648774	-0.0189829235722027	0.192146833905968	0.119593880563666	-0.0189632261232273	0.0760569071007648	0.215299960916411	-0.107844294909737	0.141909991217907	-0.0314805923421718	0.00782772814213934	0.0762822017713221	-0.0325373681419027	0.0498489848220807	0.0809248677972419	0.0493058670412124	-0.199783363862662	-0.171074260691492	-0.136286149009272	-0.0990037467105514	-0.14563408362605	-0.172438364492089
meta_trait_173	-0.041957015067769	0.0880594162352931	0.0720853990841392	0.0988778705579014	0.255734848551108	-0.210885680005558	0.138313135109259	-0.0677912526010401	0.192443953802998	-0.157668600698395	-0.0792697612373352	0.104552562198362	-0.203913614877834	0.195511932919498	0.199375669460692	0.13771270695151	0.0248650844184692	0.0204314482625276	-0.147488921981838	0.139192110460902	0.316448995778818	0.106973052194809	0.147839879174713	-0.154344063308516	0.171653990302813	0.308038131974827	0.239497865163878	0.299469052272733	0.103720806033162	0.24903714337945	0.228925738665542	-0.0682200946033279	0.0832513907529734	0.118454932708495	0.00959335198695924	0.00558803093049682	-0.0980833041475839	-0.142819800045344	-0.0160404106351611	-0.190251396527438	-0.122398900384908	-0.0479761846002752	-0.181590829553981	-0.194996410155715	-0.298948282525873	-0.270757836303054	-0.302468197330881	-0.163255312881644	-0.253235257531464
meta_trait_174	0.0210543748195732	0.0431041294813172	0.0579193856230511	0.145254965292942	0.236696080077382	-0.205526471723819	0.231891177130325	-0.111193635162716	0.0137401129348579	-0.166219032110698	-0.0286974050606375	0.131104641297192	-0.0947872072691628	0.0650006714922423	0.256942639001534	0.234924449353192	0.217330042048964	0.0879519489218481	-0.123367939677651	0.177614807873592	0.234650216276888	0.0572184563696405	0.174701313782537	-0.269188534460875	0.20136428055464	0.313512211928801	0.18282540862133	0.231894493551326	0.268283897861336	0.298950880551599	0.322213408581796	0.0792578103108796	0.158012209311896	0.0597815236200354	0.0977388789012937	-0.132043599407119	-0.192534973670848	-0.211801868028834	-0.220690036462645	-0.101766556536903	-0.211117568746205	-0.0697815746797815	-0.135012315976242	-0.160308213420524	-0.204267799615217	-0.26197085979755	-0.199993925022724	-0.124032469871562	-0.19203873273837
meta_trait_59	-0.183607048837471	-0.227227429857674	-0.290994334741538	-0.219541780639312	-0.266710974361862	0.34523965991232	-0.149333589629897	-0.062848810351537	-0.262886831953634	0.133409908288204	0.270416122212591	-0.0227936123524443	0.124068453133602	-0.155891167701294	-0.0697368694756659	-0.122220229697288	-0.0335772951252648	-0.0208479457527178	0.137391086022115	-0.149494710463267	-0.143882064589602	-0.118809012593928	-0.148876223538471	0.149525605582461	-0.106374617418363	-0.192562086262258	-0.183572503082296	-0.260139545464918	0.00444798504742659	-0.212546047550703	-0.169966131081824	0.179224948371245	-0.0726314011654997	-0.188085854717543	0.0943872282789554	-0.156647864172373	0.07320342996772	0.0893606350083253	-0.0578730270973252	0.133171550815288	0.120323612765343	0.106486794252036	0.100684225667345	0.0980934794427831	0.161499995133988	0.105853189968568	0.202262948595222	0.119705008683754	0.181984481904547
meta_trait_376	-0.0261317617655165	-0.013480102590742	0.113867982647112	-0.0116821946099132	0.0511105723885996	-0.137819241615567	-0.135089333671807	0.0962627389709095	0.0708025221717258	0.185100032963149	0.018483600516199	-0.159748816025874	0.194707918882215	-0.102079412191428	-0.150514368243839	-0.10132584667964	-0.00249966790989549	-0.0825256186852645	0.0888690424990882	-0.0167476995785663	-0.220790983084382	-0.169126275501789	0.100474792313028	0.149746218440279	-0.137627012591987	0.00898002951291275	-0.0565136961118102	0.134733263770781	-0.250590935494743	-0.11283812879202	-0.0420819328598443	-0.256479410207482	0.202752897720522	0.432066006373437	-0.446419752191058	0.517893778433949	0.320307383814882	0.393057224532092	0.433945285664279	0.229832447708844	0.242483762209853	0.299008598461639	0.302838261010924	0.0866593138575895	0.115199896867375	0.225791342693497	0.0490608795832422	0.233337012863218	0.199960308571994
meta_trait_56	0.098503858800231	0.211067248651561	0.164488891544396	0.261405982903557	0.33661726523002	-0.275222376125553	0.167357981834222	-0.128397133874429	0.292650228101749	-0.337832673542	-0.251168181013759	0.259715622488213	-0.421728701011473	0.315661675892644	0.240068919799495	0.218070304685203	0.116071358694354	0.0369354688544461	-0.22737498421265	0.206720941581372	0.23702557627689	0.232427125491246	0.16610500765276	-0.256235858536785	0.235252096069408	0.275436751540978	0.306250882794387	0.314052502441357	0.0970279009485185	0.261525963668336	0.182023651661762	-0.0823945958299209	0.0302947117457399	0.024738748278522	0.196799600933607	-0.0578865738430028	-0.146666208372236	-0.279997398376749	-0.124721498450164	-0.221047524684783	-0.187072647936251	-0.270566099035926	-0.312646985392853	-0.16155124690087	-0.335995087173699	-0.277887443019452	-0.300465372356451	-0.181462740859469	-0.357185352378566
meta_trait_78	-0.139813246364634	-0.18107266206059	-0.198194794124466	-0.0989481714677788	-0.187486023243925	0.370304393739732	-0.0203562357413755	0.056357596725932	-0.218144702809427	0.0850808290385417	0.159635489855876	-0.0750207347920043	0.122755587534276	-0.252264035229303	-0.0400818584713929	-0.0409998346683947	-0.0116127023158449	0.107304488306548	0.00542733395728322	-0.164601926750325	-0.0956824448166843	-0.0433775798323321	-0.071340558972931	0.0503957431696983	-0.108479224688518	-0.233206422630411	-0.161961459398241	-0.229260243889988	0.0622338388777141	-0.195915505010321	-0.0973352109952527	0.11278092709949	-0.142526080812599	-0.22915008129259	0.191120779486336	-0.203919013064014	-0.0359340204582357	-0.0243947371299126	-0.168080815698547	0.00664295091387093	-0.0033234979804873	0.00197324662200207	0.0219274328058704	0.162132155021326	0.237832622869326	0.144678122134941	0.173093297248655	0.139156167113156	0.118212103768907
meta_trait_12	-0.147884055872111	-0.180617107522997	-0.0184276154939994	0.0426400226147046	-0.0774778778281147	0.206190773673584	0.033877088766003	0.0118997761763133	-0.259083861006797	0.162141824297343	0.103538740175805	0.0136818160923726	0.171646260371917	-0.156316545895917	-0.0781736831931013	-0.00712586602829893	-0.0827578370285724	0.0842963103723259	-0.0392385652744782	-0.106420941212357	-0.132680753570993	-0.0725332255423055	-0.122454989492818	0.171437222989265	-0.00995770502936049	-0.257288122436803	-0.250207931060923	-0.198249272358946	0.0433205130235139	-0.0588842835526247	-0.0345300334492576	0.193880466911754	-0.159704218674797	-0.251800690795035	0.0721281785298505	-0.031658264676949	-0.0681945785643714	0.0114204428500118	0.0088127090908613	-0.0727676609495864	0.0611008335225032	0.105824666897014	0.0119236005968645	0.165104049483214	0.118019315123492	0.0912479279094856	0.131018294190114	0.0814736812525893	0.085774066777451
meta_trait_79	0.0184238561093381	-0.130624934492684	-0.0139465519573571	0.0497808899044358	0.0555652325831582	0.0666820441938572	0.101824624298579	0.0162106675752246	-0.140269565790552	0.0148066361839969	0.0266086453688133	0.0690243361264216	-0.0710792900924384	-0.0688071679381527	0.101937379069216	0.0823660709994392	0.0156255551612998	-0.00388166602435953	-0.0738447118039652	-0.0871591887209832	-0.124576021717133	-0.140805448226277	-0.201549203199026	0.235470275522711	-0.136210951355942	-0.295297625727576	-0.123056257250768	-0.121399671913077	-0.102674439567716	-0.0391687909649975	-0.0924240155954747	0.161981727605923	-0.0876394234069167	-0.225236319707758	0.225475034304899	-0.0229156337634113	-0.0183170300300373	-0.0255330916136396	-0.0515701965832779	-0.0554772222491167	0.0561000428128757	-0.0193383133995484	-0.0167856285381425	0.150380025275899	0.0354431045629348	0.0212906681588922	0.127280103558225	0.0942070875492459	0.128699868564901
meta_trait_5	0.121838591921537	-0.0384488424065614	0.227463295287304	0.00251579955995284	0.0478179528410493	0.161289067609958	0.0809372774959885	0.0039143864535674	-0.197774025193679	0.11010005158442	0.0393742310768494	0.0775292741047556	0.0363201927676085	-0.0735057690383381	-0.124686344855085	-0.0637355653380878	-0.133175907470594	-0.0525811834272564	0.116539731687239	-0.215228423857044	-0.200240094987813	-0.0634954534455469	-0.33028076430127	0.271303396710303	-0.0496944368196382	-0.264318879116275	-0.249833134748819	-0.190194299850722	-0.0926656753851516	0.011775392438359	-0.072118381920803	-0.140134865063599	0.156469558786899	0.0177532529686903	-0.0537368714923111	0.286360833722854	0.206375417438753	0.283462218774296	0.238126752141127	0.1682698889689	0.280977542834557	0.0958282312273604	0.195700401453685	0.238231248262567	0.305264226292623	0.386364825095325	0.391805499144795	0.331025853176846	0.38941613042369
meta_trait_11	-0.0836492776706581	0.0213843365025625	-0.123335715115691	-0.0413889036671614	-0.0368049277138686	-0.0317691146023953	-0.112347502872504	0.0630488177167405	0.139404050980698	-0.195941462542341	0.063869795011342	0.0438528990823246	-0.0884273668233377	0.141326604464185	-0.0375921832857821	-0.103535656346446	-0.130257637546819	-0.256664154436459	-0.0302089867958136	0.0621616487707037	0.150843290234117	0.0544666805235274	-0.041794556281851	-0.147030130181829	0.00227201965280256	0.153052887932969	0.167622610962872	0.0150551483304756	0.00212614635723833	0.0626417339704533	-0.0579158733213664	0.0399271294257594	-0.0443161471958191	-0.0232713459195434	0.0428229155467662	-0.190238012589677	-0.111229767603429	-0.178797748939702	-0.154475012712746	-0.0645796962210359	-0.0534950167604604	-0.102944643047311	-0.12714213520017	-0.350942381622326	-0.396560005313746	-0.35836372459942	-0.318781360034474	-0.352358084132266	-0.292103490054287
meta_trait_13	-0.0768143911500559	-0.0345347960863055	-0.13465014618046	-0.0317266253743077	-0.0990456496719511	0.0224301279446378	-0.0662972819625284	0.104655414043837	0.0984100777959978	-0.110259153200945	0.0533311818784122	-0.0765328345721066	-0.039422120646337	0.116527871485188	-0.0340370325459861	-0.0827431243100887	-0.12118319278146	-0.103740708533323	-0.0149037619413489	0.0259985345558026	0.160818431655135	0.12524258452809	0.100666682128916	-0.176187769674844	0.0644373044155884	0.218344374097195	0.0896560502266386	-0.00135151628195377	0.0553018861561043	0.00432169820665344	-0.00568505148554865	-0.0163903333619096	-0.0916009292280643	-0.0412659124380851	0.0199726196735674	-0.211776731965882	-0.0947041502078487	-0.142389986677616	-0.12835120387527	-0.0393167558804764	-0.0748463699215435	-0.134599120642074	-0.145091783985135	-0.257542714464567	-0.289770389714159	-0.239782990293271	-0.215774639739073	-0.2703342003928	-0.250442256699533
meta_trait_6	0.222715914216897	0.195737136082852	0.196149487047944	0.0929697801181876	0.151348304039514	-0.148787211715716	0.134562940609428	-0.00722142948269161	0.0881917636679805	-0.0778971483214802	-0.0828134294632056	0.0322328150946401	-0.0536251389896767	-0.0581307688645752	0.0392939074598255	0.113965002185654	0.0877443813268159	0.0896506472327215	0.0290394170218987	0.0523034962348858	-0.0762994273336399	-0.0385275204101929	-0.0412681420851254	0.00623487672028483	0.0453743697744634	-0.0724734745973023	-0.0822519262836746	0.0440619024976919	-0.0649292629289204	0.03560076001729	0.0538913699464186	0.00659828495418812	0.0849012164107369	0.0483732647660972	-0.124118864622836	0.20865137946461	0.0281311502858067	0.091914724096842	0.143529147602548	0.0274616473867202	0.00155334209079171	0.0591557317348377	0.147295910713653	0.102115406402758	0.166491387890591	0.138669931260872	0.0516395838060353	0.16120908151999	0.140120879226088
meta_trait_8	0.0366150059995792	0.00714040292706786	-0.0747492369693308	-0.108188480787732	-0.0255644423524677	0.0325099688276688	-0.0996316107103414	-0.0710178814353449	-0.0717914225200406	0.162380108961039	0.0300442373984731	-0.0964978417743787	0.115006030537346	-0.181093912536928	0.0363036174318489	0.0114410159702038	0.165377347055257	-0.0258039828022016	0.0846917658763371	-0.00944015367415865	-0.0737963848354849	-0.0772572409117032	-0.0331516083810955	0.194813097998225	-0.205698224426787	-0.21028469651522	0.00421360497523938	0.0196513002879388	-0.148097551777107	-0.113916259461977	-0.0857385446028921	-0.0360514098584005	0.0340778900201512	0.0818798535553421	-0.0396533446878942	0.0597551641144924	0.133222163900519	0.107065911063053	0.0502341942584053	0.0880299381947609	-0.00909614269184747	0.100065168852363	0.126131704084243	0.189052221561952	0.285684829968313	0.155689671839579	0.168001209299159	0.175110211096541	0.245710041690897
meta_trait_9	-0.05845446875102	-0.205546802203385	-0.215858216503623	-0.0861128948726489	-0.128329486707892	0.091234190822324	-0.0168586280701493	0.0120419085226977	-0.151682349139922	0.0885120107052068	0.133816257155705	-0.0379184547898991	0.0368573852799365	-0.159114088449353	-0.0471747103070315	0.021975421810579	0.105347679890049	-0.0230002612582094	0.0130169148584995	-0.0862920194431403	-0.118003604990933	-0.00299646024685775	-0.0558694264302076	0.117398006805451	-0.135559977709339	-0.207863487285639	-0.0933944797217171	-0.0621138927344195	-0.0767573306513061	-0.1603380931109	-0.0454675294956664	0.0683332901016445	-0.0151665122139569	-0.0430177806042022	0.0511093771517628	-0.0374204942583521	0.0489073739331357	0.0831587481430506	-0.0187072708276626	0.0470343237898268	0.0721121329388326	-0.0502409942555255	0.0910370560455956	0.155477135515315	0.280463636182613	0.209537975024939	0.177144290580258	0.206478376852465	0.282326119831559
meta_trait_7	0.200307751078141	0.136080394312575	0.0668815822946703	0.0236665853962463	0.192265968280761	-0.190988202473743	0.11347627405346	-0.0524453286388601	-0.119874569823315	0.0875343900076828	-0.0638312290557281	-0.0425702619420648	-0.0740579287910305	-0.00304162195981992	0.0798529204701505	0.0609323732188247	0.108556087049557	-0.0884540625837851	0.067942087685307	-0.122125506919954	-0.20248236280155	-0.133721771006494	-0.0537241239025124	0.228022292554779	-0.0513173069450297	-0.0851811869026106	-0.0358637911257619	0.0700523662181413	-0.123260764700414	-0.0204470160240777	-0.00422692104139888	-0.177989559686087	0.266022113350732	0.267701580927179	-0.115727491460377	0.325028905925304	0.323526748364253	0.3310632819997	0.299367161280252	0.230627179748875	0.19391379730097	0.0911374065933983	0.232998252478487	0.283111386421266	0.263405634558344	0.393324636018494	0.399325407062689	0.411151736531497	0.397065833762351
meta_trait_14	-0.0699543827355711	-0.0699380287582654	0.0298635586159048	-0.0127906666774681	-0.111533896861056	0.123351744931466	-0.0697929550048587	0.0501883986016054	0.0968377463148261	-0.105653071366348	0.0790400691936496	-0.103232655593548	0.0182224567533756	0.0213976774723473	-0.0912035168983309	-0.175749389907032	-0.214167543151271	-0.158109647128593	-0.0207449503738476	0.0136483609764899	0.165864385445134	0.116984602359083	-0.150450956996281	-0.111842569704675	-0.0477301785972299	0.0847536062907122	0.113903144873863	0.0311160306080059	-0.026583864476708	0.0187681130167615	-0.0407239407339116	-0.188191836002649	-0.0301546862581652	0.081968007160582	-0.0875213602210514	-0.0534008579460703	0.0522367642655902	0.00018704932441169	0.0426171733751021	0.10647496603543	0.0600784398226884	-0.02382085124061	-0.0200047953665006	-0.204784616344651	-0.236674986339794	-0.15035478294415	-0.117953928210562	-0.183538645833441	-0.136850720980951
meta_trait_120	0.111579360110209	0.112288466980398	0.14588332603305	-0.0249817809467116	0.118611441082653	-0.153899766586683	-0.0290724562664994	-0.132977765867862	0.0648397817574324	0.100335437624111	-0.137918989922388	-0.02961999850982	0.0615670299530586	0.0278653118340529	-0.0133366510921449	0.0529990701659947	0.196227525631405	0.0231083232142889	0.0150226192658389	0.045454391269342	-0.0153646575138559	-0.105242296402918	-0.0108097069035498	0.0616680546805486	-0.0432232144262066	0.0579957134086416	0.189193822551873	0.218147333573281	0.0237369294217146	0.0833720381438684	0.0950748031074238	-0.195120601613713	0.263748274014089	0.339337897590378	-0.291618166218321	0.325551475344532	0.235910184641007	0.281101279296183	0.215531691123276	0.241952070960308	0.114365896199926	0.26541438991834	0.24818229372848	0.0709085608582661	0.118611317290827	0.117328828609563	0.0949839373179713	0.173840615568024	0.200663402395792
meta_trait_10	-0.0389918722705556	-0.0074339157815311	-0.0389888058923997	-0.0369603080307599	-0.0631403105940715	0.120953759670355	0.0704357656626902	-0.150959920071081	-0.20460155849913	0.118197061454615	-0.0129359164258752	0.059298254042601	0.103820341334442	-0.112894258297475	-0.0244815427200456	0.011652775773338	0.0949646485593445	0.16748406202976	0.00219598547274027	-0.112676885470311	-0.204804668877646	-0.137454879650249	-0.0558614678345623	0.200434546049806	-0.097307107188103	-0.243343741317365	-0.103437152797349	-0.0258453677345534	-0.0765990785372129	-0.136204288518522	-0.0509711242146957	0.00589765118410662	0.129298099520065	0.109285803108563	-0.0255011513864968	0.216944740830354	0.254676758180087	0.306717878994092	0.232786572981165	0.180035506407724	0.186562005328015	0.212859764396395	0.270083380424503	0.279057237892445	0.348359577496636	0.326253940898409	0.383624139650703	0.325816270440867	0.335458428573916
meta_trait_121	0.0299732877515013	-0.0182001364688165	-0.104294518678157	-0.0832992004848649	-0.0592874275034026	0.00287113507081865	-0.00908812631928764	-0.0724232372995609	-0.14919465106275	0.268842477447126	-0.0126379464193612	-0.100936956804603	0.194932782461324	-0.20608291955531	-0.06882096405524	-0.0179264741974662	0.096839634810429	0.144689012365547	0.0320861084562758	-0.116256330402376	-0.174649466197584	-0.140992605909119	-0.0356025613500178	0.147528926463944	-0.0795939708121396	-0.223450913615351	-0.0436921087313851	0.0188723204613489	-0.0613476391331973	-0.169439271640578	-0.0209450674716213	-0.0176245108114111	0.0379757607357469	0.166435683802366	-0.0836246853099732	0.231367031269379	0.216238142726933	0.311542891745657	0.218652889874165	0.170967705423624	0.152772384735056	0.207371027082619	0.264597106761393	0.286852326757656	0.432432209784035	0.382943808393885	0.435145624310484	0.3549491370913	0.297822213648582
meta_trait_122	0.0439811316915894	0.0792811483038218	0.039727012832298	-0.0229062898149086	0.0746174737760522	-0.09209586572489	0.0859569989780746	-0.166558370252014	-0.104881781920191	0.178395882361395	-0.139519268733591	0.0249788369785592	0.117374397537601	-0.0568509213508364	-0.0633295626752126	0.0563395592382706	0.144801368565044	0.177374421412266	0.0113641963335556	-0.0836101364361406	-0.127595166679441	-0.119601709311086	0.0881104202594643	0.0971077101303556	0.0221697221861187	-0.0308471426465524	0.0124668072171473	0.112892524027337	0.0143564994340403	-0.0528422818282423	0.0849717656300165	-0.0647751686024627	0.17172942380997	0.258979771608029	-0.169134081686826	0.358129589820145	0.23867037857585	0.371467351769654	0.275047234685491	0.211433098905708	0.195894051353204	0.28868055774334	0.305514333625422	0.270356941202767	0.35038908467365	0.318600872500462	0.364376897940324	0.32170279087234	0.268397477465331
meta_trait_27	-0.173105548659054	-0.122646969666785	-0.269063012065792	-0.100305435188424	-0.18880074517303	0.193408974408077	-0.100792487744748	0.0577867784822863	0.0259647059133605	0.0558337784612465	0.108273828795202	-0.0951268594152036	0.14086329720705	-0.0893629559854964	0.110201153342288	0.0397530073738698	0.149082958695853	0.194766171295771	-0.000973378668369999	0.0860033943276187	0.115629742107964	0.0652754611270768	0.252967225745736	-0.125198149595813	-0.0526957584595245	0.0836329371766293	-0.0368056963000021	-0.0760028890514166	0.0896588678208019	-0.115951597486757	-0.0452508055581928	0.162514027957884	-0.192439655998354	-0.204180442391459	0.181232596456578	-0.338770906596882	-0.204621245578368	-0.249019960272738	-0.318599659733393	-0.138650072416454	-0.231655415914744	-0.105390132925412	-0.180572551049866	-0.08946191836898	-0.0440112497902181	-0.222317300953627	-0.242436568438328	-0.164554994379303	-0.219224450543017
meta_trait_15	0.133692860870548	-0.0194580568554711	0.107256492263545	0.0390019865276555	0.023375372308759	0.105872074857176	0.0801890083952523	-0.120071818621331	-0.0107906484592088	-0.122872216822554	0.0386388548822877	0.2146922705451	-0.123282052709223	0.0951364366133719	0.0684460776652564	0.00859529491862332	0.0414334243570888	-0.0627784244580049	0.0513192802556651	-0.068362056753465	-0.0400016091949015	0.0673631322314727	-0.0879471472079607	0.0668281639887089	0.0316708230242377	-0.0642964027028142	0.0600141539497237	0.0584152345633598	0.0232167503756408	0.099745229383649	0.00987120468725956	-0.105789116843939	0.207601996200801	0.0643296363352649	0.112889780318548	0.0842016313444952	0.143443248161918	0.0809235722113748	0.0583407378528663	0.107604311728445	0.108276126475167	-0.0613663683622675	0.0377776594211246	0.0850060648026567	0.0482471341907271	0.123404938916877	0.172946325118119	0.145965718752569	0.197890207003631
meta_trait_16	0.115191726737737	0.0189035994859233	0.0345691261567119	-0.161710798244814	-0.0692789754376041	0.0609689522690057	-0.170709160420238	0.0693997108843172	0.0292875871200138	-0.0066491468566915	0.0523911600621414	-0.086338918413993	-0.0809679800009287	-0.0583013151507822	-0.110322998240206	-0.22489862201524	-0.11669610013871	-0.227082823745189	0.204530908097369	-0.102684412180219	-0.214599654790817	-0.116555724258374	-0.203785982943136	0.161725944837056	-0.183741363973578	-0.182604674435802	-0.0217931010187627	-0.0313184014446283	-0.310292327739084	-0.126531570966351	-0.200216294913505	-0.253914905069266	0.21036247182386	0.266536639858633	-0.0964927883264663	0.22147407881142	0.322464979041197	0.25809247590022	0.236510729286991	0.245512315352942	0.24133492118075	0.0226109732707246	0.201791357995517	0.0224119279892496	0.135443125224751	0.22749166137448	0.168475919849858	0.171869622295792	0.320677669070276
meta_trait_19	-0.265699042479213	-0.145553784451496	-0.168259935973213	-0.052899190881214	-0.186652264710758	0.163356104976616	-0.0966170062402951	0.0806517725599106	-0.141519087651283	0.141815151151542	0.0452457716237239	-0.128971372547864	0.186879880168985	-0.103970977727138	-0.137015029852589	-0.0465850535797566	-0.0751301565709172	0.149644658374445	-0.101062401715139	-0.0221414929104072	0.0169821391646967	0.0377194973369373	0.106667129304056	-0.0916340207721222	0.0768505760454522	-0.0172974395439819	-0.050662800396357	-0.124470479854266	0.142413067002935	-0.0715666284908525	0.0114987619765624	0.127338195502271	-0.184358232144625	-0.150076290632194	0.0119230745337006	-0.218546020822577	-0.154365880843046	-0.0944282912534673	-0.128095402621938	-0.0916262029512763	-0.0924502977169033	-0.0103584974027349	-0.0821480467656609	-0.0734333571240763	-0.00309036757133466	-0.0463438121412282	-0.0421165899180737	-0.115360262805078	-0.150058076755419
meta_trait_17	-0.140240356751711	-0.0777234296641568	-0.115533146462467	0.045355934362689	-0.0142923905328333	0.00127529640113709	0.00284406265191756	-0.00977487963720527	0.0826627875455647	-0.00140880959934689	-0.0398240976914806	-0.00460610879757654	0.0514461281307453	0.0652348863093059	-0.00490032158030852	0.0894603202307892	0.0753267755220231	0.150646530793143	-0.103434244689419	0.0839530454711117	0.172568522410425	0.130851532956256	0.297690087291291	-0.261705396642767	0.146920530161545	0.277950362707632	0.0860440797685924	0.0268505913830044	0.238577840182228	0.0292979380356747	0.102618033201786	0.1316083686784	-0.144268085462966	-0.113835065428316	0.0352691166223821	-0.207138693455061	-0.221970929688227	-0.183914709586014	-0.200687211040332	-0.158067436174	-0.16650759076584	-0.0672632930940983	-0.156165842872357	-0.161965225045625	-0.138603290333531	-0.185640842925398	-0.199963069035365	-0.209028802642042	-0.29889137990906
meta_trait_18	0.202884792028463	0.0656374479107862	0.231345978695032	0.0244730084860648	0.103328527913754	0.0155961170705727	0.0744967634451338	-0.0527856764609728	0.0143165697127526	-0.0518140223972129	-0.0473765922510704	0.12013821479391	-0.139541885618374	0.0487439634435709	0.00296163930040296	-0.0461429268015472	-0.050693149188351	-0.088809564215354	0.124455802041945	-0.103339947167487	-0.125900856084483	-0.053127470542537	-0.227970241948547	0.160024341699183	-0.0399432765487785	-0.123903164031039	-0.0370239155406846	0.015286141531773	-0.14260467045737	0.0563555190843327	-0.0530165449929976	-0.214442493480047	0.250778073392288	0.170147007580203	-0.0175838591033925	0.286513567920989	0.250143706239878	0.226919982819793	0.236692458140818	0.147591723834701	0.212007578307744	0.017147699784015	0.142547152799134	0.144359559421501	0.163861137024071	0.270298007265903	0.240901853305562	0.245007362303814	0.31303733832619
meta_trait_123	0.106003814611743	0.198534172738202	0.161927685522531	0.197996733922832	0.239471896229057	-0.237155092200427	0.205966902701143	-0.237671126828779	0.123091787366445	0.0138247257106567	-0.284625779673765	0.0996548938113404	-0.00197208567002089	0.0610216246283144	0.156456674399343	0.241450028370942	0.288990464742382	0.360771477886713	-0.174536453876694	0.0807885257154525	0.181308814966796	0.0598241448902251	0.239326062610348	-0.132948879208788	0.247888120340309	0.158784730574777	0.271605836259453	0.287870284198136	0.307790492271803	0.197885222901129	0.287531865629236	0.00792665958803151	0.00499980430035805	0.0702630327747838	0.0227017617879664	0.0448228727301312	-0.124774865789504	-0.06499152727729	-0.0316996147484972	-0.150689004131016	-0.225689678424882	0.0161887424097018	-0.116731498514571	0.0958081326375038	0.156642359644103	0.0390275258337228	0.0487960547265366	0.108871214867821	-0.122673175467342
meta_trait_21	-0.0199435396085972	-0.0517943003792222	-0.0820510198265351	-0.152404114881381	-0.0937891639618729	0.135114572018488	-0.0975416333752095	0.0611967716714058	-0.00706705337038907	-0.0380570334803918	0.0794458286974494	0.0429812780429848	-0.130447520068418	0.0559946697720734	-0.079452041092181	-0.151279031922432	-0.198190584979985	-0.211797400462448	0.204658342168263	-0.144656214732782	-0.0757862884779602	-0.0378095298174963	-0.0270504413988509	0.113736930939599	-0.0889095264824521	0.0565820815487128	-0.153308913580516	-0.0810559048032406	-0.232259508813943	-0.104664737087169	-0.141404786156963	-0.103672707471371	0.0445791090934706	0.0535703015809349	7.74981124910041e-05	0.0746209119923927	0.161915241892619	0.097707019727394	0.1421421611617	0.0750972447713372	0.163381192806869	0.0141119946866411	0.049793013575114	-0.0385367451457761	-0.0623010774124281	0.0430785729316363	-0.0173878516969459	0.016235809623614	0.0918209947795088
meta_trait_22	0.104580209842582	0.0530698735375889	0.0625545811339026	-0.00544770286438846	0.0699911585600943	-0.0639065135784135	-0.0242674162849081	0.0296852176071001	0.229004192362132	-0.206605559546315	-0.0965782567399257	0.086702778369323	-0.271716398491394	0.205074192863215	0.028879180960452	-0.115738579507247	-0.147600930384812	-0.244192718599784	0.101118490285745	0.0202951543205235	0.0180832186993115	-0.0391931155727532	-0.038449283657726	-0.0528463491864999	-0.0446470261312607	0.174988868665106	0.102583929927732	0.12275905979839	-0.215964826076952	0.0266453884064116	-0.0759510008711346	-0.175144190460784	0.142112200847968	0.198581418198614	0.0149385193031286	0.134195334820209	0.165207238007224	0.0562414371435852	0.155867803856983	0.040705066035804	0.139028651980424	-0.0131789658529004	0.0260226252979657	-0.169197123566485	-0.24727111928546	-0.0738843142301649	-0.157842639500014	-0.137840027408287	-0.0394225964830923
meta_trait_125	-0.17014068889705	-0.0587736541669825	-0.2037990377498	-0.0814180576307078	-0.121201286167271	0.0764491929868042	-0.15234663595485	-0.156301842280301	0.00458159596687999	0.013093899036251	0.0670032085179569	-0.0269795872363589	0.0774495048019931	-0.136520645749945	0.0537616520578254	0.0404961433798783	0.137463392491642	0.245513431315531	-0.0790401170663674	0.0222859548063408	0.0109625693275317	-0.0166627060950115	0.0880927209875111	-0.0775420818224867	-0.105918042687738	-0.170252749099628	0.083492413552371	-0.0380025072724504	0.07450280428813	-0.120717886300712	-0.0733021324513774	0.263105232222725	-0.141891167391134	-0.181485113106422	0.0810697846168958	-0.247938969585361	-0.173046051484242	-0.199890461807153	-0.223317892119923	-0.167212735181673	-0.223893381025112	0.00532087204801512	-0.124516605253238	0.0522851804299541	0.0306836918933655	-0.137960964026545	-0.154712168216783	-0.135458223929399	-0.166011997616635
meta_trait_23	0.277443696166515	0.172115805708269	0.232833147806745	0.107285533348036	0.211285242839913	-0.0701753939107863	0.212047914755769	-0.015379180651424	0.107936273899301	-0.254094008016375	-0.0853957447094805	0.181387413894422	-0.336741290025709	0.165644807635139	0.098403749302258	0.0463378338946115	-0.142630254221343	-0.162242842815835	0.0156211582397317	-0.0775686074354559	0.0454382455695202	-0.00319300309626102	-0.226043754982213	0.0559896308472823	0.0498093625639233	0.0107846409816052	0.0198883517705561	0.041733304368438	-0.0867004256231503	0.136950400259265	-0.0127790154805511	-0.103615425738558	0.0491788160020063	-0.0280735841638005	0.0446557796562043	0.140351108629509	0.0784387680399928	0.00834220659029446	0.118687440925088	0.023031725668027	0.0997073478547523	-0.0534688923009501	-0.00593346200022166	-0.0386030650213724	-0.187962049265102	-0.0497707132726452	0.0114668117591366	-0.0356057362131857	0.00602390812359095
meta_trait_124	0.26233372415284	0.131065289444536	0.181656232955674	0.14265167604902	0.292985978723754	-0.169510191777132	0.247342263847956	0.0487750008833276	0.10321388345839	-0.254489248111311	-0.0977352901107332	0.241499130577335	-0.351512266815941	0.276943132326207	0.217027169438186	0.137756144071436	-0.0676639782248356	-0.20452201343023	0.0628186188151593	0.068503688322577	0.177002104564952	0.131344476371246	-0.0855335334260749	-0.10558542517543	0.12191191265308	0.301175572093294	-0.0128304405187598	0.0448904641682075	0.0467291764310202	0.251659839575395	0.109133191597469	-0.0130586452136046	0.086648624340886	-0.0713496135640489	0.11504736158708	-0.0324128757464727	-0.112170842701576	-0.181311793070821	-0.116206821630389	-0.110556114869625	-0.0454500573845334	-0.191821409597956	-0.167520498710856	-0.163890952897125	-0.284803897372281	-0.182514606596494	-0.183796377385505	-0.141911036502586	-0.163379647121029
meta_trait_267	0.039276015418697	-0.0434185161925915	0.121147691244589	0.149656189119924	0.204762549594613	-0.0605266423375748	0.13456967428394	0.0587578617790141	0.0928691306937772	-0.251934557305686	0.0100312310267968	0.0753724364386241	-0.135673565429878	0.155272791804742	0.0791031412902206	0.0575926605900613	-0.0478994637726446	-0.119634522759526	-0.0363497817744939	0.138133490778142	0.187630936282185	0.0253091173371638	-0.114144372052311	-0.174985993550372	0.00374312237533266	0.0971975989201793	0.165971659590983	-0.0154616676238487	0.235129548318035	0.264761813617707	0.12289977086903	0.0524595899536244	-0.0865851655573844	-0.233509795285876	0.0871440539161575	-0.24346610101247	-0.261827874674243	-0.325892050276125	-0.278676626735089	-0.159732869444692	-0.113742050790433	-0.0937037593009417	-0.256469518879472	-0.358621874960779	-0.444128534579942	-0.5012128424976	-0.422328438659649	-0.383878945077466	-0.371459991829078
meta_trait_263	0.0763543612786372	-0.0206042104258973	-0.104380393134201	0.0123119889712181	0.0201710121337691	-0.116639731448935	-0.097475436588234	0.110001622425658	-0.141390099111	0.346325219520499	-0.0111406330206709	-0.222833679569142	0.225161311689296	-0.297634582194488	-0.0401223383375044	0.106508098577165	0.226340132388897	0.189680083634937	0.0568044709197242	0.0306304952403997	-0.161156358029762	-0.0371987878505102	0.246892141864682	0.0595075019326577	0.0416902186112197	-0.0117798141669561	-0.0413310545732018	0.0230637021390374	0.103165327291089	-0.0430412033313279	0.13639986158372	0.109581666211276	-0.0434211326953883	0.0870483414102133	-0.0177738732660152	0.0718632016869657	-0.123840636418216	0.0732155236165245	0.0284513593560048	-0.095341873738998	-0.13891147651632	-0.0297548500556286	0.0640250383388518	0.341215189839738	0.631667581448744	0.424766423099663	0.290828166811231	0.341190787998716	0.198964327648526
meta_trait_264	0.106851567090949	0.172409853474635	0.352635533911008	0.199573966654018	0.198502773109183	-0.017187180820059	0.158125833420387	-0.230286951248571	0.202341629093197	-0.435450520579805	-0.0566130148901597	0.41879101974132	-0.242561246456219	0.300931315246664	0.105705750885364	0.152504016045456	0.0274202831416403	-0.00074473695993149	-0.142930965633651	0.271774199530733	0.152747230519417	0.0233565065490379	-0.138588535953659	-0.104088446085289	0.0645536122945377	0.0958304812384196	0.210185653123075	0.126731222863567	0.163598912887325	0.368991235215001	0.121496699535135	-0.0179499110287504	0.336974574707913	0.0926170551487787	0.0375430124926507	0.0148780704666299	-0.000667499697741936	-0.157733691526975	-0.0930754705099428	0.0463085711917112	0.0781474012082934	-0.00378785908548721	-0.0631943944039229	-0.386480291030318	-0.495588451200144	-0.42143331816259	-0.282692617461748	-0.328746556289431	-0.295252269316928
meta_trait_266	-0.134156553184373	-0.140070300334914	-0.363363591142005	-0.287491095167587	-0.371310322119225	0.159581986286745	-0.361650194972859	0.0975400615861514	-0.0693790714433438	0.342824789978364	0.0293482836713178	-0.234217994736627	0.289225490966555	-0.324479787589861	-0.134765654452564	-0.148168638000524	0.12546100739419	0.055271853457549	0.107782223417319	-0.0901722219824308	-0.16734450877142	-0.159332682556931	0.287434087581167	0.0499993019803564	-0.21582324097796	-0.122273153691465	0.00264086440359819	-0.0996845962707437	-0.145499381532531	-0.320977798586147	-0.206383031335931	0.147276693036113	-0.268289030900508	-0.0429676225880247	0.125248445690779	-0.162373422582467	-0.0434846562614894	-0.00332769533914164	-0.0942824425948195	-0.0529948716735695	-0.127018174882511	0.0243435173583358	0.0637049530965345	0.0871364958597156	0.297214119973001	0.07074939370898	0.095274125297173	-0.0185111940172136	0.0744486228139639
meta_trait_275	-0.107556777872912	-0.0777562981754525	0.103159897323452	0.127317283065155	0.0320198959962498	0.0432956286193729	0.124552357247975	-0.00878910795898234	0.264736800191001	-0.426595907379026	-0.00313283813024028	0.168373866944975	-0.280731390048832	0.328787105428452	-0.160530101187471	-0.119834820395597	-0.302054633913039	-0.136386572540584	-0.232504751031659	0.0162967428207713	0.192085153377542	0.16965287677108	-0.19005377164895	-0.241660337313388	0.0606877569601827	0.121918015909823	0.0574172140386564	-0.138535130234526	0.0956684622127498	0.116586436019609	-0.0314739663052879	-0.00549631073881277	-0.0152628445945462	-0.156128961517219	0.058497682622934	-0.150175253410585	-0.102825037734021	-0.19653002260559	-0.137886003097798	-0.130861992652291	0.0715064294635854	-0.153827431216481	-0.159154615278654	-0.448670151756095	-0.417809340119418	-0.306901632176525	-0.346618426365638	-0.405163437773455	-0.295337621575927
meta_trait_249	0.162408844239499	0.101011159906907	0.135145841202141	0.110160738988029	0.22545256770249	-0.103726626557206	0.277598886716165	-0.100275268042503	0.0267526483693026	-0.194419032994809	-0.0211442403163858	0.127785340470482	-0.321163270884183	0.179231621085915	0.0991017220024323	0.0197152900159371	-0.13489967421615	-0.133131456545816	-0.0785921450116355	0.065616497538768	0.0545384492516593	0.107046820083613	-0.271177523639784	-0.0994849866522164	0.0222152386617708	-0.0732319022622642	0.0485909227112691	0.00513256321357909	-0.027512218407859	0.115419523840812	0.0496404783599625	-0.00507659741364424	0.0176517313364547	-0.11538755364027	0.128587399613514	0.0109863808072203	-0.0343503682896017	-0.0766260439107317	-0.0404569861950273	-0.0177774608977791	0.0643840647422175	-0.096861992830718	-0.0577516632799598	-0.0838767648448415	-0.101565812236509	-0.0238652905212294	0.0284713171661934	-0.0522875414195119	-0.0168976195280282
meta_trait_202	0.184049339623046	0.134317379544873	0.150227056555396	0.278491746257459	0.332766965681366	-0.242584507254214	0.194687515580638	-0.0503291343235679	0.146205983360907	-0.194277575419812	-0.137434579740212	0.250725147959124	-0.321202466636239	0.282966029115889	0.236399538450746	0.322723140116571	0.163281722827234	0.0946700511844638	-0.154384712180498	0.245724998543115	0.183927772092532	0.125586784922013	0.067330848057545	-0.114729220547119	0.317919254972406	0.112478824076778	0.163002300056692	0.1614748507216	0.234720878393234	0.362049959528349	0.245139129139546	0.263408241008196	0.0375338707267123	-0.205401147684551	0.191055111663058	-0.122985566771183	-0.334085526959389	-0.304808787114457	-0.243200803755832	-0.271280623226452	-0.190128904518402	-0.274532253416749	-0.280243164857196	-0.106549278700062	-0.32447036984408	-0.292407704386789	-0.226455825742776	-0.157641312960144	-0.257549323762064
meta_trait_250	-0.124285040757371	-0.0762960851426047	-0.0783426220315041	-0.132570178012695	-0.159532966477911	0.107915888663409	-0.185853419292605	0.0238758608386003	-0.27133736765584	0.420590802792987	0.149581950481559	-0.20616515502962	0.415935517658462	-0.201013033873574	-0.128213176071455	-0.105066297819436	0.0540152079582412	0.0166465913508307	0.123145343796732	-0.215033419771821	-0.186579041611598	-0.0214466950120128	0.180839531628277	0.140438474099427	-0.010327119417534	-0.0676458746070362	-0.242315176735963	-0.107729149101918	0.0297963755289542	-0.158995899123764	0.00701534689179541	0.0390247137656655	0.00788241936420274	0.0368469839693943	-0.163482468362877	0.163584479587243	0.0772396705050243	0.253953174755593	0.148547818897662	0.140153721683097	0.0386726538806565	0.266082164422044	0.21069930801066	0.323590467156841	0.385835065398867	0.310672932743386	0.248196220587121	0.325182361963152	0.241883061045466
meta_trait_276	-0.138597848742495	0.00230542723593057	-0.140287783674564	-0.162525184135712	-0.326551363641686	0.0941908821530598	-0.255653389953755	0.0395009287476689	-0.105365034270097	0.18746444184371	0.05531443172082	-0.263354447133572	0.329765801123596	-0.239942106513446	-0.179439190217637	-0.233023091662613	0.0411432296793372	0.0854436511294725	0.0367728362607968	-0.141812808056003	-0.14269880152399	-0.196861781576247	0.105590603692447	0.177166325554329	-0.135786385414691	-0.14684887223228	-0.0261072823118766	-0.0192354939042401	-0.142633663140408	-0.297111270558411	-0.222581854305523	-0.139964642249596	-0.0661635582643069	0.256721945845627	-0.131745011975028	0.16333379034682	0.26579611312063	0.301585334104815	0.303674085630333	0.170605084323886	0.0418372369677902	0.282900677687482	0.274474575893998	0.258436544315793	0.370001832646506	0.325216101616906	0.232705966107835	0.203146285630612	0.225228062366844
meta_trait_163	-0.172215054775799	-0.24033635217828	0.0194175971808907	0.0619561475831427	-0.0112151887487681	0.12065257724565	-0.163039286798894	0.135286526266161	0.00339552202254844	0.159729099912005	-0.048216793673823	-0.158092733201895	0.0906829233904692	-0.0571306738488652	-0.0831053235712434	-0.120381439232262	-0.0966840198773018	0.034174908412019	0.0239963807009239	0.0711860074134775	0.0144384224985798	-0.0543778915436423	-0.0343917402252714	-0.0308589540862873	-0.201460189317163	0.0947268525724959	0.0293376266447797	-0.0750174301271608	-0.00234941578994626	-0.0225046297453186	-0.0433942752976383	-0.181791057358286	-0.0267400600038633	0.0121813173067477	0.00882402635481662	0.00210375551550481	0.0163567905759775	0.0116590700361104	0.0437019289985223	-0.101790835581604	0.00364405044024202	-0.0432036468603396	-0.113916219967322	-0.101105009694473	0.00994933881065413	-0.0128842927235542	-0.0816970207396671	-0.0996785869108993	-0.0573689421501507
meta_trait_164	-0.236095952229645	-0.224495451529122	-0.0356326268772339	0.0772499135585701	-0.0586946209867727	0.18185325163733	-0.0967673958990759	-0.0497872002525309	-0.0247146984783222	-0.076248017426851	0.0110034919913087	-0.0278856468830655	0.0200001458869276	0.0100766055736822	-0.00226610014666777	-0.0957814614688762	-0.0626022836357889	0.0826694124665643	-0.0573355019399208	0.088429513656781	0.0196525481107772	0.00804224049479658	-0.03854129277954	-0.158663481559294	-0.176983841138484	-0.0028086914147394	0.0216270298707401	-0.141872898374875	0.0883096211247134	-0.0228284381735967	-0.075595527682424	-0.0867868867440904	0.00368037729220487	-0.0370071915991574	0.173434356188742	-0.134330612391549	-0.00854708226153828	-0.0899163962791055	-0.0988625580107498	-0.0762503870431273	-0.0551332013780485	-0.0879497215132047	-0.108252819193044	-0.107285901362458	-0.0392945224117033	-0.0517361035791405	-0.083404988896914	-0.149349695441289	-0.135050070501056
meta_trait_190	-0.0278972995457269	0.138038424270347	-0.149153983916148	-0.1086053022136	-0.0370734637039547	-0.089994835935649	0.0466734375569492	0.0305170435451421	0.0387929045344999	0.0026436294127908	-0.0894411670010787	0.0596765590212631	-0.034594862256001	0.0072955011164901	-0.0109742750574476	-0.0302023867711991	-0.0847809215017344	-0.0836379781859597	0.0793019066719281	-0.117618145256218	0.079048306801392	-0.0227917640310096	0.0473269670075102	-0.00475400465984156	0.0714193222611857	0.0941131521962141	0.00481237253616575	0.0595738368541675	-0.0540892403747032	-0.0314790818862447	-0.00206321876608801	0.135662077945994	-0.0902977999154061	-0.0752905807893997	-0.000260990850980315	-0.109250150372741	-0.0620709831134208	-0.0318532928875731	-0.0596802542601064	-0.0725789931507744	-0.0391731054757716	0.0689774185732885	-0.0440350190907428	0.0599452118204151	-0.136207039425097	-0.1184156318683	-0.123298951456882	-0.0072233969466647	-0.0632065730001194
meta_trait_141	0.0449623000444665	-0.208425937596822	-0.20979166113301	-0.141888865554423	-0.190263664879965	0.0983097473050384	-0.118605070759518	0.179152080744221	-0.0740017677516866	0.220604438930165	0.148515679672603	-0.241344549473148	0.103067198419973	-0.265244416639908	-0.150179038641948	-0.08466274050864	-0.0657807197241821	-0.0921154304231986	0.0797102431371497	-0.114185776235972	-0.234288949860523	-0.0960304119727095	0.02942056177459	0.124029478332696	-0.186413781540189	-0.225754625700425	-0.134238262184861	-0.115815382862854	-0.147782302528684	-0.197225859068414	-0.0972647944603776	0.0265349930357697	-0.156989516531409	-0.0772275719405089	0.0202224660116848	-0.0826416210641648	-0.0113318620991067	0.0104194166257572	-0.0548153326786447	0.00114945489775296	0.03526803796935	-0.108404256783738	0.00618956404625345	0.0793012196841233	0.180397993152091	0.0887318053318718	0.171613557094081	0.00844943012299827	0.132639572019155
meta_trait_215	-0.0515942680373911	-0.123178716664685	-0.0222563389592089	-0.0341170733571668	-0.135589831966699	0.169436555819659	-0.231133462521547	-0.00836605554507156	-0.0148614933362152	0.117186902789104	0.0894511576376315	-0.167584480217623	0.116060097603612	-0.205612385510618	-0.0604364184863411	-0.10531107041588	0.00851495342283852	0.0215984985968599	0.0902403492658337	-0.049976592840376	-0.222041029522698	-0.194208448083526	-0.0292155129712977	0.0732040767289878	-0.239432844487152	-0.281640953090852	-0.100017182954262	-0.13928951632355	-0.160885672540465	-0.259573846086617	-0.254309638369476	-0.0788343653647496	-0.0860423344686942	-0.0095773465967904	-0.00495592427062294	0.0112231568234408	0.130181965344117	0.0287050743809722	0.0105776184875599	0.0760011686185493	0.0513954311940225	-0.000943602026575993	0.0840016108974235	0.170178357305927	0.109641774065208	0.145110717513577	0.0610455595584653	0.0644898291822949	0.125872523917607
meta_trait_50	0.304408193317715	0.281211427365715	0.279812106509541	-0.0043679722205241	0.160227739015465	-0.0885073062331518	0.142299638679741	0.0377998645440458	-0.128874418612046	-0.0524881451646046	-0.027782168821369	0.0823681175541714	-0.0660841215828736	0.114736375536586	0.195774847130496	0.162626138249433	0.142963251079351	-0.0892386313958846	-0.0132180131436207	0.144651504431627	0.103802930868207	0.0307981819504137	-0.267731872335625	-0.0167608266077567	0.0747546913414592	0.0891903296599918	0.0120617002220141	0.0582455593191508	0.104290008121921	0.334611970087087	0.231994341687215	0.0237659940503765	0.198439101654983	-0.0329432673272469	-0.0583409703836574	-0.0127501289571633	-0.0955420817974211	-0.0749938071551444	-0.132849778940367	0.131246093023576	-0.0959617946609059	0.0196195562183932	0.031761164835987	-0.0762767054317408	-0.121216215233726	-0.151966270539342	-0.0682110194774037	0.04161142448436	0.0351242691483058
meta_trait_48	0.175941252592783	0.211386329924567	-0.0502364059084625	-0.247246274440346	-0.112811508738834	0.116676732580514	0.0404642234686991	0.0228388679220862	-0.15532409623817	0.116985311316242	0.212505006438521	-0.0888631412936814	0.0496481426765359	-0.160853498647769	-0.0522831640116515	-0.06424548017664	-0.0212161918982068	-0.150709559507484	0.0999016364851994	-0.120000016265523	-0.0238838340842744	-0.00874539015117467	-0.311098600519958	0.240987904342274	-0.21653305422739	-0.331868004853684	-0.165791745587882	-0.178254807919671	-0.110432305129365	-0.0940719378318554	-0.0893679642568641	0.162121315760323	-0.00795286067686309	-0.14463870990207	-0.0306943229779394	-0.0488926646554726	0.0283809036476299	0.0575829636175028	-0.116844446060397	0.148509654049726	0.0830864687219232	0.132987332338799	0.195264194227741	0.154077094672397	0.172431540793794	-0.00723376442474531	0.152793876844326	0.117156939155662	0.18025099676504
meta_trait_49	-0.209974311618282	-0.272392646423261	-0.128189223400697	0.18911382023137	-0.005822736836916	-0.00245555143043036	0.0724653265039051	0.0554702635595449	-0.0144964020220116	0.0454195164065546	-0.070343230535856	-0.0245799670507269	0.0603701760791523	-0.0114957732665768	0.0865191841923978	0.142313092244876	0.110250261864784	0.216834770638479	-0.133025268418346	0.00636638064214799	-0.0581920062477905	0.067181012274848	0.497269310664749	-0.202152759529772	0.151814507936764	0.139039191507293	0.0340503053845206	0.0904601837124737	0.176201463538487	-0.0446059276465834	0.13359056172816	-0.00207871345093882	-0.130988164941802	-0.0585038234554515	0.110518916965967	-0.0450521321383022	-0.120988214821173	-0.088742098313711	-0.00221306797195991	-0.231834207892668	-0.157982832977075	-0.207041302141337	-0.236741201688098	0.0985583898960798	0.0839939622665355	0.077806867370688	-0.0138089730347833	0.0173183186484673	-0.100323580729218
meta_trait_192	0.015576553575016	-0.00351703947790527	-0.196127420289743	-0.228021662348114	-0.168536813012219	0.0474129819112919	-0.172299527159073	-0.0827364207741509	0.0393369715936779	-0.0175885636371502	0.031183317697923	-0.0306676294145385	-0.140782883266401	-0.0732422884797811	-0.0938371206229038	-0.16151941389375	-0.0513147660982727	-0.0531979970131986	0.217253681679236	-0.317650040802804	-0.112827257098261	-0.0799910125796908	0.17162340743143	-0.0526969786046409	0.00536580931295101	-0.0111600398489094	0.0640010231775466	-0.0208473151145976	-0.103978340041096	-0.235512945579997	-0.244599162827789	-0.0828683247354266	-0.101025866931415	0.0719262277831045	0.00325553099628651	-0.025968502787226	0.150251137209395	0.0853884705844387	0.0663071913417083	0.0941860761430632	0.0380608442177448	-0.00670377421966895	0.0363159500024216	0.170157814895284	0.0617246411130918	0.156361958651806	0.129770043002364	0.0373386622905058	0.0857978199555923
meta_trait_223	0.158879395909107	0.054601577599805	0.146493224525852	0.0899949031386134	0.323983928443805	-0.0604050363941786	0.148178874618975	0.00548743674618435	-0.0698932658973025	0.156064325638459	-0.109239433096419	0.15032145764516	-0.0513184581631992	0.0583649896249889	0.167540989571324	0.27039128382984	0.178201912618527	0.0433210865637495	0.057585527284272	0.129746914730247	0.0475332865985787	0.0469091399943556	-0.145885305803205	0.133957146957284	0.0299925448123447	-0.00576499037968505	0.0208240085649719	0.127099736806282	0.0887805318978368	0.210957961629046	0.231571951001809	0.19840466156529	0.132056581414449	-0.107541794466479	-0.0671657551746916	0.109754520254698	-0.130019850668937	-0.00528355034901269	-0.0860254534203585	0.0168098279049734	0.0434129704679456	0.0806695969069994	0.02288192736712	-0.0502373222575127	-0.0317089230168978	-0.19486776888266	-0.0506359280990905	0.0843659466450352	0.0414611052286248
meta_trait_118	0.186905338126614	0.219150504226154	0.174148739344109	-0.0239591018956477	0.0543791707133295	-0.121610491033437	0.0649149528942363	0.0296984392829053	-0.0496141167150827	-0.081655098397332	-0.0568006008088637	0.0350052808661798	0.0349463728467553	-0.0110306131141236	0.0342711616120964	-0.019636831071349	0.0561570500724016	-0.042789033677977	0.0413384402388997	-0.0393499358955763	0.000398548944007679	-0.05802287193733	-0.10976708312584	-0.066843006093933	-0.0508678126836209	0.0245430468882801	0.197942867602681	0.136806206480733	0.0908171172562387	0.0980406672968908	0.084457041317804	-0.161175736634227	0.235657838470078	0.242748452894282	-0.269265305612606	0.181047668826762	0.202621934235234	0.15679866536502	0.0988414026498387	0.269908166700078	0.0496799862517171	0.144648709287297	0.192777419596978	-0.00758666506325321	-0.00614098763637454	-0.0379561435172055	0.0467342097492825	0.0875135730573442	0.0771320944453955
meta_trait_119	0.233368628662361	0.242468651449496	0.12634619614189	-0.0614511217802884	0.0339817691793955	-0.0232964939833563	0.0170132055659836	0.0961976358131528	-0.155330656730605	0.0199981870143129	0.00542893358388359	-0.0607668085285356	0.0912734752069039	-0.139919366917789	0.058223782933964	0.0149639310263382	0.0930582332074168	-0.028703011483442	0.130923403280799	-0.112442182920124	0.0109844169458862	-0.00237182912952578	-0.0877468599706394	0.0173723155180244	0.01215977121982	-0.0654183888285397	0.0693166293575792	0.0184654555414736	0.11531322856143	0.0488674406643665	0.0661448777374829	-0.111369929968156	0.0997628018949289	0.0764050054980784	-0.155745044699431	-0.0184833358957372	0.0736052696998616	0.00994694916285326	-0.0671812082649877	0.187961939020816	-0.077939086175224	0.0331661066676428	0.115961799183996	0.0583742320725234	0.132015288501779	0.0632039751699832	0.110584867276741	0.148861103381873	0.14492912999515
meta_trait_241	0.0117960017810252	-0.0775874820126832	-0.039547544344964	-0.109093285253035	-0.151534380089989	0.142720345232632	0.0154119503032533	0.0988354613144902	-0.0440174102664081	-0.101766307627801	0.172994748270635	-0.051902081705156	-0.0665346046188473	-0.0479917458340524	-0.134366830152715	-0.201320395557449	-0.167929673326679	-0.202730909039141	0.129956413073745	-0.121278887419448	-0.00430921848245544	0.083718506351638	-0.239859864451082	-0.096057218853249	-0.125879290556214	-0.0033344122871833	-0.134614097821499	-0.255246716405059	-0.0351207992865336	-0.0855801720986433	-0.133545644953529	-0.045984593567282	-0.0727955720105481	-0.108613828194619	-0.00185172129740804	-0.125173187854103	0.0331643920887503	-0.00961594898272654	-0.117974920539688	0.154202093066139	0.0858714961478169	-0.0657934918000383	0.0623581654687693	-0.146932935602398	-0.0352521866973744	-0.0495032437864684	-0.0379213415705799	-0.116000972319552	0.0288088412684351
meta_trait_242	0.159855064962408	0.171708340730871	0.151489320143627	0.120470974784031	0.218411613593003	-0.12286278407579	0.262125004497789	-0.0996385003843648	0.12132454061281	-0.0513787520291779	-0.217230653515793	0.102092408547356	-0.161082495571976	0.192663759004856	0.168577273016548	0.150854861812302	0.0918211596770606	0.130518288354082	-0.0187913911368067	0.119095395747661	0.285849086256226	0.347334477657033	0.048201253060632	-0.108807984172143	0.304407658383599	0.228331717519963	0.119140132332176	0.139856760526114	0.255500484858737	0.208927865733844	0.197535317617375	0.054418591606745	-0.0843650948698363	-0.115280113435916	0.0445615318399333	-0.0763012749741153	-0.153151493639179	-0.111294123146207	-0.100122144962424	-0.100911974500302	-0.178555172870847	-0.0735234248745554	-0.141349690232014	0.0473766422172549	0.0160148059220999	-0.00844107827350533	-0.0455995887374142	0.060584159908499	-0.135782700897079
meta_trait_47	-0.0164903334137481	-0.0643402013343605	-0.225689007923771	0.0769765587893626	-0.0637427719644749	0.0443849176812341	-0.0464994348335719	0.0615681811187913	-0.0593237952736161	0.0738928416408523	0.0114883680087591	-0.0107023948034997	-0.0157959114451715	-0.0374896995499875	0.162401919123978	0.212142644351494	0.292202797491693	0.119526694705773	-0.0764074467563284	-0.0580564450655016	-0.085385093518182	-0.127669875590684	0.251972511035309	0.123326255595423	-0.124811895723674	-0.0846524608435304	0.0230345285483573	-0.0228779794482109	0.00551856490700062	-0.120352268717752	-0.0701165156165962	0.119703158541411	-0.137884826353065	-0.196508728194131	0.251816086986175	-0.065036584331846	-0.0788840028398699	-0.07786926919312	-0.0548549328633506	-0.208318866854642	-0.1534891436446	-0.113700913576462	-0.0817682944494608	0.104853126942945	0.0429442352104159	-0.0360537099872866	0.0315872054557513	0.0110349697296761	0.0460403619379871
meta_trait_243	0.0237661282763052	-0.00366255715952175	0.077382021472086	0.120838226360794	0.193454974494674	-0.100889933522114	0.329899355412965	-0.06769907051849	0.00174990612874156	-0.0821641945551188	-0.0482617745819631	0.227884166751344	-0.214091488748946	0.127371146149482	-0.00771069065310119	0.0476743143101205	-0.0469987576073275	0.0378814784511639	-0.0562044573429636	-0.114169617092358	0.14009611656989	0.204503162053955	-0.0536228036330213	-0.114551454229287	0.170350587366386	0.0578240918921619	0.143180879418749	0.0876227646100026	0.226294361838857	0.135462911602694	0.13746357712624	0.0715328918436089	-0.0525086062678449	-0.118842937662072	0.0163184101681037	-0.0770531077261256	-0.122667393834532	-0.110299117649516	-0.182701908059927	-0.0729213556101848	0.0451684242457869	-0.11924767411965	-0.205982145712699	-0.0593017594319697	-0.115998363847909	-0.123068293742304	-0.0940040375660831	0.0256774721210541	-0.134171434133275
meta_trait_194	-0.255257775351205	-0.265679967572052	-0.0990962461466453	-0.12467296085261	-0.12636810705669	0.137287700862976	-0.35511213824334	0.22396986449888	-0.0603458214138973	0.206415738217182	0.0375888805539479	-0.233001386731696	0.177456872337907	-0.112813593641839	-0.174171332935576	-0.226325181195146	-0.209587911147267	-0.170503608985045	0.250382790283166	-0.0845854942720798	-0.242163947561013	-0.0933485490390358	0.0898864148716894	-0.0142371315452451	-0.0632308153468265	-0.0288870053778434	-0.195638637854836	-0.233324585645568	-0.0982214472858482	-0.144264090936839	-0.109168412946493	-0.00897420833867163	-0.134593951887141	-0.0988464805571252	-0.0585844721516772	-0.0232149718081308	-0.044655348079217	0.0310687732268574	0.0690108988309016	-0.0870409982813758	-0.0112019185934701	0.0226456028583758	-0.118905901179621	0.0332147593570757	0.105174474094846	0.155534360376608	-0.0703893470705604	0.0558563969128045	0.0122834437203247
meta_trait_284	0.0294032141507868	0.0925170572195313	0.00831801372067457	0.130908595058423	-0.0247894321597345	0.058716415940877	0.226369608222766	-0.217276400459781	0.130059538422841	-0.329920310709895	-0.0586021627927009	0.103745229818396	-0.281510421238206	0.107171011662277	0.250361577138608	0.154232866617853	0.185516591216281	0.141431530927953	-0.34979421789516	0.206590391715339	0.282407784846116	0.193589150468158	-0.0145384432418929	-0.0991213948129919	0.0511396013204104	-0.0313214720435664	0.127348353918017	0.15186373150303	0.0361852047994181	0.0988026013355668	0.0609224049472768	-0.0799711590596414	0.0444223285390099	-0.0262371813593508	0.383315368570551	-0.205691143306451	0.00184751203669704	-0.176301864311725	-0.156868783357352	0.00930616652292284	-0.159137971576546	-0.269845573480898	-0.145181700243024	0.0450796590305805	-0.0531182119470366	-0.0971414056484598	0.0590834044992699	-0.0173922280108611	-0.11222964722581
meta_trait_127	0.0163545587937386	-0.148312843842729	0.0962094849051795	-0.0785394561386112	-0.130515292997046	0.141011803579863	-0.213204680200248	0.119642262501361	-0.0877737003854009	0.111354332325682	0.01320149234424	-0.000940267919605397	0.15102911769981	-0.0567861825472902	-0.230080694494781	-0.117376593893285	-0.0863710392942549	-0.0539408288599464	0.0788644573695004	-0.0948118049659709	-0.0920231084557293	-0.136857428378512	-0.175462213754367	0.108552091837219	-0.283385689738967	-0.0132171473823271	-0.0137414482271053	-0.149958866854353	-0.0794528134183902	-0.0444225717223928	-0.122345816725232	-0.00530154499612072	0.0509284878727791	0.106647790666448	-0.12083399672643	0.109340060070949	0.0924580944666321	0.124989271448188	0.0492230489336055	0.00278255192081217	0.18681973684763	0.0773752110990086	0.135845785368312	-0.115149501630091	0.136258568874879	0.0604634505814132	0.114552654224669	-0.131302425785368	0.148972415450373
meta_trait_149	-0.109791116428657	-0.129414388354697	-0.238049651486933	-0.0953917327711077	-0.0367412612591591	0.0630590303875857	-0.09148022246639	0.0619453586685702	0.0689474496911064	0.0491857940397716	0.049941835637598	-0.107319373289384	0.0224912571299173	-0.124690491860924	0.00715055959736475	-0.00792969585202166	-0.0880098689546946	0.00884056554081482	0.107368094506339	-0.0440696069716333	-0.0548676914111152	-0.00211786995797546	0.138868184733718	0.00606739648025011	-0.0756850704122755	-0.164989386471066	-0.109177710043852	-0.108340921117749	-0.0913027632676475	-0.196608670792093	-0.154575415694986	0.146620690678337	-0.21097190795494	-0.170221788110057	-0.0022619667574639	-0.101017892178124	-0.0778480776992163	-0.0904242800165028	-0.0130033152982808	-0.126519853051363	-0.0668032496530863	-0.0268870969542159	-0.0695321870099414	0.0387908474008386	-0.0776828305491717	-0.059098087540033	-0.0648933076762762	-0.0837184114413708	-0.123722612661293
meta_trait_150	-0.171587724841375	-0.266657805545619	-0.2436021808747	-0.198686972756573	-0.137429748864822	0.183712489774304	-0.296857619100432	0.208392818759085	-0.0807666179871715	0.270319438222468	0.184937810205666	-0.251135383353039	0.303265167938058	-0.332436641564108	-0.178214186170823	-0.124107007940147	-0.143953376967607	-0.0486778562409976	0.155619807639577	-0.0691289498938671	-0.204921979187005	-0.113483439021699	0.0547365894092787	0.096240272059433	-0.224809248986225	-0.219649837714236	-0.22720280791031	-0.248722486109284	-0.132643809781205	-0.248697773133798	-0.186603516225345	0.159033186103377	-0.293741230967569	-0.135121942538385	-0.101784909081383	-0.0521997665017038	-0.126501817422999	-0.0216785555153383	-0.0440559135281495	-0.0690187688328274	0.0281647767552866	0.0977631552522769	0.0460168263254015	0.0347646151277921	0.197307173824575	0.0625053785601102	0.0138081452922367	-0.0407331727279678	-0.00528820473207012
meta_trait_247	-0.0796160361941827	-0.0497834000771127	-0.0696059601612365	-0.0498388028361241	-0.059366848957733	-0.0581063866615255	-0.15019711075554	-0.0314823858783337	0.0657284897245271	0.0260669134297902	-0.0454405345008081	-0.113336231626867	0.0429968009623738	-0.0923017351536193	-0.103570054293668	-0.0666261552179909	-0.0734939889399027	0.0284362719161353	-0.040966618631498	0.0176043917954812	-0.145586092205876	-0.129456143676311	0.101367511845157	0.0671654024772433	-0.0789045545088619	-0.138973655048577	-0.0605193611735197	-0.0209024414044115	-0.24816129696925	-0.164661361065091	-0.0994679606785501	0.00527662149804044	-0.0367710660722098	0.0835543645755987	-0.0656249348349016	0.143605157120137	0.0645327714570463	0.104372096030767	0.186110126241691	-0.120872299878802	0.0548475517285829	0.104999996410326	0.159022179283335	0.0218742068362126	0.121345582080271	0.0932060833771023	0.0282049516975153	0.0126149814512227	0.123161124243041
meta_trait_244	-0.143713999093858	0.082626928519348	-0.00661958531084474	0.0102166185737454	0.0189575804525656	-0.0944222196620964	-0.0625354765546867	-0.165871968076832	0.0647614157517271	0.0266576508826943	-0.0635860822360284	-0.0326957561472423	0.189626033355471	-0.0528363310773282	-0.065460086159702	-0.0556533115578906	0.00382669413273972	0.0748843910354004	-0.0771558309531637	0.0286597668391292	-0.0773630628602885	-0.141771054388148	0.198230440197312	-0.150691440694647	0.0944952504656717	-0.0211869331511318	0.10455837002724	0.0548855135017178	0.0873776570077826	-0.100080495686113	0.00679917913242035	0.0971419264935666	-0.0373904292398757	0.0721746655148306	-0.119349538321815	0.107837939044357	-0.0170156959863805	0.0421905373135329	0.0451130746420294	-0.0316638983837136	-0.0368740253907762	0.223652267820331	0.0802308126403907	0.0372625797160973	0.105535095432353	0.0853838354267611	-0.00700716914473535	-0.0171432759447348	-0.150862160424545
meta_trait_245	-0.315235622926509	-0.310744454695091	-0.098219288933968	-0.0736782523667613	-0.0612892131091571	0.0850434313366235	-0.262679400029367	0.0306046217226615	-0.0582201653547407	0.233887379184293	0.00154074627298432	-0.162141840155705	0.304485197329516	-0.0663961056291036	-0.14466677234953	-0.164766001608226	-0.131239360652555	-0.0446345592160243	0.0504864423210092	0.072625562543869	-0.0401481831027192	-0.0036181588727416	0.0520012820898465	0.0751450731600806	-0.084106625060079	-0.0812561866806	-0.0976900692548991	-0.120769103277516	-0.0760144304552128	-0.131742227262041	-0.0885654626608226	0.00272592165729432	-0.0980812885095054	0.0419393800150668	-0.0951470893437815	0.0535470756544694	0.0350148658395751	0.0733349545972783	0.0857923206116462	-0.0854349919131298	0.0801017790868447	0.132451481445383	0.00917957284992315	-0.0337400768092237	0.115382178896269	0.0982107501521084	0.0172322915823034	-0.0183720032153589	-0.0274728232960969
meta_trait_86	-0.0281461598145113	0.0156653274282168	-0.0897182885991679	-0.0597891517099697	-0.0521402644971209	0.0236767835863816	-0.0517223209906516	0.0507011509874545	-0.119010138708186	0.0565362337044171	0.0314160817149065	0.0228530567235492	-0.0350889801815968	-0.052690963566704	0.0127999141101117	-0.142935722656003	-0.131883242412931	-0.0834990022858163	0.0739721355835278	-0.157835518543975	-0.0179705124784609	0.0896933135794004	-0.146155321555297	-0.000866950808807734	-0.0800664159083468	-0.0729722235747031	0.0121208702475923	-0.0317109087012015	-0.020702232203207	-0.0840283169159527	-0.0565064330743768	-0.103036399986019	-0.0637320877672544	-0.0226683476157435	-0.0136289141205789	-0.0987042139136584	0.0225922887930764	-0.0171882738471774	-0.0580165867203434	0.0804245204778622	-0.0256380711104575	-0.116930530115411	-0.0849386823126977	0.1746580987073	0.112439168352705	0.162428434986382	0.0630051254564512	0.174838924755709	0.0672191592553303
meta_trait_136	-0.260946209279866	-0.106143494597205	-0.0257615544452935	-0.0498469391501173	-0.189296492960165	0.212857855305172	-0.151708894594917	-0.071138509072476	0.064480497404765	-0.0716972998590877	0.0875856525871759	-0.0128616238458805	0.125258991049434	-0.0174884351405453	-0.124621683138737	-0.10255188535962	-0.0962964504282057	0.140186034533787	-0.0583503668065717	-0.0100746464045425	-0.039342422624397	-0.0212322357985059	0.0704526922131705	-0.101995174324644	-0.0221582122713449	0.0387156244916687	0.0147905948075291	-0.0680026040120118	0.013398307436993	-0.122437855452371	-0.124755559064025	-0.112436250838634	-0.0222007691696431	0.105883745667335	0.00954979709256145	0.108839708737104	0.105191904079405	0.138112355742019	0.150767217177447	0.00113018546562906	0.0739852591616396	0.162383796881119	0.11501585795239	0.0523867113075139	0.098290253395534	0.117030269259375	0.0227330474455029	-0.0371943306132596	-0.0123949918707257
meta_trait_254	-0.0145830673105137	-0.00788792236448117	0.24088189453087	0.270978758735295	0.255371098733151	-0.165794183299693	-0.0220794394523486	0.0684536028587332	0.327865491690026	-0.261319167254225	-0.179253415980277	0.0135164132482825	-0.253004166387283	0.231584898155455	0.00776724474197818	0.0499750413108138	-0.120825162322074	-0.0566762327396178	-0.192314570215118	0.321528986638508	0.112548019376089	0.103640419991791	-0.0360229819986999	-0.208014187798958	0.124876441817128	0.185832905681247	0.113854293188372	0.0653230969231932	-0.0588946001767109	0.226921715200556	0.0386055376352959	-0.122806015719546	0.0814204078407982	0.0110292082722474	-0.0123115799633032	0.0172117815609231	-0.115087591668947	-0.171209060649032	-0.0559297763439371	-0.148814526726641	-0.0930673440045557	-0.271595133873493	-0.214154492635186	-0.241821439629179	-0.304183302666031	-0.164597994566599	-0.334582042763531	-0.22042724796598	-0.201740266906388
meta_trait_231	-0.157166659914516	-0.101193027098003	-0.186321145440863	-0.0163448435841315	-0.239884839651147	0.107592020890541	0.0682908154792233	-0.059713868971417	-0.123883018121819	0.0657159895114192	0.0388728529978894	0.00859304464979375	0.200002973332955	-0.0530780008734981	-0.162311560343501	-0.075512086620442	-0.068623936062318	0.0713664030807897	-0.0883803853444143	-0.14977608322048	-0.0320694955530899	0.0201348939482933	0.0785008254440602	0.010002440936903	0.0497662328051245	-0.126681467820523	-0.0273659102891437	-0.108059286443216	0.144286320530684	-0.111945471185685	-0.00699858332001516	0.240358917587334	-0.156911796734584	-0.101126768549164	0.117577419934334	-0.0785898094410187	-0.0696304077456643	0.0403929148537742	0.0535585764171601	-0.190491704641255	0.0304646280858754	0.164790138402085	0.113726123079676	0.0711889024564025	0.129419364276172	0.0418790244315488	0.148006976999665	-0.161013632355358	0.00269101581698772
meta_trait_232	0.0365464192930955	-0.00234910984649899	0.027721293469668	0.221769122487946	0.190450454661389	-0.190666573471969	0.319427217197125	-0.159623624714515	-0.091014329666769	0.00354506673218864	-0.12594981016119	0.187482801643491	-0.0481469256772891	0.15758798967287	0.156507400754098	0.271094419480871	0.16023127080886	0.215032814789943	-0.100181386807947	-0.0100964255069075	0.0499825727347793	0.114752618822261	0.28003410783715	-0.0950369503051944	0.284908860187627	0.148380091933703	0.00920230546775014	0.16997878986031	0.283678498433864	0.158339074350129	0.306649505595883	0.216937897094946	0.0193653944017008	-0.0614791677658403	0.0741094448845004	0.0806246823887422	-0.143449063688046	-0.0132404592421721	0.0510983206016277	-0.220228154463889	-0.079817191170549	0.0197571435931894	-0.09101262659144	0.145315870096503	0.0446939762548906	0.00922068067432313	0.0991907581208982	0.0315739787200043	-0.0656289302035777
meta_trait_225	0.0532072529314022	0.121890838556217	0.175339825060819	0.278525139840762	0.242522222342306	-0.309296666554804	0.266697974694197	-0.209753630026173	0.232591864729889	-0.0681763245971278	-0.118605621208631	0.132784025546134	-0.0628501016709511	0.253848593625373	0.212537377386062	0.281334477384184	0.176355603380044	0.114686971188327	-0.0735345186141558	0.14158315120901	0.176329852446661	0.216391971569257	0.314432852307023	-0.0942587396823019	0.35767025264194	0.369358251788105	0.0630910005562908	0.388427508262237	0.121633316103147	0.171438084639754	0.311283137064295	0.0505257967539703	0.0809030763455404	0.076637565449971	-0.0546972028760585	0.187706793142025	-0.0785238751493151	0.00552168896819923	0.132278184317358	-0.0805695803269392	-0.0571808776391266	0.0192884635556033	-0.0923608124072641	-0.00231938028702014	-0.197470562378251	-0.111942280833612	-0.117630747372022	0.0350708687067221	-0.117061561652367
meta_trait_226	0.0626312690713503	0.0862067841608293	0.0643458688926777	-0.105115991591199	-0.0172736258512825	0.0589999921210052	-0.119691912176772	0.0863342304370992	0.0432900755873643	-0.0640008003044751	-0.0890602778008746	-0.073452876213598	-0.0069038826565012	0.0507844427191098	0.0576069796684917	-0.0751718522729063	0.0377831153356812	-0.00210333910520662	-0.0536936740552694	0.272972848923896	0.116747845501268	-0.0346243247187506	-0.149515177789964	0.00308931602269173	-0.0454225990616854	-0.00976973394080639	0.159683262226077	0.0327942359743078	0.00914956820397392	0.152674934192249	0.0217671773620752	-0.0813171152061943	0.10636745214815	0.118455625793328	-0.00771703567173923	-0.0980588843437771	0.0262085329974836	-0.0509012272230758	-0.0970402097620566	0.0966116468364904	-0.096059748922122	0.0118067839124812	0.0221142611092408	-0.174495003398908	-0.0297964470181065	-0.0763326114872609	-0.0793895174233292	-0.140459368627238	-0.0888956175091116
meta_trait_134	-0.13158254047245	-0.0645047285796405	-0.0531978803537179	-0.185493223185979	-0.18438287898008	0.216677020046732	-0.182951429329718	0.0029868362308458	-0.143329365460831	0.188560649622431	0.15945596574725	-0.0719799543090904	0.203043113074861	-0.113793539685784	-0.222770561601803	-0.239267370405742	-0.169552690832498	-0.0624404771028246	0.252030253490516	-0.297097203013076	-0.270015315457624	-0.0818336777137489	-0.0902887916892719	0.293030543623597	-0.109947690030224	-0.306522466966343	-0.179815247006102	-0.0780373160293119	-0.235270873010818	-0.312611377072958	-0.252527922309976	-0.0495304432907546	0.0195069151880548	0.130104411195111	-0.257158465612454	0.234327466838059	0.354396387285094	0.324354596630607	0.318105490162702	0.207391257535309	0.316496826663826	0.313329142217965	0.271804012001465	0.148785600663899	0.0719987673686855	0.119246182254577	0.134929472206134	0.125625484077583	0.223038181119401
meta_trait_246	0.00386568199244424	-0.0109306757996594	-0.0289625201216743	-0.0330985472090565	-0.061755860160281	0.0314758782288339	-0.0754833056957409	-0.0818764209949241	0.0943168614592767	0.0524147213626663	0.0584304064691148	-0.026811848181382	0.0820158376476975	-0.0875036862303202	-0.0372193798233126	-0.0566534975892384	-0.00780493548336055	0.0522424197109211	0.0826455012915958	-0.124584751960831	-0.115402309105582	-0.131289785559268	0.0820186294705955	0.102969614687158	-0.0267455750869506	-0.189777753995906	0.0189136598468958	0.0553652150144117	0.00583430338979556	-0.113164359548713	-0.071536647962302	0.0759652494694726	-0.0629378630829065	0.0331783855240269	0.0586583986353262	0.0423995741160637	0.00915949292101768	0.0183257222281935	0.0311003364540385	-0.0398102875389026	0.0478101779621163	0.145751313035871	0.0736102117938056	0.0225324210489242	-0.00961288454401884	-0.0341996102030535	0.00722429467050913	-0.0394746833209372	-0.0482115665179586
meta_trait_253	-0.0232402614663461	0.0566571542207218	0.117234419629489	0.269442018883437	0.131534653676908	-0.133994195652362	0.249210760434722	-0.231895145189972	0.0876261909847364	-0.176117205408102	-0.0826489602199131	0.199940161246257	-0.0755924520180386	0.219161443053428	0.196222147159992	0.22334508152868	0.187062761712712	0.224343996454829	-0.180801834390862	0.0704956724767529	0.0601910231227909	0.0686945570006618	0.286450752273603	-0.222673430761498	0.241093132191848	0.118210931122813	0.156188906718788	0.247365531713213	0.292855343334979	0.123720822346527	0.240265829404912	0.09279438104988	0.0381394830404735	-0.00283915045770883	0.117402314993136	0.0267965965227424	-0.112311518174073	-0.135032015900322	-0.0340384772912391	-0.170568059960361	-0.123441675673241	-0.027338462801165	-0.142280042114683	-0.0228095005925819	-0.180163341779129	-0.173043630653719	-0.122158711351631	-0.0801091593195818	-0.239438794821597
meta_trait_67	0.206076255394604	0.0673229825963514	0.0403582018280313	-0.0884472332889018	-0.027508400862769	-0.0333388177267824	-0.0659707336885742	0.245852089682879	-0.0424905739123312	0.0314907091816394	0.0712381001008538	-0.0966534654697377	-0.027023943905398	-0.0347706016888685	-0.0919347731920983	-0.125460598459012	-0.152786856405558	-0.222332953037793	0.10901128668167	-0.125285703903087	-0.083080336798561	0.0295144565810503	-0.330564801222181	0.170733324070921	-0.183694373808791	-0.149195405608037	-0.0106143032983794	-0.0507764431697354	-0.153181104909036	-0.0515322764950168	-0.116196657000105	-0.1496320343643	-0.0532464013840266	0.0253503204965936	-0.0264513904812967	0.141841647184273	0.121013527941985	0.135965033260464	0.181275930930788	0.111108513173639	0.135818876467415	0.0455531705444701	0.11239613007671	0.0637786990492659	0.104695848112998	0.131160642039403	0.179419579850545	0.0947711599206429	0.154333795840643
meta_trait_181	-0.00378950877437568	-0.203387666320343	-0.043267102550579	-0.142849492722574	-0.127085562220621	0.110285189702711	-0.260414060215689	0.241288707689293	-0.189269463419238	0.127326077255413	0.136414155746272	-0.144701982333378	0.173815600296846	-0.147309976440852	-0.257436613960903	-0.208499101391102	-0.106214944946939	-0.232483218432488	0.195916453422945	-0.101755858945428	-0.321225138478086	-0.205822444510302	-0.307713900503197	0.246458087897687	-0.279086806312627	-0.223712884631369	-0.139456745439849	-0.243876458201208	-0.256049064380448	-0.151752543993672	-0.214603793482676	-0.0562865563529187	0.0893836424887035	0.151379926521163	-0.124489999785673	0.140885841690559	0.21272079829108	0.224088581990605	0.150857551690885	0.20116285433439	0.285005359907908	0.12371317142727	0.289008865251186	-0.143411890208066	0.123467048714481	0.110117407254259	0.202553500281873	0.00766472516056515	0.300391827010585
meta_trait_233	-0.0772627888958505	-0.350224844063729	-0.0559098162041821	-0.253911406518894	-0.150527250141184	0.18617538074966	-0.289284018107087	0.191297949059557	-0.123230923120678	0.311465015250699	0.195321966647723	-0.240655840781479	0.366244213011565	-0.264638299895476	-0.379801599789887	-0.290515190537368	-0.303128229516609	-0.24974631765	0.193906058274955	-0.142037319636885	-0.285992367853805	-0.140555228634357	-0.413905351482302	0.356769115921177	-0.383819552732128	-0.339273022745191	-0.408054639770785	-0.456268283145713	-0.285577374917685	-0.249363625396917	-0.253394958847861	-0.0389529513803111	-0.0490587930184421	-0.0438104758057845	-0.200224163801821	0.156855245136972	0.142863353007078	0.235133250648866	0.184128800350456	0.164480001793632	0.371926465992901	0.211119224663626	0.281942226440608	-0.047973267862718	0.273485824644458	0.277611438081799	0.274259890011723	0.0882855736426027	0.266708049699296
meta_trait_234	-0.0852685030652419	-0.268334364545136	0.0299392882981445	-0.0718033399523379	0.037413591796585	-0.0359119279739628	-0.173369734542535	0.286849455887646	-0.175310070373184	0.184262737335143	0.0699229615657573	-0.245146438126176	0.177223600165867	-0.0970495155471107	-0.189037516947306	-0.163366818031148	-0.28890640558437	-0.225959651792206	0.111992558642997	-0.0494617670413756	-0.12893318499742	-0.0916529799306345	-0.279323168984003	0.185377944073201	-0.148456273032779	-0.0678595975879365	-0.317033304470129	-0.31292164983699	-0.133327991637231	-0.0309421330173027	-0.0438141601400845	-0.162198423882485	-0.045959678150264	-0.0284242944486174	-0.0952516337755374	0.09634994107828	0.00454184476849749	0.078974679153624	0.133626104822377	0.0101835588608056	0.154149508366467	0.0224400802447239	0.0245173243384161	-0.0228490846558923	0.155839379116172	0.269251612616697	0.162225762219796	0.119767183274864	0.16224586545205
meta_trait_251	0.0170530677185491	0.0319438206899742	0.0454088096621895	0.216502519439383	0.0476812148694068	-0.133968885120227	0.153898998141796	-0.340323982493166	0.228848079566287	-0.119704578865673	-0.129309117569368	0.12425026318963	0.00966584600900828	0.116412681427053	0.153749223639087	0.206459864162545	0.289143461979274	0.223227352453617	-0.195526123784611	0.143423448385633	0.0583701431637044	0.0582072535513892	0.427696051315971	-0.238558572816614	0.236538421073965	0.182634011426515	0.199036157957153	0.335958793659703	0.243605079458812	0.0834060087582036	0.180965992874342	0.0957888086795541	0.085086221021797	0.131534401383319	0.0127864015756908	0.038595393496153	-0.0250680881687656	-0.0611545374988215	-0.0181089839864435	-0.0138412786332474	-0.120788904783945	-0.0322520248180223	-0.0816713261014999	-0.0410447258851019	-0.0748133809274629	-0.078799328305913	-0.0430390554240243	-0.0806125688818256	-0.231237081623806
meta_trait_238	-0.123490341259369	-0.0806860413572338	0.0128345192029007	0.174252609176098	0.0443357333114266	-0.0328336481688946	0.0748284114190269	-0.0774146999308618	-0.0369511441786322	-0.00233230761898945	-0.0753608849921922	0.160900965802137	0.0905136535263035	0.0531085626117061	0.032688208675747	0.199522520244783	0.22842668809299	0.217898555066619	-0.116439262136609	0.0649066447886163	0.0824910663786051	0.0649915243322959	0.351719104635449	-0.277246295586688	0.132440079690512	0.173743186233577	0.177816818290341	0.104808028686145	0.414543309008344	0.129017945905987	0.175315638666698	0.182425515328119	-0.0447224172253509	-0.0351614391973281	0.074173797282924	-0.0445240278651875	-0.188725010596158	-0.126786507403967	-0.114104569266497	-0.252528090177243	-0.162191803821588	-0.0300590173728071	-0.13596836829767	0.0655273428809136	0.056148512248743	-0.113619134966661	-0.0674770614420953	-0.161595310149444	-0.27977880223568
meta_trait_252	0.22439659471765	0.152649006063304	0.135221161854541	-0.0042664395015256	0.137108332938477	-0.217757065660483	0.0576492213141419	0.0922673172649106	0.067347080895172	-0.0194669168077287	-0.09667738984026	-0.0718917856934877	-0.148732331074392	0.0241425332007893	-0.087033061309535	-0.0169576801637283	-0.0788389100876828	-0.131939763379769	0.0353200170675153	-0.00291179303562616	-0.0815332231017255	0.000329671548786463	-0.212420163188357	0.132274546025778	0.065254022693075	-0.0147167103016419	-0.0858258865993194	-0.00259647854465763	-0.303860967267441	0.00819486176323528	-0.0469356980990071	-0.0621531243878873	0.0399625578932007	0.107213043856432	-0.101224189560356	0.218999142207724	0.0969292262746637	0.158396288799239	0.19875877744545	0.0146746705676412	0.12219731465435	-0.0309179017612769	0.131196525480623	-0.0206402776999835	0.0559462154488686	0.170876851830721	0.176665397306268	0.137477727302301	0.242757605103299
meta_trait_106	-0.0954507359609665	0.064301943145892	0.030112367060141	0.134278936715671	0.0090386930244865	-0.0128420660779551	0.135358446123562	-0.209786663936815	-0.0469091850118357	0.00773715085361362	-0.0878294410682964	0.179231154403028	0.0379506812759715	0.0574838146501183	0.18095548997725	0.217346645100129	0.272487308214352	0.248763626179156	-0.157131508194212	0.00369265273182502	-0.0112296287505664	0.0263828893711219	0.286918043934786	-0.0242937938940938	0.195980159860035	-0.0200798785845512	0.0957908162209562	0.227846642983192	0.17566000252732	0.0663801587398947	0.13996998258975	0.0236444106454444	0.0803534048934015	0.0456918780276309	0.0882167068494564	0.0586711844489695	0.0178462848338787	0.0170491366301225	0.0372644729784017	-0.0722669199989122	-0.116971572248706	-0.0227784967923357	-0.039274397978782	0.247055248189794	0.115636747503358	0.0994428880895808	0.103554694552603	0.164098417975124	0.0280188775842988
meta_trait_126	0.166821768801829	0.0107380614736696	0.0841137113706764	-0.00799278008886621	0.00853346013380771	-0.0219944035710279	-0.004328800382457	0.231205685486197	-0.0626824395640034	0.01225032029036	0.0309537430527445	-0.0958448597069514	-0.0139920193545739	-0.0944978387995708	-0.0992845696428663	-0.0467397209326886	-0.131254533130458	-0.0863165104263817	0.0579013868591941	-0.0412251900570595	-0.033181179966532	0.0032768824347251	-0.201956020748896	0.0172735315577171	-0.0874494486523885	-0.0667736853566328	-0.0963467815990978	-0.213336768465011	-0.0180108677082465	0.0199408120690163	-0.0324650009923508	-0.00767119390927959	-0.147690978165762	-0.236536660074344	0.0423991704536748	-0.0982771606133131	-0.119916819291799	-0.099746838901564	-0.0765512352461317	-0.0402958412407973	0.000988565919716366	-0.0579639830230428	-0.0475325522077109	-0.138570138310765	-0.0841109258574025	-0.0790039914158238	-0.00402969820482164	-0.0815114629711774	-0.0123468104352402
meta_trait_196	0.0746551564014667	0.0729571117399882	0.0112924478708552	0.152316613082638	0.0351680858474814	-0.118780260029548	0.0623672442848326	0.116430074970234	0.000967391745922099	-0.0179107700256589	0.0266529459463052	-0.105644533344369	0.0201790800109441	-0.0454285434072853	0.118170767603215	0.110333602707364	0.118615737119592	0.0635179576479357	-0.142747347790554	-0.000577101086787766	-0.0374936301262774	-0.0449543500899544	0.261175418077145	-0.0470437388132084	0.0540990085527466	0.102170113597762	0.0941066545318223	0.149878612649933	0.121397992691165	0.0542973106573693	0.0819822796081516	-0.110554456444204	-0.0110233653367538	0.084629012965179	-0.0297598776739798	0.0503838230582253	-0.0105091004177073	-0.0208978325645839	0.06995177966803	-0.0444059095127301	-0.160594410075095	-0.0461041318059107	-0.0467002525622554	0.0804272712651819	0.0442195498462946	0.0552449842260575	0.0121115481305947	0.0879146831089983	-0.0159066374522844
meta_trait_117	0.227805460501789	0.176906283602989	0.143807192598607	0.138113051267246	0.0217884061669451	-0.019162221667201	0.10504417363221	0.195206898379222	-0.10202585536895	0.071212749661676	0.00300485762373708	-0.068847036307804	0.201260107806313	-0.138524184991649	0.143606349389769	0.106231392908289	0.215563133394095	0.030071601260114	0.0334417095304914	-0.0546869991891632	-0.0926220304840436	-0.17032704298694	0.103135867062727	0.0623553641360958	-0.0163059210241332	0.0504981878283995	0.0297829206085439	0.139843576534257	0.10303635220676	0.0606670974803997	0.135709458293963	-0.105258682368399	0.170613962040526	0.168164015207753	-0.00883570362377359	0.172157288564383	0.114899391406992	0.121057828137628	0.0732572699193417	0.123000608402383	-0.0330082058088599	0.0525670520807374	0.149697107505403	0.122862487552733	0.188409108647262	0.0947753570971802	0.148920153614671	0.211955898629284	0.181306526873395
meta_trait_132	0.198921835889083	0.0913452033100129	0.156198188012621	0.175756741703546	0.112932680565348	-0.0509618308421797	0.0698749606291714	-8.14214353428199e-05	-0.0243675813866534	-0.176669282065872	-0.108755991335889	0.120245779682114	-0.17878624938385	0.154448688586069	0.169727269745995	0.136560796028205	0.19201300474415	-0.00441288121975682	-0.119243858916051	0.0118705953988956	-0.0807497523243778	-0.120054934341964	0.0293744814287714	-0.0289375953577443	0.100994819298655	0.0497579393427076	0.149133099315704	0.131793191722042	0.117189204686741	0.176636014383795	0.132897073491864	-0.155552262457574	0.238209385606184	0.128114383569838	0.155133164523835	0.0380447657351204	0.0456289338466507	-0.0426291039057891	-0.0550442675370469	0.0660026481181549	-0.0318141948848503	-0.10242761706851	0.00173657402166952	-0.0512758716043402	-0.0551167346720302	0.0138501698536552	0.0554941106959902	0.103402640209494	0.111071204681234
meta_trait_64	0.0789223496157527	0.263849156688444	0.258652960663372	0.344859572133096	0.263475289227293	-0.328091219568711	0.296743369478158	-0.0891767044388485	0.204316201619848	-0.339007529956363	-0.336325869956327	0.262689501668229	-0.235155203676195	0.387163860104793	0.387263916294098	0.3140601427609	0.304176160357337	0.266201916672537	-0.189486811470951	0.244085966225395	0.263191310658641	0.171438741330552	0.386004015983785	-0.37646926396632	0.276216745617782	0.570615992243772	0.367345308295635	0.390669265117007	0.342112100517661	0.365589334666853	0.344610515628755	-0.0877555961050914	0.148982421635967	0.141947263134809	0.0775879717140899	-0.00250153261625948	-0.117496817783658	-0.180786554685543	-0.0201255159454321	-0.181776435571367	-0.328654892697388	-0.190827315359471	-0.277959360038328	-0.100750774298448	-0.175916966600281	-0.182618726983072	-0.24510890448053	-0.0787674198563545	-0.268844176462239
meta_trait_62	-0.0732467566605892	0.0388620074956733	0.119745250926945	0.188481303084163	0.0918676522961814	-0.189918596612723	0.170317430327373	-0.250213054691406	0.0694837485083022	-0.170030037066144	-0.126411300152482	0.30956310080772	-0.0268515030193521	0.316170000699622	0.132872070327092	0.150019601582393	0.190807584685869	0.190791967694299	-0.175267321194077	0.159769336332392	0.216274769169377	0.0859437438283487	0.326310619352471	-0.0964928108833704	0.320415685686491	0.435290367191206	0.266169884090752	0.411967208087751	0.302804561780788	0.301821418917276	0.336695666027788	0.0116559435027548	0.282135558123058	0.308656539414401	-0.0540570860127863	0.0954116925836871	0.0513909134450048	0.0267883839095237	0.0997010561734192	-0.0336332203291177	-0.0194515378043431	0.0978322893043137	-0.0584357489662894	-0.16584120688513	-0.210307842693969	-0.124964228218433	-0.0977225757243676	-0.0907123240151188	-0.195386722010402
meta_trait_63	-0.0936904050194552	-0.120372172144374	-0.167924129995582	-0.138973277357523	-0.0942925628298561	0.207678468616444	-0.164682543300694	-0.0091530950741255	-0.00597149734798542	0.117289406802186	0.0998809133453321	-0.112128453018865	-0.000605315163890032	-0.174645239416422	-0.14168167607427	-0.106253721383461	-0.133395167738263	-0.0320984026738577	0.080085226584081	-0.0871443647791407	-0.160645631433067	-0.037760180797808	-0.137483062368438	0.119223342906546	-0.152898419845853	-0.450185597797183	-0.167090902317779	-0.228800112313943	-0.230783727407054	-0.250962203122384	-0.275861113232253	0.187757158548798	-0.184643469381649	-0.236201978332411	0.10113071863788	-0.0414405013747788	-0.0447378822967078	-0.00240993233037935	-0.0439640173352936	-0.0959747776710927	0.0749733860950852	0.0086246504562594	0.042797476792205	0.127938658287556	0.0938463282872384	0.0222888604441296	0.0137049148556822	-0.0269417067677312	0.0710080404181239
meta_trait_39	0.0997232368134421	0.105894968353576	0.156752969138851	0.624729051074166	0.283000133039709	-0.45329981915138	0.339012391454283	-0.0669378652540302	0.113972425697164	-0.198901311058679	-0.210874163873076	0.0372106477399861	-0.111422633686345	0.16471148489276	0.314697144287889	0.443803552998172	0.427320127835189	0.254742529085263	-0.302225139736078	0.163345938174635	0.0581278753657984	0.0513183219260056	0.378275303158942	-0.210858368079873	0.348727165943371	0.282300341271672	0.20441291662815	0.361655608805989	0.289103624512591	0.213211244584037	0.319069673563271	0.00557274099326752	0.0237221457401258	0.0682262191132122	0.058217933675191	0.138136617725555	-0.122215740047275	-0.0520900371941152	0.127145103146568	-0.180299447804191	-0.250160985570817	-0.20102586162747	-0.142286686091992	0.135511606824805	-0.084389706353472	0.0220176349246006	-0.0071084165226822	0.117149619655575	-0.0573773180252315
meta_trait_42	-0.0792818137239718	0.0220603158898178	-0.00704532726968399	0.20394737872507	0.163694135142317	-0.285108688329247	0.215167244961128	-0.116530835320249	0.102551862091575	-0.153070279433547	-0.167521274432746	0.0509560221674097	-0.0891332102704183	0.123420485944921	0.152207642494278	0.217923225443325	0.143231694159405	0.0845689518201142	-0.156124465645647	-0.00552776877936353	0.130779384222394	0.0377946426343563	0.455615207069971	-0.214648876293564	0.251688237413739	0.327166098960622	0.136216954285598	0.234264483869718	0.208324619914814	0.136911749987254	0.208064891019127	-0.0569008136558904	0.0409679938263363	0.0693600826458047	0.0287976530603759	0.0662576313937793	-0.053218770464193	-0.0235018640919366	0.102670655171547	-0.1164843722398	-0.121854671996962	-0.026811913133553	-0.090653415756317	0.0575011565841785	-0.126932899643577	0.00199544468659387	-0.0264759553111211	0.00794082827140516	-0.107039424343251
meta_trait_40	0.240971290538024	0.0374692011300098	0.177213712544843	-0.174312686812519	0.0785373111064977	-0.025266345547638	-0.0908922750760928	-0.0155998092130375	0.0275089065038181	0.157239736632665	0.00903664558027746	-0.0456253250123779	-0.00812559740108163	-0.0658447129637382	-0.181120140469388	-0.132013082209089	-0.123764690124963	-0.293142677632743	0.269173981696814	-0.0669555224737698	-0.089899162618688	-0.104877190972787	-0.299029113839056	0.288114761205168	-0.0995846517512699	-0.141129961992097	-0.191107573148008	-0.119751525990574	-0.262114368655508	-0.0362223094548323	-0.123497639552071	-0.0826880713561761	0.0529006080304666	0.0567524364521902	-0.0781623227850934	0.0867387427335369	0.0944985856081291	0.0798232682548329	-0.0194720394175616	0.165224479813003	0.228918710886587	0.0625325840349497	0.120943760635549	-0.0132679136397186	0.0803140901063416	0.119564073847871	0.138139221520495	0.0995332976481106	0.173018815156005
meta_trait_51	0.0961546954196612	0.024657339284985	-0.141744565629141	-0.390387663213656	-0.153803411421005	0.0177486053665345	-0.181454416551433	0.165391735362794	-0.0621577107834436	0.303069256250543	0.301021343915037	-0.290934122121336	0.265946873388438	-0.292573887841286	-0.298565964025895	-0.342697174619363	-0.242314351570866	-0.328034789994509	0.325867062488361	-0.275176735170028	-0.242064805588706	-0.0911301733456147	-0.281960782378292	0.380863271045962	-0.291693649947552	-0.331428048442829	-0.348709962038368	-0.243827253427283	-0.413683563782728	-0.37686991468342	-0.284978929211928	-0.123018563904407	-0.118796152768213	0.0863894463918516	-0.25765356237984	0.243961992618967	0.244100627348237	0.335910238876158	0.226840695128013	0.298833343231962	0.307751046588852	0.303442368584011	0.367227848091389	0.255690318985349	0.407736895127102	0.364356731180684	0.279698216071218	0.348831652717307	0.359456521627027
meta_trait_316	-0.119905670308373	-0.0697190034422074	-0.0584888653608738	-0.0719763367830524	-0.194796193074734	0.180878249970269	-0.0891815373951633	-0.0843774169750024	-0.335487075485541	0.172774385337504	0.0738727566042789	-0.0323548566345648	0.378212075391337	-0.112450797043082	-0.00235336597949686	-0.121822692916099	0.093383101910264	0.0946724407489876	0.0906539310486104	-0.095555961877829	-0.0271379348578341	0.0875924293372062	0.0238971718379738	0.21414847717576	-0.038167384972767	-0.136137941144703	-0.111622448568618	-0.0936347031738831	0.0854852565732322	-0.136150571677372	-0.0739045968832505	0.0682201138159871	-0.0553936822434194	-0.0383766538351544	-0.0593782231571898	-0.00897860159197941	0.130630159724039	0.146949870861517	0.0771353224325515	0.132572434532704	-0.00753463006564718	0.190025135469766	0.100104363980866	0.240608829599962	0.214331609767152	0.112389037206709	0.177063317934524	0.130287808418605	0.1054556435391
meta_trait_317	-0.283455999601506	-0.195411662397724	0.0203726974479651	0.101564171212395	-0.183835685169532	0.199706258356544	-0.0972981965256789	-0.0797559317963139	-0.163000916899449	0.0895306475182936	0.0842269134865884	-0.0669290801962527	0.342687597900275	0.118839552777775	-0.0421687013604644	-0.0967821290942835	0.0379145412816922	0.073346910712303	-0.10624078649158	0.137919480728943	-0.0517059275864797	0.15259866005328	-0.0462793815782972	0.112525875253998	-0.0605409268531545	-0.144760343481144	-0.130612734152041	-0.118771640490923	0.00641548763508531	-0.114800974230844	-0.0731015016986196	0.00815727790487463	0.0346226860693947	-0.0269205043067251	-0.125278939535724	0.0658845091153199	0.157414024129806	0.139560536840839	0.146442921488552	0.0631432756493107	0.051909723794127	0.00567037809310351	-0.0327165775378239	0.0472729627014771	0.0337866821439203	0.0656642929495534	0.0410192019730913	0.0404399032785457	0.0414621989427398
meta_trait_318	-0.220831328720851	-0.197440081578764	-0.0804470760632796	-0.0345100296644779	-0.239750848930088	0.210231719962334	-0.141364293006617	0.0294018079241599	-0.258438927033241	0.284484254750719	0.122916519842296	-0.142673106131453	0.51350386909639	-0.127549918937519	-0.094713256153307	-0.184797806357174	0.00932756010063157	0.0750988581831408	0.0558042282777352	-0.0696916399365437	-0.0629789058904597	0.119297199179478	-0.0421985485641204	0.249299648010547	-0.150699909077744	-0.196078791562368	-0.217290542711359	-0.216393990205106	-0.00221625557396074	-0.243539078534108	-0.142533332055281	0.0297849071610809	-0.141754932579297	-0.0825231735623493	-0.108640324442278	0.0380710371843816	0.13275408920201	0.172627675719717	0.149614352422443	0.0397322654305431	0.0419048533753294	0.112424918313859	0.06210216275317	0.181628165012936	0.294128158402261	0.215644215184662	0.183160982503835	0.154312020827275	0.127415419911588
meta_trait_323	-0.0863605947622461	-0.0464932687504147	0.101454672414504	-0.0139943411621519	-0.109276924875426	0.13495930728714	-0.119102930812889	-0.0772399409480263	-0.135815174649626	0.270767366016012	0.0663660538120366	-0.0503328453831688	0.498810976656299	-0.0546382174979368	-0.000729358977053834	-0.0672975511834905	0.0747305364241338	0.0537242026745708	0.0904180194599379	0.0453275207975192	-0.0745646336194215	0.0707091643395617	0.069572075715434	0.0914738093010412	-0.050415040623182	-0.0415356619334497	-0.168842559833644	-0.0605404164590351	0.038066841964066	-0.103216858810876	0.00724447420241134	0.0595428601456308	0.0247634009601942	0.017856562750271	-0.223976272010153	0.186639386965585	0.104031981907842	0.193369398083094	0.140879764954293	0.135796820107133	0.0458941131202074	0.195888479231429	0.130396602657079	0.234741486625763	0.200018832464075	0.160966692907804	0.104133837719382	0.1607228908953	0.0426610403045396
meta_trait_324	-0.0575100029277177	-0.0732615777508325	-0.0917592342306189	-0.364871410586104	-0.316894548878264	0.310309293841296	-0.29769628797863	0.141495645541049	-0.360194063344281	0.492782241466062	0.312205438850136	-0.263146602185154	0.663567526772361	-0.509053555650597	-0.251125595216613	-0.318614534774203	-0.139568655457861	-0.135437449056528	0.348537351187708	-0.371755254888385	-0.327619588305486	-0.209047466733858	-0.177298431547292	0.455409634696896	-0.411103433545359	-0.374647689221768	-0.420778320890122	-0.347575063913454	-0.27845046394443	-0.459847961225821	-0.342183230761275	-0.0145049664831722	-0.102823501793401	0.0146520123082119	-0.362479496483479	0.297029208765957	0.344809983810491	0.449639357979221	0.311409012123091	0.339004783137497	0.297894452160657	0.470830978054362	0.460574707744063	0.441976272470856	0.476192152091024	0.38788323842925	0.365644174252181	0.360506942442532	0.379839456456848
meta_trait_101	0.0623692250710102	0.0352193263388995	0.0956431546459424	0.0522011801645929	-0.0842486723292003	0.120451044503355	0.0928284176040678	-0.0767818767368206	-0.0560025089221938	-0.0816843586970419	-0.0082352027201146	0.178850974902115	-0.0930074637609462	0.0734726255818788	0.0391537430292375	0.134526393227831	0.118428152060568	0.205048685940871	-0.04319426166764	-0.0014822598107561	-0.109134501191085	0.00494783348878695	0.00246151679767337	-0.00440459086860996	0.051400759316694	-0.0372778983958845	-0.139417235901213	-0.0351675002257872	-0.0302977512526554	-0.0327270056927064	0.00195287035110595	0.0244199262357447	0.143449395507744	-0.00460296952914785	0.0734432514422719	0.0919997933454035	0.0836408809854855	0.0570564768359463	0.0297600560760252	0.0497159202212967	0.039733592985303	-0.0339429513872245	0.108044812438903	0.251897189512357	0.0791713118724553	0.103037280954216	0.130085824877159	0.1439485570854	0.158811533289514
meta_trait_102	-0.0291243981624182	-0.085742049614241	-0.0880513637976255	-0.0338270926818037	-0.184239367485557	0.152980529546131	0.0846432981276601	-0.147499075592605	-0.0938339310705044	-0.0202946275593638	0.0523742336583897	0.0639923965575817	0.0464312088231904	-0.148647130979763	-0.00911472398898729	0.00723521814548027	0.0836745370162871	0.16227520069802	-0.0470706574984577	-0.0584662980354465	-0.0662730967387534	0.0976407214910919	0.0207369646247329	0.110843727149773	-0.107433977948503	-0.161806898810029	-0.18854067517452	-0.127588130529179	-0.0612873030563591	-0.205788613065701	-0.0905039878574631	0.0875622689997607	0.0106644287822703	-0.0555618747425818	0.200039914021408	0.0498897547142912	0.128617317659866	0.13060103091975	0.0557552159290473	0.0164340747532916	0.0854358635032711	-0.0095634505382853	0.164733434070087	0.355463188830792	0.321474094823753	0.244339786158189	0.321319361355295	0.177608980124072	0.230479543363529
meta_trait_103	0.060500153413369	-0.105278807606913	-0.00383765142783306	-0.0324492471424276	-0.195970984951973	0.107564154876442	0.0888184405160747	0.0767633955477551	-0.223316282227711	0.0876949769950046	0.0898588169242152	-0.0412364073603805	0.0724140199564441	-0.134005917358482	-0.0497503931939123	-0.00291915609269223	0.0691552667576494	0.0797845480940904	0.123530431880598	-0.20225341882068	-0.0767665961969708	0.121852624419377	0.0500640932094215	0.12938247927435	-0.00396864986134753	-0.0630626883741057	-0.256444840486514	-0.175407894934328	-0.012750316310815	-0.174767473970375	-0.0435265882594346	-0.0430658724471551	-0.00613179995383357	-0.0937962047864338	0.0041960279839392	0.0745132064885569	0.138655235643196	0.163140005978543	0.0751418972374577	0.0864317675394007	0.0666540325098135	-0.0874589206024018	0.0947675466374058	0.35047074556211	0.249706747886375	0.26446813480696	0.315291058999852	0.238937327323108	0.294370537368213
meta_trait_104	0.102258181139126	0.227091727193421	-0.00840594244209756	0.0586870802149103	0.0316491795534415	-0.080475672140076	0.240756188607888	-0.239149473041405	-0.130142806914277	-0.0972001831451145	-0.164778263125048	0.290491881957467	-0.167028231280665	0.331045980797099	0.421735735271926	0.245736177495227	0.335857325471218	0.24358482322994	-0.0608498471802178	-0.00225810229403589	0.229116285276083	0.192708947962494	0.32261351533009	-0.0695387853041054	0.228628156215899	0.173486242704377	0.171477123374868	0.214825778991334	0.303486597845714	0.149760830319781	0.200221749237092	0.107282978141813	0.0618455446379102	-0.0682858805546788	0.293526000969845	-0.169947959527409	-0.089528579454241	-0.161655944906951	-0.170359565175026	-0.128526435142575	-0.303776267093378	-0.0683173684807496	-0.140318426401663	0.186497615881952	-0.0079394693439519	-0.0864345985723217	0.0360989008639075	0.0300699810702711	-0.0923523159858283
meta_trait_105	0.053595690828613	0.00142127316354457	-0.126607799561386	-0.161949760089771	-0.199521337093434	0.149752362290739	0.0232340347487932	-0.102987359451	-0.344380787211694	0.147315246956131	0.0709440829752298	0.140702046079968	0.145394285808949	-0.167860124557935	0.154487114919602	0.0522603621436412	0.286476610549107	0.192865335569035	0.124209034360064	-0.0767093672886569	0.0332947732341842	0.0563148337757764	0.118834169232026	0.126389759042014	-0.00654012372915892	-0.0873987463212009	-0.0511240296755114	-0.0640118061243661	0.178903583285355	-0.0489355355759984	0.0287211233940542	0.188828890273687	-0.00373380687687759	-0.12910841547938	0.179014203720197	-0.17113569190865	-0.0251347530939939	-0.0129154117476543	-0.194896021891801	0.0703767967109705	-0.128433688622373	0.0608129931250606	0.0642266794008603	0.237700790768182	0.261928500876222	0.0325652784159494	0.205833716695914	0.0979702711363363	0.101691563204499
meta_trait_107	0.076082209068212	0.00057425781708112	-0.0743643360240997	0.0331604421449217	-0.108273361544193	0.048305012275605	0.140046994615073	-0.0564781355623503	-0.167580866757039	0.105619271452249	0.0816931811901631	0.0480687216397231	0.12462449876186	-0.133004027099964	0.252983949606961	0.229282727986882	0.349555442361763	0.301178753393425	-0.0504879161585792	0.0404962150500504	0.0977888232836699	0.17005899464473	0.158179447291688	0.100997784900445	-0.0151281443354935	-0.0495967357823698	-0.139397314575166	-0.0125810464048444	0.119214045938293	-0.0724812397276159	0.0695095697358946	0.142280208673427	-0.0490372702941439	-0.135552073932468	0.185505771978257	-0.100766753409668	-0.0642050601903071	-0.0470857145799046	-0.131570256611618	-0.0829396968261097	-0.20885854906589	-0.133180766405168	0.0349905050763599	0.30872999967358	0.311661131279629	0.10971209471447	0.187950213959422	0.151530069863767	0.145707713490726
meta_trait_108	-0.190302949392873	-0.133683039974471	-0.144720343783577	0.00478942414050737	-0.200133612201582	0.212247847428954	-0.0297185279397701	-0.061079536752029	-0.0915747031048542	0.180971308797814	0.0327994006695984	0.036113932597068	0.358804759408167	-0.0884410433795999	0.137779981834872	0.0729716365242125	0.246306416265559	0.329211756999142	-0.0962777468485262	0.164462079601314	0.114750210008542	0.169990701274091	0.202969558713143	-0.0338278472187565	-0.0709474001087985	-0.0115883141477608	0.00974652526011536	-0.0148945104498752	0.219818042535448	-0.0607275267921926	0.0522837922852321	0.134338883832161	-0.0840926148090123	-0.0894706900814585	0.14199603462193	-0.191711321000479	-0.0936345893962369	-0.0684205803448316	-0.136879842911995	-0.121860291928866	-0.195755702399507	0.0117123717416991	-6.42462191391864e-05	0.113713528220796	0.205186165628587	-0.031890772089225	0.00791199397951638	-0.0799699230891851	-0.0813460973231283
meta_trait_200	0.0961729596344122	0.398392694523452	0.26577374350249	0.269959367568496	0.162379650294293	-0.243761827078448	0.246257964210994	-0.296318313844201	0.237131330589941	-0.239434436578664	-0.28942459721215	0.263888140116911	-0.275402036821226	0.346730950974579	0.19225853534329	0.167026227318726	0.0979481016786002	0.23764659267667	-0.282286031468095	0.18080334266571	0.194213467959279	0.224428180629483	0.182771280131743	-0.0596303538382814	0.232131021434238	0.126852523713202	0.219531816785998	0.328824596017337	0.00857712225454407	0.117171531759677	0.114798064947755	-0.0446201870173046	0.0505629869394181	0.0978936762645015	0.0504821884839963	0.104596768587792	0.041738682348235	-0.0500818566427839	0.0834044260812669	-0.128987836607663	-0.134554655485516	-0.139436468075536	-0.120081018993772	0.0556211537406213	-0.133425488185955	-0.0455484801729914	-0.128977389253142	0.0117078463102278	-0.133275324589095
meta_trait_41	-0.174445765370742	0.0393114098922977	-0.00261551097640131	0.124122229114059	0.136453838284819	-0.0958269532206616	-0.0234869481196524	-0.0639064227765054	0.197200473125947	-0.12238170198305	-0.282278368487203	0.113674847066582	-0.187393205374233	0.148975163857158	0.0174027693814929	-0.0452364282978584	-0.117159847301183	0.0212710630723045	-0.026190446490197	-0.0547873381896206	0.103142354216311	-0.0627686313058238	0.0960682775751443	-0.129331291074867	0.0616544148019565	0.230739237515789	0.166340737527254	0.11396051664706	-0.0201694228808782	0.0140225368181698	-0.0270439294934073	-0.0254202312265683	-0.148907294766039	-0.0136789038128949	0.127698302724097	0.0115358875674321	-0.05152969354464	-0.0417845747697846	0.105538495250346	-0.196244605535516	-0.025090954312425	0.0100742675784535	-0.140339670797478	-0.155805859825897	-0.14124429867013	-0.0734089854162398	-0.203437303948842	-0.11289541597424	-0.170561471424775
meta_trait_277	-0.0121835064422072	0.180310694635341	0.236507322003809	0.36344674650611	0.364015041849622	-0.239318272240439	0.274423039741224	-0.288434823262845	0.385967675312742	-0.113652748100114	-0.347997673693838	0.217330430911452	-0.136524806327672	0.307810212766838	0.267205273867676	0.336012638624898	0.244384077188086	0.26890074515801	-0.282555807320061	0.307861592425526	0.391821978241182	0.212031738233598	0.32052171464337	-0.26073838098522	0.370061176775067	0.367496925009801	0.300650401046207	0.425992275199004	0.296480511804932	0.306548064047812	0.32185621100622	0.074826796781787	-0.0422192664885165	-0.00175734200301332	0.105531916575193	0.012047505306062	-0.252016370058292	-0.202739999814376	-0.0402251260189292	-0.293887291070106	-0.243150717590296	-0.0263874285764176	-0.241115992276389	-0.0279141451390202	-0.157252817534069	-0.169710728643365	-0.275444606099243	-0.0891515301095009	-0.409580094210069
meta_trait_278	0.0189311421624053	-0.117852939956794	-0.00575761499302427	-0.118585555574208	-0.147151667197365	0.140585676615344	-0.0214083604211574	0.0381804851708745	-0.136117894604311	-0.0569341220449917	0.193065681867822	-0.0558018789609687	0.0904858092055826	-0.164056673888593	-0.132093231036523	-0.047564237271382	-0.0260753537160057	0.00756850173152655	0.0695137666478061	-0.0424101288464536	-0.096501135881935	-0.0701631494955134	-0.047206810658246	-0.10080442141936	-0.0411017134839612	-0.0494956839439885	-0.252694504045624	-0.288488520151216	0.0745775092049479	-0.0275074301650511	0.0120300621915411	0.0352184840371018	0.138214958118619	-0.04707672393074	0.0262711835880713	-0.125374649534225	-0.0311728015958023	-0.0472452104756347	-0.197451489754809	0.128853130767794	0.0551948709905868	-0.0590520869706321	0.0819390560042163	-0.105784229710762	0.101248614576252	0.0707866866380123	0.127870859439846	-0.0132643594998335	0.0274329663373415
meta_trait_1	0.205571542783198	0.198358703432885	0.202165805384917	0.172279521538163	0.223705353583037	-0.282199241684641	0.21186257906818	-0.16192230624808	0.00501554201707094	0.0707997791156888	0.0108634085360892	0.00215406443394434	0.0153388205924272	0.0754745428419963	0.119704053938239	0.185900133702545	0.172270871442406	0.0668922493376098	0.0135649544618754	-0.0708768948254648	-0.146176573839729	-0.079523546630058	0.244445058875693	0.111292799271525	0.236923358901244	0.109212076091245	0.0382702003054918	0.378280585470452	0.0428549085061537	0.0883267840827261	0.200839494864551	-0.129414796309252	0.232121934623774	0.3740693367559	-0.24836297680251	0.500894716411738	0.226845530528232	0.342429171304029	0.424929272743195	0.195911403870354	0.146459310122409	0.214082597004239	0.196353192310036	0.31423545522054	0.127234052421402	0.278710088673689	0.287431101815761	0.387487534415144	0.194654960649875
meta_trait_2	0.0405789619469887	0.238444241095171	0.0613390663266049	0.258655604241314	0.228356698816072	-0.301715128480995	0.213385390674493	-0.28214732585094	0.221371960056085	-0.22296243205725	-0.209631594859985	0.248523173046018	-0.323704473536013	0.294739798217241	0.379937951925894	0.283316510403762	0.276261366233246	0.242101017698599	-0.180923931187903	0.14635322653309	0.0844799032777822	0.0732857633907128	0.39399251313762	-0.205763368084118	0.372583675396026	0.228689128908022	0.334414209158163	0.496841828950606	0.157033979226921	0.208011638147025	0.234874611956751	0.0403302727002272	0.0709549434928927	0.108927765219327	0.218798634572932	0.0441114304902215	-0.0950267571597055	-0.11837042620961	0.0311743150875992	-0.161634992237083	-0.292094990413129	-0.113105297268518	-0.226555306969055	0.154584251503045	-0.15489531191158	-0.0730021124821083	-0.105522751354076	0.0704675289693478	-0.20303256756695
meta_trait_3	-0.0331882806127636	0.153515770769462	0.101860824763459	0.142027922286467	0.118969658830382	-0.141725951574695	0.0555367580066571	-0.260527350102601	0.13354359116945	-0.0890055621756392	-0.0795955775211856	0.134817958828452	-0.159647763588621	0.166196104874077	0.107884751448342	0.0479699091885461	0.0895993885567231	0.11099474701017	-0.0400319207167697	-0.0226578004854437	-0.12851854381928	-0.0848589714856268	0.180444955500819	0.0333917058728298	0.187591239459188	0.0684914477809717	0.173843551843872	0.351073213476555	-0.0528575523204354	0.0170784816919082	0.037780068088247	-0.112551198337341	0.164279716189768	0.310573351443677	-0.0214882099676602	0.32915103436574	0.219718689205604	0.235271630376595	0.34958393996305	0.104493720369368	0.0965444267347708	0.141808377081002	0.0687088221149971	0.203843313128665	-0.00146290533122959	0.17276782962196	0.108468400900129	0.224661905609784	0.0525076200634491
meta_trait_153	0.0948410101392034	0.081202058725484	0.18881721396362	0.198284868454789	0.277242260771256	-0.248494436470945	0.222677953616249	-0.226151784015312	0.130134413281971	-0.114210906479761	-0.152133710422293	0.111948499382943	-0.233082407109269	0.363068152810102	0.206234192869609	0.135874308964633	0.0562001803878212	0.0537897438518169	-0.0368726486055945	0.128931751101765	0.162931779861973	0.222307745984059	0.288674871596336	-0.294943526285957	0.346121578809416	0.386645144952664	0.227088710469967	0.358085132646429	0.246348187715905	0.250518072276426	0.278209495059159	-0.183635067831391	0.224798574319732	0.241095124594984	-0.0896564961979961	0.141288906118851	0.0115995343552955	-0.00725333344210518	0.0765047556327363	-0.028204564960479	-0.0923594147239771	-0.0965931061223409	-0.169973382922995	0.0349740324293601	-0.106396786341786	0.0284390245468717	-0.0685902434704244	0.0157640772317743	-0.144260210903028
meta_trait_193	0.0941637416801775	0.0683449538027855	-0.0794384216554245	-0.168362073156015	-0.190370425235582	0.167126599247486	-0.0708364278497462	0.122575848533286	-0.157847865438455	0.0361034453994542	0.0940765777522442	-0.0437965044796142	0.113560754668174	-0.205793128257865	0.0132017528967625	-0.032731976424421	0.0464928108743096	0.0436131513037281	-0.0178578845634044	-0.0536488256347137	0.0796000529624134	-0.0706417176934907	-0.297306747198368	0.165131389668728	-0.275931129004395	-0.218360521091278	0.0117413387553907	-0.21795680922345	-0.00445457857461886	-0.0467415563235277	-0.157216305904605	0.0391043615425101	0.000158897893395931	-0.0897103313140001	0.0796814809249393	-0.208666798898944	0.0328575367546797	-0.0452208576924363	-0.164955555938108	0.0225938175446227	-0.0556658795652265	0.0437084958657207	0.165284397699639	0.0171093441548201	0.114562973061909	-0.0297421868130015	0.107995818399197	-0.0920671013766577	0.127002605894132
meta_trait_36	0.185214859709267	0.0736923439543401	0.196713818050629	0.344283443792929	0.22151550962241	-0.222462535342905	0.300394976724995	-0.0967777897910901	0.0953377783462443	-0.273246200233671	-0.0556032464318402	0.131847303486022	-0.261206787611132	0.345609704903593	0.182833590726529	0.241756132833993	0.131674090071212	0.131874716343496	-0.234443094556585	0.116325259798164	0.0312842459555814	0.175663420827111	0.0606596850806086	-0.180081884276764	0.280635711216888	0.182614493600532	0.0512244191948021	0.142132093198784	0.189714257126366	0.260961048317873	0.256084724760641	0.00687425970538923	0.186300275955602	0.0227703973055881	0.171263514161784	0.113658719343451	-0.0823410413585885	-0.0428632324672278	0.032841588430094	-0.145666492661266	-0.0836497980569913	-0.223222804665269	-0.112751439275531	0.0510428425048232	-0.0272402716787236	0.103298913952263	0.0842591845325105	0.0520744984242377	-0.00253304806956863
meta_trait_37	0.236060160895784	0.0605941288708511	0.098534830009456	0.15898850756013	0.0961515944855801	-0.025346392222741	0.26271677249295	0.0477243705188647	-0.118926051622011	-0.0359359536956787	0.0530475059947938	0.0113780432959755	-0.0911432738122167	0.038513409191527	0.0795344520947926	0.107086911438547	0.00627520947007273	-0.0368109314793994	-0.0604829071766644	-0.10598506163579	-0.192575874409024	-0.0193974804075317	-0.161272281497205	0.0959220583073047	-0.0491430534367134	-0.104140939063879	-0.183217692872252	-0.0983888269883369	-0.0576032205906402	-0.0069459148105552	0.0128571942956041	0.0256772081977044	0.100784570833371	-0.0217348059291141	0.0722194854187874	0.190317522422858	0.0856379207280865	0.153904415293754	0.146924406021718	0.0497169556674527	0.12762099354885	-0.0821636714004616	0.103124114446244	0.207152998319222	0.181252589657858	0.305775926905723	0.322759291873761	0.248964191949175	0.270130974518875
meta_trait_33	-0.0132491255990368	-0.0687053586808703	-0.0518242061843045	0.149218320325976	0.0514322313603772	-0.0156750178984194	0.0912687948297395	0.115429880082208	0.0419632554884287	-0.0789598415591064	0.0168473211789426	0.102823545324523	-0.145859278292269	-0.027373289172249	0.0923003473257171	0.112155309078058	0.0301562744392129	0.0202747998999313	-0.123775559586521	-0.0196919253334511	-0.18488678705908	-0.0691989234762936	0.0881963495362582	-0.056023050663663	-0.0849852209087123	-0.0495654866235387	-0.0519153097958152	-0.0487759687330895	-0.109213936466076	-0.094039642885577	-0.0782545789850207	0.0810370139093006	-0.155041125998132	-0.152075500985334	0.210661640301059	0.0304701942703531	-0.0788592961594951	-0.0675660860885567	0.028931306429846	-0.137456350729831	-0.0330508970024569	-0.151591513574949	-0.0515565261810956	0.0584045551401426	-0.0398942997148198	0.0387822877117005	-0.00616592032385198	0.0213743324948126	-0.0155528162641877
meta_trait_34	0.0318286068250744	-0.0766426466078457	3.8805493226211e-05	0.220119783586091	0.134728911583348	-0.0765095242964317	0.171546405967291	0.141251013030213	0.126735041049155	-0.132569913233963	-0.102730663969783	0.100400808648414	-0.203748808104408	0.133301390369624	0.163849649775297	0.104809807713948	-0.0141377318449922	0.0408031445904375	-0.0941677773044096	-0.039727032328883	-0.104308038232944	-0.0505777192778312	0.121426361727764	-0.0419333191746997	0.00195253286902242	0.0709203764413626	-0.0118272791738971	0.031299364057497	-0.0587151745125894	-0.0347619799640459	-0.0178091060487663	0.0478841989499432	-0.152909817666155	-0.149282679803688	0.217219175040548	0.0272918868430004	-0.0644624763157244	-0.083318828086487	0.0570139603587673	-0.211220756585976	-0.0587655673451794	-0.159829273641024	-0.157216946303827	0.00784897285250254	-0.130801134460422	0.0153780911964187	-0.0863193652919303	0.0431238167126954	-0.0531044763204931
meta_trait_32	0.105432933769997	0.0914175821224198	0.134460098435544	0.240894000216963	0.345199710976604	-0.313033175334969	0.323732162078248	-0.00485989691532624	0.163784996335099	-0.13940204326918	-0.184526707333755	0.171511246042245	-0.26930550496156	0.229497580453042	0.220141879362784	0.168934037003583	-0.0247212076237738	0.0204376304608011	-0.132068494795512	-0.111504357026522	0.0879332462443645	0.0654385750835061	0.112246917229898	-0.00781231586325783	0.0615432983119656	0.120438117537681	0.0393258554222883	0.204120639300021	-0.0693844356558225	0.0432643049012997	0.105018696301112	-0.0806265019065127	-0.049820601720124	0.0120042303622087	-0.00531403519019994	0.194379868797751	0.0281600682441466	-0.0225451145659047	0.165388583286106	-0.177180983771262	-0.00270325471589295	-0.146582277329083	-0.149747567113976	0.0315229023486066	-0.110316268689647	0.0545249023679878	-0.0814309220244358	0.118950999564552	-0.0420123006393025
meta_trait_35	0.131937493850848	0.0311525581509275	0.110979130692105	0.263378692660463	0.293973753497548	-0.351250713659932	0.357533959052587	-0.0791674237490166	0.193110722940728	-0.162885845495256	-0.171297042272023	0.133742338196446	-0.297280230022425	0.196675432370719	0.165592350573219	0.21382423594633	0.0733619194260934	0.103447840388057	-0.145074510589638	-0.0699601426586415	0.0440400282783127	0.146210474681528	0.270269055935128	-0.18974704326054	0.258079077198491	0.274905948365721	0.0706826542375473	0.225369285164909	0.12396651087491	0.107710264757213	0.237945473627859	-0.0770137741571806	0.0329744607448163	-0.0134742982353344	0.0814973641095981	0.112966231674795	-0.0693393196356986	-0.0363068180193908	0.053126105213882	-0.181759324442229	-0.0684986354234332	-0.240321261735501	-0.214236546548637	0.128552898276531	0.0204238218686868	0.144619001909043	0.0064935240423313	0.193940776366463	-0.0184767913510695
meta_trait_84	0.0463185613259679	-0.0905709580864072	-0.176091652996347	0.0794707754523332	0.0662633712403987	0.0179069205470104	0.181862572358937	0.181521225084048	-0.0387533191727853	0.0130964191719328	0.0323543298296038	0.0894800741031617	-0.1710439345688	0.0228934861421027	0.264004822297206	0.166023328421044	0.0894698938899724	0.0135712276076195	-0.0158253559153967	0.00660689604990404	0.0798170775638528	0.0381921380858206	0.0125781430296209	0.0248749139817302	-0.19988428346549	-0.0758353506968903	-0.0576308781610504	-0.0772982246841273	0.00860915049843191	-0.0537871738271583	-0.00828352597379011	0.191545755111412	-0.182265501893975	-0.359242533437542	0.395007139414678	-0.226726331260206	-0.171211352073638	-0.24963686180719	-0.22256837026867	-0.31305777970038	-0.147435634631196	-0.241786502250558	-0.227181261316198	0.00949172061664535	-0.0842016250858619	-0.173241548445545	-0.108629902918555	-0.0374073430639801	-0.0799224023963659
meta_trait_90	0.159156841739665	0.100949987082394	0.00792784024457554	0.138515321301978	0.196537971465392	-0.103919294616062	0.172728860147894	-0.0519516570682119	-0.075328150601134	-0.0427374379145892	-0.0893629357109597	0.138523897357459	-0.166213532420024	-0.0459053442685042	0.333591294495236	0.295965550764379	0.289285716961557	0.181312615137477	-0.0701588200543373	0.0444286867956286	0.00929482194073963	-0.0411460203432441	-0.0362655936906973	0.152640683085399	-0.123795848522199	-0.201374741065271	-0.0287242950802382	-0.0241363080424631	0.0167695921699909	-0.0261930443274649	-0.0236917545642979	0.18338470106935	-0.0918688282055569	-0.242114809765773	0.249288245335224	-0.084969119299059	-0.123231989243022	-0.177216850356043	-0.137836156407365	-0.16675660943281	-0.184686836438076	-0.152270837414874	-0.0826439934224637	0.218936199007214	0.138921262956346	0.045491632194772	0.081966803974247	0.172603383203439	0.0707097792071157
meta_trait_92	0.133909648883919	0.0263711833591591	-0.042754754056403	0.205696292686244	0.0607108626931406	-0.0280865166805702	0.28480254911757	-0.00342700887706734	-0.0711996856551411	-0.133500914903466	-0.00637015685815714	0.0456038575431239	-0.164968762104719	-0.00641054010948919	0.307137730041881	0.222463301472797	0.241924856287912	0.12179114356388	-0.189251624500677	-0.0234931060711945	0.0225557755873483	0.0503938678459997	0.038232545557156	0.117530283223759	-0.114742328629484	-0.191410154338625	-0.0222085652460377	0.0285581620690722	0.0210255047628729	-0.0837713237892297	-0.0310133957415251	0.0630510911229512	-0.0726338324692355	-0.166860655709262	0.266065726146808	-0.0318184532489241	0.0395304282205885	-0.0428560580351201	-0.0500898669419846	-0.0547893674119975	-0.0945137833709866	-0.2028410648607	-0.075140315418498	0.330443749520524	0.115498810794203	0.0714072520076143	0.184787291740448	0.256747565776871	0.15787481886229
meta_trait_93	0.24077051079271	0.100244815447716	0.00978488021329081	0.234676802633947	0.250203136455777	-0.245195995262537	0.365918849511246	-0.0443419247261742	0.126906355933088	-0.167406017923141	-0.0880949107824067	0.176335559145991	-0.288615527329412	0.0827134627040431	0.408908627046898	0.365728175825383	0.347142970005387	0.214839214531363	-0.148621637201446	0.16477365205833	0.134776223022289	0.10828799413609	0.161359577078518	-0.125463078137191	0.0635261948595071	0.00593760211443453	0.139590404635789	0.197465416494523	0.17964212832565	0.112615651113962	0.171805588416915	0.118353803140261	-0.0480218237601732	-0.180554682130752	0.296738532666327	-0.128404835118293	-0.18836589579187	-0.264538008934024	-0.242147309226294	-0.262127304933174	-0.312209107292391	-0.289353720085872	-0.264179119693234	0.181740142140086	0.0060421288028542	-0.088279534962829	-0.0584684615614535	0.105593264894939	-0.11208759204808
meta_trait_207	0.00467289832568517	-0.0432813366377366	0.109086251049522	0.283109037839679	0.172171253718812	-0.0284326034121453	0.0455727495900539	-0.127379980157363	0.0986496697387137	-0.115711984808622	-0.0779514347160633	0.0756672035313174	-0.206076008456965	0.177350227740617	0.203892306089498	0.196838747546225	0.249092126910441	0.179098128103524	-0.159233726923033	0.240239435396586	-0.057661480587504	0.0946582245130326	0.133822388719053	-0.0460390338357115	0.091976244279931	0.056585227909287	0.0524718134841016	0.132970326305067	0.0520717122396025	0.113150028960114	0.0858600458644024	-0.0967096986882556	0.18078117693035	0.0415520829149922	0.165481281001721	0.0387446385683556	0.00476666097477739	-0.0521846576791133	0.0274275866519068	-0.0140321322629551	-0.101863571673401	-0.216779797418546	-0.156249138292076	0.0255671471375456	-0.0476730800775663	0.047537744080147	-0.0225240623756482	0.132523989980077	0.00567966009072588
meta_trait_156	0.0963989767762227	0.0254462308660096	0.159685571894967	0.179217132454296	0.176048167559485	-0.0991164156124624	0.11475680911358	-0.161399697514447	0.0441480289583376	-0.0646458375433845	0.0397726551362645	0.115205323464822	-0.0691236395677473	0.082155138684582	0.123514361396148	0.150983763237247	0.230505229343203	0.130570984535188	-0.10643994379828	0.13625328785578	-0.0917567556686109	-0.0729584324213748	-0.00944526159833917	0.108915917679222	-0.0350102194563484	-0.0642960659487995	0.0595678455939655	0.160706146065124	-0.00950161351050264	0.0519617142385437	0.0530526273844195	-0.16713006526149	0.263497518800335	0.215606933907706	-0.0627118589995432	0.289553124128481	0.206194388418409	0.163225268137948	0.16445647735237	0.155943870293872	0.113095713961289	-0.00761987061496626	0.0446226428854274	0.155936658072429	0.088888802581248	0.149810087234471	0.142270666752132	0.303052128643933	0.17031786177143
meta_trait_157	0.0693971544148562	0.0656005950136049	0.144549939834004	0.255407907518629	0.157148045365214	-0.0302260400317153	0.142722449457417	-0.169958412669991	0.122856390440343	-0.202387306418581	-0.0976170525918821	0.211548563288817	-0.244349374187409	0.249921266904941	0.307108214302848	0.258204863389847	0.251986187306763	0.19503233722973	-0.168052107256181	0.241082041760364	0.00544187255735188	0.0318177944284664	0.232633998616819	-0.123952189645493	0.100085796512	0.0841622491763486	0.129136215915828	0.213169158734606	0.104664672345463	0.147757426904708	0.106214108749458	-0.0417210433771756	0.206650800835571	0.0729840762543565	0.138859750586741	0.081818411707157	0.0307682171230356	-0.0634679138400177	0.0251481443760475	-0.0498039546088192	-0.135255540409095	-0.189025050274903	-0.126924097050341	0.106970359690287	-0.0718220535538491	0.0134423001631048	-0.0535686662452998	0.0991339427672886	-0.0180567317902109
meta_trait_195	-0.186467276603664	-0.209792372891117	-0.136533034992891	-0.101750657995393	-0.0541124051722951	0.055793526704621	-0.0201002058399946	-0.0148405591413783	-0.0407372510994421	0.0906896233812962	0.0954766551547659	-0.0612753000585496	0.0847136085529894	-0.0880731198238835	-0.156448849723688	-0.125429700072802	-0.111878265553802	-0.0243221005203625	0.107029604301416	-0.0820514914425868	0.0504065583232748	0.0711164578206984	0.051057399129792	-0.00861573193099501	-0.0466367749893213	0.137425487569468	-0.051153742044991	-0.0280150682808573	-0.0394368860557016	-0.114645890990965	-0.0166547234978082	0.0245237466246683	-0.129417584820678	-0.0365018763054074	-0.133885291754064	-0.0120691664545282	0.0301844819589858	0.0867693584807044	0.0396335286294601	0.0647192389719145	0.1503353405709	0.08217657748629	0.0248685222780473	-0.133119106332099	-0.0118767791618736	-0.132132601624026	-0.0729905567420929	-0.0604618871270188	-0.00164930345510842
meta_trait_208	0.0557980701916803	0.016607117982544	-0.115409988766946	-0.0392819151756291	0.0207178179679567	-0.0500587420881787	0.069051132994422	-0.101097670531017	0.059694549290955	-0.115762891230254	0.13324220371307	0.0658138238624899	-0.202427841165298	0.0353828663609345	0.0974367651040648	0.00411227761333942	0.00143090978722381	-0.00858403521833961	0.0601034592534204	-0.107030315493045	-0.213105908592053	-0.0648237190845517	-0.147246856545382	0.0589338300495093	-0.0870654888978064	-0.238861862730985	-0.101259442381692	-0.0419443992943919	-0.212054556747542	-0.185647465872875	-0.172471210952158	0.0322929628667023	0.0241300344566533	-0.0324768570323307	0.0506782046616839	0.0124787322731257	0.120964580775468	0.0126054402508104	0.0294457258199998	0.0486763550389308	0.0309409642696003	-0.0892957622771484	-0.0104175864446859	0.100733088935966	-0.0498415485782284	0.0740029678831384	0.0637905518023491	0.131392554997144	0.0754968282181482
meta_trait_144	-0.00598338621135715	0.169847877346213	-0.062471745615647	-0.0367830964017056	-0.0307484613284161	-0.00993414547986595	0.0207735175156483	-0.076954611909752	0.0640115328414003	0.0940795796385739	0.0115995263216735	-0.0530153341966883	0.0589988772673815	-0.026499771361204	0.0237944986999281	0.0189943030534263	0.00918069229272343	0.00343793061214758	0.0386303190026985	-0.0913997068768336	-0.0355312023401288	-0.0601629087316546	0.148753167291336	0.0861166934658756	0.0233948595160623	-0.0175234667604221	-0.00575553769812615	0.0605621218841896	-0.00894220144786032	-0.0720564380438604	0.0110259143847052	0.116681830472516	-0.0788825053311896	-0.00171497600398401	-0.00591316219049976	0.00185910919144191	-0.0527184980952216	-0.0046180295952438	0.0270384204697742	-0.0586140050887459	-0.054023336168826	0.121636752826532	0.0243400366444857	0.0709722043572318	0.0293148876729003	0.0291275631722605	0.00682444217358576	0.0714962784965693	-0.0427808448913534
meta_trait_177	-0.102569640697012	-0.109978105612987	-0.1670929199194	-0.203605469395229	-0.205693950127973	0.147963680455165	-0.128841811945597	-0.021825119930184	-0.010521239857774	0.0607709338528657	0.171190203794772	-0.0487732223716461	0.00463161536718734	-0.111962173055778	-0.00961662347643262	-0.179945878169576	-0.0996340595933017	-0.0227842687765343	0.0799202798951674	-0.0635627515770691	-0.166167503782806	-0.089380511281782	-0.046015301126867	0.109396133815824	-0.143070782725651	-0.196185819600201	-0.0868847192932673	-8.25494890258989e-05	-0.194824391962655	-0.240146261259805	-0.167485924366216	-0.0548495024701213	0.0202810560103914	0.0868673059039488	0.0396073776142345	0.100050164770725	0.216739493339411	0.20123512987923	0.138222493124952	0.174480544313358	0.137297077225102	0.0908165096066231	0.121831700255515	0.330562781166904	0.187361196811159	0.240735269743812	0.161048972461205	0.264054745327333	0.197900030747162
meta_trait_301	-0.00156334055625213	-0.097024647102786	-0.171154666259372	0.0595238203051584	0.0315816266071466	-0.0110948474524201	-0.00254776935359848	0.210619267363008	-0.205327465389172	0.20689005545237	-0.0197827473930776	-0.0645650448626409	0.161834156714614	-0.234423974111659	0.182019467418823	0.225948451477349	0.21413712716128	0.119719359809072	-0.0348991542874123	-0.0078190552531052	-0.0243178426282628	0.0554882549862427	0.127258871745225	-0.0659030630680838	-0.0175719729585244	-0.0821011059848696	-0.210811875045506	-0.28520935692096	0.1398550080513	-0.0728999352575663	0.0286295254773388	0.403707406724269	-0.436542740730682	-0.591026150765296	0.35282296977898	-0.31290753818423	-0.517075311280813	-0.31725998391779	-0.342844604953659	-0.368302482500635	-0.417121149498791	-0.274071620935466	-0.255809161631631	0.280932406166437	0.380245447535954	0.144710517581726	0.0675194141630452	0.129804352993749	-0.0475717305642847
meta_trait_302	-0.0144207704060149	-0.0756626542552955	-0.0326205342353129	0.120678016763043	0.103286684668397	-0.0483738253921902	0.121317997084876	0.106595013582868	-0.252208824357918	0.185137914802479	0.0907701172107056	-0.144783684568575	0.149424260243644	-0.128820371667749	0.112191595811904	0.121627804061717	0.0460154487813282	0.0354721465575156	-0.0346444565290025	-0.0908236882914455	-0.0339048046612154	0.146413687535306	0.021743444326357	0.00171571123453464	0.0753563186966976	-0.0938148835816599	-0.429702417627715	-0.32625521887054	0.0987336860269929	-0.0984752254569003	0.0743995647181172	0.269010199115573	-0.275665954302134	-0.454066337268888	0.185196015050779	-0.120946982933472	-0.331959732886529	-0.131406452892564	-0.153649336293114	-0.212469736760624	-0.216094991119161	-0.187962659439194	-0.150484147921362	0.341948215700558	0.399899223701428	0.370352426835354	0.186113895792517	0.357666772776728	0.0997165236340557
meta_trait_300	-0.178360871037891	0.0144236960717841	0.0225083590841962	-0.212320232333824	-0.276272656875233	0.255411008924033	-0.266418838675918	-0.212953673247677	0.116136448640783	-0.107707938030518	0.0860270303645994	-0.00582936016872394	0.127519873663515	-0.00692148549680546	-0.297716191148499	-0.324891083758748	-0.202192350395507	-0.168433438730497	0.0295114639044324	0.0354046749957324	-0.087514368957759	-0.176817434274399	-0.15002147563854	-0.0787101643892793	-0.127536562079204	-0.0255063678876626	0.128230473232062	-0.000228891482626641	-0.143301880895428	-0.0872684461692382	-0.215886553262701	-0.151215790528312	0.150154504233365	0.278569669444839	-0.268267508836016	0.0717098340797634	0.262496291345977	0.194379643103353	0.172439141217203	0.45287013307922	0.319187726648183	0.395994506528092	0.306737487116861	-0.386870590792896	-0.339578716543211	-0.239029161472135	-0.151355277938834	-0.398641032018717	-0.157901750873152
meta_trait_310	-0.0357290455122506	0.052044696503759	-0.0134334179691138	-0.236490677604528	-0.295341719104969	0.241468473883157	-0.199757857862228	-0.0578780512553629	0.0265287568519124	-0.130601689921817	0.0972303821237125	0.148144569459712	0.0319783066249653	-0.0429637438251947	-0.39109715089432	-0.29206460592753	-0.171636623967342	-0.163487927856041	0.0937349041190925	-0.182954946496964	-0.133035790556277	-0.230302441356685	-0.212784198414164	0.0309575674575041	-0.136533533918162	-0.0544943649304074	0.12605792104425	-0.0904956521648031	-0.13501224467671	-0.0864055503887151	-0.236827583942249	-0.0519809823185077	0.137198208293275	0.231367457318307	-0.0968125714775026	0.021797257264697	0.216128367548402	0.156330472810091	0.0817021359916253	0.243600855000605	0.34441193260139	0.250499946504257	0.306192380332873	-0.410536790450206	-0.212704631804577	-0.18254291551041	-0.0598257836439805	-0.325360583719511	0.0119713285891805
meta_trait_261	-0.219252123747597	-0.151156394227965	-0.0772565387717297	-0.173927779596014	-0.0392730927093196	0.299615887387041	-0.236260400040789	0.0122777116380276	-0.0659364055524332	-0.141035933256283	0.0831929249072917	0.110410998605305	-0.0349489661471455	-0.0113382818719183	-0.175781689711793	-0.317118942641824	-0.320623029660631	-0.161895426547954	0.090893260161844	-0.112471068265533	-0.102172476982714	-0.256730187632579	-0.424334587738762	0.141719471539364	-0.329452986068181	-0.182777328595101	-0.0832379821113083	-0.291044772772779	-0.200985200946374	-0.170506558993052	-0.34673298604031	0.0231736826617952	-0.0185826857606635	-0.00161396687986131	-0.0473856284337782	0.0426673725508721	0.204787825188957	0.147815921135716	0.0805263544903894	0.183187779174215	0.342226037103759	0.354129738141117	0.208657383644206	-0.214392295774486	-0.103308289730524	-0.0410870410510887	-0.112003511601963	-0.125648266299659	-0.0276829179230259
meta_trait_260	-0.132226798626918	0.120665020248997	0.0988793215831433	0.0746710624501717	0.0750779283504115	0.0395088763896503	0.0119362315020461	-0.0329233112585468	0.0935313957702642	-0.228335751160309	-0.084414740838413	0.156212075945527	-0.12670413518712	0.0974351180196691	-0.157669429142463	-0.128535600191437	-0.230469801257252	-0.125733046200168	-0.0824868992355249	-0.0444962672597202	-0.0276158579823838	-0.0641209746280701	-0.108649993578737	-0.0630147225829471	-0.00214535623572874	0.082097783421747	0.0521130742258355	-0.103844077494497	-0.0597148242823726	-0.00322818900893041	-0.128774410553747	0.0225276735104703	0.0180960757716213	0.000462712792960502	-0.10200155080009	0.0787935513552081	0.0584840532397941	0.0665545489154344	0.11362333130299	0.0800259028311996	0.222969590747635	0.217563744549807	0.0869563990341337	-0.287725779081367	-0.248089901053238	-0.131499328302415	-0.17120449096827	-0.197110720008946	-0.123179392679676
meta_trait_262	0.0246404846166708	0.248920912627297	0.2038725732895	-0.0740681840361869	0.0687821769955293	-0.0144130911695159	0.0649459628479818	-0.165917172234121	0.215356495312899	-0.225205204982568	-0.0314225787151979	0.286732390913693	-0.0571846793481244	0.102853418538847	-0.246469595268948	-0.176575228608543	-0.276014573859305	-0.115029070242654	-0.00698349524705697	-0.146810113551961	-0.0533235038843727	-0.169532857605821	-0.270657242790523	0.0504237630644702	-0.0131398341367737	0.02303658293267	0.101022561296799	0.0227102518340669	-0.100270154897504	0.0120820908141857	-0.130531550441893	-0.0466535286583014	0.134711243192463	0.222242681465941	-0.285390448951258	0.284842678920336	0.200598888081207	0.226466780355976	0.261915330884912	0.25332939681331	0.401326259482706	0.513075457147282	0.361187444233614	-0.350030764671761	-0.306471991946497	-0.150597253286807	-0.124401057233348	-0.20595646703365	-0.12316131403572
meta_trait_183	-0.216493297382248	-0.119328529905384	-0.138705811677003	-0.261737489894999	-0.352174672099316	0.315998988012533	-0.259235944715159	0.0653715723619212	-0.221740551461137	0.173419744803782	0.217669917819868	-0.160246814311417	0.328497431528876	-0.197661173419689	-0.27204178515323	-0.272411067314828	-0.0833244391385423	0.0381334975694519	0.0903351448707168	-0.110521407717525	-0.218495890701988	-0.166365786613738	-0.0109526574471444	0.0924606750993106	-0.259091116936191	-0.237778001436225	-0.0212443452121225	-0.175345227008426	-0.00165677965674966	-0.219451491190433	-0.19674353818489	-0.100377168147722	0.0708119651810042	0.20068416845915	-0.236933446650058	0.106914388560202	0.299602313612284	0.283110162580133	0.149071004424838	0.269253020077505	0.236508869767723	0.249591022620799	0.311020494964588	0.0226685431379863	0.174900329392949	0.100514761214028	0.168302411604372	-0.00933350218296321	0.108585043079428
meta_trait_182	-0.0937956799411066	-0.233851047069194	0.0194112935499305	-0.235517609411591	-0.167838456576276	0.117872002067396	-0.155492090586924	0.156374093761936	-0.242472333262115	0.35814895526123	0.288186525776478	-0.330893514496001	0.455166839148479	-0.263785140767075	-0.379542447628259	-0.323105053255996	-0.26806400663715	-0.17397338890217	0.256736691819179	-0.248922279115285	-0.24348154564642	-0.0406618628459743	-0.117645998842743	0.191593668755185	-0.156443087610509	-0.12781647545693	-0.377586769733563	-0.200445483024899	-0.190998598659908	-0.275630360686909	-0.0884221733440709	-0.34511096637976	0.1674569118335	0.330188217780953	-0.563332308193803	0.501139822633057	0.439056611297605	0.559778170368204	0.47867605192542	0.500444610872173	0.48277347473809	0.34934588589828	0.480019089534272	0.175377712605064	0.354921489553366	0.442434818793277	0.412476134432565	0.393026405270804	0.424708030022518
meta_trait_259	0.00854884597640502	0.0721106683354814	0.0828586521910107	-0.128374819865748	-0.110906212204001	-0.091628181516889	0.0019749683161738	-0.0534630033636391	-0.108517367955387	0.00200010460484649	0.0561237393738648	-0.113870693545586	0.15161400600699	-0.0851486585892107	-0.211893134580453	-0.0978195480456619	-0.0919812899609321	0.0301908433669954	0.175792080441414	-0.250747051210778	-0.167734723952427	-0.00625086907869004	0.166647692760607	0.0271497220930527	0.192970766056149	0.00443027668887206	-0.125263308212311	0.0207010054328827	0.0201056918119578	-0.0805647719961912	0.0496656582105935	-0.239624640097702	0.151824302631238	0.289438904330458	-0.267066148994277	0.300261626318471	0.266067500939571	0.333321334842915	0.334330390239325	0.234912589026841	0.190883810623406	0.224816897922188	0.278241697121913	0.301578328788879	0.21315277789482	0.296896170546591	0.34693319795301	0.285017435688808	0.222748285942945
meta_trait_217	0.0619957509952963	0.00482226981768365	0.0150152061408519	-0.0318275369887541	0.153504618643476	-0.13883554260252	-0.0659776263119636	-0.0698082933272175	0.0757461963712416	0.0545234557958533	0.0399693418509827	-0.0608792308648696	-0.013598553577148	-0.0648557755914678	0.0814103923692936	0.0638987249640845	0.0986179571693123	0.0188022883094085	0.0461315735869891	0.106346938549025	0.0764932564078132	0.0128264030391866	-0.0615714572763848	0.123264598801238	0.0962769756663301	0.0350883994571562	-0.0508757376874213	0.0386774842321491	-0.0239420305290655	0.0307552246090039	0.0301204806351233	-0.00682323238125247	-0.0432194922829864	-0.0699547049802389	-0.076631230483158	0.0161509176085602	-0.109767831186269	-0.0400750150991265	-0.052485045775729	0.0204805101507467	-0.085528454365506	0.00584100545962775	-0.102049437404519	0.0625708897359385	0.0549178244952712	0.0559591163588804	-0.0843865511125352	0.208950410547552	-0.0121101687454705
meta_trait_308	-0.201170381586306	-0.14241657084734	-0.110831449783197	-0.223403047520751	-0.189706011004131	0.162141146975127	-0.228367251526706	0.0526706761503489	-0.034132007969557	0.0751615980556467	-0.0250684914711942	0.000281819137282583	0.125479220417824	-0.14163642152565	-0.446830499655393	-0.305877525877258	-0.153686034054692	-0.0409257220936894	0.225379055243642	-0.250226230754732	-0.162549910227054	-0.203146459447877	-0.142375856656663	0.103437957280767	-0.180788126171878	-0.0996694933967933	0.118051215436191	-0.131759603003967	-0.0762219913398033	-0.184299519310836	-0.211221942399888	-0.0710947103273283	0.0573889432984972	0.201526585259951	-0.212245006198875	0.0793245360217256	0.205989286520695	0.232137969477508	0.131799536663294	0.0858764927345778	0.310396728661744	0.298584475473955	0.233910820390977	-0.10540466843302	0.0585827970514408	0.000300253368650556	0.0110259772952156	-0.132527218336733	0.122953648853331
meta_trait_372	0.0616350060586863	0.0388472089740843	-0.000826254133019306	0.109247498387827	0.154888823047882	-0.0712088662006631	0.0676497474572729	-0.0777146671171324	-0.038100922467008	0.171624525918806	-0.103274302720775	0.107923974016146	0.0759793945641816	0.0141438957483623	0.348983419640916	0.276068228374868	0.286648841762602	0.109667593826219	-0.151307493315415	0.342508421488323	0.203676558984431	0.108015401127643	0.0992916955890652	-0.0675520992252547	0.00689995443473888	0.0382746445495868	0.00105323769885786	0.0808591814170677	0.173485885368595	0.206625471258423	0.221675854856343	0.369840070545291	-0.0432446508379852	-0.2152553810644	0.346081788070527	-0.223055648966018	-0.377000535619322	-0.312270632638505	-0.374293663387248	-0.272421579137537	-0.357239621548986	-0.177262424756893	-0.262510182297905	0.152701400784834	0.139104450867947	-0.0688724167583176	-0.0797548017174484	0.0228874809520643	-0.204260441486484
meta_trait_38	0.367116801710176	0.192503947352755	0.11689303433355	0.395562536843612	0.225909246318714	-0.225082032458489	0.366853660484234	0.0816938497250256	0.0955264975270513	-0.121156604480622	-0.18741282321736	0.0468755005530624	-0.258080880097492	0.0804862272612542	0.53537822147188	0.403955478571307	0.303571564227286	0.201980281088073	-0.112486964307554	0.125149338400573	0.236172951072266	0.186659347559489	0.243933477709564	-0.195020973689537	0.208641737593433	0.207624823566616	0.14417523887785	0.21690097556234	0.286223011922036	0.22481551738278	0.267385959213177	0.0568285290208649	-0.163048378121366	-0.27178154310188	0.431231319996582	-0.305521624385945	-0.340922637520082	-0.434913089320966	-0.317238805445915	-0.336542786432612	-0.501027309528608	-0.560386689119282	-0.439023257927884	0.0835301415118558	-0.0849846729653405	-0.111754174079676	-0.102602116008108	0.059854184451675	-0.184886833429863
meta_trait_361	0.351860539751029	0.413904792097051	0.24586626175696	0.547901424077931	0.465725472319114	-0.317948666076596	0.634534253043085	-0.230660428477035	0.33783598253266	-0.397149418768692	-0.408497970830273	0.377358518620883	-0.461660050046475	0.386441498837469	0.630881698772076	0.520867290669871	0.302317759118224	0.295346520821239	-0.387379507573189	0.210766392333291	0.488735880255733	0.370018598659368	0.276779864488786	-0.400815801240584	0.415824938213707	0.363719262790786	0.348387390425722	0.352681933529137	0.48984880739671	0.427877329846614	0.37030657554785	0.179840446417724	-0.166041860717422	-0.323005323191846	0.555982997768256	-0.380785632108525	-0.486468952598835	-0.608308999512685	-0.442398906813032	-0.493246129793126	-0.557013114859035	-0.489736895777198	-0.571330611079756	-0.206214482759515	-0.348135373562224	-0.350453945848417	-0.335667335127913	-0.171246271719747	-0.531616942371706
meta_trait_154	0.183499627678516	0.146043036437323	0.203870811390568	0.237888561711041	0.178724757392816	-0.19584080865835	0.289762024084832	-0.0739816084000293	0.203290446910403	-0.239937785167458	-0.199657675196212	0.207662123211164	-0.38406428565335	0.349695723515285	0.258722809035543	0.205908956433528	0.0978521991945349	0.132605775364213	-0.158937104091109	0.00610904086865316	0.248619608283474	0.230395959559396	0.16961180196416	-0.143349388937346	0.299014021787077	0.270074259370154	0.215632302623325	0.292147049849109	0.169772901148968	0.224543641569932	0.1882323927977	-0.267768815408038	0.106532652153844	0.03271090294334	0.160005813002038	0.0333466598520645	0.00716276504270455	-0.0892939820853985	0.0336283535972618	-0.0995650552977333	-0.119621937304796	-0.294114259911818	-0.270909617558199	0.0156300041178202	-0.176564454796525	-0.0350512100875011	-0.0635358833710042	0.108462606277906	-0.0618488072617028
meta_trait_162	-0.14687892687976	-0.149738731833413	-0.105178453965481	-0.254072554819046	-0.264010029570301	0.145406752646795	-0.209247186061947	0.126315782018389	-0.0273463641957268	0.0805436357469412	0.176294354298592	-0.21131743040285	0.184902990584846	-0.169264369893897	-0.248860323421699	-0.31057703445	-0.255786726360171	-0.235805259417811	0.206320652323969	-0.0555759568975157	-0.202684345244001	-0.240655488997922	-0.263864043165645	0.157935608888561	-0.34582503551852	-0.205835314818353	-0.299317500914807	-0.312586814343314	-0.344344072459643	-0.304667714543864	-0.333792267178567	0.086004613463683	-0.0955979136575538	-0.0265466451061069	-0.161717332224365	0.0640560847228048	0.198411837627236	0.168969797508526	0.113388279163858	0.113637232838811	0.217297783872073	0.234833574450461	0.222209741830981	-0.031902941973782	0.00486842881176947	0.0585081271750754	-0.016064967889118	-0.0764553596859149	0.112126011565589
meta_trait_20	-0.00050420611172143	-0.0569688978951281	-0.129214782273351	-0.0750970287272271	-0.000258374988890764	-0.0897102088030264	0.0342514512908817	0.0851324995466978	-0.262052834753812	0.163025943295842	0.031595389904202	-0.135688311548951	0.0517431929474938	-0.0471364297097668	0.0676004521887531	0.0809379363194175	0.058748928897771	-0.0889520756886323	-0.0200557221663522	0.129237769238539	-0.0257023096721449	-0.0225742419083624	0.072054538326461	-0.0322470731439468	0.0727060530007233	-0.0427928739623185	0.0137788479919633	0.107192234575483	0.0439688478047101	0.0460983000908994	0.115192540031813	0.0806845953689964	-0.060892078307894	-0.0281937822711045	-0.058197717966171	-0.0576107513916139	-0.104291689737295	-0.0536060075919252	-0.0832979844649336	0.0609483920329243	-0.0841790937011892	0.0275955297573688	-0.00693943352324646	0.0868245836413732	0.0177993967011206	-0.0230020788878343	0.0492298287127203	-0.0116322275942054	-0.0451761905401962
meta_trait_221	0.129447639525092	0.094476051839563	0.0269478163734546	-0.167317789534351	0.167142722703347	-0.138346461073611	-0.120377099967495	0.139039568016585	-0.0755855432628986	0.339600444832177	-0.0588252941584126	-0.188811601178854	0.192217746729921	-0.252839065640466	-0.146045150417524	-0.104054548121337	-0.0744087809228378	-0.144865501593071	0.253472437713895	-0.0981321350137532	-0.194922220985883	-0.178401790061211	-0.0058375153290857	0.297208714646941	-0.0701524060263081	-0.196597663665016	-0.0730646534944525	0.0316452067943867	-0.228699175668863	-0.119059122154593	-0.0529104780148861	-0.047038007252364	-0.0146083844682934	0.147502603791397	-0.344102583226415	0.26787692885341	0.121813547599331	0.190348200650023	0.174413846973092	0.18228416885634	0.161396027262983	0.337574342957517	0.241345979350329	0.0595909565132162	0.129855744819345	0.0865663030616875	0.0837026944617325	0.19583725593293	0.155549524236953
meta_trait_377	-0.0306850619342158	-0.175812536788931	-0.129813309844621	0.119494234845793	-0.0312669099904932	0.0441807285752658	0.256190513423706	0.143514917227677	0.0815292099136395	-0.182611739278561	-0.0449470259235515	0.121188526927499	-0.235736304139741	0.0992085226177113	0.14056134634968	0.087243796549988	0.0306778635962864	0.166162538706571	-0.0793802455785117	-0.050478499732426	0.26939256497947	0.241491435564669	0.0884849432791921	-0.187559854721176	0.113449683699726	0.110929777132935	-0.0304463744167367	-0.111865665846255	0.198966904285617	0.00241343464927839	0.0330486999947879	0.0471367334577085	-0.198268877589103	-0.283718801487579	0.499245592873523	-0.36967138011117	-0.215520117374747	-0.297221307359482	-0.288098135565041	-0.410091333320036	-0.227457527961571	-0.383079397338193	-0.33078010394089	-0.00536954593147661	0.0454966327008187	-0.0315742149222809	-0.0439535989998269	-0.0525827816783854	-0.0840530593107973
meta_trait_379	0.0995989758168206	0.00693328591222136	-0.061166768625277	0.14128211616521	-0.00819614737005475	0.0937463546593292	0.337610268504245	-0.0724175865605215	-0.0342438261455236	-0.196957805117923	0.00126743545376743	0.224791535765997	-0.221591419523486	0.0373882999868312	0.254730084631113	0.164819052467435	0.160140938521483	0.206103355250454	-0.101304617071686	-0.182666356392867	0.0921125496664332	0.0597918152793698	0.113925067560319	-0.00166160340314385	0.00206249689386617	-0.049826312228085	0.0504882050593613	0.0213541127038695	0.236058045266515	-0.0173874739367189	0.0183069364438392	0.0166710876568428	-0.0627197558671124	-0.159781778907637	0.519685485582988	-0.132084110630693	-0.00527136266119247	-0.101083578531169	-0.123422251341915	-0.151858094713965	-0.113531618600368	-0.24096559373207	-0.133416238373422	0.312749124721607	0.188949101256329	0.109879281825605	0.214927483892487	0.202309500909326	0.0567667116477995
meta_trait_273	-0.0894497046902978	0.000486606450964443	0.0482053422427852	-0.0876473704983774	-0.109263639043353	0.150696042523704	-0.204195550631868	0.0927717384150726	-0.232540241081518	0.344847097047385	0.248734514168005	-0.298359614311629	0.471885721737112	-0.242726499352401	-0.240156035932789	-0.282049958874552	-0.246225416829486	-0.150500328148955	0.112683907908969	-0.175251849090145	-0.0548854729651874	-0.0368973515619759	-0.136831161422323	0.278209588210829	-0.156604151955861	-0.0514880569712099	-0.147342054634862	-0.0502737530755849	-0.0679898199037445	-0.141081489833308	-0.0718849143103906	-0.138060508950637	-0.0286160900133741	0.193691040524358	-0.354862397535228	0.270664744935674	0.208432357030498	0.327139756813794	0.300659552332783	0.235787250618409	0.260823091303576	0.387708439547422	0.26515700860369	0.143541006392533	0.144280625383492	0.187762879125497	0.172672142302386	0.138051776596193	0.154155350663664
meta_trait_274	-0.0135242717620789	-0.0317743846721418	0.0451156060770349	0.0287237915920831	0.144387988935552	-0.109343852155991	-0.0924476129704578	0.097940349741774	0.107456496918571	0.147248903033172	-0.0765018218320132	-0.0212799434922774	0.144383524953527	-0.130279778920137	-0.0217922916797887	-0.0121882758326284	-0.0184183466265666	0.036621671440374	0.0323135989947676	0.086884154486377	0.143204378058035	0.0214647955159205	0.114032553925954	-0.136277619203691	0.0140669610073935	0.267935477468969	0.0428519078110892	0.10332867946728	0.0696983124494165	0.05967899142075	0.137773264814981	0.0405737965893729	-0.130384256774783	0.0215079804608584	0.0238744207154093	-0.0155405362305663	-0.235364205224038	-0.138073392049015	-0.123290110469558	-0.150980098847624	-0.0949237629856075	0.0611794507533301	-0.0776717724391249	-0.125691025184105	0.0311871893491371	-0.0941727003911326	-0.197232696418114	-0.136036970202079	-0.250570673479629
meta_trait_237	-0.0787997110926359	0.0201445543814841	-0.030497547459152	0.120001391517923	0.14937236240981	-0.10724445586718	0.089084481840187	-0.134342186765411	0.177905219177957	-0.0696249569990406	-0.232855170329172	0.134070612066666	-0.107262877608165	0.0756538991952603	0.160017034274444	0.246497446103653	0.224981555722536	0.345218180364111	-0.193365328412741	0.125527462052598	0.19223032191036	0.0534076685606195	0.445099344950697	-0.218391981033455	0.206354082340724	0.194927488113989	0.281706186002399	0.222177352910958	0.316532728617983	0.174201864776727	0.207420143896016	0.206606086533135	-0.133062726553045	-0.135357218677429	0.141909767994607	-0.184294014553741	-0.312478718451214	-0.290547448305019	-0.21632470374254	-0.323414078583855	-0.325076613966608	-0.0284130229892587	-0.231244825721782	-0.0924842415473184	-0.151053416749922	-0.307036943358619	-0.325254469436551	-0.238433987316115	-0.357204832926911
meta_trait_240	-0.248280560225315	-0.2382748983527	-0.0522810735780224	-0.0155204809496033	-0.23881801868555	0.201136481770729	-0.22468746630721	0.161436486709084	-0.0557132243222867	-0.0788770851242425	0.0795592225050012	-0.263194141334266	-0.00061730741015581	0.0172876482859777	-0.0517986541248452	-0.192457078631103	-0.123482402073245	-0.0560278491272107	0.00482445881948734	0.148392814824884	-0.0932083994739822	0.0130694819132404	-0.107394814345284	0.0305149309207019	-0.15175352674238	-0.186128862355006	-0.230018531540956	-0.231640793552793	-0.285248643257173	-0.190421636212233	-0.222188910246456	-0.289735607617812	0.0678271681647572	0.0474063578932239	0.0512260814162421	0.0330787655252365	0.237677812314418	0.120937562773228	0.175782601209319	0.130132494795324	0.0549072247241295	-0.202952834677948	0.025705220757059	0.137438279975602	0.121908970515344	0.225641031482892	0.0889779537765713	0.133308285871834	0.281613853731221
meta_trait_114	-0.00517442981374688	0.120021118335519	0.113043089998136	0.216219068407115	0.0376740901133948	-0.141592936011078	0.14891298619209	-0.121648437048597	0.135179605415035	-0.274049754121442	-0.0317636303317697	-0.0620291053800557	-0.188367223613541	0.320386788807305	0.111788579576033	0.0764999009489962	-0.027438779912865	0.00826128517917668	-0.297639539068296	0.188816897488136	0.0732462436652224	0.237900493412814	-0.0513465019408583	-0.0573398930513769	0.219024603760045	-0.00690331066152291	0.0444897634071744	0.150788206390545	-0.0908164101382642	0.102827671264185	0.025714741298362	-0.0680639116257778	0.0916303020418616	0.0666683363633726	-0.0857640112167972	0.0781087332491826	0.111610356702751	0.0489917004489885	0.205692565737585	-0.0101466064004389	-0.0412583107768813	-0.155840543367912	-0.0846075600701787	0.0210716524052774	-0.22013004477026	0.0180469465768252	-0.0123871176025947	0.00285244632362353	0.024586747560771
meta_trait_271	-0.0983063901311453	-0.111525516158454	0.0120521306039105	-0.0582292400872909	-0.0449033712932923	0.0796522778081058	-0.21399167012325	0.232066992666626	-0.147151826870717	0.179954564545182	-0.099537905902014	-0.0286149962192654	0.102960020318136	-0.194786664868005	-0.115814642973668	-0.0892677093663966	-0.0771555868538388	0.0444013653038387	0.093837054761904	-0.163824470715352	-0.0139873817383821	-0.0731747955334665	0.0923914054979693	-0.105963802782915	-0.0126986451486166	0.111263423755658	0.00787223422261763	-0.0902129469070902	0.0733968612164743	-0.0540923062003955	0.00337519304082303	-0.151115063228323	-0.159771405764522	-0.0434650865119193	0.0320464744133999	-0.113826593475927	-0.0955989961423302	-0.110709997592448	-0.0909693953068823	-0.0604078427466584	-0.057967548665204	-0.108468602233101	-0.0950663221560295	-0.0540617992872542	0.11398793941286	0.060531637300896	-0.0347408335275942	-0.0563099915153092	-0.0540172880483217
meta_trait_199	-0.194021191651491	-0.232079759645074	-0.121068241465889	-0.0166861854073522	-0.163455178009442	0.085237464348295	-0.037087358345588	0.0999945465095826	0.0555619014825694	0.0820763822785392	0.0100797826959418	-0.100633056696505	0.271871537307943	-0.0579483631954679	-0.24215834886312	-0.168808423622989	-0.180912757813999	0.00332214003339062	-0.0530761339354745	-0.0290036339593076	0.0679759352633275	0.0589870227578444	0.172885601060947	-0.279671123532157	0.0230618813792247	0.10239052149925	0.0656417448632297	-0.0529558861952128	0.156523616036188	-0.0716890782001346	0.00941349444572102	0.051310407196218	-0.256072492074499	-0.071596634691214	-0.07767678779381	-0.0772554985718866	-0.138863947943098	-0.0754819996003409	-0.0277139572192588	-0.166596398933834	-0.0220224656895001	0.0595445533439998	-0.0727651678568056	-0.241288795398565	-0.068189779643795	-0.145692803302445	-0.185475013401457	-0.314433161873051	-0.282226215014136
meta_trait_201	0.116090070026069	-0.0863736305584233	0.142500414737725	0.0933582406624337	0.144979819285036	-0.226744407946646	-0.00682218010990632	0.00400077561438982	0.125238968970543	0.0119070041761683	-0.033733196979949	0.0200942679736696	0.0603485723832192	0.0273859242086625	-0.0223496301226413	0.116706262871856	0.0569081091882502	-0.0773326527286239	0.0295259456715323	0.0757874854637482	-0.0769075025705627	-0.0212020173690467	0.126783316762205	-0.136324727874689	0.0106746101909133	0.145552308122538	-0.0200953527719287	0.0999569375902923	-0.0081544374015325	0.0657099255827619	0.130470326792149	-0.0821509200816804	0.0428620365828141	0.146151158937418	-0.180119805652087	0.206233151908653	-0.0422813920868776	0.0113096980454453	0.0937844551020749	0.017526419123421	0.0428622072926044	0.0230347675237827	0.0497211573403609	-0.102736461186267	-0.0999360804444785	-0.0253345384738202	-0.0664187793565867	-0.114184464850305	-0.0929612448931029
meta_trait_222	-0.0503373470925402	-0.177903596537288	0.0486858854091025	0.126775603100312	0.00913211437813371	0.0332646330785536	0.000460706306998042	-0.0688770485229517	0.0875600543249316	0.00823873067466041	0.101459514268388	0.0389767947379642	-0.0699495510987457	0.129289381255476	0.0552069395019564	0.0448338299023695	-0.0143938393596123	-0.0503070420001142	0.0154919499376216	0.0572314438563272	-0.0997846802038943	0.07711180824061	-0.1413170909832	0.0669771776754288	-0.0759542490881666	-0.0376754329316946	-0.183491029279184	-0.079003556097284	-0.101563656948385	-0.037674974242077	-0.0562977433748329	-0.0235655732921963	0.0644486512378287	-0.0521170962721792	0.0561480199109007	0.116078431583891	0.0596710002441663	0.0565836461230753	0.12393293103691	-0.0354091044154639	0.0848206619669975	-0.137336377217038	-0.0413732986063407	0.0883789217513344	0.00313129383569433	0.115900752450517	0.0656345165153966	0.14888787767739	0.129037134646855
meta_trait_178	0.223889173491895	0.220709888662468	0.103917939306274	0.209951613245183	0.184194107655629	-0.337922543190496	0.211816725733121	-0.206413025174386	0.286143983945874	-0.235339878493275	-0.157082591495287	0.165804131090042	-0.339249211236044	0.360129518956766	0.310647431055566	0.253581274146043	0.253150486248609	0.00800593898864115	-0.173643348962499	0.304716026203252	0.241225527474811	0.212482234936776	0.107869625840278	-0.156885358141768	0.369909444673995	0.302483971540084	0.231116267221784	0.371139607760772	0.081548700483961	0.315771550433143	0.243426731808521	-0.0126347196795111	0.211886603713559	0.082663765526366	0.124816299883702	-0.057266676447418	-0.0909660982769395	-0.160982641808539	-0.0545874546360666	-0.0566644893428202	-0.236146450627239	-0.25140458222104	-0.211660648934705	-0.172035009696229	-0.320777321045925	-0.186942271194567	-0.164499014634251	-0.0181859250069156	-0.10835470726856
meta_trait_220	-0.123455485828992	-0.0378998742431879	-0.175006636482323	-0.255554121087295	-0.186674419127583	0.193512857056502	-0.0991479311044986	0.0534404371768248	-0.15112628740228	0.0679830795326999	-0.0139768006650273	-0.0433486639521803	0.123323416791536	-0.163414976125343	-0.157128024605182	-0.128145951989013	-0.0396811547705837	-0.00733995410810602	0.00523916612170025	-0.0961065217259725	-0.0259802897841657	-0.0749417925712575	-0.0592288438004111	0.0859326342356053	-0.220611440137651	-0.234253443208532	-0.0304153600785945	-0.227910048068342	-0.053069635768954	-0.185519092096032	-0.198645017803582	0.0694716788980842	-0.17073345063874	-0.0731088405852291	-0.00351635153246039	-0.108968417777366	0.0632819965254453	0.0388790632381077	-0.0851890950834829	0.0489845928523718	0.0590017106282847	0.0791991567507052	0.0875324693822403	0.0618014155821119	0.237602748322561	0.0849026765411371	0.176622006052704	-0.0513663912862644	-0.000979973380909408
meta_trait_133	-0.144721975556575	0.0388564378178209	-0.000903789524927037	0.063773362759127	-0.0639099643372833	0.00678071081098658	-0.185968289395927	0.0998303108853461	0.270040062663112	0.0473519752119211	-0.164585019589175	-0.081323199479483	0.185331931759113	0.0833223402808016	-0.0803854942985667	-0.0711467286400361	-0.0427055398180134	0.0802798754228821	-0.0801592246709066	0.235965855469179	0.122688516134351	-0.0330759192908837	0.0863995560269123	-0.0409523770159987	0.0319624395145598	0.226479236560237	0.183023591626444	0.130203995197621	-0.0554244367703673	0.0287885586650351	0.0115421101612626	0.0470091981201342	-0.0441273553446318	0.0966191088620755	-0.0727952259642941	0.0126184677615093	-0.0275855527899241	0.00414115645531961	0.0737914228313298	-0.144063160618297	-0.0208732427040351	0.15189081130706	0.0145093814618784	-0.392520439778894	-0.207700087244141	-0.228378905761493	-0.305029574469242	-0.28186190783276	-0.215995453735055
meta_trait_272	-0.223392424216107	-0.0928608416629121	-0.211021195109687	-0.224843974794291	-0.22642643450065	0.113029240881792	-0.413007376522719	0.105559245085695	0.108482026648957	0.216718813312758	-0.157444071737118	-0.0994959702367497	0.226312507624763	-0.188059270691278	-0.224578981517707	-0.166492915835799	-0.0511632769542204	-0.00078659860569867	0.0647606946429515	-0.0724450650104648	0.0401654565471447	-0.0690398598349604	0.148210327906479	-0.0343996981513533	-0.12775393826028	0.0480508184054277	0.188543370060984	-0.0160485195157889	-0.0854645751500501	-0.163811962734794	-0.1604158503513	0.104463365682135	-0.283119662134507	-0.10057912207257	0.0588198361325853	-0.197367986861447	-0.138530054585244	-0.0897671475760773	-0.110425408832654	-0.21569510558864	-0.0929792679663193	0.117154673617207	-0.0270267457514218	-0.117916831394343	-0.00255031714352381	-0.18465895368594	-0.21893697582987	-0.297769182274361	-0.164429084506037
meta_trait_319	-0.203952250488437	-0.087529773800187	-0.237252088317166	-0.184475617413647	-0.25811699167926	0.103650454178432	-0.243163261144538	0.122202246512064	0.0239363866158742	0.212320235321288	-0.0625944020791781	-0.0995713390361713	0.450693141020781	-0.167976808998523	-0.142003692577152	-0.219872739649341	-0.0826122089395219	-0.0554867499498155	0.0185881372080449	-0.0943540253310943	0.0137223812377088	-0.0631088785406873	0.0833404940453657	-0.030531092548892	-0.155056693910208	0.0023906684495066	0.136249715286842	-0.0148550363642253	-0.0441263220763277	-0.157084015898199	-0.151676340961842	0.0948749662103342	-0.269294110188244	-0.0564495861639945	-0.0627025440547047	-0.153989664382763	-0.0525698669423951	-0.0173508507996462	0.00743096492077604	-0.0892950572756302	-0.0595543323482108	0.233182300732559	0.05599178187596	-0.13914911506662	-0.0632364638382554	-0.170799240900024	-0.155883156289059	-0.29418597572877	-0.180254859140307
meta_trait_282	-0.00213218489179858	-0.074462443338211	0.0577186075010368	-0.121943379540605	-0.0388551414155792	-0.0390617986004906	-0.125888580965572	0.0793063276630042	0.0199424963072853	0.0645661553919687	0.0100329952734806	0.0435109061665022	-0.0556833662872423	-0.0864453719232203	-0.179229456909262	0.00200321825681246	-0.0433313459141886	-0.0903178273753897	0.0138368534521022	0.0381972394227416	-0.0377589926687804	-0.041817836818465	-0.0738432994560583	-0.0438674386351486	-0.016972157735083	0.0182641205086307	-0.0938128535308855	-0.0738738588518262	-0.153642117237739	0.0455435277398594	0.0106959452640556	-0.00418160534518684	0.0951958608261209	0.0228271825386147	-0.0763709239397134	0.0316724220924246	-0.0899822564009888	-0.0160401676579937	-0.107187837629197	0.0434515258392234	0.116882849018864	-0.0906423559642121	0.0448248469507666	-0.0755333280099302	-0.0697650769986585	-0.0462774944554927	-0.0412178461896558	-0.101922343886042	0.0408409275971977
meta_trait_283	-0.228025787656315	-0.0835715487431169	-0.181698830600415	0.0340959712122679	-0.160528206974794	0.153471499911705	0.038722277298889	-0.0154651711163929	-0.0977981300672008	0.12661379386842	0.00107017713575475	0.0544715799721826	0.0819667648162918	-0.0344871078821917	0.0286670589038511	-0.0947271038375888	-0.0407880843794165	0.204826921052456	-0.0388686337390789	-0.241713520039286	0.0287765817096353	0.0265639265873291	0.214093214216742	-0.0205318373973059	0.0564149131931717	-0.0215375407361012	0.0612065911904851	0.0305105358037094	0.142740950109853	-0.215187295294299	-0.068937264683119	0.039063636067156	-0.248245646586492	-0.0596060396768076	0.101724269841669	-0.0923092608463735	0.039750558708974	0.0245042374303029	0.0780166369241756	-0.132076178559897	-0.0905080541549717	-0.0142215744096433	-0.0704921543753532	0.118687417115891	0.164559020565826	0.170486119207134	0.0509987774633698	0.133990047799908	-0.0359470787921472
meta_trait_285	-0.0696269138019044	0.089407955791074	-0.197329686332707	-0.0863955714484794	-0.223943633042607	0.122857307930983	0.052611785059712	0.0433704825366236	-0.0423926401610774	-0.121675851607372	0.0170076396905041	0.0305663464320896	-0.0584562373876513	-0.152553183531691	0.00274361874808934	-0.0755377450042086	-0.00125632106019217	0.221370723331301	-0.0864168681655125	-0.140321376769727	0.154131404443762	0.110323034409849	0.0469746305960899	-0.168369189575801	-0.0102901214053119	-0.018789297640687	0.200569571676899	0.0131031398891174	0.0841167180931448	-0.158176183608538	-0.0924035497030584	0.00355046617345698	-0.292504116041233	-0.104374684503459	0.189274470366733	-0.253948110056891	-0.0518247388863972	-0.130405605743889	-0.0900073822095781	-0.157173647390281	-0.193398554626216	-0.102169410876513	-0.0992982014146576	0.0237674517366659	0.154420262079372	-0.0367669254073298	0.00480557189722638	-0.0811036782695367	-0.120147538965788
meta_trait_248	-0.0720091120973726	-0.153613213576382	-0.165233653375476	-0.207114803791793	-0.0662407478625327	0.027516190327237	-0.16983538473631	0.102831561725119	-0.0220608433197026	0.124526583884096	0.00673921159047515	-0.146158532897707	0.0801473792484676	-0.241084975984764	-0.101034911803107	-0.0241570886815879	0.0310841824314304	0.017643932597279	0.161315334564088	-0.135363613179198	-0.13917802010919	-0.237090066853937	0.12450251579255	0.171281625517052	-0.118267014604574	-0.190101095717368	-0.185076870115375	-0.131105581380571	-0.181295402521391	-0.223514929981027	-0.133507897834284	-0.0145245121483303	-0.102836877618494	-0.10045680684757	0.0262925057631419	0.0363452364642849	-0.032349309668442	0.0439327271279275	-0.0357674734772173	0.00726183826426586	0.0346442041532483	0.115452197824066	0.0871385637153057	0.237791080955363	0.161726757806991	0.0842867161715956	-0.00730464235570515	0.178454907058155	0.149000681043162
meta_trait_279	0.172812256817177	0.000703496255460357	-0.00180075769326744	-0.0423302809885726	0.183518707935723	-0.0701816688871404	0.0592188986839101	0.00208148319736546	0.0507491457253187	-0.00813113976224376	-0.152251533389701	0.174251688793149	-0.137638594894662	-0.0343609597140261	0.215315608768425	0.231803026030523	0.204082223342476	0.0874540951652408	0.0756003788483188	0.144991649745062	0.183927644154439	-0.0146029333625137	0.146349170583084	-0.166175157567751	0.0791723131065252	0.0414722081214555	0.106071708511069	0.0589822027717439	0.237550845707974	0.21206735280244	0.216971699773618	0.158237122509398	-0.0992933801641262	-0.273871105314873	0.304191619540276	-0.296056245046211	-0.41295264787143	-0.399056890590535	-0.481646283788472	-0.218131697328154	-0.324079493553803	-0.150530131654708	-0.242040123483722	-0.0433341595214114	-0.019761936527277	-0.264126401059426	-0.223568529517118	-0.0920499975617971	-0.248114136825959
meta_trait_179	-0.376308219739129	0.048542393864122	-0.083074264687477	-0.156475937885375	-0.247446712329958	0.227778117044075	-0.103115262911028	-0.126036412158364	0.0055940580263422	-0.113860463027039	0.112629057548396	-0.0187907772261031	0.0572113824364895	-0.00371803475701151	-0.30375606070089	-0.373911201161759	-0.382403819649231	-0.0745622134597881	-0.00269991711470689	-0.234125546857254	-0.114844076408073	-0.0750309546212182	-0.154060897411139	0.069399182576111	-0.139690518680288	-0.133432771834198	-0.119537505991921	-0.187379580374631	-0.203420027711744	-0.289641138648653	-0.296413338971335	-0.07362189567793	-0.00571474065634811	0.0957769105263371	-0.125016386490226	0.0760952377147052	0.297188403342045	0.221913692535819	0.196256264938516	0.0936606562017993	0.273750283837756	0.280116866014417	0.169034012072941	0.0369896379347944	-0.0598452456259805	0.0799769264006353	-0.0135739171192161	-0.0409143246294992	0.0493895445850686
meta_trait_268	0.162794812018478	-0.0170264216192343	0.21562823345397	0.0984353674572541	0.255963463836183	-0.070397605145133	-0.113591890981269	0.123330765494286	0.0600245241701423	-0.0286737793810828	-0.221547293820319	0.166698140210235	-0.100042691918703	-0.0252836599035228	0.0382948074076417	0.155818131240855	0.0948868323444194	-0.0689169087794074	0.0246428833517814	0.051108146435718	-0.00894359800998376	-0.143664103126418	-0.0792389954942489	0.0236529093725208	-0.0482339379600872	0.0863894119755158	0.0992506193522699	0.0459910276206678	0.0067862717381776	0.202674751476363	0.0693851144179707	0.0739695621180356	-0.0196571869118371	-0.0914759261251446	0.0753143265094352	-0.0145643184758112	-0.209410378145135	-0.180315337799728	-0.160376859876731	-0.118001842256686	-0.0383368778081981	-0.0389812209968507	-0.0966752196356663	-0.177793677904359	-0.107294431303445	-0.201902060731125	-0.205544579002203	-0.149562826848649	-0.121770740135029
meta_trait_91	0.10759167334178	0.0194225244468002	0.143861922523661	0.180973509939854	0.22111429932278	-0.0848909964739587	0.0529741502144123	0.0752044518409118	-0.0683006238837485	-0.00471606576004098	-0.177860356555512	0.0288070308219197	-0.0703676191418939	-0.0344479661639675	0.138075129593453	0.193277555521948	0.0655705441039274	0.158425030890747	0.00576965960159556	0.0486716039882541	-0.109729877329778	-0.123334600272125	-0.0242813882305229	0.03545929411375	0.0876153773199515	-0.0142113473536475	-0.0937953994332011	-0.0237155544232746	0.0619334542274544	0.0592174773256284	0.0913944124349783	0.0864780305828228	-0.0635940344911235	-0.108435698174438	0.0761202694065516	0.00066651668310836	-0.157888596906541	-0.12235296759153	-0.0356239120193229	-0.131370126606106	-0.101240745002141	-0.043288843007253	-0.0405116747122717	0.0436942102482157	0.0861168606470365	0.140764015582923	-0.00345087788397753	0.127991768064051	0.0131870077053239
meta_trait_213	0.0688652591713153	-0.00789094799343977	0.0330183851361434	0.0134087609554626	0.079565287455266	-0.00482439823593502	-0.0270539676576788	0.0537947858380585	-0.0238001928961176	0.00705708730723474	-0.0845773232291166	0.0172752554281962	-0.00739252721935399	-0.0700531810111774	-0.000116658791271794	0.0777648100618957	0.0474767504315905	0.123863568267612	0.00456529669068803	0.115747167325129	-0.0176112164067217	-0.121499419486149	6.89919537041131e-05	0.0213278652904729	0.142534791421588	0.00481297260431309	0.0770132520079383	0.0885408249472393	0.0438789593441919	0.105065552837226	0.131007881648175	0.0750749431511585	0.0150978184470247	0.0835913205795789	0.00376492377329147	-0.0149474927847319	-0.0932005648892826	-0.067688842915296	-0.0512748585370272	-0.0362658898617871	0.0121084054317477	0.0350703644510612	0.00134933341727668	-0.101610148844028	-0.0163119295996319	-0.0143613416411985	0.0331855984675449	-0.0501208232673402	-0.0223305004623342
meta_trait_147	0.0958008130485569	0.0424294384646395	0.0880688999009314	0.11881821432076	0.150969618632735	-0.103792292508201	0.0233400946165821	-0.0944534084737114	-0.11158100588177	0.0636609827981094	-0.0180492334472662	0.0912730425673664	-0.0118254931345557	-0.0365761205500964	0.237275130941536	0.266634973019517	0.262910359666044	0.0502523239114137	0.00712293405418438	0.156494624898113	0.0977488663731981	-0.0111225332782413	0.0431262309344338	-0.0514743148194092	-0.120566789214543	0.087779153165718	-0.00895731423323407	-0.0097913447147288	0.171070972671878	0.206721900790112	0.188029491425557	0.246450912831891	0.0426245511364585	-0.116663029047987	0.2094961823477	-0.182435684681302	-0.276960421130544	-0.236221100473944	-0.307258458081944	-0.210176438530059	-0.228180967569164	-0.08707880812791	-0.106632024000236	0.0292407564423462	0.03964616915517	-0.117737588495901	-0.0440286408106815	-0.101121944206568	-0.0815602745188748
meta_trait_384	-0.137787594029634	0.000624759531812356	-0.00302053472436655	0.244020250782136	0.136394308654844	-0.108092693698865	0.112351297805045	0.0320346916206075	0.0501786442185507	-0.101763726075673	-0.216965942621456	0.0987369422455212	-0.0634232955379365	0.195454209209826	0.215432461819679	0.24118447020505	0.15283161054815	0.198555184047633	-0.259489115248025	0.238378582519494	0.258447529499402	0.206329095466322	0.220104601434774	-0.231369736281854	0.187097496741832	0.18279345568524	0.116748806760124	0.0431116277194396	0.257557664401823	0.199435280107082	0.224287999427659	0.279134596076426	-0.147078496250489	-0.337405482334849	0.32735026451897	-0.334107604246745	-0.408313545818895	-0.402659777588696	-0.324567268061528	-0.544179366076168	-0.408910233401605	-0.200133890277869	-0.34846562234754	-0.169458869294297	-0.147951933141814	-0.27351061196707	-0.346855500291565	-0.218182908624919	-0.314947925331564
meta_trait_325	-0.105510819407933	-0.0628640118767331	-0.0107859976980173	-0.0701700290128009	-0.0511167356461922	0.183568034423031	-0.0602003834889531	0.187751684592961	-0.293262379217766	0.0300168138891473	0.0540472592623271	0.0100723058045523	0.0571192418374538	-0.0381826773174554	0.0591510414708868	-0.129638147346633	-0.119310729090741	-0.067681916396339	0.132018831968723	-0.213412980900698	-0.123643526746524	-0.164808935628969	-0.129102074974447	0.203075258597824	-0.20458391223624	-0.210832582407021	-0.162880434806998	-0.248877670636085	-0.0956470853959567	-0.134827201923923	-0.173959590122394	-0.00332379508146667	-0.063204510429131	-0.147490144605967	0.0675917559136374	-0.0631259164904451	0.0929601554208965	-0.00293034160518931	0.00957836301622365	-0.023428120694706	-0.000960102625946989	0.0547997548357773	-0.0165176687931652	0.123532471139556	0.0337025158906134	0.0660556984829015	0.00131434699179264	0.0598564685808977	0.107101438113272
meta_trait_218	-0.185902493176924	-0.181501251150456	-0.0899435446692562	-0.0125510764198707	-0.104885062772272	0.249312147743013	-0.0681137245947261	-0.0619735545981358	-0.173072220845841	0.0743642021691672	0.109046852686671	0.128207440517397	0.0342782151491701	0.155485408473715	0.152775341200404	0.0895121508843712	0.0984685848410915	-0.00270883426984338	-0.00108355000647415	0.136255642769544	-0.0417582076602533	-0.0034972013050317	-0.0835340264318196	-0.0556784825947216	-0.127365322741475	-0.0491497634824724	-0.0825735203735114	-0.200025403816079	0.158680009642258	0.0301046101727471	0.0442528214275583	0.127103470367479	0.122102742263097	-0.176268456778618	0.258491756795215	-0.16757208131365	-0.123123427972922	-0.149569809359849	-0.222142169716816	-0.070815191188341	-0.0525011758673783	-0.0978833066771306	-0.0720274231365661	-0.0571704197519678	-0.0270001948762708	-0.0912224283968449	-0.0891227897526623	-0.0585658701516226	-0.0365550031860089
meta_trait_219	-0.0703780063150429	-0.0851161629545601	-0.00594344976507269	-0.0519109482756728	-0.0142433455849003	0.0989962971761975	-0.157357637581103	0.0106551492175644	-0.0303270291949085	0.0332699829778131	2.81363207738942e-05	0.0365438118789931	0.0147453887594343	0.0316067023351118	0.0284098893519471	-0.0534345856497745	-0.000302290300512452	-0.037601578911988	0.137892057578976	0.0472519936641199	-0.104693493250092	-0.220890053863549	0.00116704451877637	-0.0442736128896478	-0.0233461305760145	0.02750788687272	0.0303430540671625	-0.0167266114003921	-0.00467214060887295	0.0288941909612569	0.00460901334902973	0.12602083720419	0.028011122650999	-0.0536120579683693	0.0927677299550879	-0.0734984975295572	-0.087920518026987	-0.0888042624695011	-0.0853780744991038	-0.0410519458559458	0.00280927458546044	0.134858621118299	0.00229926035690767	-0.168559552638262	-0.192432320159495	-0.213515691016465	-0.259514437172186	-0.173436912572164	-0.10866026420006
meta_trait_355	-0.197995054595363	-0.131010457027582	-0.0220399796309993	-0.175061981483037	-0.267593328100584	0.31070946139172	-0.302885937516134	0.167704326173696	0.0226452064902348	0.0488044374728476	0.100529466805745	-0.200181484371654	0.090209155795081	-0.143689190090193	-0.37407560883934	-0.3439885331648	-0.337222491464219	-0.200889408334246	0.181219439577867	-0.242315414091443	-0.298825771244507	-0.243826847092064	-0.204741883087358	0.343605196611874	-0.28802717137765	-0.319676945066321	-0.113478987874471	-0.222686528222959	-0.396582130368615	-0.362674763046578	-0.500918556451509	-0.193562490305265	-0.135120941830697	0.075586075174311	-0.234594289595718	0.245756755306615	0.37613024011055	0.360798380937279	0.425770443812004	0.186523368757169	0.332321225905984	0.24818873429245	0.240410623815685	0.126284803638171	-0.0103371445785178	0.169377991305333	0.0806520378624605	0.0292087693883052	0.241293496524602
meta_trait_115	0.239139103797058	0.24893973504493	0.067603746350324	0.137957471954218	0.288456236079189	-0.252139910403936	0.323094267258453	-0.14260235452479	0.0900314556279511	-0.117178605709481	-0.289694289677771	0.273495135140087	-0.163987865223728	0.11191755143481	0.390538181779692	0.362067757420053	0.38354471071294	0.336379540960588	-0.121331975088543	0.134360069878902	0.311532511597853	0.107170726059695	0.459518216573121	-0.285475530254674	0.288117765523742	0.303609664058656	0.357725823257619	0.343594716571756	0.490245167552849	0.30635105625881	0.38462962375259	0.133381420899672	0.0224174413702532	-0.0399744289988249	0.273097895896036	-0.193805108511527	-0.288158404872439	-0.342363953030777	-0.35566428676496	-0.227943695262073	-0.404227306136073	-0.0921879750420261	-0.214413331145082	-0.031285830869785	0.00183276532825082	-0.194075214376995	-0.122245712838652	-0.0266860116417314	-0.354419051772267
meta_trait_116	-0.0998589932983951	-0.0173157380957621	-0.0257817308663566	-0.0353008874251333	-0.213053034377406	0.0846448952301314	-0.197181282895095	-0.0316533353460565	0.0458680172706119	-0.0831102009912273	0.126231519791536	-0.156592627354766	0.0192516186761148	-0.0900205491240683	-0.26407104472855	-0.163553934295276	-0.106598847694147	-0.110677148754688	-0.0819216658385879	-0.00107022940779033	-0.229820974171662	-0.17862585102071	-0.183085164269189	0.138291569968569	-0.0781226662718664	-0.233011735835314	-0.0539460233679035	-0.0926454390152163	-0.328791908545169	-0.177851060425315	-0.273458745839599	-0.15836145552288	0.0512294751501012	0.145622052911441	-0.150470334244169	0.162924208694023	0.24717815920641	0.23404216291382	0.281544788315399	0.269308281301958	0.257343215169537	0.0829995045025867	0.21062817405882	-0.0746634531621793	-0.0930676921148678	0.0352953776119548	0.0987720203450615	-0.0124646932058698	0.183612474049379
meta_trait_52	0.0721177612465675	0.201434010652314	0.126270245015706	0.322340081338818	0.236341895817102	-0.292401630113757	0.207048720286284	-0.172566644251062	0.197499305707587	-0.338904696698686	-0.270364250339232	0.310990813929247	-0.331506045112888	0.314058336139302	0.348742447234384	0.382751106611964	0.29133203714601	0.252750717022153	-0.212938161360821	0.256622962935202	0.274361008236091	0.183533156365333	0.483946050673782	-0.389249085097927	0.35275303015995	0.366691379884805	0.324570630179757	0.317555772111972	0.31206507332509	0.281036448292701	0.245327462949403	0.0851538110082515	-0.0480368338660774	-0.0939714472885305	0.249272821693916	-0.182777480073519	-0.311987179263021	-0.421959640327023	-0.251385761121205	-0.377304525112575	-0.421086972626152	-0.324331922707288	-0.398389063913526	-0.095802780991711	-0.344434859899611	-0.314959352600567	-0.313214518323104	-0.263469655122476	-0.406891527106062
meta_trait_53	0.0469802242243546	0.0430445519776964	0.0598293350146886	-0.182312256174777	-0.0413150647161401	0.135528559239838	-0.100651929163116	0.102094716679164	-0.0458497891199966	0.181659674461501	0.127625952979195	-0.236933590543127	0.175892720838237	-0.169576790091198	-0.304809238011581	-0.308155859562942	-0.322925258484746	-0.234173201868837	0.155024500887135	-0.124278263377987	-0.0224597493416958	-0.0340741238112352	-0.536375180478622	0.319422047422433	-0.143577901081541	-0.19362841699136	-0.216722669311606	-0.178036056386929	-0.282242341342117	-0.160573419639956	-0.156324614859071	-0.0973207697088481	-0.0097737203116374	0.075285754399439	-0.303415478036189	0.199946548317096	0.209641769857344	0.308727119246132	0.241620950432435	0.305420693799111	0.369417904529269	0.297944925404541	0.323095405471124	-0.0321074853104581	0.155706180964173	0.205776189129703	0.175964739783586	0.159065756445176	0.256936992999145
meta_trait_112	-0.0832716049991866	-0.0264439072988187	-0.0609359396704524	-0.20154445375452	-0.212000600854407	0.0615444185119027	-0.222162106350687	-0.0188891474302342	0.0463847051143382	0.0418064060406692	0.175591121029773	-0.261604141356163	0.173714886165866	-0.0742997199218672	-0.327554682152864	-0.342073455486221	-0.352887962918502	-0.202087019639023	0.0218161192401913	-0.11162999486232	-0.075761178140609	-0.0589837359574032	-0.300319599866594	0.236515166984128	-0.0547592511722368	-0.199506557432942	-0.163463673300221	-0.200181094630621	-0.250421719272605	-0.210219099062575	-0.248458109875347	-0.135155131207516	-0.079375403396729	0.0740792935675143	-0.246250280961302	0.130097466747056	0.181143764985226	0.243469731183992	0.264461654262301	0.253953712412534	0.245400584513199	0.210298211487102	0.216495493492224	-0.0150060294814431	0.0393097536387047	0.24351248662594	0.187935674751893	0.0702253211163659	0.148634522894006
meta_trait_113	-0.152091920868603	-0.047526763919625	-0.0849093097631816	-0.0986856221628922	-0.263696216071885	0.101079479477052	-0.0826024397360935	-0.15950720676203	0.067460460041591	-0.0550668169355494	0.0700652111204821	-0.0525933974917424	0.05382820853048	-0.0376464453686054	-0.332026351168838	-0.202165215560583	-0.113090942127277	0.0437455463195483	-0.0965787862697496	-0.0686641549546015	-0.0232400906682254	0.0702816035834144	-0.0810289034310308	-0.0113969220446902	0.0640201910729904	-0.0775544183080816	0.0243360514676838	-0.0773574690543396	-0.0235922206364818	-0.142416137758692	-0.131654919273644	-0.0601595310760752	-0.0118659012792426	0.0965084198361928	-0.113669282583601	0.0569719492390285	0.13025232616712	0.212181664633632	0.163493996599575	0.153743858085224	0.164916155993841	0.0870338941504173	0.12440340799395	0.0643639938794685	0.109804554642979	0.177165622088851	0.175811524806886	0.0295183045924883	0.066294814284711
meta_trait_235	0.0784301582849917	0.153436363042442	-0.00498118472412993	-0.146596650504824	-0.110256933267062	0.0477614705466603	-0.068426281717152	-0.14458290109359	0.0930066538716555	-0.118338763953569	-0.062825772521034	0.118852244012121	-0.147156154302451	-0.100832779125984	-0.0994883410156642	-0.113180927110653	0.00656167341396584	-0.0340949704091766	-0.00427439864350148	-0.0404658193685416	-0.155736156818844	-0.170860050090798	-0.077346889595484	0.0673290435884301	-0.208230176728245	-0.186972976424629	0.0680121796330021	-0.0289691553799805	-0.209910327023973	-0.138532393543583	-0.186374404296514	-0.0496901693962356	0.172473077764572	0.16732439961898	0.0875146717728863	0.0557557834236343	0.233532114838704	0.101682829834734	0.0310427733027762	0.134755479090652	0.154287323459261	0.0161460988744063	0.188926055857206	-0.00821345934939041	0.0779584166612039	0.0623422014583496	0.138633535545393	0.0201325972970234	0.17115463238113
meta_trait_66	-0.0814173477983743	0.0379076123741382	0.0617371009943626	0.35759753807781	0.246052026004897	-0.179604412977103	0.294091022379448	-0.0956372806452695	-0.00213615187974871	-0.187655164535023	0.025777145402723	0.156329907269481	-0.0680484727217805	0.241325663401289	0.393161388575909	0.338454748507314	0.219122878641382	0.149573348576428	-0.259789116446288	0.192619681547877	0.329034830877739	0.280899550585474	0.289375566396788	-0.310500097014597	0.241628364531271	0.297413620457177	0.199581438773546	0.247339009159085	0.42354145454999	0.288758389315999	0.343563871279817	0.0536447209945214	-0.068665770505763	-0.128756253253245	0.139166195886576	-0.214604508796113	-0.325020812849543	-0.352447298432806	-0.257619114101133	-0.300149438184086	-0.379114140162484	-0.267709394206909	-0.360932564830523	-0.102750230891177	-0.258926198755965	-0.284727380612719	-0.305710709694695	-0.165851306851403	-0.298373889288066
meta_trait_239	0.115576694515071	0.232372352150211	0.108989981732055	0.167346537080676	0.15401618545473	-0.205215374645345	0.347811477198645	-0.043261399142726	0.00806506391074254	-0.0899956334507092	0.0115649235700884	0.109700732923079	-0.0066452020662088	0.210490200996844	0.202425620497289	0.164417465669782	0.0653617405685543	-0.0123111385393205	-0.121809963693343	-0.00934566134627833	0.260438237484183	0.173220669208923	0.252850518212105	-0.169519711867786	0.253467934214117	0.284268380623099	0.0938038615101864	0.170362265481975	0.262370302260377	0.189781619990162	0.208299315595312	0.0435818117793304	-0.0807139668036388	-0.103515091829265	-0.011859681083224	-0.0317791534442741	-0.168566893647266	-0.157251196250122	-0.0915031926564073	-0.146780086184527	-0.155996433124195	-0.0156263163879365	-0.252195576532259	-0.0797854478587697	-0.270340494033992	-0.249821090359135	-0.227880458069058	-0.0954727521207956	-0.27398236857077
meta_trait_269	0.0502074698738126	-0.178277434446569	-0.0834021303394848	-0.117748236853014	-0.0406964258735077	0.1573816974378	-0.0989847655880473	0.268370925551295	0.0662951479155909	0.066085263057738	-0.094532209940517	-0.0699296553160038	0.0468096695408514	-0.121549234652096	-0.0458800882319802	-0.0991582897440269	-0.107745627740847	-0.0998089302529849	0.0897766766259892	0.033442014065082	-0.121420369819587	-0.189564469757348	-0.0933244733233117	-0.013747927545921	-0.118857796678485	-0.0734220434321144	0.0702330559684584	-0.0851625988097387	-0.0556337428275138	-0.00873456679380133	-0.0489253439777282	0.040718026377432	-0.0620019453898792	-0.0617455379205353	0.0976154720630395	-0.0911821346271915	-0.0440152792523799	-0.0522251666228755	-0.0764414060160521	-0.0231364508284274	0.0387140272973397	0.101056464483538	0.0950795775072793	-0.221799905377053	0.00995156251344422	-0.0725578206084085	-0.0639538153180253	-0.116051401866422	-0.026813150642779
meta_trait_270	-0.116961232493581	-0.0987805910570243	-0.0967246934446047	-0.12055914950486	-0.154963033370415	0.129310576134992	-0.2718240478808	0.0835950192671602	0.135918074354179	0.147210749524839	0.069187958030863	-0.145744503404793	0.119538946548999	-0.143345066908039	-0.192883085870959	-0.246738659404061	-0.157648826622111	-0.16437117119102	0.098856873958949	-0.00766825361421728	-0.207813542532693	-0.259027694105708	-0.00401787378220908	0.0335171942783585	-0.139536340186953	-0.0567174254431151	0.143695476537906	0.0999450749571471	-0.198249900126257	-0.154006910616444	-0.169836106381011	0.0207943855754635	-0.0365734749091706	0.195035866311936	-0.173254844632202	0.12544050025498	0.14976617720734	0.175369510516141	0.194541465168162	0.11251110199608	0.159622064955814	0.249514894305708	0.168135600919849	-0.0755468469472589	0.00191011106553748	0.0493426460877954	-0.0285087962988744	-0.0842590185785067	-0.0322405506214476
meta_trait_68	0.113886608768302	-0.115159569657205	-0.147038120998269	-0.219820689295143	-0.0620255881270459	0.175854227811994	-0.041608046009975	0.197238699924798	-0.0108057746367328	0.165190334808329	0.0357838899627799	-0.112291849461173	-0.0343369193840705	-0.208115980543504	-0.00105121460622041	-0.064540452726367	0.0057439157212459	0.00436145548378625	0.155375324272716	-0.0115897692228065	-0.0378316991643473	-0.0174339707616437	-0.192878594510368	0.0709437200490121	-0.301620381730453	-0.119485087440066	-0.05439139452237	-0.14619787457965	-0.170146268835204	-0.148513580562549	-0.143035093210427	-0.00119934083297136	-0.074174000359146	-0.114598012090881	0.0197433603901046	-0.0170986643799331	0.0640878679447435	0.0530235780189657	-0.089959255392908	0.038932864728055	0.0450473032844485	-0.0580985848032052	0.0165364114871926	0.0544924917224478	0.205578564862032	0.0375729791058418	0.0689598135369415	0.0761760645160583	0.130675863054413
meta_trait_75	0.101969565891753	0.190152168163542	0.282626479630644	0.0951061404603519	0.095646452214178	-0.266613172361196	0.119776736581217	-0.133205500531752	0.102475194645135	-0.143087487283548	-0.133698845752235	0.0538068268912766	0.0297994755549469	0.279753642574931	-0.170692213630249	-0.0503755490803523	-0.116914102196838	-0.0753458246186565	-0.103004961488729	-0.0358115889804965	0.0735128207656598	0.0530312640889244	-0.0292916126710249	0.0458755271877998	0.155217397015051	0.213780614231159	0.0217579040934444	0.102218789344829	0.00980924888358567	0.158505644682424	0.0892444359213924	-0.194284582330582	0.239689705204263	0.356742237105864	-0.326313194787353	0.376906660271481	0.226319778547768	0.276024507495127	0.357341599044503	0.174566307584318	0.229525508078195	0.167166430115098	0.1937315010066	-0.0857578826136547	-0.148415670243626	0.068286232836466	0.0860568693055365	-0.0175563102083734	0.0665322069106606
meta_trait_138	0.148831138853922	0.171505659528518	0.00616778387971802	0.17210019072703	0.133517630414424	-0.137407612230087	0.250138655620827	0.0441141491983336	0.0460487059705306	-0.189764551211885	-0.167218142382755	0.0659194497945559	-0.324927951423951	0.122463207960624	0.343655605091159	0.220635085737163	0.16886868711432	0.0689012815635696	-0.162001854532573	0.109321453227803	0.0870417014978288	0.14579085808376	0.121502594611522	-0.161454529469606	0.168792565910265	0.0310218158993608	0.165562260714794	0.232175197118923	0.0372202173004022	0.127057955997336	0.176657425904579	7.0465925120084e-05	0.00937128946552216	-0.047438649562502	0.248130998212047	-0.163720600756035	-0.112442319564263	-0.211986629779345	-0.167379919278032	-0.140276504668842	-0.29737714224104	-0.330588691448737	-0.201002873605602	0.122884516770241	-0.0540040605777036	-0.0347957844926579	-0.0404378626458043	0.0562686391284298	0.0157047612566459
meta_trait_214	0.130834489457902	0.255873206665955	-0.0142426119979871	0.0327486157171414	0.102264813949115	-0.129068706492628	0.158205762642185	0.116986871557042	0.0186377634213678	-0.008502296856858	-0.094182996682313	0.0049013371873586	-0.105132816301047	0.0232831792733505	0.116708366427496	0.054275604664454	-0.0832918025095622	-0.0565495801178554	0.0369003856191796	-0.146999819024428	0.00412065857595484	0.051437224471249	0.0982716944882907	-0.0237824546004864	0.120529039074909	0.0353610050536015	0.122268741207381	0.19262597874928	-0.0266602186917766	0.0365473547685316	0.0889352279706757	-0.0130148115574708	-0.0339750146808635	0.0999610493276684	-0.017058934098622	0.0378197859278842	0.00468578415855973	-0.0159261068469867	0.103429090538152	-0.0821361364815629	-0.0420616318457855	-0.0291103356775529	-0.00544683584670789	-6.87875417015136e-05	-0.0786465996998122	0.0102259758813844	0.0311672615227903	0.00410107752805327	-0.0065408196948176
meta_trait_54	0.0797087526178984	0.0674811964968996	-0.100828569153985	0.0589430675719799	0.0804872802304771	-0.156658376956692	0.145696502607	-0.0427230848601264	0.00962420575496963	-0.0476924554794277	-0.0849697188743512	0.143461161909303	-0.104935626177461	0.0714163685281533	0.206940011605616	0.204629851907926	0.148133202464557	0.0630074208124674	-0.0723866772278313	-0.0724066420332288	0.0107538356623615	0.104172145142982	0.319598141829334	-0.0356627543987353	0.166582845847903	0.146644208249784	0.0432776333551971	0.114870308744413	0.153843229685526	0.0558951629392235	0.173928843016941	0.033267937988902	-0.077821902971869	-0.0917271728549563	0.153797216958387	-0.0722895447586314	-0.145055788164029	-0.126552828927549	-0.0850901531593155	-0.134947637434399	-0.196336530047291	-0.161556021001532	-0.182786812026931	0.185085609380446	0.0565242946994434	0.0626277437475404	0.0839929734421308	0.147835118600836	-0.0431488264389224
meta_trait_65	0.065317965274804	0.135379905222418	0.0436352251864177	0.140159888537962	0.15492561800508	-0.223744681200884	0.213678134279188	-0.00914207705617264	0.0605479528262705	-0.0792016787336761	-0.118297282934988	0.08224828125366	-0.162850789102226	0.232392725147044	0.2092769905019	0.128027481527163	0.0848029813703189	0.0828182117148959	-0.119747186576077	0.0551511971126407	0.123292313225636	0.118488723955464	0.206314830820557	-0.230647903339704	0.168516312845222	0.269724345768728	0.226269745141227	0.217213199061167	0.260861840557047	0.215279256186132	0.253918154980787	-0.0916908108190256	0.145314536930482	0.140220984285915	0.0976152145606443	-0.0745702911659003	-0.0663210247493135	-0.140821620744593	-0.0976660248742841	-0.151282392756572	-0.215225574362795	-0.179518664880854	-0.144724807736929	-0.0175933585174081	-0.0737370450784923	0.00110790700541292	-0.0282836107091165	-0.0209903446629148	-0.0670962781195014
meta_trait_70	-0.0798525700088868	0.0921640082678802	-0.0432867184585861	0.176120169922825	0.200665624223427	-0.276083022442871	0.210764217025016	0.107785877739522	0.289141405026424	-0.109782308990152	-0.321876177318454	-0.0176511052812786	-0.208035447539368	0.293081127839793	0.315622468593405	0.211952043057476	0.0960124991518383	0.176577521677808	-0.210752868278084	0.277598163600242	0.355001236621226	0.245434531575449	0.456465099740381	-0.366975320656529	0.251469897553771	0.368359480296294	0.271314939794723	0.271132298927749	0.198698599677072	0.169804804602918	0.255173423902676	0.0972364338250623	-0.214092799677428	-0.178548306400871	0.224613141211705	-0.293160960992638	-0.365976919240033	-0.418736378243437	-0.283183859816423	-0.511242368693247	-0.494070982317747	-0.32779143677954	-0.48016586983597	-0.0998480741534538	-0.170374937266537	-0.236537639699117	-0.418745022282088	-0.204454065843636	-0.412208294561687
meta_trait_28	-0.0398846833164146	-0.12591906433481	0.0104448779805665	0.0603781316154153	0.00229424252643935	0.17117597601329	-0.0260966983712907	-0.0270741661798603	-0.0348753270813839	0.00733863816233207	-0.0865169237155506	0.124578566553453	-0.135489486691714	0.0055018440316471	0.0743242170567451	0.0990462232256545	0.0953674581426668	0.21987033595016	-0.152214714040469	0.127435790524895	-0.0334738073945879	-0.057663328668716	-0.0545625744052356	-0.0587432351443822	-0.131747037572724	-0.109240446980624	0.103042551455134	0.00979248222505924	-0.00780103054360217	0.0397083498226294	-0.0130493129570378	0.137121243433418	-0.00872842327495075	-0.0765092147023213	0.174654952353866	-0.105765833020558	-0.0677571842247556	-0.126192716231651	-0.151225576580217	-0.141690488356144	-0.0583404474104152	-0.129241557664734	-0.0490979893603038	-0.104798114216038	-0.016691423059818	-0.11332987003747	-0.104270297491025	-0.17296327459319	-0.022950713138815
meta_trait_29	-0.0796545157161643	-0.0724277938032812	-0.189967004679635	-0.0105297977279293	-0.088730033363207	0.121286615945581	0.0980156320528283	-0.032275836417856	0.0487650396979584	-0.17776893998277	-0.0135508768101048	0.154556587679807	-0.209538049162254	0.0596176095608308	0.200603332983569	0.0700224908494513	0.0548672616056787	0.0627780223948009	-0.139245751049043	0.0508967038128662	0.0181319832644175	0.0436838229305972	0.169413686803409	-0.192856469995316	-0.0591705010077943	-0.0280135020225821	0.115750434902339	0.0397930458527463	0.0263338885911448	-0.0332726429235792	-0.00367827000638401	0.0611650143617342	-0.0822018410063852	-0.129578810002597	0.358240811945795	-0.242340674088442	-0.102764067146611	-0.222657150586494	-0.207288255796772	-0.138345001024233	-0.180838808707603	-0.201342783598963	-0.11333518805954	-0.0328043226933009	-0.0792310575621408	-0.105302752057671	-0.10743593526146	-0.108423034500798	-0.0851852104289508
meta_trait_30	-0.0479024042974011	-0.0688983120129006	-0.160014595373883	0.139340170354058	-0.0393731398208399	0.129229449385508	0.0716977097281657	0.0808279823698846	-0.00041738269009673	-0.15808257211307	-0.0920434863772305	0.130935628827707	-0.251509172129934	0.0753596793075116	0.229885670501761	0.136221130354211	0.104386361655992	0.122499900758842	-0.160661009029386	0.101677237789029	-0.026406848026108	0.0269284097341319	0.0792686906063088	-0.108446905958366	-0.0591120374865035	-0.0711610365408454	0.0687192156044427	-0.0302285654437133	0.0457304200875474	0.00676538728605654	-0.0218679129153839	0.229530918017175	-0.063004369396535	-0.194127221776927	0.446557666513639	-0.312767168135811	-0.154105701377936	-0.285695577443507	-0.243329541272201	-0.285788426430073	-0.224019209554692	-0.319695841339595	-0.218455369579667	-0.0994891892540981	-0.15173757417341	-0.157595219852962	-0.128998708316906	-0.185516101448691	-0.143417448655367
meta_trait_31	0.0712975392683232	0.0256736143047045	-0.0330333808392916	0.26430415021864	0.115836552957867	-0.0448274826991154	0.212437489746387	-0.0513192220210706	0.142370802493951	-0.275536334402985	-0.168268811157461	0.228504650031974	-0.388143862725094	0.203762955260055	0.345061762854139	0.264499764607531	0.266920538821401	0.249925237013442	-0.234627237903071	0.161012715377989	0.00133781504875974	0.0776893379467918	0.204703376421989	-0.173206030419605	0.0326249861453807	0.0346061662755296	0.171916481241356	0.131263470976081	0.0895191878191028	0.0742717238582587	0.0586731222957219	0.0896518967733349	0.0525297378225001	-0.0869307263324657	0.42821420927985	-0.165616048028075	-0.0840821419629956	-0.236095204156248	-0.171217659679483	-0.250995554469952	-0.243387956210928	-0.370736863282473	-0.241518234036257	-0.0014681091460207	-0.128903560119004	-0.0941948452397915	-0.0889207264461905	-0.0319940405354074	-0.102376765021626
meta_trait_139	0.0235803164588001	-0.0343417547142875	-0.0592563534484272	-0.198968694729935	-0.0615969875447621	0.0422449672650226	-0.109063182052502	0.130759058407358	-0.0946590165321776	0.23290087656002	0.134273825155001	-0.247819317964994	0.188832451520234	-0.0708655902727423	-0.127667555998899	-0.204694284129374	-0.195668971704412	-0.231506381009634	0.228462271269757	-0.249507701692248	-0.0526398537174748	-0.052467764062386	-0.235703944696374	0.327189339391485	-0.241437477287476	-0.158121408744247	-0.10269067352857	-0.107509767872859	-0.199709720639954	-0.18051531341807	-0.197163596110492	-0.065213436749493	-0.170069330142757	0.0183249535970748	-0.230476234665709	0.0866490958240358	0.166513922605812	0.16499892304135	0.138769897333488	0.148779505413322	0.163350957535819	0.176899679052369	0.110234795212742	0.0148445693983881	0.0785197781364026	0.0694473945159028	0.114725133950209	0.0852137131926558	0.131700333335807
meta_trait_280	0.122758690289591	0.142758386430505	-0.0563469738258974	0.0169153190954009	0.0516978168219771	-0.073541482551304	0.0671492065032854	-0.217135225846229	0.148226133685206	-0.0612734776536803	-0.222257308961844	0.284071061590657	-0.325350285327743	0.100605565820103	0.182575390244124	0.290445767643256	0.274887039357804	0.212695004377402	-0.0402839383187966	0.148089785720581	0.0246402504364461	-0.102806826941033	0.225406105439842	-0.140270330633114	0.155758523259519	0.0901600591700096	0.193591554255816	0.217285124992805	0.0565246780325137	0.158591561392179	0.148002674787824	0.211209219700476	0.0391177093521477	-0.0897449813578207	0.32650191872384	-0.185304203587324	-0.232019166253254	-0.246971529839651	-0.261883868032688	-0.181616120491995	-0.200825063128383	-0.0940156202003317	-0.0788468846499478	-0.0959839436203659	-0.158709982306555	-0.261182691937708	-0.156545319271883	-0.172879764554816	-0.147664142279251
meta_trait_378	0.0578981961664257	-0.130037501251134	0.0118618600825049	-0.185297696817493	-0.0396220311064759	0.167232150710407	-0.284854125683216	0.317737720102356	-0.169926632145461	0.239592435450063	0.199104026587736	-0.211140198945822	0.29261302214571	-0.329387862845574	-0.262524019917262	-0.234660255115684	-0.234479014777619	-0.235418122685276	0.263930177742839	-0.174427288509621	-0.379716772465506	-0.279565748112705	-0.244286446288923	0.166044152256366	-0.403468908412935	-0.253473813603513	-0.170804890055289	-0.323149776199126	-0.154514661778684	-0.193586227984777	-0.211538437639079	-0.058508794804236	-0.0286264214800995	0.0545988616778345	-0.309143323371333	0.193457383243837	0.134272288380003	0.191864319614721	0.0841412371643483	0.206524814909819	0.270865517608804	0.140575822339298	0.212780459834945	-0.024756923900084	0.279841716199631	0.202345218487595	0.205575848278225	0.0819456727791478	0.14767038589585
meta_trait_97	-0.0657579260752142	-0.0110179356675881	-0.115753822143405	-0.160476946925415	-0.286845769136483	0.232584355912615	-0.207989566139041	0.0362640380670924	-0.0894000452384104	0.00715602402298844	0.0369137100170973	-0.0565472668247827	0.130139807501297	-0.0706263894827611	-0.129628528183236	-0.203285878555697	-0.0699627486295748	-0.0933097957373198	0.146985104196754	-0.0841613269035683	-0.083488698641116	-0.103451548587651	-0.0560286255276222	0.0773984341247192	-0.0700450945208023	-0.0729497634875251	-0.0549921386203733	-0.112261720388355	-0.134497099506672	-0.157008614190489	-0.202033949683337	-0.0450571438825801	-0.100806951573135	0.0300920808616792	-0.0240604528254327	-0.085648292004896	0.109376688992392	0.0700703010741994	0.0391846239632456	0.143797398076767	0.0598189560667405	0.109239680792728	0.0926454462984919	-0.0348510361855644	-0.015173060064908	-0.00488066745324768	0.0313689497605035	-0.0850765178998103	0.0084043232857877
meta_trait_98	-0.080524890145611	-0.10946908092358	-0.145096252475856	-0.197953094429171	-0.25931968965385	0.235443492435198	-0.145128809098527	0.0511120564779364	-0.0728831691062939	0.0294723127581061	0.145060260238881	-0.0425967402316345	0.159412627255323	-0.0614698093723175	-0.121599265428003	-0.212467492207967	-0.129240273194731	-0.19864793118836	0.185773463612487	-0.109126663539514	-0.0904130625373974	-0.0948070156610294	-0.0686860201282381	0.126538757518996	-0.124571652663202	-0.165317796020245	-0.0619868369664273	-0.0945980330073468	-0.135121711284619	-0.139188372651686	-0.181911971150422	-0.021074990616808	-0.0510961599008535	0.0148315710616378	-0.0269548160592835	-0.0303990347251999	0.140248084075036	0.123472492085515	0.0621901210975323	0.168512873630375	0.137681878974683	0.133359673719665	0.126609199997214	0.0132084039586838	-0.028206407932544	-0.0202377783053873	0.0475704729514747	-0.0477959620330827	0.0707696774017427
meta_trait_99	-0.0846942052012347	-0.0332416641767331	-0.116667827168535	-0.143645350563894	-0.243675067603964	0.140888612004734	-0.112526475576696	0.0913071434678095	0.00695666405824551	-0.0746115074778863	0.0306871399472258	-0.0366841545051211	0.077461150911385	0.023108293023005	-0.120445521328557	-0.153051614538271	-0.123962905847046	-0.0929664253927822	0.107371045458137	-0.0382602325971317	0.116145589205034	0.0237146923843512	0.0347161337938596	-0.137698035745062	0.0502297310140843	0.144007319641571	-0.0291799064849648	-0.133411664618817	0.00953508851131439	-0.0149600935084213	-0.0387552314197856	-0.0265614821749464	-0.0999294321686291	-0.124002452228355	0.0575113398287643	-0.244863820295846	-0.0911825365666682	-0.125054589716487	-0.140311696782211	0.0141276116565	-0.0921971535118079	-0.0419411425076254	-0.0749276119171251	-0.243207430773145	-0.138582173721805	-0.167878353231673	-0.143311149713837	-0.182570614009783	-0.115098401387007
meta_trait_100	0.170546759383701	0.064103376839014	0.191048126614288	0.178367252692791	0.301184020068792	-0.324920438851917	0.115417242083534	-0.00412589965305055	0.0690033416514814	0.00268915873017122	-0.0862638757164716	0.00234993421842388	-0.134098935043204	0.0862651896677617	0.0175858224189764	0.11964759569893	0.0453115104567861	-0.00644920549826375	-0.108800973404691	0.0684036158347218	-0.118454704151636	-0.0340325588542864	-0.0656068858420795	0.0371518379079007	0.0765756421213828	-0.0131292752711058	0.124793882703369	0.228997996679128	0.0202622444361465	0.128360879230037	0.145090586429525	-0.0346394783944818	0.204731674496556	0.250830334157766	-0.172329071038628	0.333895500623383	0.0965443416340743	0.161499342647473	0.21106404903199	0.0104640128030907	0.116334121521715	0.0391268218766856	0.0867556381821455	0.156613966462743	0.0823468024689581	0.190569681546275	0.161816880401614	0.165831499564883	0.0952722256176644
meta_trait_130	0.0379388388274887	-0.00889756720672228	-0.17789817032457	-0.0892450920015734	0.0439074269606142	-0.101122008430149	-0.0224526490929236	0.128863410389873	0.0205526166749947	0.0784566851462267	0.04111298789232	-0.233811313977692	-0.0292175595605387	-0.217557995070776	-0.0546764575317601	-0.0556585295924861	-0.124751049000242	-0.11121050880624	0.0766675532379033	-0.221966810174548	-0.0591446806812925	0.037514654474708	-0.0794764985360859	-0.0178270391823543	-0.074080302844082	-0.0352676104616816	-0.20916615066798	-0.132756045553454	-0.244715321586481	-0.227459979516734	-0.106679562965741	0.0223500673525756	-0.282081461923629	-0.199916568685371	0.00867398121456036	-0.0989239374213502	-0.112450809830864	-0.0510594498088916	-0.0435145475106455	-0.0247828927296089	-0.0181729706578987	-0.113456648008834	-0.047067217185607	0.0121645984616839	0.0575731374845917	0.0509533166300148	0.0112514491087214	0.0541348697842561	-0.00712428380431557
meta_trait_129	-0.104948291694725	-0.144758843110319	-0.0743387917087204	0.0120001389578552	-0.019039958103859	0.0910056072902682	0.0439429773509347	0.0391221095426741	0.0309622231574036	0.020786642082274	0.0982487837164558	-0.16349519121352	0.0517291541585016	-0.111770355138077	-0.0519937391067513	-0.0417148732170165	-0.0883813635909359	0.00369730940355824	-0.00666158282979646	-0.134116243900945	0.00166801882728832	0.0786925983660778	0.0636737515340995	-0.0078452620499403	-0.0176453698458624	0.0161680169661034	-0.171217179019881	-0.0945865356374606	-0.0508525069567118	-0.147577486366245	-0.0622038947283003	-0.118382497583071	-0.0792313110876601	-0.0714324207524818	-0.061971412343473	0.0219320687443391	0.0477277628878461	0.0540468943688769	0.0839888524565835	0.100181094462857	0.101651803542937	-0.0462662498470087	0.0103077628018378	0.0261320360497529	-0.00926609025327321	0.0954158869433115	0.0437820058313004	0.0597937815440804	0.0372320059977635
meta_trait_145	0.185194138695818	0.12645416677972	0.0967330364008128	0.122721433350605	0.201337256510358	-0.184550031194121	0.114462892387673	-0.051192454846508	0.0647608398632451	-0.0469464532121405	-0.140598576605798	0.201104584906306	-0.111448544211269	0.205154674659157	0.271135636048552	0.272800999483736	0.237192550355349	0.0774361006213745	-0.0628448682657917	0.250964096455073	0.124837623775076	0.117856665611168	-0.0150982150666709	0.00650349453249515	0.165545759705407	0.0181536499063672	0.160813277811863	0.230763005009443	0.12737707133444	0.282740509142292	0.209609620350292	0.112833184563711	0.0817487698379853	-0.00100590270654657	0.0973582796299721	-0.0649518885637695	-0.156243137371096	-0.16022776757495	-0.136402393510677	-0.157914216553554	-0.225848594999482	-0.104365533448258	-0.127493661395155	0.0536062520515031	-0.0710522621811428	-0.122636919249059	-0.0947345287568262	0.00451636695277778	-0.0757970832239151
meta_trait_205	0.0919768070568331	0.207695182285647	0.188045122849927	0.183500414502112	0.163325729792456	-0.104538253678722	0.0532793228235637	0.0740890807289136	0.0051859282122132	-0.0161880277306442	-0.192587628929179	0.113299989456857	-0.0970676152577286	0.173052000210372	0.238268665184895	0.20596777452373	0.173363659600148	0.12231041558511	-0.045665997919322	0.246628782165125	0.0622573200439289	0.0124565989918139	0.0989859820297632	-0.093284102375566	0.044185193965033	0.159497783305581	0.0519384187143394	0.123393425156566	0.0744123203511264	0.233078566116531	0.198930222870223	-0.0100038323933319	0.145760471056023	-0.013544179780229	0.0975106415355909	0.0240881952654188	-0.105651037307475	-0.135204746918402	-0.086869070751915	-0.0842335045805158	-0.212507623990481	-0.051877104452245	-0.116069064524597	-0.0335332015767172	-0.121717032255785	-0.192732867288124	-0.177678971006358	-0.00661503014247095	-0.104671875487395
meta_trait_96	0.142903314597281	0.115216527521048	0.125082128989951	-0.175376470936645	0.106975703076444	-0.165555461322399	-0.043361186064568	-0.00378260853274805	0.0120837652600461	0.048975580058632	-0.163981705663236	-0.0641129651343313	0.0191629078715718	-0.108369836691519	-0.194054528994959	-0.100871364513138	-0.0452584223281017	-0.0512154309467877	0.163668681097891	-0.140352268166049	-0.173432082783734	-0.121540794035321	-0.103309010106511	0.0614754386331219	-0.0555559933536801	-0.0643178051070491	-0.0178193540707762	0.0205969333798149	-0.182356751084132	-0.134954359169214	-0.0679229758308868	-0.158892510724126	0.0971346622761379	0.261430296334137	-0.350826051438518	0.32828751638441	0.246734100077368	0.291768478438453	0.220770279822265	0.278191100258824	0.265509674292919	0.271715163238484	0.30116315309845	0.0793443962962743	0.220601720015267	0.260792526576455	0.242456668827084	0.200141312351163	0.145881433872268
meta_trait_94	-0.111631293111733	0.0123870983074809	0.0816025677175826	0.10962539968534	-0.0193312480032483	0.0247287496472143	0.0387616848654503	-0.0758066477493721	0.0956753193995483	-0.0847418809426652	-0.051785266130669	0.133986825633397	0.046317084171435	0.174550793710485	0.0336280977411064	0.0242828309950352	0.0232786048468699	-0.00248494936266747	-0.148616665687841	0.240748750984333	0.132310522824001	0.0011762797174039	0.0225202254790627	-0.0735392858846493	0.0272017045924991	0.160441295017924	0.0944438049045934	0.0565055639746113	0.125675153193695	0.1824742306913	0.0981501194984971	0.0593932491441562	0.0809697930012957	0.0188893339736027	0.0944915394621464	-0.0732835015990542	-0.103331100061366	-0.0987195178307503	-0.0812145100589044	-0.101082183332288	-0.0970169935646249	0.078513006092939	-0.0469073138769075	-0.187078290007825	-0.205514321495649	-0.262354651088155	-0.267717469723768	-0.21843529008562	-0.158011131743274
meta_trait_95	0.136386445877578	0.0412403413668907	0.0904769261869584	0.0531666113378746	0.208056246489155	-0.195678490752078	0.0672957471259117	-0.052709866174843	0.0151562345501563	0.019747956309577	-0.0550706276466155	-0.0762411596229061	-0.0973257443099238	-0.0667003391604149	-0.0284722087913571	0.0585500578651962	0.0483267653817123	0.0374859977540365	0.054084692401407	-0.152764632580844	-0.115190416018558	-0.0653601276623569	0.00237555826542403	0.100778060048385	0.0740213082435464	-0.08002950632927	-0.0654610131080295	0.0524471307788255	-0.0716369573053454	-0.0981861222158637	-0.0260166411427239	-0.111908380880476	0.0289645514584053	0.122960113014545	-0.153356228001173	0.23575442266439	0.161220438809232	0.175023999598647	0.1685236426691	0.136718561101719	0.14157699698377	-0.00198601385905175	0.115733807000456	0.225147731749537	0.197169989100717	0.338272383356077	0.259239742066408	0.348869027493499	0.211496342616542
meta_trait_109	0.0745313519651194	-0.129397236439973	0.00985926094706777	-0.0659966853942388	-0.0577215944596963	0.136768704983496	0.0711316890403887	0.129449464749314	-0.225634897750528	0.0755025789278726	0.25390098585409	0.0148184461138196	0.0960046209383649	-0.161172743317004	0.00248652503935485	-0.0667418662664599	-0.118184103801693	-0.139632332558702	0.181830166082253	-0.137636605077157	-0.132107360055371	-0.0936530438463914	-0.393973298216694	0.276923419092518	-0.343266139317676	-0.332687766787422	-0.288941003953682	-0.280783999453426	-0.112230316738919	-0.118046447162307	-0.150744166433999	-0.0237065372083253	-0.0577575754520445	-0.145999675376117	-0.0435288671432999	0.0992620849970788	0.124374520298917	0.135784223303144	0.0512551097543195	0.191391810434694	0.198936398828848	0.0911109905971845	0.149581119874905	0.22181152871329	0.168614014944339	0.124696131714365	0.223750060884789	0.255561679995644	0.27600290443527
meta_trait_176	-0.119834789221317	-0.0207200136944104	-0.0260402734109673	-0.152673887416596	-0.167074619734703	0.14052100673056	-0.168637275738517	-0.10452872648286	-0.0817586601198812	0.177146939862254	-0.0584125974546958	-0.131063706528195	0.242142210686738	-0.0300406394842602	-0.158863389140347	-0.21742517722774	-0.131728904273092	-0.0568310608077253	0.120649869186337	-0.161358445085926	-0.0239661490961534	-0.0108220926206828	0.127928569870996	-0.126777650798505	0.08122083421159	0.159146518210922	-0.0686016944396525	-0.0866973553299146	0.0260483380770765	-0.124957753203435	-0.0545170050074208	-0.0219181471366657	-0.0841526947386426	0.0213980773378945	-0.0393528293036526	-0.0353323773007205	0.032581395351828	0.0873920783844227	0.0463030745429985	0.0745434350016315	0.0466937586384542	0.208315889207649	0.10051932665549	-0.0455814596559282	0.0898052106046961	0.115692855393366	0.0583501712157959	-0.094590124781406	-0.0907556194592175
meta_trait_110	0.0932461524777115	-0.0929473927952569	0.274914560313986	0.152157255453493	0.0859145623000058	0.111593552018282	0.137185454814719	0.0100181748371874	-0.266018296641003	0.0591261801843231	0.0476833475945966	0.059845667599699	0.15162546345165	-0.0515254203840385	0.0196268433737752	0.124798648397161	0.0829814680614275	0.0102813687245048	-0.0117374229028371	0.0209930997477427	-0.105596659284585	0.0161588283426957	-0.204242893025114	0.175941845728176	-0.156988683219322	-0.155718700713719	-0.183213537385787	-0.0621335357191314	0.0480039145928297	0.0811396484436032	0.10169582951198	-0.103546851258961	0.263575223452218	0.126170982180817	-0.14438585260961	0.34435691678037	0.216673026158735	0.269098582246499	0.231418960837775	0.221695875802918	0.272684092269278	0.151015194935131	0.273194431257509	0.244259419594878	0.187109391705502	0.16279739600368	0.303368300430592	0.202043700954715	0.306995492802264
meta_trait_175	-0.0711548524836138	-0.246057342126478	-0.0255185835020138	-0.172438547955203	-0.121543380208042	0.261644527634007	-0.0668840010096331	0.123849693805498	-0.359616406883698	0.309661030964807	0.205991649514558	-0.146883491671031	0.335522104597448	-0.319920480053848	-0.140417592551569	-0.216603296823824	-0.247156544020309	-0.133647259320457	0.315831469705247	-0.282183481064476	-0.180445825697734	-0.162331602445547	-0.256958936541357	0.238906532550173	-0.217846737788853	-0.137414850983822	-0.454562048397872	-0.33722233009633	-0.0770682162249694	-0.203959535586684	-0.109961809670392	-0.0108810883868074	-0.128867830625851	-0.10938785899211	-0.0825364214520879	0.064005599677298	0.110356053797483	0.218797687865182	0.0682025021511584	0.226581087149863	0.249481555244801	0.27849841525642	0.234415171665733	0.280882394929345	0.364908207300068	0.335169764267751	0.310115993649977	0.302224576395621	0.25283241870785
meta_trait_58	-0.0141082862983211	-0.109242282601069	-0.0314752898449879	-0.261395182322889	-0.361947129973827	0.367523474657032	-0.239287155792483	0.194349845510625	-0.377154953509869	0.271037799736207	0.317359592641737	-0.329910903594412	0.437303909400552	-0.370867601114211	-0.275211611428845	-0.335114407827491	-0.259434046642172	-0.154739191795908	0.193470040595784	-0.195241132131571	-0.297713252985949	-0.17060283875145	-0.402952120201716	0.421935603547038	-0.293387025046824	-0.442875706219814	-0.333725103284784	-0.282729159728923	-0.232824092738301	-0.267862548093649	-0.204687671073898	-0.117971287739683	0.0448577936034449	0.118758822070111	-0.306892477577367	0.232433347549922	0.382864255377092	0.438373231997902	0.344418765110294	0.431299935464497	0.385366709469677	0.331373591512773	0.423234508967415	0.195461101466625	0.32464625832912	0.369466885175834	0.446419547819331	0.305402890612173	0.452554906492588
meta_trait_57	0.0063332043703206	-0.0574882890302617	0.0676126945823513	-0.0883360037445358	-0.142968538038167	0.251693266437539	0.0263848513165985	0.0632286107523727	-0.1455882045818	0.00297972498656683	0.196855064376027	-0.0433057601302808	0.171341754025975	-0.136993455243115	-0.109866930370712	-0.140350085587445	-0.16489315898755	-0.104674093738198	-0.000286788443413304	-0.0952593655641062	0.0324772673112154	-0.00891201519754191	-0.364335605091205	0.277434224771527	-0.206345064581443	-0.326714768295554	-0.201460446682896	-0.230266173973985	-0.108830450136715	-0.110623611233304	-0.119469683046477	0.0147264847567684	-0.0570716908677338	-0.127798731697403	0.0114806613098889	0.082937558528828	0.140198674074976	0.146233279992574	0.0660477990415749	0.135107992454612	0.223905207658576	0.132753886820393	0.165248129011421	0.0866527494853546	0.0875705261244464	0.0286210789405593	0.163448988594306	0.0878124863830659	0.146523421601291
meta_trait_227	0.183111046473555	0.065535300482402	0.0188532158300931	0.0168927923595953	0.0144650865166622	0.0108580237125826	0.122460101093774	-0.0505935431038696	-0.0882355914483528	-0.0621682743138705	0.0713608718029932	0.0539758093942149	-0.00149309407742715	-0.0512860998877395	0.181981912364955	0.191599038855136	0.120108109480427	0.00285472041748503	-0.101306917265558	0.122633390520437	0.0760716303776523	0.12290400710753	-0.0588741610657501	0.192247375077949	-0.0781254954734851	-0.254304332258135	-0.221201320193077	-0.100457112668328	0.00437876506451482	0.0491214691880531	0.0799309797477231	0.216072228088523	-0.00283483137053086	-0.239497752245475	0.162932040850216	-0.0935708529669034	-0.0995585369333962	-0.144106606229048	-0.189245772776887	-0.0404614715268565	-0.105089795453365	-0.123927255224274	-0.0277077383275087	0.147116648290322	0.0616922773983	-0.0342501214638032	0.103310282320689	0.091029427101467	0.0333051265952943
meta_trait_111	-0.0368607227934904	0.078416162093162	0.0180018547399903	-0.0655593853692831	0.0374190247118512	-0.104534486542215	-0.163164714108047	-0.144170499012128	0.169985416059978	-0.00224814781081382	-0.151841765857023	0.0100494647512166	-0.185329604676505	0.136257449982301	-0.0510167620874413	-0.0529370525782299	-0.00436396178994965	-0.0369379341808962	0.0158168249385789	-0.0157867806073655	-0.118048173205896	-0.149914265571895	0.00332355272138897	0.160166539447157	0.0241137991562801	-0.0131126191167966	0.150849438287903	0.17504695538496	-0.231937017016976	-0.0186494223840525	-0.0843356637825588	-0.131435856344195	0.116506768248718	0.184640058226018	-0.124779811537949	0.128772005789172	0.178221068410774	0.107273895664878	0.158229584361842	0.0720676807750123	0.0994602345975888	0.0207167323813352	-0.0553452883240782	-0.105100335027859	-0.115599163707816	0.00528692730849511	-0.0902337828527471	0.0398522826031141	0.0206613038126486
meta_trait_228	0.0810835389605376	0.0558439861118859	0.00594713575163463	-0.00810667345696194	0.0567345869888769	-0.0835601258018844	-0.0147706539912351	-0.0392960352931478	0.203302064704287	-0.163226236065155	-0.149614657670904	0.17323021842631	-0.191646732056371	0.0904104294571296	-0.0377893239301305	-0.0120243838218272	-0.0702561030390582	-0.0186213784715606	-0.0610460680034997	0.0763933007570799	0.0104110919155107	-0.119080646621549	-0.04628392420944	-0.13723893601096	0.112463392420569	-0.0246220189101072	0.354095591459598	0.242281938289764	0.0121432554922522	0.12480455094573	0.0312469483526181	-0.0074826717514735	-0.0874759452545358	0.0906916434863434	0.0675182914390187	-0.0631917092473412	-0.122231832655054	-0.136493767394448	-0.0476672649591452	-0.088151082531679	-0.033490268339384	0.0183164890127798	-0.0427118738824243	-0.215812021799065	-0.23171182445056	-0.193992074198557	-0.194201479792039	-0.289291808153442	-0.21486727431667
meta_trait_203	-0.0554250784269654	-0.0177606973053527	-0.02503111970443	0.0607173518474651	-0.130764288396622	0.312204033722831	0.00946182277659656	0.0755357686568739	-0.251941605683559	0.0779202076710081	0.117503609774663	-0.0136808086890004	0.227199605891471	-0.137782553247731	0.164011456930334	0.096191850598221	0.175573190997761	0.206520170462509	-0.104122178228947	0.105900181254565	-0.0235934760432143	0.0660446894578356	-0.101115905863191	0.10697074641463	-0.172704647546749	-0.239572505778572	-0.178768095901746	-0.243708128000901	0.127154930248496	-0.0861704173070472	-0.0531049179085373	0.263058511756289	-0.0889658966914556	-0.25962967868298	0.161537050154927	-0.120327808827005	-0.077731894784763	-0.0627864731362629	-0.146170082634061	-0.0730684526041312	-0.120171482425155	0.0297675489006969	0.0319658388591125	0.109962945259913	0.18831409057861	-0.00671615495828581	0.0575766870328902	0.0653237854874007	-0.00716681710847631
meta_trait_204	0.055917954282881	-0.0266284936448672	0.0253705701317527	0.186611998305018	-0.0715107014613239	0.0574277338686671	0.140568310182623	0.0620389349532012	-0.208767543160472	0.0873678547744364	0.163851153482203	-0.127257949701682	0.197167664665403	-0.126353357887467	0.177013046674779	0.185669018412512	0.248234497485391	0.103693753580892	-0.171619137686314	0.0637251181868145	-0.026626730329145	0.064395084613342	0.0345558600740565	0.105764438629767	-0.0798358742503081	-0.138586465649949	-0.113608311951998	-0.0452416673390299	0.171261117379901	0.0103525459566248	0.0903743761109725	0.024857487696465	0.0520415208782519	-0.0744500999679754	0.0493112983353533	-0.0339617798447921	-0.0140838511599934	-0.00644072224296353	-0.0595414911655891	-0.00318699404708684	-0.139571351054895	-0.119779825318245	-0.00549805854345986	0.252236227220883	0.211465688207605	0.117421155048608	0.210056704900236	0.222291849784555	0.184504042395028
meta_trait_184	0.0994283440304882	0.165002169471268	-0.0567066124315365	0.0586435825971305	0.157972302393456	-0.14273840621336	0.122319348435564	-0.0902707355766269	0.116816158313029	-0.126054403772344	-0.135409641474595	0.194458609587446	-0.286830616748082	0.194364772930977	0.246959878134793	0.225017328614947	0.193916959215186	0.174374564001596	-0.0793709719136567	0.0520888532567219	0.187586264470729	0.0787054239375846	0.368503079094678	-0.135185675602295	0.245748736270894	0.231758363700806	0.273421024595479	0.319634882025679	0.147908091732914	0.195121777345176	0.200281861491175	-0.0107589984062863	0.0896468309668813	0.0786097051143341	0.2883507579253	-0.125415804761573	-0.132006388967714	-0.206842919758226	-0.158299528066858	-0.238236928441964	-0.245141250907468	-0.206150641964922	-0.24540920284907	0.0549270138631773	-0.11878948238644	-0.134963079327906	-0.110601403833587	-0.0614240027269206	-0.156835533975445
meta_trait_185	0.0729697840114687	0.131250886286809	0.0452544688928905	0.0933278168624103	0.171019891043239	-0.100479606510631	0.0516954142923631	0.0702164430126927	0.136826388930878	-0.156488992844075	-0.12810246466197	0.0214890276652454	-0.15310197330052	0.0340588879522552	0.192133617452031	0.122310359186806	0.111385900486323	0.100339146663937	-0.1070398163953	0.153865473746699	0.188981007645267	0.00303241854528647	0.120664429554384	-0.20644562621237	0.109243126346671	0.117290605958087	0.299629551547884	0.21403169902279	0.152443959272836	0.171268352517961	0.150632069700867	0.030627994536901	-0.0632478811650258	0.00908520395741809	0.151489879028518	-0.149646433456764	-0.186228441500306	-0.249191958043475	-0.215774944693578	-0.224871072324179	-0.231109170392024	-0.152940085407811	-0.224401212260543	-0.136062996731698	-0.12424290449052	-0.216361223240005	-0.22558181765397	-0.144264148479241	-0.260522928454353
meta_trait_55	0.100973529570571	0.096784858819667	-0.0073268772955048	0.108254796527202	0.103356205394537	-0.234664915869653	0.112585382398678	-0.0483557934016004	0.166994555853808	-0.225079674496619	-0.0823453862931473	0.19597511492077	-0.25805518165757	0.227965303301479	0.236094500387594	0.216619274180438	0.16556546247057	0.060774992933543	-0.163107681906026	0.150021907497462	0.181881264599332	0.16988878554474	0.220687565300854	-0.222349714943886	0.258609328072418	0.221802770048795	0.12222744308386	0.167393128505521	0.108892371499684	0.220267268713352	0.214739340804532	0.0346627903961164	-0.00260306341322999	-0.110399842670014	0.320916677143624	-0.220977017732838	-0.275308184012732	-0.367308501758514	-0.242308391241628	-0.26798730629242	-0.328984129589645	-0.256141889345153	-0.269751673265703	-0.16913121898599	-0.272485277921717	-0.258070348436971	-0.212717721303533	-0.190934492538881	-0.255361671453666
meta_trait_165	0.158318073376813	-0.00864822113642083	0.212951236004567	-0.046255753349591	0.0118891934160097	0.130385578232649	-0.0301078207050693	0.0986063220818544	-0.250879327465173	0.176921269239995	0.121142986296097	-0.067176001093356	0.193447587118243	-0.114078122177453	-0.157647426415185	-0.127345693996543	-0.112783643698874	-0.202794436013047	0.244538155852442	-0.167881432653161	-0.325704344924182	-0.213463914865356	-0.483039405484526	0.389004704724674	-0.248657203521892	-0.304367799843575	-0.268201558716524	-0.201135054218922	-0.235294058250372	-0.102232049610003	-0.132589353951133	-0.183363056471523	0.2441441085099	0.175501744387905	-0.379161469132728	0.393867899346781	0.412659463256501	0.451019927462639	0.359189344616562	0.447163925472631	0.464866325892783	0.283334619565558	0.378044125493406	0.0952003081523841	0.201711510047028	0.306051145759266	0.373430701707319	0.307076555843223	0.43567198264837
meta_trait_166	-0.0184944345284765	0.153104720550288	0.0326447169014276	0.175819772074444	0.0875782857100149	-0.157047940038328	0.148505353223458	-0.187974086882123	0.416714467214038	-0.438149117869689	-0.276918317431797	0.372052702427654	-0.428384509784487	0.316451013951529	0.175229280110803	0.16675466873836	0.0395812032867683	0.196125398735419	-0.302800601249292	0.176513714791178	0.380830106687526	0.182357562321773	0.366543324614984	-0.383709893398959	0.393466138247071	0.341492834213582	0.354666698759083	0.272304204383663	0.227322557228996	0.301259414295516	0.187987067289575	0.128681320777098	-0.107792132466923	-0.141685373828791	0.441184668458071	-0.346107306426417	-0.3886206435365	-0.49773640699531	-0.313420095790793	-0.459431648080188	-0.383827308084313	-0.320613614350155	-0.378750389607348	-0.32931772981135	-0.474947922864125	-0.424334866288461	-0.456580261270995	-0.459679144159069	-0.49460408138212
meta_trait_180	-0.128632898160196	-0.135599953369168	-0.0327327101289952	-0.0698368637351222	0.0670265920060855	0.0679592133162017	-0.0803000779574118	0.199067124113582	-0.0834193134709097	-0.00678912687829982	-0.0265811189462277	0.0334422669083752	-0.072737803446315	-0.0572725196178113	-0.0939332276883487	-0.148693116649281	-0.248354422688187	-0.0899425673455384	0.0708750674928488	-0.163273320621023	-0.0316905126475258	-0.159652627467556	-0.0999894644899546	0.109030813072522	-0.111436836737083	-0.0234439557338137	0.0264734742482662	-0.0891669739746796	-0.0914956242642034	-0.0567857092199632	-0.125882751760266	-0.166929681775726	-0.099294036727202	0.00810960938779307	0.0417254409538983	-0.000141866232426066	0.0578034077702733	0.0104416811323391	0.0586312471600096	-0.0803063016711443	0.121360122560007	0.0625501453271906	-0.0134399477895332	-0.00859162098188425	-0.00887636347239638	0.0942043511384683	-0.0524086017402926	0.00746215443471355	0.0606250244039949
meta_trait_206	0.0187615913082623	0.0801935247706047	0.0459172251726991	0.0703290885126779	0.194515241720921	-0.149891491215359	0.0472593788333483	-0.0255241011134788	0.0741431434215398	-0.127545256543686	-0.165904239902679	0.176019595184926	-0.258192034464468	0.00384469901827034	0.142894156759499	0.159629311272506	0.11066524197001	0.151499918891766	0.00223538201617157	-0.0499286224185324	0.0922413493122465	-0.0699197852100041	0.150588049856614	-0.124040232081163	0.0905029639350567	0.196264667200857	0.16958854885965	0.152728638146272	0.0665274410677649	0.096541318495124	0.0971369655476045	-0.102241740611311	0.000135867405050668	0.0618463512050995	0.0999562460784096	-0.023146364453752	-0.0479073088559382	-0.12220528922104	-0.0565677379114823	-0.105635601492981	-0.0889576001432008	-0.0974488583563888	-0.133506411683319	-0.0395302670887844	-0.0582285532321243	-0.0385232733832019	-0.086374379384922	0.0230711581148178	-0.0926791315305467
meta_trait_209	-0.0762869590272952	-0.0496493398298855	0.000771340072178811	-0.0330370536620672	-0.180409813414739	0.0752120272611527	-0.0601906936129253	-0.0872034947423776	-0.062051720746116	0.0297932931545156	0.0322060604634863	0.019169790185262	0.257323308137421	-0.0344421075172788	-0.0637892400154056	-0.0385320240420224	0.0992387096892077	0.148537644435354	-0.0255879941248857	0.0952458371666519	-0.0372662817079107	-0.0356969207565019	0.0605029785725933	-0.0972806115519174	-0.072275188229977	-0.00205812164610823	-0.0586498236798705	-0.0917969506426398	0.0500292592874138	-0.0951856680122043	-0.0190961300057277	0.108843638090585	-0.01301989516895	-0.020982628486162	-0.0537683774458702	-0.0121095578045736	0.0103518587085187	0.0125203139554594	-0.0546696307125464	0.0577097237092279	-0.0227824716680496	0.131968243460946	0.0610191681922546	-0.091545001503156	0.0591700305063147	-0.0662037729251585	-0.0133120914889624	-0.102742785827721	-0.119778421445805
meta_trait_211	-0.0714500422522043	0.0479849402078579	-0.0984846482677185	0.0121140671672601	0.0199577773834905	-0.0891057499474969	-0.0415766322214965	0.0481808605352861	0.11652726724471	0.00207030324893111	-0.0721531670332548	-0.120619537257673	-0.0877953296909132	0.0560689184795454	-0.0290926791594646	-0.0283568036348932	-0.049321417290075	-0.0794340735925679	0.0462696591458584	-0.0443316890609599	0.0300085591004258	0.0128738262147502	0.0918320464975398	-0.0732166127164119	0.0793360622209427	0.14163843394821	0.0676997812058857	0.0430352991836301	0.000514007801359485	0.0210107184449203	0.0193158706717786	-0.0903572755063503	-0.109056050469799	-0.0281853281505722	-0.0248012104049727	-0.13642762929925	-0.092123665756564	-0.127782221806078	-0.051424683745648	-0.114092310263165	-0.142539886967201	-0.112321375743046	-0.15871521515023	-0.114890476231104	-0.112257710063692	-0.0518250755655915	-0.13477859918348	-0.0568789320351786	-0.0955236634766348
meta_trait_151	-0.0522233546634803	-0.0923199946633718	0.0740596177784585	0.128633818195983	-0.0072172599881329	0.0156725718916999	0.0282517909605602	-0.106364838527373	-0.0978092255243367	0.0121942819773034	0.160873851513234	-0.0564563788195746	0.16032869415524	0.00228542981232018	0.068565872605895	0.0782970316732956	0.0493616569166475	0.0800386239509847	-0.15510015599367	0.114843055630348	0.00505178527477752	0.10092919039909	0.0385475439881144	0.00163879993967475	0.0917217512047309	0.0024410126921315	-0.0987780196386569	0.015143315104282	0.137642639517869	0.0946215885205094	0.130432628508143	-0.0129826867199392	0.12943159309678	0.0320826836445453	-0.0970293726357566	0.0675757163321626	0.0304973937972044	0.0688399740406481	0.0697402060512815	0.0814258714934716	0.000556026299805331	-0.00657557125616749	0.0153333390384709	0.107928838724002	0.0104211441717103	0.0663570969939618	0.0728031871435273	0.0680985148092178	0.0282001122762015
meta_trait_148	0.15481006991871	-0.0973286324149262	0.114839512622284	0.0262988785699178	0.128728172285802	-0.0490259285782483	-0.059660980348378	0.114104493473314	-0.183904961542395	0.268476659029424	0.096392764874824	-0.21417364605113	0.148212537839294	-0.0756893317599747	0.0576445536296044	0.0660122995161864	0.0783544719169241	-0.127144018438477	0.119501638786591	0.0736177395931408	-0.173660632569949	-0.0558188385897119	-0.14428723655067	0.243094233838687	-0.089944143879402	-0.0675664248809198	-0.223892581954242	-0.0961642824743877	-0.025539256069395	0.06847571874663	0.100110900402448	-0.0856636792450767	0.190437226024516	0.0869790205978136	-0.146460024452146	0.238986944123266	0.0594921978460639	0.19459687961061	0.150401355008679	0.153131030061013	0.10617201954753	0.0170334725530668	0.114540537469038	0.221316239183856	0.324036078768532	0.314956597371343	0.293463969030505	0.327356756124245	0.361950950280507
meta_trait_230	0.145980134884366	0.0683966239671918	0.0285759995468045	0.0125660144375988	0.0350569486098834	-0.0774953218207301	0.0843315313644259	0.026476961559185	0.0565930804844858	-0.204512159389555	-0.00210891648486604	0.163845062260364	-0.060109347350134	0.048077780048957	0.074957990456978	-0.00575485100561749	-0.00512208193552667	-0.0854567296491821	0.0495490895792928	-0.113148056809528	0.0656943990227618	-0.00188768253776451	-0.00902685635257158	-0.0828986140327547	0.0251387207085687	0.018424838039976	0.0725690939413806	0.04189326843698	0.035247730080742	-0.0251028320676718	-0.0483065505824449	-0.0378569206053504	-0.000945634722574838	0.0364235798318101	0.0823826659093269	0.0188558575132314	0.0385927968207442	-0.0238830274648255	-0.00880498356315699	0.0240258581136393	0.0151268319185401	-0.00941120653133263	0.0291681267275844	-0.000456431405944405	-0.101188363047515	-0.0338964467936563	-0.0350665359042388	-0.0736345342148257	-0.0994488506810434
meta_trait_131	0.127708913214771	0.02187225860985	0.104829535295332	0.0979751029798807	0.124962324162048	-0.107282355421694	-0.0068108541310886	0.149059647931434	0.133011332433013	-0.075547646627292	-0.0260159474083749	-0.082808576369247	0.0243083939523276	-0.0992270238768955	-0.0931186529761288	-0.0368080084555792	-0.125542178231486	-0.179232708314656	-0.000674603022934353	0.0381160209460792	-0.0738066240508883	-0.063612460009078	-0.0485891801374455	-0.0474468651490639	-0.0402151032079986	0.0510138823232743	0.0377581080753763	0.0277629969633961	-0.0474768179678584	0.0416034717319156	0.0104260882943588	-0.000517277346453311	-0.0886425770003362	0.0239063276114041	-0.102641250105118	0.0975391986286709	-0.0526796549704058	-0.00837862020106806	-0.00772487212363305	0.0171733996403215	0.0958507289632485	0.00683790944175564	0.0168761532287816	-0.153564851858731	-0.123611591441272	-0.106850389889494	-0.0862398362746452	-0.0715510681482457	-0.0840026913730732
meta_trait_143	-0.0627313438247947	0.00195928500732371	0.0337211938711296	0.0218857397327714	0.0548247405634682	0.0855326959511768	-0.026223359382584	-0.128503743204108	-0.0661152044745672	-0.00484000618332333	-0.0482949585568681	0.034453688263926	-0.057767444011039	0.140654931817916	0.13291094060717	0.0645357131906638	0.144320864574826	0.1256426877605	-0.142938455377098	0.179753810111668	0.149019964992086	0.104487975315925	0.00848646550748523	-0.107333562861705	0.105683977753901	0.0448167253341847	0.145610652920649	0.126569321320866	0.185736539752769	0.191742520983865	0.134272509360608	0.0535859520098934	0.169902763197397	0.0305300624160781	0.0813953302120501	-0.0706441993604694	-0.045117791099999	-0.0516589463313579	-0.0842773808876528	-0.048627552224558	-0.107114712376096	0.00788851064828764	-0.100386385048215	-0.0298590786494189	-0.0246115224949823	-0.126563821948643	-0.0960306129123075	-0.0681997371413863	-0.130134183283492
meta_trait_4	-0.0626260562923635	0.0444712129337899	-0.0579005939031673	0.173965487735051	0.0820174122807657	-0.136029857477929	0.0713306844936943	-0.144378541260421	0.226225483320888	-0.241040396291257	-0.08688309082036	0.180570449638925	-0.165655803645095	0.200031168699764	0.186356931947425	0.160341941121531	0.115939879521411	0.211752056053615	-0.189102705372905	0.229408081909355	0.14565643305421	0.104421998299255	0.196767250514117	-0.322211108401871	0.173022564208682	0.241124022922216	0.283354998573441	0.243095487566192	0.174609659053623	0.138384829113766	0.129417410059854	0.190376798906565	-0.0800221268232081	-0.0126775426101848	0.12280512912513	-0.138609568007546	-0.190628068001005	-0.226244729986169	-0.101675912797591	-0.267515926939898	-0.204160809265637	-0.106305930748374	-0.20583037854939	-0.178157949643744	-0.278849059589362	-0.274331619312926	-0.26512220030071	-0.314687634688667	-0.357064947338142
meta_trait_137	-0.164860615484546	-0.189039239394796	-0.0373268288201715	-0.0442573793200619	-0.182191103960687	0.153228448406021	-0.128076795270062	0.0286711079884905	-0.10724245062467	0.224136835840376	0.0932101367485293	-0.206255405791702	0.268540962257102	-0.0612855686252506	-0.105375746809767	-0.122626886172758	-0.0168270418965848	0.052420522908328	0.0303835155317881	-0.0652720222717339	0.0373001507407081	-0.0248228967646	-0.0564934152997394	0.219421860244045	-0.137890229198732	-0.0698089970290467	-0.0845919344981344	-0.0845104852527469	-0.0463572872715736	-0.123236626879036	-0.0846665861023258	-0.166794484191378	0.00120153474754185	0.0741935237290112	-0.0705334461387391	0.0725586179587426	0.183907491589442	0.194475929942452	0.167987693697369	0.103326053118092	0.0810454332076825	0.105787225364989	0.0919856754275856	0.0675424910431787	0.197374479300583	0.179917806117506	0.165060548485399	0.182223168762104	0.21502386471003
meta_trait_210	0.013677751443191	0.0621281375985928	0.105708067575411	0.148575239388821	0.0455954205529005	-0.105225294994835	0.0519402930150378	-0.143645847873291	0.11303389186096	-0.155434006480004	-0.0158937597009303	0.143322966963537	-0.00103364249828543	0.172393212516266	0.143081866933848	0.117409681213262	0.170531262416285	0.10167222065243	-0.0715040857806977	0.167079249756501	0.144517461536366	0.0312176072134875	0.162779582717495	-0.231275673166385	0.176422710388061	0.31785467216261	0.200852482343019	0.271410986771175	0.252798318776095	0.205067312315495	0.204633815573499	0.00638354617554484	0.114582778758906	0.142846475576431	-0.00116145233630876	-0.0167236829781099	-0.116576116720291	-0.103838332348707	-0.111120174882976	0.0041667956399088	-0.127227980059977	0.0263755247735568	-0.0827897768040784	-0.0666787036530416	-0.246085942303117	-0.248605204440669	-0.258156950217751	-0.16606639280693	-0.232368395386131
meta_trait_212	0.051040504601787	-0.0296633652822914	-0.0436121673918562	-0.17038715444597	-0.0803181305574831	0.0193284380841521	0.0311263041237557	0.0593084392506198	-0.0702451123324022	0.112250913754741	0.0081866960085032	-0.0667883698056535	0.065163440972315	-0.198083102499578	-0.0512132276030739	0.000482458787718469	0.0417758988221104	0.106642382837365	0.107905135981151	-0.138894451152913	-0.0709913494446623	-0.0550026132860677	-0.0055760389940421	0.206890248249158	-0.114434287466843	-0.102669460655256	-0.203409952928249	-0.0971531379447425	-0.13474647073843	-0.2103085330246	-0.0918721786598069	-0.132891049777292	-0.0226482884041392	0.0181503741276043	-0.108687073745849	0.136084413040713	0.172173698167464	0.201499332290717	0.126872003462867	0.19520555033958	0.116654292540617	0.0936017626111873	0.214690360965016	0.225817115129443	0.282409484808939	0.247207842069249	0.221224699688108	0.320885075194486	0.284854322852878
meta_trait_142	0.0351894969830768	-0.0423876023445139	0.145778352419563	0.0517429669204909	0.273215240580103	-0.0624240006059596	0.16693481081769	0.0863511802992931	-0.072345823138058	0.119850564633758	-0.134890983367113	0.0406016344388162	0.0932862721099226	0.0894854084097678	0.109907231121997	0.0674481052961955	-0.109012582545972	-0.0685005836691771	0.0425972908582069	0.0333261259752484	0.270439912167257	0.158526056710608	-0.0935172121775628	-0.0174295010676047	0.0961901193910072	0.167986017413447	-0.0447142403049289	0.0113775912949752	0.180702516449933	0.23799130047153	0.243488443778466	0.0730562548421808	-0.0415011205197072	-0.114751294456107	0.0071234613042682	0.00854162148156626	-0.208127207331721	-0.0888192808018659	-0.0542160122927974	-0.173897566646267	-0.0608776206710821	0.0991772479692007	-0.0828119171129882	0.0164419009311243	0.0178563149541967	-0.0586015365236489	-0.132722811061108	-0.0246695567470861	-0.109386775009116
meta_trait_46	-0.101512254108055	-0.0586569637383436	-0.214020094333193	0.07941735139577	-0.0474107427503941	-0.0917132799779562	0.0580392917582788	0.0457680305692162	0.0952268979038942	-0.0563354543244271	0.00557199290611596	-0.0268422311454744	-0.0430086309759074	0.0388609814046812	0.0763863641014887	0.168707533214549	0.149576230032775	0.103035665757217	-0.181043022096719	0.0999493134221475	0.0621432803543926	0.00875420831603257	0.414931085851848	-0.239416123056661	0.0218990994697826	0.0532418930289356	0.126768979632789	0.0056213630252476	0.177646535501989	-0.00194813169002877	0.023067688080371	0.123255009799108	-0.14754619361932	-0.182727548673262	0.129804099224513	-0.208824992208295	-0.225427366106242	-0.245127210201178	-0.223391366622722	-0.281761796610962	-0.251960903166975	-0.159920380701153	-0.211183057360233	-0.0703639860271044	-0.142718116531915	-0.269617593746412	-0.202650979160372	-0.240916700709294	-0.276193469257122
meta_trait_342	-0.174319816074697	-0.0168891422942206	-0.267941941785842	-0.061512327804543	-0.156281500708793	-0.0663077462767751	-0.0029849441899416	-0.0510217588576257	0.170387930382378	-0.26063529473603	0.0195484338130179	-0.07144414404476	-0.229189197164775	0.118222274741028	0.0887979901129662	0.0385136603197892	0.0384190642233817	0.112757228039513	-0.215327402779786	0.197337288474224	0.149596009442176	0.124533476332082	0.211930251486675	-0.242560388359254	0.117231918500583	0.0080257266930025	0.224587292533047	0.138702493001882	-0.0105090580945263	-0.043201794613761	-0.0162542790116822	-0.0410632515864239	-0.194720929836598	-0.133045432672402	0.105717688684049	-0.337177812716458	-0.121481653382171	-0.260344997131768	-0.188939492263334	-0.134325666239567	-0.291828134640335	-0.256648967141645	-0.292436950348333	-0.0625703555721186	-0.295519755115455	-0.284813220792101	-0.255146995810351	-0.212349519938494	-0.238542120937326
meta_trait_265	0.159149382622755	-0.0519718975294063	0.384191653845843	0.279798463778554	0.352906486450995	-0.0787694560805982	0.278631743911893	0.0281084527344412	0.0346114433930058	-0.156765159490162	-0.0197638943144226	0.141622779486636	-0.0671053030653723	0.156563706697233	-0.0571142174763305	0.0899397591560199	-0.189277731182865	-0.158782977650189	-0.0757774482627283	0.00445830703151104	-0.0197721228852919	-0.0439650404231921	-0.252328539159218	-0.0626979750996799	0.0544448781205105	0.10189036218405	-0.0350094829967544	-0.0268167558907252	0.138182967566622	0.242186742800657	0.13851546110604	-0.0620432902711489	0.112821494374382	0.0377117612759601	-0.0668898145529428	0.286308905266375	-0.00310788985736663	0.078179288829968	0.160419095410621	0.0206843233575028	0.334303557864097	0.135865332543437	0.0983209501956973	-0.229476625716058	-0.152727597514227	0.00554831750051792	0.043892615682719	-0.105385667550546	-0.0540667957186115
meta_trait_288	-0.00294318290316053	-0.0532373205154299	-0.28007809708724	-0.167937905226762	-0.0558445922627054	-0.176183421531738	-0.181445850898285	0.0534034932574368	0.0828059227502003	0.0811100841228955	0.010338283639384	-0.149648028121905	-0.00690827614162107	-0.15811750517444	0.107149999522096	0.109811968216136	0.236675609069401	0.0343810488751009	0.00725574161022278	0.154164452725845	-0.0234787280567778	-0.100153848927704	0.224381308694767	-0.00668395094843342	-0.0622112020792769	-0.0525301965212201	0.0298466780664848	0.0518982048027818	-0.0697704228850269	0.00202034876768064	-0.00748787000406398	0.0918814081284672	-0.0624568579421259	-0.0712773885085008	0.0421583650776665	-0.236999377129501	-0.19478488744615	-0.225756080023388	-0.269545847548405	-0.103351542495378	-0.395162998574143	-0.137498649254797	-0.131238176490439	0.130988802431781	0.0520855632320446	-0.062402934450611	-0.165465409715275	-0.00211941836169536	-0.0271328513335994
meta_trait_167	-0.063411095110759	-0.0619323732266178	-0.116524237234355	-0.0449006125488324	-0.064531199154526	0.119170684089837	-0.149319619845512	0.108521356965949	0.0272820164666524	-0.126689763584657	-0.0173567998563887	-0.0131913499089551	-0.0822193887488205	-0.0823025749987734	-0.00988499856417545	-0.0170144374773275	-0.00236090961886049	-0.00126088951968744	-0.0481413615614216	0.100192479184767	-0.0354284359414942	-0.0724851282716854	0.077285908654182	-0.135376846394937	-0.0866588255001068	-0.0147721966994054	0.0835365306153591	-0.0333468291281725	-0.0267141160454901	0.00766286326424765	-0.0713701518358883	0.0863297356221131	-0.127783864799075	-0.0755935778600089	0.108042332131859	-0.225216873226461	-0.129416436326968	-0.20992609917464	-0.193820970775223	-0.131365550494404	-0.1113621617808	-0.121304996487671	-0.100682374952336	-0.174075766619122	-0.159287931812123	-0.18465171552479	-0.232995176436364	-0.287514722851077	-0.144630136633102
meta_trait_168	0.0837671206172906	0.0368268250279939	0.234469536864919	-0.0613903182593304	0.0274378221858988	0.0303920826887351	0.0105677457235225	0.0604815769684688	-0.144057417169481	0.174520435865349	0.0982591023519437	-0.0281725310006246	0.203658414890413	-0.0898214628609985	-0.257911409944596	-0.203241673138244	-0.249944732396438	-0.218212128212797	0.226207211899205	-0.276621967953381	-0.143439039170891	-0.0734984028813164	-0.330174027371289	0.261240052655244	-0.0848088671439384	-0.0188692843672935	-0.232844937119106	-0.116603790228617	-0.176444987666877	-0.0686396631379976	-0.0817906183022313	-0.183797623638167	0.119843728996519	0.178022511850611	-0.312437559652353	0.381879524680802	0.307360258727954	0.413779524186181	0.33870644483017	0.395078664450334	0.46746642538528	0.345229825774855	0.322771711603744	0.0474779072780397	0.105360851678554	0.222923058718271	0.294449294957384	0.274701084204577	0.279164726620578
meta_trait_169	0.105996447759965	0.0380802474091773	0.310301674265184	0.125692540015332	0.197541700303423	-0.0837656062460492	0.0732923849160207	0.101219958518767	-0.0608878008297704	0.090622085977755	-0.0726741794017191	-0.0501657732929278	0.0899202491492084	0.100241794191415	-0.0778373200851397	-0.00166895001877595	-0.0890687218701019	-0.089654327001685	0.03956802861799	0.0872122130605448	0.103518758120826	0.0927139643071799	-0.143401595712091	0.133430348202009	0.0232277914413624	0.242991392207362	-0.0843917847823557	-0.00108368211233549	0.0441017531426805	0.180544699045066	0.142022090405877	-0.120915926166206	0.177784117289181	0.160707434794422	-0.24388355241347	0.24840050693573	0.0961436002969708	0.159908646014139	0.13583757915045	0.105250978097925	0.200475726585136	0.107817356269544	0.0311737888534064	-0.12056710714916	0.0232024317070422	0.0553960210723201	0.0540503693878539	0.0735916055016627	0.0287803622917359
meta_trait_343	-0.0907394088019703	0.0861394965460623	0.0936839686906584	0.238591640918843	0.0399262171954017	-0.117761885189635	0.138449847246358	0.0130084311994634	0.274798930473533	-0.325685860891591	-0.1353375156271	0.139464287838755	-0.240397773586302	0.188481516271779	0.0330552912165776	0.00571893501772444	-0.0988036503987411	0.0506200295256229	-0.154447981746245	0.0757070417362882	0.198523023619554	0.0735659094610531	0.204177313637027	-0.208248498191873	0.251468581308517	0.212721031235004	0.237323142026809	0.196742932853824	0.120021014371103	0.103429969396417	0.0538913684289803	0.0880734601759862	-0.224768315292941	-0.0746027375048536	0.166821652878783	-0.180152676443693	-0.212570501075837	-0.256210360402776	-0.0849373462075528	-0.302693404176306	-0.180301104899454	-0.213338598538197	-0.385994558691841	-0.216060890564399	-0.356326663860759	-0.252946950664743	-0.354092881833359	-0.251009892763126	-0.374178032145658
meta_trait_69	0.0334511844768445	0.067429610456547	0.0508457201086684	0.236336934410145	0.185178373153857	-0.109983128332667	0.130920759106888	0.103656286765919	0.235218375645985	-0.270584743202538	-0.11963847645922	0.0688891107057654	-0.29025646843845	0.174806469164664	0.229880748817672	0.0989910480368625	-0.0692805057887649	-0.0404662760115532	-0.112843152211665	0.0545275603166988	0.12754642238262	0.10481640389902	0.106201020303035	-0.103725476993287	0.0422584970173984	0.12821334491167	0.104773327944258	0.0717199869093055	-0.0180070733475037	0.0646091526138702	0.00281613138582115	0.0750686873924826	-0.17932283110672	-0.200549929621927	0.276195028171214	-0.143049728956122	-0.175792580032188	-0.266861456378678	-0.100683786098545	-0.309809859663035	-0.195584763866636	-0.313981317529075	-0.333468220180459	-0.179702680735399	-0.273455182084469	-0.180598494931264	-0.247611737248588	-0.145602152883606	-0.249497860201224
meta_trait_61	-0.109035038328777	-0.0746678538519856	0.02305197841404	0.0819330069406985	0.0421093617426809	-0.0977140515904912	-0.0895248764045101	0.1070787456316	0.226750994217293	-0.106299571678313	-0.04710501305312	-0.100610609510724	-0.149603983813125	0.0304672909178728	-0.0537370977043799	-0.0777990661281193	-0.0906936550470733	-0.0105460976633513	-0.0927653840794633	0.0702817858730529	-0.14192987263911	-0.0386435018566471	-0.0286065735489663	-0.00635069059830127	-0.110470224815814	-0.16790237453319	0.0318245802560016	-0.067711254283066	-0.194606086131619	-0.128169596918829	-0.207073824666173	-0.0442186209152015	-0.0847393032891105	-0.074119127334505	0.021189922990744	0.0367025644292576	0.00727673676469007	-0.0337240535199654	0.0364365505815172	-0.110523402323714	0.00604886716825412	-0.129300053940357	-0.112451648959264	0.067193738107005	0.0122193147279497	0.0649579136401008	-0.10233821564435	0.0318019078278427	-0.0501577931381918
meta_trait_155	0.00402651225267187	0.0208467456779858	0.0544852006637895	0.139471667147071	0.156373648626522	-0.140509110069857	0.04041191507088	0.0830145143174342	0.227253038837831	-0.192178543685798	-0.125690638573398	0.0173262028787989	-0.238260529159328	0.103884172874648	0.0298667034844891	-0.0586676073243014	-0.108218165687158	-0.0805713847006161	-0.0476331056278842	-0.00178523914670585	0.0298256483305959	0.0101195891538466	0.00556743596122109	-0.166616929093128	-0.0157299261933393	0.102619557182039	0.203852487163605	0.063518021367361	-0.0234872998444941	0.0529888862589696	-0.0359852130620307	-0.0137671788200088	-0.136912981210284	-0.08384500542539	0.10539775510435	-0.091833913718547	-0.130919724204107	-0.171078771453605	-0.113188857676437	-0.177840490356917	-0.0927397321000976	-0.209676052274035	-0.247045372777072	-0.130250744728109	-0.224996665498637	-0.16634499850113	-0.236119494905587	-0.147601404111356	-0.206440530057605
meta_trait_25	-0.0229009699071948	-0.122474973248513	-0.112464021006983	-0.0155234831303879	-0.0177774763783292	0.0369509121864349	0.0701952627408716	0.0265493759560282	-0.257412986728771	0.231106984141987	0.0790938998458766	-0.117696972848134	0.183482024226917	-0.155769811817006	-0.105854862260787	0.0434154174963437	0.0627534428734686	0.0540577615039338	-0.0302540866737136	-0.0788194063099722	-0.129757237865967	-0.0302440321452368	-0.0833314442793611	0.181709312272396	-0.0428533567461649	-0.219853410315624	-0.236245598939928	-0.147400942518972	-0.0199185517033657	-0.111965983012648	0.00781929492627459	0.143151111100134	-0.0437004954270284	-0.0591520512427028	-0.0193467536165238	0.110798611986174	0.0456700424829441	0.181187083394326	0.0905682363551717	0.0711139890030323	0.140712361272215	0.192810428048072	0.204172491212643	0.216813104664181	0.289612631062591	0.221753405165625	0.305705619996744	0.220577901408423	0.21485951243852
meta_trait_229	-0.0607121096774429	-0.0336349443609582	0.057931326901186	0.121955668746804	0.0636651437057008	-0.0545754396946776	-8.78327282680571e-06	-0.0105050409574518	-0.0518070430543589	0.211019733051217	-0.0978751280527348	-0.0838424845356314	0.151049990484591	0.0182715896893651	-0.0299561524288856	0.116384428521538	0.0928175949054669	0.0969065519320006	-0.0947003245592913	0.118826734768392	-0.0185511745041934	0.0963918861962359	0.0670539189449652	0.035626506292079	0.166755307678254	0.0255174010493606	-0.119922878512362	0.0233866887102248	0.0495116181189927	0.0940560748394483	0.180831474394234	0.0221358972159562	0.0578417606723034	0.0073597787103905	-0.0644881939553998	0.16907265284618	-0.049447191182237	0.117802619953787	0.149872623826205	0.00933223274741094	0.0360427381129222	0.0862745731117164	0.0439796575908233	0.117182079831522	0.169337179886704	0.121536893521984	0.115422223727745	0.134765043063975	0.0449623593332403
meta_trait_24	-0.0341412848231565	-0.0573900968692906	0.0854531087107791	-0.0130621743457093	-0.0456799105088361	0.0546707456208151	-0.144482630218942	0.0638790306009139	0.0828936053859707	-0.154033613731592	-0.0272278204857477	0.113001309103373	-0.145982990900642	0.146597607292214	-0.101824374279904	-0.180821095208064	-0.22158001313218	-0.257333120253414	0.0284335288928902	-0.0512724033654238	-0.047049162206184	0.0420514891937622	-0.0860595209905734	-0.0454350747709751	0.0300793705677014	-0.0029945715440128	0.0822099418567389	-0.0118963042673864	-0.0693860001929854	0.0451570356773009	-0.0708044140743027	-0.109125968562429	0.091264916457551	0.0410440330029917	0.0685174098231602	-0.0208822754162813	0.0393477873772918	-0.057157847146853	0.0189836907954455	-0.0319834850004285	0.0853357060599342	-0.0808075946245131	-0.0514231957556784	-0.194996068025505	-0.218335986655183	-0.0488502766806203	-0.15770362150932	-0.167556419872627	-0.0492571385229187
meta_trait_26	0.0966043850560573	0.0201940802698903	0.0935045494534915	0.150032245452849	0.145138189807392	-0.18316233133087	0.173759235906716	-0.0688181541306475	0.266621258824664	-0.327490207482803	-0.0609766984681888	0.165843505215387	-0.350879059767074	0.26283709504183	0.078842767617732	0.0466815422932577	-0.102889568485006	-0.0971483281882391	-0.0928881075242197	0.0551401748459871	0.0702339156113425	0.0507053054676495	-0.0492756024109852	-0.0879364748580687	0.109133747609881	0.0423043552506104	0.0146956036980723	0.0651510856938713	-0.0769431464908471	0.0701293486649238	0.00165699868048847	0.0492318480220157	-0.0132144674289582	-0.0726220312911561	0.0870262610907945	-0.00380466584985502	-0.0590437188743572	-0.137890929719243	-0.0301050239849916	-0.132739435723199	-0.0315558358579389	-0.213278336673309	-0.166294880337228	-0.150180548671669	-0.279131466632976	-0.112636455142213	-0.21457456176606	-0.103570171882488	-0.0970451624020761
meta_trait_128	-0.161824087079691	0.0568543072351499	0.0653153841536182	-0.0300400691500382	-0.15765757629842	0.122182989314891	-0.116004931293267	0.0716951714733128	0.0546410885386691	-0.0463257160583501	-0.0986851278970536	0.0972602815976731	0.0462476352397661	0.0983472742363085	-0.199324023526727	-0.206729167048723	-0.246380566089972	-0.0442832176463965	-0.0122650203777639	-0.00147297889745247	0.0697361440602605	-0.0348960094086874	-0.0714026648945824	-0.00551394141821125	-0.0367830674975726	-0.0062200832761316	0.101807828162454	-0.0816199913334719	0.00827977985792876	0.0287647541164786	-0.143518999710826	0.111674514019383	-0.0416083145596662	0.00503924019236136	-0.0286263261447116	-0.0535142404760422	0.000454723555670128	-0.0286975271823696	0.020368596577362	-0.121909806647256	0.0321518451858296	0.0809035671003497	-0.0251132984028432	-0.225727049389197	-0.207110217358386	-0.179910492580794	-0.22214188790144	-0.3372961305048	-0.19200884773573
meta_trait_146	0.145508532105206	-0.135051048845752	0.0248018369341876	0.026790538058865	0.24054841080845	-0.151058264865585	0.108431717453597	0.0317506026691332	-0.104830186053697	0.0993303464053981	0.115272745041544	-0.171460789360933	-0.0159005573470957	-0.0759304289731182	0.0349788660624144	0.104577446639052	0.0281781444919585	-0.0945837472107788	0.0549875658078097	0.0325561469123368	-0.078606571103992	-0.0854555524845211	-0.193619875436086	0.0874116404899168	-0.138985749672632	-0.0227299349574273	-0.237456057681042	-0.0849889904606875	-0.0836613987016105	0.0169885492108953	0.0930375435804832	-0.0577206094393916	0.178962727655255	0.114482710800397	-0.0646485186753551	0.215484240312967	0.0765256419052189	0.143962793432378	0.0539041929713144	0.077013716692144	0.187879287639592	0.0965037414316625	0.182238702150648	0.185094004967482	0.208628155531348	0.239820847854761	0.261771677969654	0.236949803309816	0.259723356537012
meta_trait_135	-0.138204677500729	0.0195611193080167	-0.029145512664844	-0.0759198378420145	-0.242181092942966	0.185713058034919	-0.216930369415577	-0.168076508763948	0.0779299475093094	-0.0516467574800135	0.0788651809850786	0.0836912456929741	0.0844584518561974	0.00182934788868706	-0.164288204470493	-0.061518416434688	0.0101650246675031	0.0307203058295672	-0.0781418785769085	-0.057906612023749	-0.153155607076504	-0.0617697641451174	0.0809516872513159	0.0999136730050681	0.0373042506926046	-0.223671269798228	0.042080053010764	0.013530174437505	-0.0726032805865193	-0.092191068295155	-0.164311602835909	0.0839780664299055	0.0324927655906563	0.0510908814515512	-0.0275068151063895	0.015866646763118	0.103951098163289	0.0483846717541807	0.0995344105170482	0.0150180877125812	0.0823643464283971	0.0721169139676795	0.0895817142967938	-0.0636665754003814	-0.139637812334984	-0.111742102649447	-0.0294772602506951	-0.177686111937391	-0.0708883867563236
meta_trait_224	-0.00601557240790027	0.0906035652407872	0.0346592267701331	0.144395565255216	-0.0246750860983236	0.0827927778571779	0.0833255540538127	-0.151641641799974	0.161509786850121	-0.237092483485306	-0.0272936405980627	0.111033254009141	-0.0597832769507604	0.129637847000602	0.159733498843887	0.148142256856047	0.108203090382244	0.104443451898332	-0.161726395290055	0.274379873978985	0.039329437453657	0.121677222582665	-0.0228443133608853	-0.0570651854119938	-0.00270282269562865	-0.125073078633153	0.0319107821230237	0.0341029819693036	0.00690043817828821	0.0228940555378361	-0.0128741221579031	0.259580536603128	-0.0196503263404565	-0.180971257259805	0.126433409952851	-0.090230262979821	-0.0826732044604748	-0.126155805914315	-0.0792272188517749	-0.0772213105491432	-0.0910948514722915	-0.0750758963321019	-0.0623780842647447	-0.0920599729855136	-0.177383595155394	-0.258648396001754	-0.116937623164734	-0.189369866361544	-0.17478248910211
meta_trait_186	0.00205701308442731	0.135035516818656	0.00928579241744487	-0.0261439212609275	-0.0556067911075141	0.0718465784883013	-0.11004075632026	-0.0710149601502431	0.0132872488304997	-0.0159984830392299	-0.00813187748950064	0.0193114922818078	-0.0354210938651996	-0.0660915717799968	-0.125514484164294	-0.122463680525061	-0.111845412526917	-0.113482940122158	0.0486115883428936	-0.13267338763029	-0.0104361750238185	-0.0582965695268114	-0.0278717246047897	-0.0389380570890762	-0.0195845324671402	0.0514997721439064	0.0669986208181238	-0.0168662585657696	-0.00611979868149333	-0.0027598144106971	-0.0873580909063034	0.102026484547608	-0.10251190255772	-0.0311720651677909	0.060436525627942	-0.216439014820674	-0.105680952668542	-0.161130110824991	-0.178861693729303	-0.0445098309631687	-0.0465130317362607	0.0318289226600726	-0.0302450554017519	-0.173194784045175	-0.201009748632002	-0.168552803315995	-0.155517878650685	-0.26850925793445	-0.154585012293412
meta_trait_187	-0.0517874812090691	-0.123712455275876	-0.0775864549827025	0.0699384686501309	-0.119254178799137	0.181585011960258	0.0288505110383164	0.0807174453810054	-0.0209463485070743	-0.0520860181247197	0.109228345446774	-0.00600351704855344	0.0325487062382189	-0.0671732658559932	-0.0386792696985918	-0.0104939656312217	-0.0586815623656019	-0.0468499972854658	-0.0525802010576992	-0.0365535137064237	-0.0527780300498123	-0.0136717219064496	0.0421954756311515	0.0469164969112622	-0.156805720644117	-0.074835174402758	-0.193329233480896	-0.20943352621921	0.012089755880343	-0.0949019004345281	-0.110982974077064	0.172197923965361	-0.129045661394526	-0.189128028782657	0.135381874564184	-0.172408156047911	-0.0776718519751053	-0.140753818461374	-0.154706959405808	-0.11258355576567	-0.0246176811355134	-0.11770827083058	-0.0560290416873283	-0.106900092618416	-0.139331027500389	-0.119778587663924	-0.0879229364002881	-0.159825227865797	-0.091977551928701
meta_trait_189	0.0240623336778757	0.0853227322300005	0.11128079843359	0.000703920083248346	-0.00964200692061162	-0.0817667249109602	-0.0151489454879419	-0.0500830362244387	0.135895894869716	-0.149941027007345	-0.0742516613652083	0.0586452828119265	-0.0223304806375697	0.047594898837552	-0.0827529246212616	-0.0714293574475948	-0.105708713013653	-0.0437802538722485	0.0940130495854744	-0.0105407174971918	-0.124315083456098	-0.106443481875812	0.135278196991993	-0.00254916452398286	-0.00436876339654022	-0.00850066355455007	-0.00798553540152614	-0.0210288063864395	-0.0264497040163245	-0.049802369352691	-0.0882319334831199	0.00738192241330055	-0.0112093679802111	0.0846902727554739	-0.130739606158226	0.0725036080315852	0.120519137834155	0.0389566688898332	0.100396237340953	0.0342640589990081	0.0890034524703749	0.0603784915357648	0.0413987375686261	-0.0610012630140004	-0.0754572881710597	0.00524554483403557	-0.0142253629463204	-0.055291524049594	-0.092315270091703
meta_trait_191	0.145575550617111	0.145917969946715	0.0716560845952271	0.107857650091584	0.158576943179478	-0.097580906216264	0.22823993180837	0.0185008332657184	-0.00637429646927212	-0.157744501254733	-0.101597008693056	0.0842576671184632	-0.220575574874057	0.089225335648746	0.266928846797375	0.200070022749901	0.19342985184805	0.128662163428008	-0.193016630565615	0.149637374503586	0.24183235303259	0.0840507929715943	-0.0656933310547562	-0.125297906866256	0.08315652202964	0.0633140283834559	0.216586048131401	0.16315927973277	0.130358568944053	0.195942750252776	0.179642577015848	-0.0477777702597647	0.0141596114805609	-0.0106037312110117	0.156756588176299	-0.121492491993327	-0.105646612831259	-0.174838806759252	-0.18612869260226	-0.0469503334258417	-0.179538901261019	-0.175983044010479	-0.113294243554678	-0.0356114556972754	-0.0301098915642847	-0.11981383098263	-0.0600893544927355	-0.00948417627168966	-0.0365534065502354
meta_trait_161	-0.280120845426419	-0.114366305150008	-0.245048984349604	-0.283015850561888	-0.270895551032469	0.113747397479542	-0.241273682212393	-0.103604545202342	0.139180091072851	-0.0236203369381023	0.156649578781949	-0.0529275856806474	0.00441701499217768	-0.000970529372700506	-0.174811110631436	-0.282632882644755	-0.257167387871913	-0.184687489229849	0.110789707116452	-0.0623939345805924	-0.085591059560109	-0.119398505199665	-0.0204561560098771	0.0460712210994074	-0.22931246747718	-0.15098780230785	-0.0463906622989223	-0.129144838952272	-0.246983723788263	-0.250565435952328	-0.30299484479577	-0.0102879836707237	-0.0498831124404958	0.0555483289374331	-0.0269832860781027	-0.0664369662020682	0.140495082522086	0.0293693367237947	0.0266327093647367	0.024532976386886	0.112235212505421	0.0808065035109347	0.0198856880639556	-0.0758589964940998	-0.198198987639037	-0.11044385842297	-0.1221964439281	-0.205122436877119	-0.085767803119928
meta_trait_188	-0.215875252676337	-0.13161155046117	-0.273211777922884	-0.33099511184565	-0.351798987849842	0.267175433812035	-0.257888517379378	0.160409574505046	-0.081187552423863	0.192933776566597	0.198173787750663	-0.166601246062929	0.243989991158442	-0.215372613857061	-0.157593149597913	-0.27976605461566	-0.235710419568284	-0.189279290305391	0.177273103296853	-0.0965414434074947	-0.183710286390858	-0.205738744331925	0.0223317075443386	0.0986612927458785	-0.310024464063055	-0.230737602802478	-0.123560009435898	-0.161597381380687	-0.22356732411363	-0.278285762679667	-0.242167929353174	0.0767636277103991	-0.157553652169469	-0.0154005058191163	-0.0928252517581284	-0.0461172450152929	0.120846894340645	0.0864537600162937	0.0306071958517459	0.0786047745604003	0.0789902118844073	0.190077278122092	0.149424843268149	0.0431992655295285	0.0249133280070179	-0.028338542125565	-0.0694430974139804	-0.091965310207451	0.0593999301153557
meta_trait_87	0.0271635734891433	-0.175226365264103	-0.225698631641738	-0.198675448429328	-0.274363083963822	0.210327189706779	-0.0806782427000883	0.17088066183504	-0.169336847201752	0.134210994172626	0.297086787900573	-0.178562781327892	0.207725532724161	-0.0970666552450481	-0.0617389924198969	-0.0952543810941325	-0.0789046475004044	-0.0977877101331743	0.121268487952586	-0.146859421563594	-0.0245561714830863	0.0457791647813	-0.0660407267043649	0.0611040423810458	-0.085965052495809	-0.0238366272688973	-0.227254079090983	-0.187698396398569	-0.0379221671466237	-0.119048701094267	-0.0357773777457934	0.11990453152616	-0.0891773505306552	-0.133232865973802	0.0172119830689627	-0.0962855845433616	-0.0451993962236793	0.0351171032819551	-0.00087508995157376	-0.0413631643625577	0.00771924311479969	-0.0171342282912351	0.0648226165539617	0.00905424443882712	0.0930551707327707	0.0229206507627984	0.113588574116451	-0.0630320508108104	0.119296884582139
meta_trait_88	0.0616411374838366	0.0878316908626482	0.166473930762429	0.020718878104585	0.103937048992815	0.0564490088093118	-0.0504978701343981	0.0191431720986353	-0.109471805264472	-0.00891352627802711	-0.0484558902367318	0.065204500139615	-0.0590931453426139	-0.0570169506533142	0.0821202780256474	0.031977594824681	0.0560737731276908	-0.0279236144855218	0.0551909289748922	0.0261012578869192	-0.062909780765833	-0.184705231638123	-0.217620350894313	0.130069417069638	-0.128264265024299	-0.192357278340384	0.0213117602914682	-0.0776866547774018	-0.0679789614275775	0.0145676537710038	-0.0973129805484699	-0.0621522981710732	0.0414029367442996	-0.00276477489743803	0.054231787970523	0.0449541288880617	0.0868395321959431	0.00440231760406624	-0.0161366621229491	0.135556672348235	0.0689825511987513	0.134877643576666	0.102502655273276	0.00896440555399424	0.0368830298457379	0.0161071686755519	0.0758643865449533	0.08379271017159	0.0595228974110148
meta_trait_89	0.0477891405789264	0.130941920825135	0.127853629975267	-0.0187168547439033	0.0348989452441572	-0.0130314447752845	-0.0495909278752202	0.0550174835776436	-0.0340623574193527	-0.0841875784556627	-0.0278139675950997	0.0870965817166983	-0.0546622714899498	0.0083925415882781	-0.0492203078772811	-0.0925705348017659	-0.16386556185726	-0.0847179545812919	-0.00169437570038074	0.00240958416698591	-0.00738888854420563	-0.0164377789269747	-0.243791426522176	-0.0321279446837712	0.0530389210219551	-0.171349222047148	0.103865293570819	0.00355749406789017	-0.0192667555615987	0.0717334140027918	-0.011160795212783	-0.0861155903725869	0.00748560459903112	0.0333895908290323	-0.0324471860749444	-0.0207024588031058	0.011855519488494	-0.0621220034221505	-0.024371338914595	0.0770463410411124	0.0206427893245886	0.0341108690340361	0.0380675349408505	-0.0966168080047878	-0.13201947879316	-0.0430304109454494	-0.0154443093065443	-0.0583544576337655	-0.0532846480077031
meta_trait_83	0.115437074920214	0.0291264468482346	0.110832107357274	0.152346336835727	0.184781938151657	-0.0881598327647306	0.275004523792517	0.115838144692324	-0.0506244606514126	-0.11897978172427	-0.112048245870115	0.140504042032855	-0.119302700223635	0.116434594171376	-0.0274115719150835	0.0862137322810314	-0.0480286152102673	-0.0628147034695049	-0.129848219306948	-0.0499382309823373	0.0117731733197286	0.0585322509809429	-0.106065859960364	0.0119435610850095	-0.0151227723038699	0.0429946313438054	-0.147287297398537	-0.128478642770711	-0.0221766624443747	0.0757940645544372	0.0554908761231227	0.0630490544544894	0.00373539929626409	-0.136448872342395	0.0620213769455198	0.0885115211947762	-0.00955093972432355	0.0231228749902638	0.0214018071115135	-0.0624235282611228	0.150783222177722	-0.0790739826743493	-0.00566281791302859	-0.135565549367838	-0.0709397203532948	-0.0785777352128673	0.0591540446712408	-0.0576136609288851	0.0440610388650322
meta_trait_85	-0.0441802559884158	-0.0944535757423578	-0.0508169082540694	0.0976735296544894	-0.0540591914249389	0.0240389947199067	0.039723426771141	0.17353310254267	0.00840239358740483	-0.0658098842441496	-0.0865082220535104	-0.00861181298825955	-0.0579781776680741	0.0612663039625129	-0.0712798748543822	0.0352627224763315	0.0261963750087219	0.0614822247713433	-0.178109559415542	0.00533500034036377	-0.0507219541077323	0.0453451569642754	0.0766910587956294	-0.144483542655048	-0.0128532695517559	0.0390963636140568	-0.0293159279438329	-0.171254199926557	0.0656681271175089	-0.0276435344012542	-0.0300133533849854	0.172992335847333	-0.105466466687311	-0.209976812201371	0.145543635510931	-0.0917691209712039	-0.13090670395003	-0.0744756534997768	-0.0392348923615944	-0.258958251364457	-0.0444071857528998	-0.164491649258767	-0.095537786077973	-0.118580051661883	0.0539911725951435	-0.00259112294284458	-0.0198373012297	-0.151840466103827	-0.0551120242823884
meta_trait_60	0.112111988285544	0.0367896964910107	0.208448174249536	0.347326542010436	0.284596289729557	-0.311537634313471	0.279464033622795	-0.0804959687263949	0.192448698056813	-0.26698000386833	-0.164277968109398	0.123259145218726	-0.236805833073087	0.249638326242255	0.152790386296478	0.234225259027052	0.13129276789478	0.144513811357133	-0.218535595912002	0.16239164880014	0.148169399449434	0.153197227858124	0.179852453887743	-0.202592544036095	0.158394242769597	0.231728893131661	0.0853781537475847	0.141076172797188	0.113419236023299	0.188017959897395	0.158677142172952	0.012077386045575	0.122051095461547	0.0266614699130372	0.0580385578538405	0.0684085772285426	-0.0550774009880924	-0.0913532321017263	-0.0227523740302267	-0.201279212372492	-0.0849961101631479	-0.243151276011455	-0.151909920257986	-0.0658119023091608	-0.116409765578915	-0.0470104985372143	-0.0629226361650624	-0.0767440885875253	-0.0778475715920279
meta_trait_216	-0.0373725540812397	-0.0114109711110092	0.0256364504280066	0.113604732201333	0.029398475134577	-0.109597271360554	0.0232543521518565	0.0260645556512015	-0.0261372016635201	0.0344087169994244	-0.0921092460338441	-0.0460011029286458	0.0631794418013137	0.0402577245890297	0.00101383436146891	0.0300856784230619	0.0741736957251913	0.142578498363369	-0.144794485231158	0.0696161420874429	0.0369025941233691	0.101570802608139	-0.0333347279717543	0.0318715569403087	0.0593755363937118	-0.00525428871277684	-0.00792305749984445	-0.0349885176465437	0.037829768797174	0.00689010457966376	0.0168824506244467	0.0223316631346604	0.042299551627579	-0.00176069626066823	0.0415411904381508	0.069206557979884	0.000925697740095015	0.0523728553854373	0.0809392284741617	-0.209202915606572	-0.057381452749924	-0.124156474118387	-0.0128755041423271	0.105888611199545	0.23910149013413	0.20718525412479	0.162669514111092	0.0954154868358028	0.121655929985615
[truncated: 333 more columns]
