# Supplementary material for: Genetic correlation-guided mega-analysis of DO mice provides mechanistic insight and candidate genes for age-related pathologies
Source: PLoS Genet. 2026 Feb 27;22(2):e1012037. doi: 10.1371/journal.pgen.1012037 (PMC12948109; doi:10.1371/journal.pgen.1012037)
Supplement: S12 Table — For each QTL, the following information is recorded: the meta-trait associated with the locus (‘Trait’), the chromosome (‘Chr’) and position information (‘Pos’, in megabases), the LOD score (‘LOD’), and the bounds of the 2LOD support interval (‘CI_start’ and ‘CI-end’). (TXT) [file pgen.1012037.s040.txt]

Trait	Chr	Pos	LOD	CI_start	CI_end
meta_trait_10	12	58.69654	8.200089692	57.853979	58.915664
meta_trait_117	11	111.410974	7.697351696	106.64066	112.10941
meta_trait_118	5	71.872446	12.21602666	68.824932	72.613923
meta_trait_118	16	17.168727	8.004588289	14.567445	20.299198
meta_trait_12	5	135.896396	8.829294489	135.592321	136.805238
meta_trait_123	2	116.969482	7.873833406	113.764587	130.163469
meta_trait_123	12	33.6258	9.971357819	33.351716	34.907946
meta_trait_127	7	102.538773	23.93266397	99.490151	107.923299
meta_trait_127	9	107.953983	7.369264881	105.701499	109.361114
meta_trait_127	X	36.502711	8.5258759	25.721777	38.072833
meta_trait_128	13	36.240082	9.361502579	35.236754	40.243205
meta_trait_132	1	155.350308	9.351020792	136.554471	159.090132
meta_trait_132	11	82.165184	8.921898935	73.196729	88.644942
meta_trait_132	X	158.295513	10.85038557	144.82968	163.286889
meta_trait_133	15	87.308727	20.84649807	87.285072	87.386485
meta_trait_134	1	58.158067	9.699652553	56.495551	59.396446
meta_trait_134	3	14.968083	11.66210891	10.748507	16.836755
meta_trait_144	18	84.513635	8.005022778	83.782501	85.638905
meta_trait_145	5	88.205708	7.747443306	81.122191	97.056602
meta_trait_149	4	136.831613	7.673635458	135.38505	137.244172
meta_trait_150	9	108.198929	19.90728729	107.539017	108.891165
meta_trait_16	11	117.109388	9.47484806	117.094755	117.251195
meta_trait_161	11	85.447946	8.604654368	83.104215	89.480674
meta_trait_162	4	84.241532	7.174549991	78.590419	87.870659
meta_trait_162	15	59.100866	7.601008325	57.800007	61.63792
meta_trait_164	1	128.857776	8.770466392	126.550957	135.664277
meta_trait_165	7	87.726055	15.74495994	86.383116	87.821084
meta_trait_167	9	123.858535	9.402628535	123.619467	123.862913
meta_trait_167	9	123.926437	9.522489541	123.903988	123.935416
meta_trait_167	14	83.365644	11.84475707	81.068402	86.190835
meta_trait_168	3	127.650546	7.746850436	127.406974	129.077171
meta_trait_178	3	115.643386	11.01971744	114.4667975	116.444087
meta_trait_178	7	140.805666	11.38401608	140.094233	141.158891
meta_trait_178	13	78.268317	8.068742891	75.694789	79.009726
meta_trait_178	18	77.668774	10.08738221	77.397997	78.195167
meta_trait_179	1	42.28301	8.649706276	42.032951	42.601265
meta_trait_181	18	21.812926	10.60030188	15.773206	25.764916
meta_trait_182	4	135.771593	7.980740864	132.985949	136.683392
meta_trait_186	1	138.10986	9.791115699	136.614136	139.308094
meta_trait_186	1	155.154877	8.783795763	151.323553	155.983352
meta_trait_186	1	171.431917	19.4669416	170.506237	171.54922
meta_trait_186	5	123.725152	7.448558537	121.660329	130.238343
meta_trait_187	9	46.99831	9.82365949	45.243524	47.466199
meta_trait_195	6	37.349577	7.523207617	24.865435	40.641624
meta_trait_203	4	114.284749	7.84623053	108.776917	118.800608
meta_trait_204	1	168.40092	7.792639244	168.08764	171.130811
meta_trait_211	17	52.469914	10.11606918	52.169319	52.579016
meta_trait_213	5	15.382931	7.413265545	12.056135	17.968483
meta_trait_213	5	28.09426	8.341212111	25.244104	28.393939
meta_trait_215	2	172.23117	7.918681204	160.178439	173.030753
meta_trait_215	8	82.449365	8.443854225	79.081968	83.587702
meta_trait_215	12	44.552711	7.548750851	34.213445	57.81438
meta_trait_216	16	7.105289	7.399133093	5.5846365	8.066519
meta_trait_217	3	52.629204	8.926188194	52.209585	52.843379
meta_trait_219	6	129.609022	16.28148058	128.125722	134.24598
meta_trait_219	10	22.790048	8.272467381	19.003264	23.209572
meta_trait_219	11	95.257763	10.08955792	94.450139	99.677673
meta_trait_219	13	65.212741	8.082887238	63.959089	67.756496
meta_trait_219	17	43.610266	7.919902407	43.329616	47.188162
meta_trait_220	3	13.513451	21.73201052	10.748507	16.836755
meta_trait_220	11	98.872572	8.101406847	90.144291	107.011293
meta_trait_220	17	34.179599	8.136343828	32.1954765	34.554418
meta_trait_220	17	60.046774	9.66065305	58.264125	60.5914
meta_trait_223	1	136.595962	8.31895497	127.687878	137.634475
meta_trait_223	1	154.848516	9.798668678	153.193288	156.741372
meta_trait_223	4	41.308857	7.530069602	40.670078	87.916731
meta_trait_224	1	131.564622	9.59554906	130.727344	132.3532
meta_trait_224	1	161.297619	7.522206458	160.17591	162.255996
meta_trait_224	3	14.968083	9.740647918	10.748507	16.836755
meta_trait_224	7	101.676952	9.212223538	99.630827	110.622371
meta_trait_224	18	63.964906	7.86260924	63.628151	65.526204
meta_trait_225	1	164.855015	9.988706972	161.071564	165.70444
meta_trait_225	7	101.676952	11.57193443	99.630827	105.558524
meta_trait_227	1	128.875393	12.15210388	127.67947	130.661658
meta_trait_23	7	36.432785	8.374638106	36.024169	36.599813
meta_trait_231	7	122.618828	17.71047578	122.590831	122.623654
meta_trait_231	7	127.908547	79.98461153	127.857243	127.939521
meta_trait_231	7	128.273363	84.81201758	128.006754	128.556306
meta_trait_231	7	129.531064	64.62242404	129.512565	129.547367
meta_trait_232	7	128.014363	31.68879169	127.857243	128.556306
meta_trait_233	7	127.078156	9.433495335	123.922294	129.547367
meta_trait_234	7	128.014363	43.58526618	127.939521	128.266981
meta_trait_234	7	129.531064	37.66590398	129.515331	129.547367
meta_trait_234	9	34.995506	10.65644283	32.882855	35.623028
meta_trait_234	11	51.821122	8.390229796	51.521835	52.730748
meta_trait_234	13	28.011798	7.986722198	24.259	28.830986
meta_trait_235	10	24.250205	11.31617836	22.728647	24.646796
meta_trait_245	9	107.701834	12.81581021	107.596914	108.246495
meta_trait_245	18	21.51851	8.288477872	20.632482	21.961551
meta_trait_251	2	48.790399	8.972741172	44.368104	50.330668
meta_trait_251	7	128.321737	12.46684993	127.857243	129.116491
meta_trait_251	17	29.883341	8.304673619	28.121899	31.253623
meta_trait_252	12	82.911519	10.37352867	80.040211	84.641279
meta_trait_252	18	21.961551	16.49151499	20.291651	25.691432
meta_trait_253	5	135.631281	8.499531372	135.58136	135.913744
meta_trait_253	17	44.034107	9.132235713	32.600594	45.0072525
meta_trait_264	7	87.229434	12.98450972	83.978387	89.195902
meta_trait_266	7	87.963661	23.35040944	85.930101	88.548301
meta_trait_269	10	26.418024	8.909438302	25.727906	26.884748
meta_trait_270	3	28.530428	10.19627888	28.334153	32.30494
meta_trait_270	10	26.089358	10.65004474	25.630823	28.442849
meta_trait_270	17	80.007924	23.48558691	79.9686	80.512145
meta_trait_276	6	65.87082	8.230602301	63.470325	67.810037
meta_trait_283	10	60.031126	35.86916071	59.924965	60.619483
meta_trait_283	10	64.664602	18.9628273	64.357394	66.643703
meta_trait_284	18	80.523173	9.461290297	79.189014	80.654922
meta_trait_296	15	85.7445325	8.096901208	72.661699	86.880672
meta_trait_301	7	83.87949	9.756750736	83.797382	87.868074
meta_trait_302	7	83.978387	8.325010243	83.797382	89.559055
meta_trait_308	1	165.19482	7.884037905	163.173068	168.487608
meta_trait_308	7	128.556306	26.32912986	128.006754	128.725114
meta_trait_31	9	71.557379	7.327699994	54.260613	76.285455
meta_trait_31	9	84.140958	7.388752269	81.020743	85.951494
meta_trait_314	4	36.376825	7.794939847	33.926145	37.827733
meta_trait_33	11	84.686176	9.765508567	80.000421	85.157589
meta_trait_331	8	72.059407	7.867812669	68.109628	76.466739
meta_trait_336	17	66.344325	8.432544141	65.433881	66.636798
meta_trait_351	10	126.866014	8.666464335	125.627221	127.326479
meta_trait_356	6	134.272886	7.529079208	129.609022	135.04688
meta_trait_357	5	26.203672	8.777608776	25.222217	28.313337
meta_trait_365	17	83.08112	9.200966713	82.530705	83.61816
meta_trait_365	19	59.465346	8.211788226	58.671828	61.41731
meta_trait_367	2	165.930685	8.637305207	165.711827	168.291368
meta_trait_371	6	147.812032	8.079613377	146.987524	149.721874
meta_trait_376	17	34.180423	29.52316295	33.602296	35.063222
meta_trait_376	17	45.618152	11.09418537	43.552258	45.930826
meta_trait_378	7	102.538773	62.78931218	101.76131	104.605522
meta_trait_378	9	108.101929	24.61884831	107.696907	108.246495
meta_trait_378	12	79.743405	9.529475568	77.755497	79.90947
meta_trait_379	9	111.305369	8.263074728	103.625046	111.736252
meta_trait_380	7	84.048285	7.634341153	83.793971	89.559055
meta_trait_383	6	128.125722	8.07609969	124.833774	133.760979
meta_trait_383	7	36.780328	7.834705044	36.696988	84.091404
meta_trait_39	10	126.866014	8.084506097	126.351988	127.827575
meta_trait_40	8	10.756188	7.588569961	9.439002	12.302392
meta_trait_42	3	30.309002	7.669939171	29.034123	36.534557
meta_trait_45	7	29.553639	9.20626909	29.410551	34.444378
meta_trait_48	1	128.506168	7.675942565	126.938367	133.15097
meta_trait_5	14	76.839417	8.239556511	76.460188	77.546413
meta_trait_50	5	72.108798	7.938153186	68.333039	74.692044
meta_trait_62	3	11.332801	14.74903515	10.748507	15.094881
meta_trait_62	12	81.104133	8.813173069	80.614951	82.600011
meta_trait_63	3	16.82707	24.0148358	10.748507	16.836755
meta_trait_63	3	52.92868	8.791924627	52.8102	56.297178
meta_trait_63	3	94.404043	7.740931637	89.207535	95.879625
meta_trait_63	5	123.025081	21.0024847	121.968594	123.105995
meta_trait_63	7	101.627341	8.15849956	100.131451	111.537213
meta_trait_63	10	78.123703	8.010321363	76.67127	83.741454
meta_trait_63	11	100.105897	7.708101949	94.464187	102.371824
meta_trait_63	11	106.624724	8.796564382	105.191566	107.924984
meta_trait_66	6	134.24598	7.998719407	133.754682	135.04688
meta_trait_66	10	127.107402	8.698870686	126.35327	127.625048
meta_trait_66	12	83.468132	7.644905197	83.118429	88.901819
meta_trait_74	2	153.997473	10.63083137	151.481627	156.699419
meta_trait_74	11	24.72863	8.419672865	24.131912	26.995568
meta_trait_75	12	21.095056	7.710028744	16.002284	25.178331
meta_trait_76	3	14.181752	26.88320592	10.748507	15.094881
meta_trait_76	5	120.36779	7.539713264	116.265507	121.660329
meta_trait_76	8	79.374748	9.273174852	78.651363	85.486499
meta_trait_76	19	17.368435	9.104875897	16.985394	17.494739
meta_trait_82	15	41.492102	9.389779447	40.105061	43.784206
meta_trait_91	1	155.052094	11.798585	154.207467	155.665662
meta_trait_92	1	155.052094	9.023957243	153.886465	155.983352
meta_trait_92	X	56.55374	8.357913908	53.672676	61.510569
