# Supplementary material for: Genetic correlation-guided mega-analysis of DO mice provides mechanistic insight and candidate genes for age-related pathologies
Source: PLoS Genet. 2026 Feb 27;22(2):e1012037. doi: 10.1371/journal.pgen.1012037 (PMC12948109; doi:10.1371/journal.pgen.1012037)
Supplement: S13 Table — For each QTL, the following information is recorded: the meta-trait associated with the locus (‘Trait’), the chromosome (‘Chr’) and position information (‘Pos’, in megabases), the LOD score (‘LOD’), and the bounds of the 2LOD support interval (‘CI_start’ and ‘CI-end’). (TXT) [file pgen.1012037.s041.txt]

Trait	Chr	Pos	LOD	CI_start	CI_end
meta_trait_1	8	65.532951	6.610219813	37.972447	67.818553
meta_trait_10	12	58.69654	8.200089692	57.853979	58.915664
meta_trait_100	1	35.150302	7.060499967	32.858061	47.5638505
meta_trait_100	3	58.125299	6.548295545	52.323285	78.206298
meta_trait_100	4	100.744069	6.3279446	87.117739	105.099642
meta_trait_100	10	42.688227	6.073448746	41.137763	122.87979
meta_trait_101	4	87.250654	6.609540687	87.117739	119.305275
meta_trait_102	7	71.698198	6.085500905	30.365049	72.922772
meta_trait_103	9	92.264795	6.42826818	81.020743	95.243659
meta_trait_105	8	25.626633	6.261170704	22.736423	27.837677
meta_trait_106	10	20.987585	6.772076124	20.798586	57.620739
meta_trait_106	12	82.00429	6.047488456	41.430729	116.843038
meta_trait_107	1	190.383153	6.484355101	189.198846	191.470257
meta_trait_107	12	100.194506	6.038926436	88.466076	102.496913
meta_trait_108	2	49.475262	6.165876184	30.951845	162.528109
meta_trait_109	10	108.989054	6.004437099	67.544732	116.723792
meta_trait_109	18	38.270815	6.651149417	36.747599	39.473025
meta_trait_11	3	125.921788	6.493362049	42.0329345	132.962672
meta_trait_11	14	9.604417364	7.19041404	3	10.09157045
meta_trait_110	2	161.872203	6.08506384	159.993852	172.322101
meta_trait_112	5	20.60826	6.671491323	19.285255	26.896851
meta_trait_112	5	52.296793	6.5514349	51.667711	57.258243
meta_trait_113	3	143.167525	6.228171633	141.652963	143.592274
meta_trait_113	5	21.602984	6.950622798	21.509328	26.193524
meta_trait_113	5	140.497363	6.583084635	102.157204	147.795391
meta_trait_113	8	13.54372	7.190978123	9.638374	16.864032
meta_trait_113	12	73.618872	6.385412725	44.549397	73.642008
meta_trait_113	14	99.856061	6.242957572	95.186048	103.2902
meta_trait_113	18	35.824687	6.427863142	35.173853	37.470528
meta_trait_114	2	72.697608	7.075868168	70.93689	73.497153
meta_trait_114	4	5.116144	7.251134947	3.922207	95.95103
meta_trait_114	9	11.186523	6.68331466	8.808191667	51.759536
meta_trait_115	5	143.155273	6.648338212	112.751007	143.699438
meta_trait_115	9	18.111742	6.229644287	15.693184	69.493462
meta_trait_115	9	110.435669	6.862724456	109.004393	111.504726
meta_trait_115	12	30.307342	6.343876968	28.545622	30.9494
meta_trait_116	1	39.023615	6.225562296	22.830166	192.51205
meta_trait_116	9	111.38504	6.016522009	33.436994	116.124084
meta_trait_116	19	48.599828	6.721183179	48.483357	50.378607
meta_trait_117	1	153.832903	7.290139497	124.742805	159.993547
meta_trait_117	4	100.735041	7.172985795	98.904102	104.005061
meta_trait_117	5	44.474381	6.837827298	41.597627	48.85893
meta_trait_117	5	148.812084	7.076762559	138.350432	150.469116
meta_trait_117	8	82.407371	6.754469713	75.699934	86.476765
meta_trait_117	11	111.410974	7.697351696	106.64066	112.10941
meta_trait_117	X	159.716526	6.316830155	144.82968	162.226672
meta_trait_118	2	164.291807	6.861388782	80.326595	165.723965
meta_trait_118	5	71.872446	12.21602666	68.824932	72.613923
meta_trait_118	6	128.125722	7.035256629	126.749146	134.185817
meta_trait_118	15	84.458327	6.531596238	82.557409	85.245547
meta_trait_118	16	17.168727	8.004588289	14.567445	20.299198
meta_trait_118	17	69.264944	6.85179624	28.701905	69.879103
meta_trait_119	6	128.114734	6.197396484	125.870231	133.735792
meta_trait_12	2	166.439999	6.066723455	128.048209	167.647654
meta_trait_12	5	135.896396	8.829294489	135.592321	136.805238
meta_trait_12	15	36.50576	6.671210251	36.018994	97.508661
meta_trait_120	18	23.265294	6.721313032	21.882485	30.389742
meta_trait_122	10	18.039173	6.864765171	16.755638	19.095947
meta_trait_122	19	45.309785	6.458633875	37.069663	46.493136
meta_trait_123	2	116.969482	7.873833406	113.764587	120.069472
meta_trait_123	2	129.303344	7.388921541	128.664063	132.270487
meta_trait_123	12	33.6258	9.971357819	33.351716	34.907946
meta_trait_124	9	14.0336	7.569119838	10.649965	15.693184
meta_trait_124	14	5.352169984	6.191535189	3	99.834632
meta_trait_126	9	64.125421	6.678928489	62.254468	65.546077
meta_trait_127	7	18.884912	6.748220634	3	24.803676
meta_trait_127	7	102.538773	23.93266397	99.490151	107.923299
meta_trait_127	9	107.953983	7.369264881	105.701499	109.361114
meta_trait_127	X	36.502711	8.5258759	25.721777	38.072833
meta_trait_128	7	103.735454	6.821854361	52.565566	110.907993
meta_trait_128	8	124.505654	6.187410346	77.390327	129.399468
meta_trait_128	13	36.240082	9.361502579	35.236754	40.243205
meta_trait_128	17	51.388402	7.000541676	37.070613	51.804519
meta_trait_129	X	92.851399	6.057234237	19.379445	98.63062
meta_trait_13	5	135.722264	6.487805495	135.58136	136.354971
meta_trait_130	18	50.674234	6.071114969	20.291651	53.442137
meta_trait_130	19	58.566202	6.348143904	57.549068	60.7458995
meta_trait_131	5	121.517137	6.246485514	120.367522	147.278599
meta_trait_131	11	9.02307	6.287433023	8.657035	107.937124
meta_trait_132	1	155.350308	9.351020792	136.554471	159.090132
meta_trait_132	11	82.165184	8.921898935	73.196729	88.644942
meta_trait_132	X	158.295513	10.85038557	144.82968	163.286889
meta_trait_133	1	77.759922	8.356842256	77.387224	81.257976
meta_trait_133	2	92.065706	7.261824151	30.645833	101.703636
meta_trait_133	5	36.445281	6.275410555	32.425699	148.439352
meta_trait_133	11	103.101387	6.623841075	6.872087	103.41835
meta_trait_133	11	112.936048	6.065231732	112.275865	113.636174
meta_trait_133	15	87.308727	20.84649807	87.285072	87.386485
meta_trait_133	X	51.892232	6.014254053	51.175437	52.663201
meta_trait_134	1	58.158067	9.699652553	56.495551	59.396446
meta_trait_134	3	14.968083	11.66210891	10.748507	16.836755
meta_trait_134	5	91.915841	6.837728167	90.367	132.040197
meta_trait_134	15	79.8486425	6.63235189	78.186269	81.315003
meta_trait_135	8	72.059407	6.193572306	71.613181	76.093671
meta_trait_136	12	116.452704	6.061493511	88.892247	117.242728
meta_trait_137	12	75.026967	6.058001037	28.578919	108.363087
meta_trait_138	4	52.666851	6.125642461	48.844323	59.463253
meta_trait_14	18	83.450595	6.430377096	81.48827	86.52386
meta_trait_140	3	101.50409	6.17303239	73.599452	113.985454
meta_trait_141	8	126.541133	6.705958183	122.449306	129.399468
meta_trait_142	2	60.796079	6.556931334	60.336423	62.737646
meta_trait_142	3	92.972106	6.209836378	89.161432	155.86957
meta_trait_143	1	133.486788	6.534234328	130.17506	135.95382
meta_trait_143	4	90.290083	6.763904984	88.959507	91.487503
meta_trait_143	9	32.882855	6.409557122	30.737165	33.548055
meta_trait_143	13	102.981507	6.364325426	100.739	103.361771
meta_trait_143	15	65.853995	6.468813955	63.634863	66.679768
meta_trait_144	18	84.513635	8.005022778	83.782501	85.638905
meta_trait_145	5	88.205708	7.747443306	81.122191	97.056602
meta_trait_145	7	127.60984	6.115696389	126.27337	128.556306
meta_trait_145	9	58.51857	6.55571101	18.732539	60.219539
meta_trait_145	14	67.68629	6.277363547	64.663924	70.747575
meta_trait_146	4	104.609793	6.168901417	103.930651	152.374078
meta_trait_146	6	61.614204	6.815208108	55.331569	67.179793
meta_trait_146	12	25.656139	6.325205957	16.603119	77.623551
meta_trait_146	14	96.829004	7.361833797	23.678971	101.184367
meta_trait_146	X	150.336994	6.532694191	144.82968	163.874991
meta_trait_147	2	144.590602	6.547464936	144.444163	166.403288
meta_trait_147	4	115.019263	6.197373715	15.725362	129.86055
meta_trait_148	3	118.584413	6.628525934	118.099446	119.254235
meta_trait_148	5	84.243969	6.92555133	76.672371	90.413568
meta_trait_148	19	48.60349	7.17713868	47.638134	50.378607
meta_trait_149	4	136.831613	7.673635458	135.38505	137.244172
meta_trait_149	7	25.608675	6.201051301	6.039162	28.035802
meta_trait_150	9	108.198929	19.90728729	107.539017	108.891165
meta_trait_151	18	41.749664	6.130591445	41.577111	57.162199
meta_trait_152	1	169.067065	7.074655987	168.104796	170.938178
meta_trait_152	7	87.726055	7.42533408	83.797382	89.862256
meta_trait_153	6	4.694862	7.304565736	3	12.094
meta_trait_155	14	62.47757	6.442130721	32.63928	62.912822
meta_trait_156	1	168.239211	6.396824025	41.935281	171.491374
meta_trait_156	2	13.246589	7.02586461	3	14.697715
meta_trait_156	2	152.630199	6.959710818	88.98463	160.064762
meta_trait_156	3	22.418269	6.093547856	20.376743	40.300844
meta_trait_156	6	128.276609	6.069456948	53.821555	135.152975
meta_trait_156	10	84.716583	6.290325166	83.040127	126.789751
meta_trait_156	12	93.465416	6.285824872	78.179679	97.601617
meta_trait_156	X	44.801022	6.426906621	36.783085	52.027954
meta_trait_157	X	131.857485	6.518793586	20.217307	133.994386
meta_trait_158	1	165.827637	7.355242507	159.396478	168.036172
meta_trait_158	11	104.372936	6.114265438	100.073265	108.13949
meta_trait_16	5	123.908181	6.150075762	29.890583	125.354378
meta_trait_16	11	117.109388	9.47484806	117.094755	117.251195
meta_trait_160	1	62.837942	6.407289498	61.095077	168.190931
meta_trait_161	11	85.447946	8.604654368	83.104215	89.480674
meta_trait_162	4	84.241532	7.174549991	78.590419	87.870659
meta_trait_162	15	59.100866	7.601008325	57.800007	61.63792
meta_trait_162	17	33.587761	7.096763757	20.371545	41.118834
meta_trait_164	1	128.857776	8.770466392	126.550957	135.664277
meta_trait_165	7	87.726055	15.74495994	86.383116	87.821084
meta_trait_165	7	122.426116	6.191089881	122.249222	127.695379
meta_trait_165	14	57.969067	6.250008943	56.624317	78.899036
meta_trait_166	3	157.096134	6.086792033	52.360519	157.327019
meta_trait_166	7	95.99757	6.391046266	92.48678	96.501461
meta_trait_166	10	38.582183	6.494797336	35.620308	118.84138
meta_trait_167	4	50.759661	6.973051888	48.649011	52.158871
meta_trait_167	4	88.959507	6.748287765	88.021496	101.430874
meta_trait_167	8	41.203352	6.06296477	36.3265	41.30844
meta_trait_167	8	121.226251	6.108527168	79.423393	122.449306
meta_trait_167	9	123.858535	9.402628535	123.619467	123.862913
meta_trait_167	9	123.926437	9.522489541	123.903988	123.935416
meta_trait_167	11	58.353048	6.063584964	57.330659	67.962131
meta_trait_167	14	83.365644	11.84475707	81.068402	86.190835
meta_trait_167	14	120.320111	7.045258571	119.723666	120.543231
meta_trait_167	15	72.459818	6.073306585	72.404606	90.938036
meta_trait_168	3	127.650546	7.746850436	127.406974	129.077171
meta_trait_168	5	112.112205	6.585469226	111.250463	112.783119
meta_trait_169	9	124.013786	6.452158381	28.320799	124.58265
meta_trait_169	11	35.570225	6.905158058	22.868304	36.14872
meta_trait_169	19	29.94578	6.089436428	28.276718	31.228099
meta_trait_169	19	50.392398	6.224174111	48.281362	60.429719
meta_trait_17	4	104.005061	6.445563671	57.178217	104.625166
meta_trait_17	11	62.656691	6.316901235	20.936153	119.48641
meta_trait_170	3	120.972467	6.135385074	33.857549	125.949649
meta_trait_172	1	180.320319	6.411416189	73.276997	182.31549
meta_trait_172	13	6.397575	6.425167472	3	8.65642
meta_trait_173	6	45.277826	6.994729958	44.930741	45.624911
meta_trait_173	7	4.860361	6.134422098	4.397113	98.38927
meta_trait_175	10	124.895767	6.016274519	122.87979	128.351313
meta_trait_176	6	8.71833	6.345709301	4.321723	12.094
meta_trait_177	6	112.610734	6.158390845	111.576811	126.525654
meta_trait_177	9	70.941615	6.722176032	55.105517	71.557379
meta_trait_177	15	99.059836	7.070687076	13.732836	99.490073
meta_trait_177	X	69.338856	6.202080103	59.446352	86.981291
meta_trait_178	3	115.643386	11.01971744	114.4667975	116.444087
meta_trait_178	4	33.964498	6.060935304	31.855898	141.745337
meta_trait_178	7	140.805666	11.38401608	140.094233	141.158891
meta_trait_178	11	6.648354	6.894809934	3	9.994162
meta_trait_178	13	78.268317	8.068742891	75.694789	79.009726
meta_trait_178	17	34.195963	6.296453334	28.218109	65.258536
meta_trait_178	18	77.668774	10.08738221	77.397997	78.195167
meta_trait_178	X	13.517903	6.1167728	11.266686	19.379445
meta_trait_179	1	42.28301	8.649706276	42.032951	42.601265
meta_trait_179	16	78.626007	6.385349575	62.1503725	80.225493
meta_trait_18	3	146.045375	6.100966657	24.158447	147.242847
meta_trait_18	4	132.703854	6.773705484	57.856082	137.216646
meta_trait_18	11	117.139379	6.560847998	62.60126	117.251195
meta_trait_181	18	21.812926	10.60030188	15.773206	25.764916
meta_trait_182	4	135.771593	7.980740864	132.985949	136.683392
meta_trait_182	5	53.606927	6.182520036	52.542325	66.385939
meta_trait_183	5	116.546348	6.218082327	115.527886	117.528249
meta_trait_183	8	8.233424	6.128863499	3	11.578968
meta_trait_184	6	91.820459	6.577507787	45.277826	127.410648
meta_trait_184	8	44.040707	6.612770083	43.896816	126.262092
meta_trait_184	15	81.991694	6.112459729	51.777576	93.622214
meta_trait_185	2	50.503205	7.727384343	44.322037	50.77954
meta_trait_185	2	80.484653	6.117206938	80.326595	80.918289
meta_trait_185	2	83.798437	6.327969692	83.529734	83.812221
meta_trait_185	6	42.361333	6.520585362	26.582893	67.179793
meta_trait_185	8	72.059407	6.136977443	71.950379	126.336392
meta_trait_185	X	43.181047	6.583266382	42.843876	43.518218
meta_trait_186	1	138.10986	9.791115699	136.614136	155.732385
meta_trait_186	1	171.431917	19.4669416	170.506237	171.54922
meta_trait_186	2	13.686802	6.634422519	11.921309	19.291986
meta_trait_186	4	54.251006	6.653750915	52.710981	58.76861
meta_trait_186	5	123.725152	7.448558537	121.660329	130.238343
meta_trait_186	9	45.105852	6.29905203	42.62218	71.416597
meta_trait_187	9	46.99831	9.82365949	45.243524	47.466199
meta_trait_187	10	127.654485	6.227846178	125.406309	129.309116
meta_trait_189	2	140.0372595	6.443565841	137.507225	179.208964
meta_trait_19	3	146.302543	6.38837794	145.424158	147.242847
meta_trait_190	16	93.748851	7.049495365	92.513162	94.967926
meta_trait_191	4	114.655606	7.005506732	100.814793	128.915543
meta_trait_191	5	24.762565	6.188729962	19.421845	97.948081
meta_trait_192	1	153.748053	6.034652766	51.411289	155.052094
meta_trait_192	1	174.288779	7.09225576	170.959501	175.487084
meta_trait_192	19	32.930557	6.209396064	32.19704	58.540234
meta_trait_195	4	36.112106	6.188721104	34.444151	77.3665775
meta_trait_195	6	37.349577	7.523207617	24.865435	40.641624
meta_trait_196	8	11.163216	6.149180676	7.963664	89.506207
meta_trait_196	9	111.266483	6.158899863	109.390649	116.065891
meta_trait_196	13	114.143712	6.259188579	25.205488	118.82121
meta_trait_199	1	174.288779	6.025932295	172.486072	175.592725
meta_trait_199	4	48.713812	6.118009932	20.484903	124.106356
meta_trait_199	11	45.597041	6.893651132	25.236542	46.616226
meta_trait_2	15	38.098987	6.117890721	32.308056	103.015392
meta_trait_200	1	190.129934	6.623275149	31.661186	190.610219
meta_trait_200	10	22.829725	6.620549037	21.548862	70.90806
meta_trait_201	4	136.379189	6.328429875	130.922441	137.120949
meta_trait_201	6	134.6235	6.079923632	71.888496	140.29072
meta_trait_202	2	14.70673	7.323385703	13.246589	17.071852
meta_trait_202	7	81.026685	6.713192583	79.540279	120.110442
meta_trait_202	8	46.241695	6.082186215	34.852577	57.460084
meta_trait_203	1	52.018843	6.789880529	25.648999	151.674013
meta_trait_203	4	114.284749	7.84623053	108.776917	118.800608
meta_trait_203	X	95.051614	6.369088785	92.729317	100.84441
meta_trait_204	1	168.40092	7.792639244	168.08764	171.130811
meta_trait_204	4	54.375041	6.65228992	53.176714	138.365425
meta_trait_206	2	135.651643	7.988950534	134.88891	135.716374
meta_trait_206	5	102.66155	6.911692942	102.149331	104.679321
meta_trait_206	11	107.935977	7.871937211	107.93397	107.937697
meta_trait_206	14	66.640658	6.040536583	66.635597	81.068402
meta_trait_206	19	53.330205	7.426679497	52.065749	53.668564
meta_trait_206	X	96.10896	8.403176198	96.106365	96.129842
meta_trait_207	4	114.655606	6.130425282	52.710981	117.691147
meta_trait_207	6	29.184841	6.325856023	23.461641	32.700696
meta_trait_207	10	116.765814	7.148962299	115.777345	120.202746
meta_trait_208	4	54.679004	6.449337562	53.593961	58.76861
meta_trait_208	14	25.10274	6.894399174	23.897622	26.513151
meta_trait_209	11	110.580045	6.257257657	3	117.244628
meta_trait_209	17	78.552885	6.467903426	12.302751	79.450672
meta_trait_21	4	32.067834	6.124663257	27.902513	32.845468
meta_trait_211	4	154.775235	6.293385135	154.388554	154.957165
meta_trait_211	8	69.03014	6.624799134	22.00698	79.532655
meta_trait_211	11	96.499055	6.68974587	6.241577	96.579251
meta_trait_211	17	52.469914	10.11606918	52.169319	52.579016
meta_trait_212	5	22.102879	8.753179569	21.646898	22.440971
meta_trait_212	12	54.8611	6.301896838	48.220987	55.692513
meta_trait_213	1	153.433378	6.773322077	137.319421	155.653757
meta_trait_213	3	16.82707	6.171411336	13.513451	131.415474
meta_trait_213	5	15.382931	7.413265545	12.056135	17.968483
meta_trait_213	5	28.09426	8.341212111	25.244104	28.393939
meta_trait_214	13	70.197331	6.123890129	57.356864	73.443422
meta_trait_215	1	104.822013	6.952337079	91.241608	162.867294
meta_trait_215	2	160.950041	6.112936763	11.355168	164.291807
meta_trait_215	2	172.23117	7.918681204	171.7142	173.030753
meta_trait_215	5	71.846364	6.643555027	67.10541	81.48059
meta_trait_215	8	82.449365	8.443854225	79.081968	83.587702
meta_trait_215	11	71.12066	6.874924779	69.66328	96.579251
meta_trait_215	12	44.552711	7.548750851	34.213445	57.81438
meta_trait_216	16	7.105289	7.399133093	5.5846365	8.066519
meta_trait_217	3	52.629204	8.926188194	52.209585	52.843379
meta_trait_218	10	19.82948	6.508411958	19.68198	22.909158
meta_trait_218	15	72.058246	6.038433301	59.90306	74.042736
meta_trait_219	1	161.322193	7.197971776	149.208348	171.743439
meta_trait_219	2	98.108486	6.061009898	93.522755	172.841088
meta_trait_219	5	134.291555	6.403601232	56.756482	135.732009
meta_trait_219	6	129.609022	16.28148058	128.125722	134.24598
meta_trait_219	10	22.790048	8.272467381	19.003264	23.209572
meta_trait_219	11	95.257763	10.08955792	94.450139	99.677673
meta_trait_219	13	65.212741	8.082887238	63.959089	67.756496
meta_trait_219	15	63.496721	7.252012246	58.990004	69.109933
meta_trait_219	17	43.610266	7.919902407	43.329616	47.188162
meta_trait_219	19	18.13732	7.328971771	16.985394	18.375737
meta_trait_22	6	80.528132	6.122969675	78.135197	81.461863
meta_trait_220	1	128.857776	6.083755598	43.867149	130.18604
meta_trait_220	2	166.475596	6.332043825	88.584389	167.29326
meta_trait_220	3	13.513451	21.73201052	10.748507	16.836755
meta_trait_220	8	34.533615	6.576718743	32.889651	39.099056
meta_trait_220	11	98.872572	8.101406847	90.144291	102.327166
meta_trait_220	11	106.580898	6.83726449	104.623605	107.011293
meta_trait_220	12	80.297878	7.055052169	69.815209	81.423197
meta_trait_220	15	80.185581	7.131786595	22.1756415	81.315003
meta_trait_220	17	34.179599	8.136343828	32.1954765	34.554418
meta_trait_220	17	60.046774	9.66065305	58.264125	60.5914
meta_trait_221	3	17.007835	6.246026114	9.102752	128.154566
meta_trait_221	17	45.301577	6.783966896	35.869803	45.932836
meta_trait_222	1	96.949848	6.460683284	5.945478	134.670741
meta_trait_223	1	36.509601	6.189063383	34.550199	37.420173
meta_trait_223	1	136.595962	8.31895497	127.687878	137.634475
meta_trait_223	1	154.848516	9.798668678	153.193288	156.741372
meta_trait_223	1	174.906832	7.037681587	173.113807	175.613151
meta_trait_223	3	52.843379	6.765281334	10.748507	56.473285
meta_trait_223	4	41.308857	7.530069602	40.670078	43.2553655
meta_trait_223	4	87.360046	6.814532451	84.066292	89.21355
meta_trait_223	5	71.232444	6.262547389	66.733575	149.629286
meta_trait_223	8	119.072305	7.320990283	40.022129	122.745001
meta_trait_223	12	26.371186	6.271802382	25.89058	74.895121
meta_trait_223	13	37.324378	7.162827914	7.228157	110.419827
meta_trait_223	16	18.509915	6.585504764	18.316776	25.478773
meta_trait_224	1	131.564622	9.59554906	130.727344	132.3532
meta_trait_224	1	161.297619	7.522206458	160.17591	162.255996
meta_trait_224	3	14.968083	9.740647918	10.748507	16.836755
meta_trait_224	3	36.833323	7.24657114	34.793046	65.655211
meta_trait_224	7	29.410551	6.170943799	3	30.436083
meta_trait_224	7	101.676952	9.212223538	99.630827	110.622371
meta_trait_224	18	63.964906	7.86260924	63.628151	65.526204
meta_trait_225	1	60.840662	6.670908381	54.70467	62.567994
meta_trait_225	1	164.855015	9.988706972	161.071564	165.70444
meta_trait_225	2	12.995553	6.291011338	9.615813	166.754477
meta_trait_225	7	101.676952	11.57193443	99.630827	105.558524
meta_trait_225	7	131.353393	6.409071382	128.021972	133.454254
meta_trait_225	10	20.798586	7.425126597	19.687415	20.853626
meta_trait_225	12	84.931333	6.714599758	84.638449	86.414998
meta_trait_225	13	101.023632	6.053059316	25.113887	109.597573
meta_trait_225	15	79.516165	6.473602827	78.186269	87.043214
meta_trait_226	2	128.24301	6.252922385	113.191065	129.746133
meta_trait_226	4	89.21355	6.225941051	45.610838	143.264559
meta_trait_226	10	125.65425	6.388099088	63.967103	126.447601
meta_trait_227	1	75.294284	7.460953057	73.977113	77.759922
meta_trait_227	1	128.875393	12.15210388	127.67947	130.661658
meta_trait_227	2	165.711827	7.225359176	163.507977	169.234834
meta_trait_227	4	120.225153	7.010991783	117.072093	125.599928
meta_trait_227	5	120.276124	7.211211296	115.446727	122.072326
meta_trait_227	11	107.676996	7.204669154	106.620739	110.25335
meta_trait_227	15	72.42615	6.723763164	32.051599	82.746265
meta_trait_227	18	67.020796	7.425594163	66.157917	68.179836
meta_trait_228	11	112.452578	7.417445917	112.11333	112.735117
meta_trait_229	3	105.010716	6.486346477	101.85244	127.466343
meta_trait_229	4	124.106356	8.948486963	120.225153	124.864928
meta_trait_229	5	101.30472	7.233111729	100.183308	101.745134
meta_trait_229	5	121.713435	6.3751969	120.269607	127.62015
meta_trait_229	5	139.378517	7.972296764	139.191372	139.780389
meta_trait_229	6	142.770993	6.021433916	142.466279	144.244492
meta_trait_229	7	47.035721	7.487694321	46.815826	50.696529
meta_trait_229	12	53.351321	8.085397611	50.04758	53.946664
meta_trait_229	14	78.044307	7.612032429	77.744926	79.210553
meta_trait_23	2	65.998425	6.414090494	58.515785	68.872688
meta_trait_23	7	36.432785	8.374638106	36.024169	36.599813
meta_trait_230	1	184.895504	7.1137238	67.130703	185.062065
meta_trait_231	5	35.23521767	6.775880274	33.355406	41.898381
meta_trait_231	5	81.122191	7.484002665	75.943586	108.198344
meta_trait_231	6	129.385273	7.266558882	128.120228	133.760979
meta_trait_231	7	127.908547	79.98461153	127.857243	127.939521
meta_trait_231	7	128.273363	84.81201758	128.006754	128.556306
meta_trait_231	7	129.531064	64.62242404	129.512565	129.547367
meta_trait_232	2	128.199224	7.404380739	127.565057	131.098923
meta_trait_232	7	128.014363	31.68879169	127.857243	128.556306
meta_trait_233	7	127.078156	9.433495335	123.922294	129.547367
meta_trait_233	9	32.599863	6.316758766	29.601235	49.063272
meta_trait_233	12	84.485611	6.643421934	40.793435	84.897832
meta_trait_233	13	107.699544	7.087175438	106.514566	108.981411
meta_trait_233	18	25.764916	6.687428517	20.031679	26.777008
meta_trait_233	X	7.289126	6.512586399	3	8.558623
meta_trait_234	3	26.463533	6.455551156	24.97906	28.405407
meta_trait_234	7	128.014363	43.58526618	127.939521	128.266981
meta_trait_234	7	129.531064	37.66590398	129.515331	129.547367
meta_trait_234	9	34.995506	10.65644283	32.882855	35.623028
meta_trait_234	11	51.821122	8.390229796	51.521835	52.730748
meta_trait_234	13	28.011798	7.986722198	24.259	28.830986
meta_trait_235	10	24.250205	11.31617836	22.728647	24.646796
meta_trait_236	17	66.972841	6.217504142	44.033197	68.2516
meta_trait_236	19	6.383919	6.255791135	3.98995	7.049338
meta_trait_236	19	44.279632	6.869315994	43.293697	54.183928
meta_trait_239	8	61.493953	6.103998468	51.920916	69.4399915
meta_trait_239	9	85.115119	7.092653754	83.608275	89.244332
meta_trait_24	11	117.109388	7.228725899	116.641341	117.391619
meta_trait_240	13	56.930125	6.145928585	21.863238	58.745218
meta_trait_241	1	62.295432	6.008218248	38.278499	64.429853
meta_trait_241	2	72.248095	11.1240328	72.228259	72.351867
meta_trait_241	2	80.985825	6.947321527	80.927659	81.262412
meta_trait_241	3	159.475527	6.48383222	58.490247	160.017104
meta_trait_241	7	125.134748	6.340820034	36.063817	125.263315
meta_trait_241	12	43.02809033	6.283675693	37.597427	46.375058
meta_trait_241	17	28.218109	6.681885971	28.077598	58.28329
meta_trait_243	2	179.470578	7.201342379	69.034091	181.749663
meta_trait_243	15	58.178353	6.184820486	57.104229	60.996134
meta_trait_244	7	86.156609	6.543427322	83.797382	91.482683
meta_trait_244	16	73.421416	6.00531186	71.897163	80.883598
meta_trait_245	9	107.701834	12.81581021	107.596914	108.246495
meta_trait_245	11	61.07341	6.221197561	59.7011715	92.807693
meta_trait_245	18	21.51851	8.288477872	20.632482	21.961551
meta_trait_246	11	107.030096	6.233726201	36.803764	109.781992
meta_trait_246	15	78.483573	6.424291809	77.405899	82.935471
meta_trait_246	17	45.0072525	6.521735907	31.618066	60.046774
meta_trait_246	X	166.941945	6.503537244	166.337727	168.757369
meta_trait_247	5	111.778993	6.902825069	43.99113	115.033401
meta_trait_248	6	44.011801	6.009305605	40.423288	147.73367
meta_trait_248	17	64.398444	6.68088181	63.056923	64.81611
meta_trait_249	2	72.248095	6.499687731	14.878848	135.411965
meta_trait_249	6	147.210772	6.445981148	146.56177	147.651132
meta_trait_25	4	132.943115	6.066620829	57.896973	137.267874
meta_trait_25	11	117.150728	6.29140527	116.858749	118.552582
meta_trait_251	2	48.790399	8.972741172	44.368104	50.330668
meta_trait_251	2	173.794333	6.237290765	173.303603	174.155615
meta_trait_251	4	105.577825	6.735483956	32.372777	109.522381
meta_trait_251	7	128.321737	12.46684993	127.857243	129.116491
meta_trait_251	8	22.513617	6.031145432	12.764743	26.873257
meta_trait_251	15	76.112162	6.252494131	72.062879	103.074857
meta_trait_251	17	29.883341	8.304673619	28.121899	31.253623
meta_trait_251	19	43.565252	6.618872439	41.697056	44.144836
meta_trait_252	12	82.911519	10.37352867	80.040211	84.641279
meta_trait_252	15	25.909181	6.292814334	25.75033	27.105384
meta_trait_252	18	21.961551	16.49151499	20.291651	25.691432
meta_trait_253	3	14.968083	7.415013439	9.044121	16.836755
meta_trait_253	5	135.631281	8.499531372	135.58136	135.913744
meta_trait_253	17	44.034107	9.132235713	32.600594	45.0072525
meta_trait_254	6	134.250502	6.988863645	128.125722	145.458848
meta_trait_254	11	105.993335	6.143931572	103.875969	117.307099
meta_trait_255	5	121.660329	6.534454024	117.759115	123.105995
meta_trait_256	3	9.097609	6.200394751	4.9064264	16.82707
meta_trait_256	6	134.248529	6.647935812	128.276609	136.667448
meta_trait_256	10	94.856606	6.441184756	4.708912	95.603798
meta_trait_256	15	63.678285	6.86650458	61.188382	69.109933
meta_trait_256	17	52.469914	7.433758546	50.102996	58.217801
meta_trait_258	15	52.039571	6.173430049	48.42633	55.059018
meta_trait_258	16	44.745321	6.297263607	41.9812915	45.032142
meta_trait_259	3	8.529527	8.168822083	3	14.714486
meta_trait_259	7	16.297173	8.201623383	11.930916	16.643053
meta_trait_259	12	110.606746	6.574511759	34.196437	112.917339
meta_trait_259	X	10.547114	6.209594722	5.7108935	146.841397
meta_trait_26	4	141.745337	6.80157369	132.933385	143.670916
meta_trait_26	10	112.482243	6.164537744	52.874185	114.366117
meta_trait_26	11	32.510307	7.249900579	31.580626	44.362706
meta_trait_260	13	24.273902	6.064398859	21.84683	24.853072
meta_trait_261	15	87.703353	6.24646549	87.386485	88.426196
meta_trait_263	7	87.232168	7.296018918	83.797382	92.48678
meta_trait_263	9	51.798503	6.300037526	49.809935	52.980396
meta_trait_263	15	52.039571	6.459663798	48.788371	53.32202
meta_trait_263	16	85.800982	6.835252391	85.784302	86.868543
meta_trait_263	17	64.925555	6.323364588	60.44196	67.073627
meta_trait_263	18	8.039481	7.405562439	3	10.783051
meta_trait_264	1	32.484539	7.021853694	32.045178	33.69778
meta_trait_264	7	36.045442	6.649056589	30.434681	36.613646
meta_trait_264	7	87.229434	12.98450972	83.978387	89.195902
meta_trait_264	12	98.527974	7.004463606	98.185374	99.667796
meta_trait_264	17	75.371079	6.563380202	27.128007	79.546071
meta_trait_265	3	35.942371	6.193043185	30.568472	60.706823
meta_trait_266	7	87.963661	23.35040944	85.930101	88.548301
meta_trait_267	1	108.200269	7.521553752	107.739034	115.291455
meta_trait_268	8	98.16047	6.414443028	25.064849	102.786893
meta_trait_268	17	31.253623	6.642939917	30.994198	85.123962
meta_trait_268	X	36.918939	6.154444497	24.303161	95.648008
meta_trait_269	10	26.418024	8.909438302	25.727906	26.884748
meta_trait_269	17	80.896107	6.798620368	79.544476	83.234298
meta_trait_27	3	151.399274	6.157307208	84.597742	152.12699
meta_trait_27	12	16.893631	6.222651432	14.214865	112.530069
meta_trait_27	13	72.892379	6.754114302	71.568417	73.479451
meta_trait_270	3	28.530428	10.19627888	28.334153	32.30494
meta_trait_270	6	136.050228	6.581432776	27.324705	136.662769
meta_trait_270	10	26.089358	10.65004474	25.630823	28.442849
meta_trait_270	10	77.569126	6.865926647	74.494588	105.19597
meta_trait_270	15	78.470662	7.370084457	76.166226	79.466906
meta_trait_270	17	50.168021	6.9954476	49.680101	52.702224
meta_trait_270	17	80.007924	23.48558691	79.9686	80.512145
meta_trait_272	2	72.077418	6.465904442	29.624546	72.088199
meta_trait_272	2	77.824205	8.27694488	77.555507	77.961431
meta_trait_272	2	80.284205	10.81555152	80.269164	80.476481
meta_trait_272	13	81.962907	7.130426057	63.655451	82.474973
meta_trait_273	1	96.860755	6.060578281	92.748305	99.887822
meta_trait_273	8	120.177981	6.047844947	83.292673	121.153935
meta_trait_273	19	51.566123	6.198213378	49.311004	53.095287
meta_trait_275	7	89.034143	6.43238824	81.466322	96.301689
meta_trait_275	12	116.827119	7.024493812	97.59339	117.682294
meta_trait_276	6	65.87082	8.230602301	63.470325	67.810037
meta_trait_278	3	51.768572	6.238824666	40.530684	65.571939
meta_trait_278	9	95.329515	6.036442756	50.740446	113.069114
meta_trait_278	10	19.907255	6.084125928	3	60.987489
meta_trait_278	16	5.179161	6.019250943	3	6.793694
meta_trait_278	16	50.82407	7.260996424	49.87365	51.301568
meta_trait_279	1	180.243171	6.699670457	104.779559	180.313324
meta_trait_279	1	190.617621	7.373103279	190.337056	191.295956
meta_trait_28	3	153.643094	6.184176641	151.44112	155.340784
meta_trait_280	4	9.57067	6.759174881	8.01314	12.733593
meta_trait_280	7	124.588297	6.071446575	123.954478	133.121454
meta_trait_282	2	58.262164	6.052070629	24.40099	65.990399
meta_trait_282	X	7.336934	6.080063046	6.599401	137.658203
meta_trait_283	2	127.240224	6.613446435	115.557252	128.758361
meta_trait_283	8	87.238751	6.500924661	84.135094	109.044228
meta_trait_283	10	60.031126	35.86916071	59.924965	60.619483
meta_trait_283	10	64.664602	18.9628273	64.357394	66.643703
meta_trait_283	12	16.484186	7.251475581	15.646265	25.181016
meta_trait_284	2	169.544867	6.429951768	26.080595	170.118266
meta_trait_284	9	86.727687	7.610811872	75.606249	87.429814
meta_trait_284	13	41.129535	6.381745541	40.461833	113.079634
meta_trait_284	18	80.523173	9.461290297	79.189014	80.654922
meta_trait_285	4	78.254065	7.091690121	77.803928	155.90844
meta_trait_285	10	18.190414	6.451756036	16.937049	18.910632
meta_trait_285	10	122.65214	6.402972999	93.259562	123.568805
meta_trait_285	11	17.718892	6.205475404	16.881123	18.495209
meta_trait_285	11	102.095616	6.4208242	89.631132	102.924705
meta_trait_288	10	82.316822	6.607837387	79.501838	122.655726
meta_trait_289	6	7.944699	6.004779695	6.363097	142.31455
meta_trait_289	7	119.839051	6.236897826	50.857001	123.053394
meta_trait_289	10	27.934229	7.014153014	9.202584	33.997675
meta_trait_29	5	20.488724	6.25027251	13.512518	132.325753
meta_trait_290	2	87.783905	6.084988746	84.171512	94.52285
meta_trait_291	2	89.785114	6.752104173	84.664383	123.805271
meta_trait_291	8	16.886974	6.529438872	15.066132	17.156725
meta_trait_291	11	103.555128	6.116019823	102.711345	106.335827
meta_trait_292	2	57.984265	6.157800912	13.342025	63.44818
meta_trait_293	12	91.8019	7.482949971	89.240071	92.278134
meta_trait_294	15	86.507947	6.244793927	81.625674	86.859489
meta_trait_295	6	124.570253	6.562467186	122.825289	139.205187
meta_trait_295	11	21.724814	7.319438065	20.860246	23.05116
meta_trait_295	11	32.420376	6.899450882	31.565927	35.24046
meta_trait_296	15	85.7445325	8.096901208	72.661699	86.880672
meta_trait_297	10	106.598049	6.081769921	103.370137	115.4511
meta_trait_298	2	142.4333	6.018211195	30.819842	147.07382
meta_trait_298	6	124.833774	6.663485343	123.327727	125.553788
meta_trait_298	11	33.763929	6.386918681	30.430455	101.947812
meta_trait_298	16	83.271279	6.712659957	78.640695	87.029645
meta_trait_299	12	99.762733	6.375920733	89.145157	108.336821
meta_trait_299	15	60.390063	6.161757185	58.127967	97.469614
meta_trait_30	1	63.741721	6.108172336	23.625142	66.929709
meta_trait_30	9	75.599268	6.964730468	57.973893	85.329193
meta_trait_30	11	112.275865	7.102974399	111.430925	115.009854
meta_trait_30	15	10.066406	6.839724065	7.461161	40.303647
meta_trait_300	7	87.270181	6.916499553	84.048285	136.27071
meta_trait_300	8	85.401957	6.436147774	84.182399	94.161763
meta_trait_301	1	5.105097	6.354876412	3	42.840149
meta_trait_301	6	103.576898	6.51740185	101.074669	110.122589
meta_trait_301	7	83.87949	9.756750736	83.797382	87.868074
meta_trait_302	2	25.673041	6.293164265	25.071686	92.791038
meta_trait_302	7	83.978387	8.325010243	83.797382	89.559055
meta_trait_302	12	58.632179	7.099667639	57.668244	104.258534
meta_trait_302	16	55.085589	6.914712425	49.87365	66.905616
meta_trait_303	4	36.372208	6.087274529	33.280516	48.713812
meta_trait_303	4	140.185617	6.62817524	139.946675	145.297347
meta_trait_304	4	36.372208	6.149078151	28.851452	140.376951
meta_trait_304	7	87.229434	7.140994165	83.467284	92.518876
meta_trait_304	18	61.675478	6.259920251	61.106962	81.213422
meta_trait_306	4	37.249474	6.028240326	35.361882	55.612824
meta_trait_306	9	33.548055	6.202380619	30.121065	34.562603
meta_trait_306	9	46.835354	6.55736346	41.856691	49.063272
meta_trait_307	12	85.272253	6.316870592	84.638449	86.121929
meta_trait_307	16	91.084504	6.322668824	33.174544	91.42385
meta_trait_308	1	165.19482	7.884037905	163.173068	168.487608
meta_trait_308	7	96.877418	6.662541475	44.482294	101.662552
meta_trait_308	7	128.556306	26.32912986	128.006754	128.725114
meta_trait_308	10	85.610441	6.288889874	83.163034	86.809066
meta_trait_308	11	20.1226315	6.203901058	19.250561	20.865257
meta_trait_309	5	33.12135	7.0851594	28.285686	37.687532
meta_trait_309	15	77.787906	7.134028994	76.237397	77.789782
meta_trait_31	6	66.962239	6.084874424	46.717699	78.823358
meta_trait_31	9	84.140958	7.388752269	54.260613	85.951494
meta_trait_311	15	87.203859	6.071116635	86.420008	88.679573
meta_trait_312	2	46.663204	6.02672123	19.844262	80.476481
meta_trait_313	7	116.977526	6.870561016	116.316583	117.45697
meta_trait_313	15	86.420008	7.420978884	85.134811	86.867747
meta_trait_314	4	36.376825	7.794939847	33.926145	37.827733
meta_trait_314	9	111.742562	7.151006596	60.478841	113.371786
meta_trait_315	1	105.110111	6.281307086	91.236255	107.748636
meta_trait_315	4	87.123904	6.64131901	83.392033	134.743572
meta_trait_315	5	75.639561	6.79201315	72.347411	129.586856
meta_trait_316	16	60.036825	6.711837887	50.82407	61.484767
meta_trait_317	3	33.350818	6.023919355	31.419131	122.480873
meta_trait_317	17	28.220453	6.809263614	26.806785	29.711239
meta_trait_318	1	169.369277	7.656079913	168.290303	169.927969
meta_trait_318	16	60.036825	7.279268403	58.591043	61.484767
meta_trait_319	1	138.713101	6.048046084	47.5638505	145.171718
meta_trait_319	4	53.452081	7.361887492	46.855205	54.842888
meta_trait_319	16	43.644184	6.034977647	41.9812915	45.71582
meta_trait_32	8	19.444078	6.587217182	17.554508	24.299937
meta_trait_320	3	130.051293	6.009968677	24.490399	130.926417
meta_trait_320	17	66.831069	7.094101167	66.473623	68.13524
meta_trait_321	18	55.875471	6.199123157	12.935615	61.642497
meta_trait_322	3	122.62616	7.120647217	117.123457	123.453652
meta_trait_323	2	78.842816	7.040178931	78.656265	79.368965
meta_trait_324	2	171.940681	6.391104217	171.596143	172.2778
meta_trait_325	2	166.566886	6.163905332	25.071686	180.495183
meta_trait_325	7	136.970004	6.367264518	135.462738	137.255386
meta_trait_325	12	73.618872	6.009205078	61.162638	73.642008
meta_trait_326	10	78.060706	6.414118247	62.123963	80.386405
meta_trait_328	9	47.992624	7.480625906	43.755011	49.116646
meta_trait_329	3	90.416689	6.323617016	83.032966	92.972106
meta_trait_329	10	86.645046	6.541376682	82.752324	117.973967
meta_trait_33	11	84.686176	9.765508567	80.000421	85.157589
meta_trait_33	17	72.161011	6.47650345	31.612905	87.662113
meta_trait_330	11	117.565388	7.353107948	116.681159	121.05497
meta_trait_330	X	57.391549	6.002957571	53.366141	171.0283
meta_trait_331	2	171.940681	6.651793826	170.329322	172.23117
meta_trait_331	8	72.059407	7.867812669	68.109628	76.466739
meta_trait_331	10	126.928997	6.07916738	120.889651	127.637638
meta_trait_331	15	73.611962	6.226724492	72.441368	86.880672
meta_trait_332	7	82.012484	6.374886762	79.686922	113.20992
meta_trait_333	2	35.649941	6.487284255	19.158699	171.940681
meta_trait_333	3	52.222789	7.094135003	48.050571	52.494827
meta_trait_333	9	33.548055	6.007130107	33.153678	47.843644
meta_trait_334	7	82.931243	6.315933733	79.686922	115.836514
meta_trait_335	12	48.556291	7.271608259	44.760712	58.775758
meta_trait_336	17	66.344325	8.432544141	65.433881	66.636798
meta_trait_337	2	170.70377	6.088717119	94.204533	172.292671
meta_trait_338	11	94.430442	6.574095477	64.85763	112.696456
meta_trait_341	2	162.976744	6.079465722	162.394483	172.686508
meta_trait_342	7	117.230715	6.541352432	3.849475	131.311402
meta_trait_342	8	104.961917	6.322655904	102.184041	106.926278
meta_trait_342	18	75.440959	6.471087466	74.508095	75.856962
meta_trait_345	14	10.57872355	6.031169615	9.604417364	94.715764
meta_trait_345	15	79.494156	6.17520901	78.186269	92.473023
meta_trait_346	18	24.653029	7.305801242	23.966669	26.732306
meta_trait_346	19	15.683144	6.154357252	11.658314	23.359294
meta_trait_347	15	26.315074	6.294746612	10.400809	27.105384
meta_trait_35	13	39.300362	6.008608544	36.938062	40.457906
meta_trait_350	11	8.659029	6.460282246	6.72085	10.66716
meta_trait_351	7	119.180592	6.454023979	112.198032	125.363222
meta_trait_351	9	111.543341	6.39981941	30.68743	114.764578
meta_trait_351	10	126.866014	8.666464335	125.627221	127.326479
meta_trait_351	X	139.875743	6.100070262	138.854538	142.841185
meta_trait_352	15	6.400254	6.192940007	3.579721	25.885006
meta_trait_353	1	167.180333	6.890592376	163.627208	168.190931
meta_trait_353	11	71.83438	6.082152689	43.92893	89.610522
meta_trait_353	12	51.14395	6.123989436	39.312296	56.572766
meta_trait_354	2	73.42474	6.14160987	71.207823	75.765193
meta_trait_354	2	165.930685	6.205796282	148.315152	179.488565
meta_trait_356	3	123.874884	6.005522075	38.945646	125.949649
meta_trait_356	6	134.272886	7.529079208	129.609022	135.04688
meta_trait_356	11	64.900885	6.072857894	60.083221	81.178576
meta_trait_357	5	26.203672	8.777608776	25.222217	28.313337
meta_trait_357	10	65.912372	6.10840638	12.08823	66.579425
meta_trait_357	10	126.04024	6.62967452	122.514503	127.795429
meta_trait_358	11	103.481126	6.668025986	101.583063	104.372936
meta_trait_359	2	70.127746	6.135666697	66.301011	113.304042
meta_trait_359	13	116.772473	7.806125954	113.711326	118.097063
meta_trait_361	4	137.837957	6.148665515	3.620764	139.988933
meta_trait_362	7	100.914347	6.180862591	98.947126	128.636919
meta_trait_362	19	25.728824	6.190425621	25.275395	45.19545
meta_trait_363	3	58.47215	6.476945067	54.093296	62.728554
meta_trait_364	3	115.631217	6.357307185	112.5414235	117.519068
meta_trait_364	7	82.912596	6.245191507	69.171861	122.228327
meta_trait_364	11	64.355488	6.895484484	63.805376	108.369225
meta_trait_365	16	24.853643	7.220429051	23.460652	26.059098
meta_trait_365	17	83.08112	9.200966713	82.530705	83.61816
meta_trait_365	19	59.465346	8.211788226	58.671828	61.41731
meta_trait_366	2	167.396998	6.909268345	165.283031	168.273712
meta_trait_366	6	135.723291	6.08159807	55.183621	136.073071
meta_trait_367	1	168.222977	6.037498793	16.2358	168.255306
meta_trait_367	2	165.930685	8.637305207	165.711827	168.291368
meta_trait_367	17	35.860095	6.188729257	31.468839	84.083416
meta_trait_37	13	72.892379	7.146812308	71.123377	76.745188
meta_trait_37	15	99.844738	6.228914863	34.338937	102.252209
meta_trait_370	7	112.198032	6.769150237	19.889727	113.893514
meta_trait_371	6	147.812032	8.079613377	146.987524	149.721874
meta_trait_372	1	182.090401	7.200576642	179.921206	184.297185
meta_trait_372	3	95.90625	6.093056408	6.702411	141.245742
meta_trait_372	10	41.289409	6.186131939	39.132689	46.143628
meta_trait_374	17	17.362652	6.769196162	6.085879	26.538342
meta_trait_376	3	20.531187	6.785421128	11.665594	146.650255
meta_trait_376	12	75.425295	6.190151418	25.24422	110.043871
meta_trait_376	14	55.869113	6.72076928	54.688593	99.613796
meta_trait_376	17	34.180423	29.52316295	33.602296	35.063222
meta_trait_376	17	45.618152	11.09418537	43.552258	45.930826
meta_trait_377	10	100.641883	6.557281979	16.937049	111.809784
meta_trait_377	11	51.821122	6.913891795	51.523596	53.719613
meta_trait_378	7	70.143065	7.091109583	67.105538	70.826446
meta_trait_378	7	102.538773	62.78931218	101.76131	104.605522
meta_trait_378	9	108.101929	24.61884831	107.696907	108.246495
meta_trait_378	11	58.745423	6.148172883	56.955025	64.637556
meta_trait_378	12	79.743405	9.529475568	77.755497	79.90947
meta_trait_379	2	157.204384	6.635894266	125.732701	159.972709
meta_trait_379	4	30.833056	6.280243286	19.724371	58.453465
meta_trait_379	8	34.533615	6.288530826	32.346999	115.211259
meta_trait_379	9	111.305369	8.263074728	103.625046	111.736252
meta_trait_379	10	36.881931	6.905355445	35.580317	39.349065
meta_trait_379	10	92.579894	6.477144971	88.255377	130.536818
meta_trait_38	4	24.783586	7.346472382	22.238759	28.100562
meta_trait_380	7	84.048285	7.634341153	83.793971	89.559055
meta_trait_381	1	36.564755	6.534810707	35.159846	37.615573
meta_trait_381	2	92.115189	7.210164743	76.81084	93.60365
meta_trait_381	4	76.076668	6.012243507	44.528491	114.604471
meta_trait_381	8	11.371277	6.488413845	10.441407	57.644962
meta_trait_381	11	52.373613	7.392988942	50.602706	53.958118
meta_trait_383	2	129.344076	6.599632427	126.965628	130.163469
meta_trait_383	2	171.731699	6.696659198	171.393528	172.322101
meta_trait_383	6	128.125722	8.07609969	124.833774	133.760979
meta_trait_383	7	36.780328	7.834705044	36.696988	37.76777
meta_trait_383	7	83.87949	6.039321418	79.119533	89.559055
meta_trait_383	17	32.1954765	6.411197793	31.693192	45.0072525
meta_trait_384	2	109.640359	7.402739809	106.515797	112.303928
meta_trait_384	16	44.771535	6.071184306	43.858802	78.22545
meta_trait_385	11	32.545739	6.338607408	14.642011	121.433602
meta_trait_385	15	100.250211	7.31113461	86.842938	101.7958
meta_trait_39	10	126.866014	8.084506097	126.351988	127.827575
meta_trait_4	1	188.084955	6.256602334	43.867149	188.577052
meta_trait_4	14	50.716015	7.10140926	47.814282	56.179557
meta_trait_40	2	117.209979	7.017761987	28.388615	128.397308
meta_trait_40	3	105.506531	6.756295306	103.874281	107.60915
meta_trait_40	5	4.567273	6.378791619	3	8.733001
meta_trait_40	5	37.167238	6.123250517	35.23521767	38.644731
meta_trait_40	8	10.756188	7.588569961	9.439002	12.302392
meta_trait_40	10	49.769741	6.115800187	45.239987	114.366117
meta_trait_40	14	43.946341	6.073583152	8.142958091	56.360961
meta_trait_41	2	10.221192	7.420557671	9.632743	10.874773
meta_trait_41	17	56.011589	6.907948764	51.491801	57.062452
meta_trait_41	X	35.179214	6.075687188	13.514873	61.16424
meta_trait_42	3	30.309002	7.669939171	29.034123	36.534557
meta_trait_42	12	5.846368	7.303475695	3	7.89183
meta_trait_43	1	87.471309	6.421827607	83.69035	89.864283
meta_trait_43	14	92.329831	7.001952308	87.741027	93.313392
meta_trait_44	13	21.15831	6.155973495	19.967159	21.878258
meta_trait_44	18	42.010433	6.811945521	40.497868	42.76167
meta_trait_45	3	68.276389	6.864789202	64.224766	69.504088
meta_trait_45	7	29.553639	9.20626909	29.410551	34.444378
meta_trait_46	1	124.71673	6.264497701	22.3553	173.374205
meta_trait_48	1	128.506168	7.675942565	126.938367	133.15097
meta_trait_48	2	46.253198	7.00103657	44.322037	48.818189
meta_trait_49	1	50.8254155	6.434460721	13.859866	58.701335
meta_trait_49	2	24.276967	6.617939112	22.972978	172.82174
meta_trait_49	3	67.791179	6.663058478	56.78918	118.929541
meta_trait_49	4	9.890797	6.267797564	3	90.692386
meta_trait_5	14	76.839417	8.239556511	76.460188	77.546413
meta_trait_50	1	129.589641	7.558631651	126.15781	134.935115
meta_trait_50	2	12.124335	6.039068337	10.426311	118.676844
meta_trait_50	5	72.108798	7.938153186	68.333039	74.692044
meta_trait_50	11	106.33464	6.286950475	11.110594	107.911647
meta_trait_50	12	45.48559	6.245403985	44.549397	53.841813
meta_trait_51	2	63.873461	6.635527037	31.471181	69.17754
meta_trait_51	2	110.755203	6.061966508	108.926944	125.183892
meta_trait_51	3	53.043837	6.376400818	52.477775	130.552988
meta_trait_51	6	106.33268	7.191392714	103.171232	109.739658
meta_trait_51	11	15.08173	6.529530864	11.446133	16.903986
meta_trait_51	11	53.820619	7.48203279	50.572624	55.551741
meta_trait_51	14	70.86282	6.710980267	54.303705	71.155949
meta_trait_51	15	79.466906	7.176224098	78.186269	82.215256
meta_trait_52	1	130.727344	7.232915224	128.857776	133.338542
meta_trait_54	2	39.165223	7.044285426	19.867805	42.11106
meta_trait_54	3	79.565513	6.026200895	28.556615	80.002442
meta_trait_54	8	42.016833	8.427954789	41.812074	42.221591
meta_trait_54	9	22.188646	6.300449898	16.338961	22.57629
meta_trait_54	16	78.626007	6.192751062	7.376919	80.883598
meta_trait_55	10	119.142066	6.044830221	13.823591	123.772015
meta_trait_55	11	39.847842	7.492113403	37.579995	50.543076
meta_trait_57	9	75.820733	7.256527817	73.374394	78.399328
meta_trait_57	X	90.146867	7.25758479	85.52967	95.976241
meta_trait_58	1	106.585756	6.615657464	99.143284	107.735834
meta_trait_58	1	132.374155	7.075052673	128.520288	184.590512
meta_trait_58	2	118.484479	7.021626636	116.133001	120.5545535
meta_trait_58	2	171.535665	6.678402267	159.196564	172.535825
meta_trait_58	4	44.588384	6.042611254	40.670078	120.920125
meta_trait_58	5	37.167238	6.216637338	33.43137	42.231317
meta_trait_58	14	41.151383	7.324724099	36.477784	55.447199
meta_trait_58	14	121.39829	6.489397219	108.9971	124.867725
meta_trait_58	19	24.631669	6.093746369	23.999542	35.986451
meta_trait_59	2	159.91745	6.118794324	13.342025	161.288658
meta_trait_59	3	146.650255	6.55150343	27.757301	147.909976
meta_trait_59	8	45.404896	6.246420938	40.022129	111.922566
meta_trait_6	11	34.801416	7.473552988	32.765465	35.662586
meta_trait_60	19	61.272832	6.256942258	58.08634	61.41731
meta_trait_61	5	106.989865	6.178553785	105.976923	122.41628
meta_trait_62	3	11.332801	14.74903515	10.748507	15.094881
meta_trait_62	12	81.104133	8.813173069	80.614951	82.600011
meta_trait_63	3	16.82707	24.0148358	10.748507	16.836755
meta_trait_63	3	52.92868	8.791924627	52.8102	56.297178
meta_trait_63	3	94.404043	7.740931637	89.207535	95.879625
meta_trait_63	5	123.025081	21.0024847	121.968594	123.105995
meta_trait_63	5	138.434925	6.863546956	136.718553	145.224788
meta_trait_63	7	101.627341	8.15849956	100.131451	111.537213
meta_trait_63	10	78.123703	8.010321363	76.67127	83.741454
meta_trait_63	11	100.105897	7.708101949	94.464187	102.371824
meta_trait_63	11	106.624724	8.796564382	105.191566	107.924984
meta_trait_63	12	75.140666	6.427023883	73.604909	84.232755
meta_trait_63	15	78.483573	7.40621074	78.186269	81.31313
meta_trait_63	15	90.353312	6.097300762	86.544576	99.911172
meta_trait_63	19	10.669247	7.351993268	10.04985	35.170959
meta_trait_63	19	48.565406	6.376085333	48.126955	50.378607
meta_trait_64	7	87.250201	7.269177015	80.805709	105.50728
meta_trait_64	11	73.196729	6.519199034	69.924127	90.820617
meta_trait_64	12	82.112383	6.183300861	79.769395	107.825502
meta_trait_64	15	75.338254	6.349584352	58.559078	87.433505
meta_trait_64	16	22.153311	6.881036927	8.821288	27.539342
meta_trait_65	11	9.58652	6.621809613	8.543495	115.447495
meta_trait_66	6	134.24598	7.998719407	133.754682	135.04688
meta_trait_66	7	124.114714	6.300566883	123.053394	128.725114
meta_trait_66	8	24.339068	6.141919437	19.559517	31.931252
meta_trait_66	10	127.107402	8.698870686	126.35327	127.625048
meta_trait_66	12	83.468132	7.644905197	83.118429	88.901819
meta_trait_67	12	57.668244	6.372444612	55.692513	119.2184
meta_trait_68	17	23.949252	7.32703596	23.710186	27.006024
meta_trait_69	2	14.065056	6.096284837	13.737822	163.125708
meta_trait_7	10	69.630502	6.143675339	68.956918	110.928966
meta_trait_70	1	36.890876	6.63815495	35.724503	38.365848
meta_trait_70	15	81.55188	7.226209231	80.188835	82.120139
meta_trait_70	19	50.134416	6.066214398	29.939649	50.400487
meta_trait_71	16	14.261774	6.186430679	13.041203	14.407331
meta_trait_73	18	47.404138	6.30121567	42.329652	58.504945
meta_trait_74	2	153.997473	10.63083137	151.481627	156.699419
meta_trait_74	8	68.939994	6.684204647	67.805498	74.773711
meta_trait_74	11	24.72863	8.419672865	24.131912	26.995568
meta_trait_74	15	25.909181	6.806364783	22.553349	27.446746
meta_trait_75	1	78.084765	6.129165765	13.879951	192.440022
meta_trait_75	10	117.618279	6.930652734	115.871973	118.93101
meta_trait_75	12	21.095056	7.710028744	16.002284	25.178331
meta_trait_75	14	48.205894	6.800773809	46.954675	48.908413
meta_trait_75	17	49.489908	7.357679213	48.554386	50.127489
meta_trait_76	1	93.222509	6.952085289	52.018843	164.811533
meta_trait_76	2	104.10492	6.769525954	100.4222744	106.462173
meta_trait_76	2	168.534445	6.854710237	167.073838	169.356206
meta_trait_76	3	14.181752	26.88320592	10.748507	15.094881
meta_trait_76	5	120.36779	7.539713264	116.265507	121.660329
meta_trait_76	7	98.797612	6.873783482	82.912596	101.719131
meta_trait_76	8	79.374748	9.273174852	78.651363	85.486499
meta_trait_76	11	33.477727	6.201803596	19.335022	35.24046
meta_trait_76	19	17.368435	9.104875897	16.985394	17.494739
meta_trait_77	5	67.695193	6.455926106	65.973963	71.879417
meta_trait_79	15	34.441279	6.472489814	30.125811	38.18682
meta_trait_79	15	59.89191	6.564280025	55.475902	62.189559
meta_trait_8	2	116.969482	6.430511408	106.861958	163.078427
meta_trait_80	16	10.057896	6.500424995	9.982367	36.507353
meta_trait_81	8	15.066132	6.118824843	10.894381	128.225309
meta_trait_81	12	29.439722	6.421408181	25.116795	34.202153
meta_trait_82	2	61.704987	6.533327856	60.599267	63.588683
meta_trait_82	6	86.061518	6.001619845	77.391258	92.602764
meta_trait_82	6	131.491627	6.021145134	115.703918	134.249515
meta_trait_82	10	56.502223	6.106448029	45.888152	57.644905
meta_trait_82	15	41.492102	9.389779447	40.105061	43.784206
meta_trait_83	15	79.494156	7.283103737	75.45834	82.223983
meta_trait_83	18	84.205981	7.13568252	84.029454	85.351442
meta_trait_84	2	77.365085	6.130847	76.322444	158.917359
meta_trait_84	X	153.914096	6.674540752	46.878645	156.211134
meta_trait_85	11	80.986349	7.269651242	78.501205	81.861059
meta_trait_85	16	72.149345	6.41666553	60.499927	72.697705
meta_trait_86	1	156.226138	7.165944332	155.350308	156.517503
meta_trait_87	2	19.864472	6.511636059	14.712109	128.758361
meta_trait_87	4	53.452081	6.234266159	51.957798	54.251006
meta_trait_87	5	66.515301	6.155260909	66.389735	67.110421
meta_trait_87	8	103.437126	6.902075655	14.495245	105.200813
meta_trait_88	1	161.739572	6.625501878	126.720306	186.131648
meta_trait_88	11	80.83954	6.800154805	71.952385	83.577812
meta_trait_89	4	47.093	6.167438872	44.441027	84.754896
meta_trait_89	11	8.385926	6.13099372	5.160106	80.890236
meta_trait_9	11	19.111816	6.0735746	17.305622	90.410989
meta_trait_9	17	88.699814	6.76389666	87.333217	89.414072
meta_trait_91	1	155.052094	11.798585	154.207467	155.665662
meta_trait_91	4	125.865655	6.110565555	45.994964	127.96301
meta_trait_91	11	19.781165	6.26073416	18.648042	23.787427
meta_trait_91	11	96.579251	6.170654784	96.503703	98.921934
meta_trait_92	1	155.052094	9.023957243	153.886465	155.983352
meta_trait_92	X	56.55374	8.357913908	53.672676	61.510569
meta_trait_93	1	184.617642	6.398493483	183.717183	187.528453
meta_trait_93	11	69.131341	6.981973889	63.08945	79.987049
meta_trait_94	12	71.360089	6.310872227	25.823277	71.422688
meta_trait_94	15	99.05499	6.607190553	95.133605	102.568068
meta_trait_95	15	92.577186	6.052492123	73.978794	96.280252
meta_trait_95	15	103.121111	7.489641181	102.714867	104.015452
meta_trait_96	2	71.025668	6.426973681	27.211204	71.5988
meta_trait_96	10	5.674818	6.061398793	4.708912	118.370173
meta_trait_96	12	31.563345	6.511428321	30.313157	34.345376
meta_trait_97	1	158.661857	8.141717371	158.226973	159.154581
meta_trait_97	2	60.372805	8.429468815	59.803484	60.796079
meta_trait_97	2	128.765624	6.795684578	128.123278	146.283498
meta_trait_97	8	121.536869	6.448887599	17.032775	122.587203
meta_trait_98	1	158.661857	6.284957707	158.226973	159.154581
meta_trait_98	2	27.824066	6.279522225	27.818332	61.878697
meta_trait_98	2	74.051037	6.671434172	74.048815	74.05436
meta_trait_98	2	81.022404	6.101733834	81.017273	81.262412
meta_trait_98	2	179.470578	6.593269837	112.131582	180.023957
meta_trait_98	5	24.894733	8.103259002	23.846799	25.189587
meta_trait_98	15	71.062083	6.789182616	70.951005	71.558199
meta_trait_98	16	8.112895	8.149862872	7.321504	9.976988
meta_trait_98	X	138.703411	6.471658318	138.514501	139.423441
meta_trait_99	1	34.806469	6.673479343	32.864464	184.036179
meta_trait_99	3	112.06008	6.261692117	63.090273	116.228162
meta_trait_99	3	136.393317	8.490949635	136.118346	137.797736
meta_trait_99	4	8.475246	6.104551326	8.01314	134.979745
