# Supplementary material for: Genetic correlation-guided mega-analysis of DO mice provides mechanistic insight and candidate genes for age-related pathologies
Source: PLoS Genet. 2026 Feb 27;22(2):e1012037. doi: 10.1371/journal.pgen.1012037 (PMC12948109; doi:10.1371/journal.pgen.1012037)
Supplement: S14 Table — For each meta-trait (‘Trait’), FDR rates are listed at the permutation-based ⍺ = 0.05 (‘alpha_05_FDR’) and LOD ≥ 6 (‘LOD6_FDR’) genome-wide significance thresholds. (TXT) [file pgen.1012037.s042.txt]

Trait	LOD6_FDR	alpha_05_FDR
1	meta_trait_k_385_cluster_1	0.267257142857143	0.016
2	meta_trait_k_385_cluster_2	0.285883333333333	0.02
3	meta_trait_k_385_cluster_3	0.52	0.019
4	meta_trait_k_385_cluster_4	0.244573809523809	0.044
5	meta_trait_k_385_cluster_5	0.3472	0.0211666666666667
6	meta_trait_k_385_cluster_6	0.374183333333333	0.037
7	meta_trait_k_385_cluster_7	0.389914285714286	0.074
8	meta_trait_k_385_cluster_8	0.329490476190476	0.037
9	meta_trait_k_385_cluster_9	0.292380952380952	0.058
10	meta_trait_k_385_cluster_10	0.332383333333333	0.013
11	meta_trait_k_385_cluster_11	0.318234920634921	0.113
12	meta_trait_k_385_cluster_12	0.18325	0.00966666666666667
13	meta_trait_k_385_cluster_13	0.335833333333333	0.035
14	meta_trait_k_385_cluster_14	0.335758333333333	0.029
15	meta_trait_k_385_cluster_15	0.563	0.036
16	meta_trait_k_385_cluster_16	0.232211904761905	0.0146666666666667
17	meta_trait_k_385_cluster_17	0.230109523809524	0.036
18	meta_trait_k_385_cluster_18	0.176878571428571	0.028
19	meta_trait_k_385_cluster_19	0.3315	0.031
20	meta_trait_k_385_cluster_20	0.588	0.04
21	meta_trait_k_385_cluster_21	0.588220056435652	0.329
22	meta_trait_k_385_cluster_22	0.32745	0.037
23	meta_trait_k_385_cluster_23	0.255242857142857	0.0255
24	meta_trait_k_385_cluster_24	0.429239285714286	0.046
25	meta_trait_k_385_cluster_25	0.307918253968254	0.104
26	meta_trait_k_385_cluster_26	0.199125	0.043
27	meta_trait_k_385_cluster_27	0.239674891774892	0.085
28	meta_trait_k_385_cluster_28	0.18055	0.012
29	meta_trait_k_385_cluster_29	0.18155	0.013
30	meta_trait_k_385_cluster_30	0.0759380952380952	0.013
31	meta_trait_k_385_cluster_31	0.101464285714286	0.01
32	meta_trait_k_385_cluster_32	0.2765	0.021
33	meta_trait_k_385_cluster_33	0.152196428571429	0.0125
34	meta_trait_k_385_cluster_34	0.521	0.031
35	meta_trait_k_385_cluster_35	0.28035	0.03
36	meta_trait_k_385_cluster_36	0.501	0.018
37	meta_trait_k_385_cluster_37	0.187633333333333	0.016
38	meta_trait_k_385_cluster_38	0.288783333333333	0.023
39	meta_trait_k_385_cluster_39	0.305216666666667	0.0115
40	meta_trait_k_385_cluster_40	0.0753350233100233	0.015
41	meta_trait_k_385_cluster_41	0.240567748917749	0.103
42	meta_trait_k_385_cluster_42	0.213547619047619	0.032
43	meta_trait_k_385_cluster_43	0.23602380952381	0.026
44	meta_trait_k_385_cluster_44	0.249815873015873	0.029
45	meta_trait_k_385_cluster_45	0.246690476190476	0.0146666666666667
46	meta_trait_k_385_cluster_46	0.29885	0.033
47	meta_trait_k_385_cluster_47	0.512	0.021
48	meta_trait_k_385_cluster_48	0.197095238095238	0.022
49	meta_trait_k_385_cluster_49	0.126709523809524	0.024
50	meta_trait_k_385_cluster_50	0.107146645021645	0.0115
51	meta_trait_k_385_cluster_51	0.0703575757575758	0.019
52	meta_trait_k_385_cluster_52	0.279983333333333	0.019
53	meta_trait_k_385_cluster_53	0.501	0.021
54	meta_trait_k_385_cluster_54	0.254456686101572	0.0790326007326007
55	meta_trait_k_385_cluster_55	0.291559523809524	0.035
56	meta_trait_k_385_cluster_56	0.639	0.033
57	meta_trait_k_385_cluster_57	0.211242857142857	0.022
58	meta_trait_k_385_cluster_58	0.0665321678321678	0.022
59	meta_trait_k_385_cluster_59	0.149860714285714	0.022
60	meta_trait_k_385_cluster_60	0.2685	0.021
61	meta_trait_k_385_cluster_61	0.236033333333333	0.015
62	meta_trait_k_385_cluster_62	0.195414285714286	0.0106666666666667
63	meta_trait_k_385_cluster_63	0.039891299941029	0.00257142857142857
64	meta_trait_k_385_cluster_64	0.109277777777778	0.021
65	meta_trait_k_385_cluster_65	0.39492380952381	0.054
66	meta_trait_k_385_cluster_66	0.105452380952381	0.00766666666666667
67	meta_trait_k_385_cluster_67	0.485552380952381	0.054
68	meta_trait_k_385_cluster_68	0.39035	0.04
69	meta_trait_k_385_cluster_69	0.257416666666667	0.02
70	meta_trait_k_385_cluster_70	0.262225	0.142
71	meta_trait_k_385_cluster_71	0.309983333333333	0.039
72	meta_trait_k_385_cluster_72	0.561	0.035
73	meta_trait_k_385_cluster_73	0.493940079365079	0.174
74	meta_trait_k_385_cluster_74	0.131398412698413	0.007
75	meta_trait_k_385_cluster_75	0.106543650793651	0.018
76	meta_trait_k_385_cluster_76	0.0605314185814186	0.00625
77	meta_trait_k_385_cluster_77	0.26995	0.012
78	meta_trait_k_385_cluster_78	0.638	0.062
79	meta_trait_k_385_cluster_79	0.237914285714286	0.036
80	meta_trait_k_385_cluster_80	0.345507142857143	0.041
81	meta_trait_k_385_cluster_81	0.248409523809524	0.036
82	meta_trait_k_385_cluster_82	0.129698412698413	0.0161666666666667
83	meta_trait_k_385_cluster_83	0.271340476190476	0.056
84	meta_trait_k_385_cluster_84	0.220364285714286	0.013
85	meta_trait_k_385_cluster_85	0.209611904761905	0.018
86	meta_trait_k_385_cluster_86	0.311975	0.024
87	meta_trait_k_385_cluster_87	0.137771428571429	0.025
88	meta_trait_k_385_cluster_88	0.22237619047619	0.024
89	meta_trait_k_385_cluster_89	0.225692063492063	0.023
90	meta_trait_k_385_cluster_90	0.548	0.024
91	meta_trait_k_385_cluster_91	0.143565079365079	0.012
92	meta_trait_k_385_cluster_92	0.207561904761905	0.00683333333333333
93	meta_trait_k_385_cluster_93	0.221647619047619	0.025
94	meta_trait_k_385_cluster_94	0.487657314907315	0.149
95	meta_trait_k_385_cluster_95	0.361343650793651	0.041
96	meta_trait_k_385_cluster_96	0.270517857142857	0.047
97	meta_trait_k_385_cluster_97	0.328528094128094	0.05885
98	meta_trait_k_385_cluster_98	0.285649357578972	0.134747619047619
99	meta_trait_k_385_cluster_99	0.35268421023421	0.1045
100	meta_trait_k_385_cluster_100	0.264059884559885	0.077
101	meta_trait_k_385_cluster_101	0.300707142857143	0.036
102	meta_trait_k_385_cluster_102	0.382707142857143	0.056
103	meta_trait_k_385_cluster_103	0.373733333333333	0.043
104	meta_trait_k_385_cluster_104	0.706	0.064
105	meta_trait_k_385_cluster_105	0.414165476190476	0.042
106	meta_trait_k_385_cluster_106	0.207214285714286	0.02
107	meta_trait_k_385_cluster_107	0.331828571428571	0.075
108	meta_trait_k_385_cluster_108	0.361616666666667	0.043
109	meta_trait_k_385_cluster_109	0.1944	0.014
110	meta_trait_k_385_cluster_110	0.290333333333333	0.02
111	meta_trait_k_385_cluster_111	0.574	0.032
112	meta_trait_k_385_cluster_112	0.214933333333333	0.032
113	meta_trait_k_385_cluster_113	0.0820269425019425	0.022
114	meta_trait_k_385_cluster_114	0.177346428571429	0.026
115	meta_trait_k_385_cluster_115	0.121642857142857	0.019
116	meta_trait_k_385_cluster_116	0.148114285714286	0.015
117	meta_trait_k_385_cluster_117	0.0729858585858586	0.024
118	meta_trait_k_385_cluster_118	0.0920188311688312	0.00783333333333333
119	meta_trait_k_385_cluster_119	0.26535	0.025
120	meta_trait_k_385_cluster_120	0.353857142857143	0.045
121	meta_trait_k_385_cluster_121	0.616	0.036
122	meta_trait_k_385_cluster_122	0.247080952380952	0.035
123	meta_trait_k_385_cluster_123	0.188196428571429	0.0176666666666667
124	meta_trait_k_385_cluster_124	0.292004761904762	0.079
125	meta_trait_k_385_cluster_125	0.564	0.029
126	meta_trait_k_385_cluster_126	0.325457142857143	0.032
127	meta_trait_k_385_cluster_127	0.073	0.002
128	meta_trait_k_385_cluster_128	0.0677047619047619	0.0045
129	meta_trait_k_385_cluster_129	0.187883333333333	0.01
130	meta_trait_k_385_cluster_130	0.131833333333333	0.014
131	meta_trait_k_385_cluster_131	0.303753174603175	0.043
132	meta_trait_k_385_cluster_132	0.0855	0.0025
133	meta_trait_k_385_cluster_133	0.415232288091502	0.44760781995782
134	meta_trait_k_385_cluster_134	0.127842857142857	0.00666666666666667
135	meta_trait_k_385_cluster_135	0.294657142857143	0.019
136	meta_trait_k_385_cluster_136	0.347680952380952	0.031
137	meta_trait_k_385_cluster_137	0.349833333333333	0.023
138	meta_trait_k_385_cluster_138	0.17855	0.016
139	meta_trait_k_385_cluster_139	0.653	0.032
140	meta_trait_k_385_cluster_140	0.24695	0.021
141	meta_trait_k_385_cluster_141	0.157083333333333	0.006
142	meta_trait_k_385_cluster_142	0.204266666666667	0.016
143	meta_trait_k_385_cluster_143	0.163132575757576	0.042
144	meta_trait_k_385_cluster_144	0.18305	0.01
145	meta_trait_k_385_cluster_145	0.0806650793650794	0.018
146	meta_trait_k_385_cluster_146	0.0997579365079365	0.019
147	meta_trait_k_385_cluster_147	0.208630952380952	0.02
148	meta_trait_k_385_cluster_148	0.213374791352848	0.0658307210031348
149	meta_trait_k_385_cluster_149	0.1197	0.014
150	meta_trait_k_385_cluster_150	0.162333333333333	0.0055
151	meta_trait_k_385_cluster_151	0.31615	0.033
152	meta_trait_k_385_cluster_152	0.191480952380952	0.014
153	meta_trait_k_385_cluster_153	0.285716666666667	0.015
154	meta_trait_k_385_cluster_154	0.544	0.03
155	meta_trait_k_385_cluster_155	0.245866666666667	0.018
156	meta_trait_k_385_cluster_156	0.0504686868686869	0.023
157	meta_trait_k_385_cluster_157	0.185716666666667	0.009
158	meta_trait_k_385_cluster_158	0.226457142857143	0.036
159	meta_trait_k_385_cluster_159	0.562	0.04
160	meta_trait_k_385_cluster_160	0.296333333333333	0.022
161	meta_trait_k_385_cluster_161	0.17005	0.003
162	meta_trait_k_385_cluster_162	0.0766714285714286	0.009
163	meta_trait_k_385_cluster_163	0.293	0.013
164	meta_trait_k_385_cluster_164	0.151666666666667	0.0055
165	meta_trait_k_385_cluster_165	0.231791666666667	0.019
166	meta_trait_k_385_cluster_166	0.216330952380952	0.041
167	meta_trait_k_385_cluster_167	0.254557778207871	0.129771387298819
168	meta_trait_k_385_cluster_168	0.296919047619048	0.035
169	meta_trait_k_385_cluster_169	0.251007892107892	0.083
170	meta_trait_k_385_cluster_170	0.322983333333333	0.027
171	meta_trait_k_385_cluster_171	0.591	0.028
172	meta_trait_k_385_cluster_172	0.236380952380952	0.028
173	meta_trait_k_385_cluster_173	0.544038578088578	0.235
174	meta_trait_k_385_cluster_174	0.9	0.142
175	meta_trait_k_385_cluster_175	0.295490476190476	0.023
176	meta_trait_k_385_cluster_176	0.276533333333333	0.017
177	meta_trait_k_385_cluster_177	0.133850793650794	0.03
178	meta_trait_k_385_cluster_178	0.0697636363636364	0.0042
179	meta_trait_k_385_cluster_179	0.216995238095238	0.0195
180	meta_trait_k_385_cluster_180	0.634	0.037
181	meta_trait_k_385_cluster_181	0.142	0.0045
182	meta_trait_k_385_cluster_182	0.204542857142857	0.013
183	meta_trait_k_385_cluster_183	0.204295238095238	0.028
184	meta_trait_k_385_cluster_184	0.273141386554622	0.069
185	meta_trait_k_385_cluster_185	0.330288665240659	0.307
186	meta_trait_k_385_cluster_186	0.0506361111111111	0.0025
187	meta_trait_k_385_cluster_187	0.1346	0.00616666666666667
188	meta_trait_k_385_cluster_188	0.378	0.019
189	meta_trait_k_385_cluster_189	0.160666666666667	0.008
190	meta_trait_k_385_cluster_190	0.153416666666667	0.009
191	meta_trait_k_385_cluster_191	0.1168	0.008
192	meta_trait_k_385_cluster_192	0.167775	0.034
193	meta_trait_k_385_cluster_193	0.539	0.023
194	meta_trait_k_385_cluster_194	0.54	0.032
195	meta_trait_k_385_cluster_195	0.1228	0.008
196	meta_trait_k_385_cluster_196	0.0991714285714286	0.011
197	NA	NA	NA
198	NA	NA	NA
199	meta_trait_k_385_cluster_199	0.169507142857143	0.035
200	meta_trait_k_385_cluster_200	0.316271428571429	0.054
201	meta_trait_k_385_cluster_201	0.198464285714286	0.03
202	meta_trait_k_385_cluster_202	0.121921428571429	0.02
203	meta_trait_k_385_cluster_203	0.162396428571429	0.031
204	meta_trait_k_385_cluster_204	0.254042857142857	0.025
205	meta_trait_k_385_cluster_205	0.574	0.042
206	meta_trait_k_385_cluster_206	0.443592971346274	0.421112440749825
207	meta_trait_k_385_cluster_207	0.0799793650793651	0.015
208	meta_trait_k_385_cluster_208	0.129866666666667	0.012
209	meta_trait_k_385_cluster_209	0.366900793650794	0.053
210	meta_trait_k_385_cluster_210	0.684	0.062
211	meta_trait_k_385_cluster_211	0.32603127983128	0.0571666666666667
212	meta_trait_k_385_cluster_212	0.668972888371929	0.259590476190476
213	meta_trait_k_385_cluster_213	0.0934904761904762	0.0055
214	meta_trait_k_385_cluster_214	0.1706	0.013
215	meta_trait_k_385_cluster_215	0.0777297202797203	0.00766666666666667
216	meta_trait_k_385_cluster_216	0.186233333333333	0.012
217	meta_trait_k_385_cluster_217	0.312016666666667	0.009
218	meta_trait_k_385_cluster_218	0.208414285714286	0.029
219	meta_trait_k_385_cluster_219	0.0571325341325341	0.00283333333333333
220	meta_trait_k_385_cluster_220	0.0551319246929541	0.0068
221	meta_trait_k_385_cluster_221	0.208578571428571	0.031
222	meta_trait_k_385_cluster_222	0.300183333333333	0.033
223	meta_trait_k_385_cluster_223	0.0490162348272642	0.00833333333333333
224	meta_trait_k_385_cluster_224	0.0738949494949495	0.0054
225	meta_trait_k_385_cluster_225	0.057461371961372	0.006
226	meta_trait_k_385_cluster_226	0.1541	0.023
227	meta_trait_k_385_cluster_227	0.0679025641025641	0.00766666666666667
228	meta_trait_k_385_cluster_228	0.353316666666667	0.031
229	meta_trait_k_385_cluster_229	0.272373147431566	0.189397877122877
230	meta_trait_k_385_cluster_230	0.479009832346017	0.107
231	meta_trait_k_385_cluster_231	0.0710379176379176	0.003
232	meta_trait_k_385_cluster_232	0.204428571428571	0.0095
233	meta_trait_k_385_cluster_233	0.0998614718614719	0.011
234	meta_trait_k_385_cluster_234	0.0876071428571429	0.00345238095238095
235	meta_trait_k_385_cluster_235	0.323840476190476	0.02
236	meta_trait_k_385_cluster_236	0.199210714285714	0.037
237	meta_trait_k_385_cluster_237	0.593	0.041
238	meta_trait_k_385_cluster_238	0.521	0.029
239	meta_trait_k_385_cluster_239	0.245659523809524	0.041
240	meta_trait_k_385_cluster_240	0.33232380952381	0.044
241	meta_trait_k_385_cluster_241	0.399777197632538	0.514528932178932
242	meta_trait_k_385_cluster_242	0.643	0.042
243	meta_trait_k_385_cluster_243	0.207133333333333	0.027
244	meta_trait_k_385_cluster_244	0.199733333333333	0.021
245	meta_trait_k_385_cluster_245	0.149328571428571	0.00933333333333333
246	meta_trait_k_385_cluster_246	0.121528571428571	0.022
247	meta_trait_k_385_cluster_247	0.2673	0.029
248	meta_trait_k_385_cluster_248	0.214883333333333	0.022
249	meta_trait_k_385_cluster_249	0.376090476190476	0.092
250	meta_trait_k_385_cluster_250	0.503	0.028
251	meta_trait_k_385_cluster_251	0.0717025641025641	0.00575
252	meta_trait_k_385_cluster_252	0.130005411255411	0.00631313131313131
253	meta_trait_k_385_cluster_253	0.145982142857143	0.00666666666666667
254	meta_trait_k_385_cluster_254	0.207433333333333	0.025
255	meta_trait_k_385_cluster_255	0.297366666666667	0.022
256	meta_trait_k_385_cluster_256	0.100748015873016	0.018
257	meta_trait_k_385_cluster_257	0.697	0.071
258	meta_trait_k_385_cluster_258	0.398372222222222	0.143
259	meta_trait_k_385_cluster_259	0.332618004218004	0.101383333333333
260	meta_trait_k_385_cluster_260	0.313466666666667	0.035
261	meta_trait_k_385_cluster_261	0.28705	0.033
262	meta_trait_k_385_cluster_262	0.614	0.06
263	meta_trait_k_385_cluster_263	0.0953595238095238	0.022
264	meta_trait_k_385_cluster_264	0.150481962481962	0.0401666666666667
265	meta_trait_k_385_cluster_265	0.277766666666667	0.018
266	meta_trait_k_385_cluster_266	0.281766666666667	0.011
267	meta_trait_k_385_cluster_267	0.575685317460317	0.314
268	meta_trait_k_385_cluster_268	0.235114285714286	0.074
269	meta_trait_k_385_cluster_269	0.204247619047619	0.0105
270	meta_trait_k_385_cluster_270	0.0782267676767677	0.0044
271	meta_trait_k_385_cluster_271	0.697	0.096
272	meta_trait_k_385_cluster_272	0.509867155096104	0.448404401154401
273	meta_trait_k_385_cluster_273	0.171907142857143	0.025
274	meta_trait_k_385_cluster_274	0.545	0.027
275	meta_trait_k_385_cluster_275	0.27412380952381	0.045
276	meta_trait_k_385_cluster_276	0.289833333333333	0.0131666666666667
277	meta_trait_k_385_cluster_277	0.792	0.11
278	meta_trait_k_385_cluster_278	0.108005952380952	0.016
279	meta_trait_k_385_cluster_279	0.192161904761905	0.021
280	meta_trait_k_385_cluster_280	0.202980952380952	0.025
281	meta_trait_k_385_cluster_281	0.617	0.041
282	meta_trait_k_385_cluster_282	0.202780952380952	0.021
283	meta_trait_k_385_cluster_283	0.103168650793651	0.007
284	meta_trait_k_385_cluster_284	0.118933333333333	0.011
285	meta_trait_k_385_cluster_285	0.129805375180375	0.021
286	meta_trait_k_385_cluster_286	0.496	0.021
287	meta_trait_k_385_cluster_287	0.518	0.026
288	meta_trait_k_385_cluster_288	0.300923809523809	0.026
289	meta_trait_k_385_cluster_289	0.155814285714286	0.022
290	meta_trait_k_385_cluster_290	0.278557142857143	0.024
291	meta_trait_k_385_cluster_291	0.162378571428571	0.026
292	meta_trait_k_385_cluster_292	0.286766666666667	0.026
293	meta_trait_k_385_cluster_293	0.2955	0.031
294	meta_trait_k_385_cluster_294	0.27615	0.023
295	meta_trait_k_385_cluster_295	0.152875	0.023
296	meta_trait_k_385_cluster_296	0.202266666666667	0.0115
297	meta_trait_k_385_cluster_297	0.2708	0.023
298	meta_trait_k_385_cluster_298	0.123506204906205	0.018
299	meta_trait_k_385_cluster_299	0.2002	0.022
300	meta_trait_k_385_cluster_300	0.1993	0.021
301	meta_trait_k_385_cluster_301	0.153282142857143	0.0075
302	meta_trait_k_385_cluster_302	0.124780952380952	0.0121666666666667
303	meta_trait_k_385_cluster_303	0.196866666666667	0.02
304	meta_trait_k_385_cluster_304	0.151013095238095	0.012
305	meta_trait_k_385_cluster_305	0.496	0.021
306	meta_trait_k_385_cluster_306	0.156728571428571	0.017
307	meta_trait_k_385_cluster_307	0.208533333333333	0.037
308	meta_trait_k_385_cluster_308	0.0881071428571429	0.0075
309	meta_trait_k_385_cluster_309	0.42125	0.305
310	meta_trait_k_385_cluster_310	0.725	0.134
311	meta_trait_k_385_cluster_311	0.315907142857143	0.029
312	meta_trait_k_385_cluster_312	0.27735	0.019
313	meta_trait_k_385_cluster_313	0.214580952380952	0.023
314	meta_trait_k_385_cluster_314	0.1963	0.027
315	meta_trait_k_385_cluster_315	0.145371428571429	0.012
316	meta_trait_k_385_cluster_316	0.383366666666667	0.041
317	meta_trait_k_385_cluster_317	0.308044444444444	0.061
318	meta_trait_k_385_cluster_318	0.27537619047619	0.034
319	meta_trait_k_385_cluster_319	0.219992857142857	0.039
320	meta_trait_k_385_cluster_320	0.306109523809524	0.056
321	meta_trait_k_385_cluster_321	0.423433333333333	0.065
322	meta_trait_k_385_cluster_322	0.37115	0.03
323	meta_trait_k_385_cluster_323	0.445145238095238	0.078
324	meta_trait_k_385_cluster_324	0.507999603174603	0.187
325	meta_trait_k_385_cluster_325	0.316705844155844	0.279
326	meta_trait_k_385_cluster_326	0.225239682539683	0.036
327	meta_trait_k_385_cluster_327	0.515	0.031
328	meta_trait_k_385_cluster_328	0.274557142857143	0.014
329	meta_trait_k_385_cluster_329	0.201428571428571	0.025
330	meta_trait_k_385_cluster_330	0.234547619047619	0.038
331	meta_trait_k_385_cluster_331	0.125403174603175	0.026
332	meta_trait_k_385_cluster_332	0.284883333333333	0.023
333	meta_trait_k_385_cluster_333	0.155203571428571	0.022
334	meta_trait_k_385_cluster_334	0.295333333333333	0.032
335	meta_trait_k_385_cluster_335	0.27965	0.019
336	meta_trait_k_385_cluster_336	0.271383333333333	0.0101666666666667
337	meta_trait_k_385_cluster_337	0.292583333333333	0.02
338	meta_trait_k_385_cluster_338	0.268416666666667	0.028
339	meta_trait_k_385_cluster_339	0.51	0.009
340	meta_trait_k_385_cluster_340	0.565	0.024
341	meta_trait_k_385_cluster_341	0.395597619047619	0.063
342	meta_trait_k_385_cluster_342	0.178957142857143	0.02
343	meta_trait_k_385_cluster_343	0.736	0.1
344	meta_trait_k_385_cluster_344	0.552	0.028
345	meta_trait_k_385_cluster_345	0.255473809523809	0.045
346	meta_trait_k_385_cluster_346	0.286796825396825	0.115
347	meta_trait_k_385_cluster_347	0.279133333333333	0.023
348	meta_trait_k_385_cluster_348	0.509	0.016
349	meta_trait_k_385_cluster_349	0.499	0.024
350	meta_trait_k_385_cluster_350	0.276083333333333	0.016
351	meta_trait_k_385_cluster_351	0.122990476190476	0.0135
352	meta_trait_k_385_cluster_352	0.283833333333333	0.028
353	meta_trait_k_385_cluster_353	0.156835714285714	0.027
354	meta_trait_k_385_cluster_354	0.195559523809524	0.023
355	meta_trait_k_385_cluster_355	0.504	0.018
356	meta_trait_k_385_cluster_356	0.162232142857143	0.022
357	meta_trait_k_385_cluster_357	0.187585714285714	0.01875
358	meta_trait_k_385_cluster_358	0.29225	0.028
359	meta_trait_k_385_cluster_359	0.227578571428571	0.03
360	meta_trait_k_385_cluster_360	0.502	0.014
361	meta_trait_k_385_cluster_361	0.29355	0.032
362	meta_trait_k_385_cluster_362	0.201995238095238	0.014
363	meta_trait_k_385_cluster_363	0.341783333333333	0.053
364	meta_trait_k_385_cluster_364	0.232413095238095	0.052
365	meta_trait_k_385_cluster_365	0.142960714285714	0.00766666666666667
366	meta_trait_k_385_cluster_366	0.201514285714286	0.021
367	meta_trait_k_385_cluster_367	0.165839285714286	0.012
368	meta_trait_k_385_cluster_368	0.527	0.021
369	meta_trait_k_385_cluster_369	0.592	0.024
370	meta_trait_k_385_cluster_370	0.281483333333333	0.021
371	meta_trait_k_385_cluster_371	0.295166666666667	0.0106666666666667
372	meta_trait_k_385_cluster_372	0.150277380952381	0.019
373	meta_trait_k_385_cluster_373	0.525	0.029
374	meta_trait_k_385_cluster_374	0.26175	0.017
375	meta_trait_k_385_cluster_375	0.487	0.019
376	meta_trait_k_385_cluster_376	0.0929348484848485	0.00433333333333333
377	meta_trait_k_385_cluster_377	0.23787619047619	0.032
378	meta_trait_k_385_cluster_378	0.100789682539683	0.00615
379	meta_trait_k_385_cluster_379	0.0983257575757576	0.0168333333333333
380	meta_trait_k_385_cluster_380	0.277083333333333	0.014
381	meta_trait_k_385_cluster_381	0.103984126984127	0.023
382	meta_trait_k_385_cluster_382	0.489	0.023
383	meta_trait_k_385_cluster_383	0.0899735930735931	0.0095
