# Supplementary material for: Genetic correlation-guided mega-analysis of DO mice provides mechanistic insight and candidate genes for age-related pathologies
Source: PLoS Genet. 2026 Feb 27;22(2):e1012037. doi: 10.1371/journal.pgen.1012037 (PMC12948109; doi:10.1371/journal.pgen.1012037)
Supplement: S15 Table — Lists each of the frailty phenotypes after filtering by h2. The ‘Cluster’ column specifies the meta-trait each trait comprises. (TXT) [file pgen.1012037.s043.txt]

Trait	Cluster
1	cal_int_pheno_circ.w	F1
2	cal_int_pheno_DFI	F1
3	cal_int_pheno_gait.f	F1
4	cal_int_pheno_gait.w	F1
5	cal_int_pheno_spins	F1
6	cal_int_pheno_param_gait.w	F1
7	cal_int_pheno_param_gait.f	F1
8	cal_int_pheno_param_circ.w	F1
9	cal_int_pheno_param_spins	F1
10	cal_int_pheno_BW_DFI	F1
11	cal_int_pheno_Loss.of.fur.colour	F1
12	cal_int_pheno_BCS	F1
13	cal_int_pheno_meta_pclust2	F1
14	cal_int_pheno_Kyphosis	F2
15	cal_int_pheno_Forelimb.grip.strength	F2
16	cal_int_pheno_meta_DFIclust3_Muscoloskeletal	F2
17	cal_int_pheno_Tumours	F3
18	cal_int_pheno_Tail.stiffening	F3
19	cr_pheno_Y3B_Frailty_Mean.AdjBatchTechCoat	F3
20	cal_int_pheno_meta_pclust3	F3
21	cal_int_pheno_Alopecia	F4
22	cal_int_pheno_Coat.condition	F4
23	cal_int_pheno_MFI	F4
24	cal_int_pheno_meta_DFIclust1_Integument	F4
25	cr_pheno_Y1B_Frailty_Mean.AdjBatchTechCoat	F5
26	cr_pheno_Y2A_Frailty_Mean.AdjBatchTechCoat	F5
27	cr_pheno_Y2B_Frailty_Mean.AdjBatchTechCoat	F5
28	cal_int_pheno_circ.f	F6
29	cal_int_pheno_param_circ.f	F6
30	cr_pheno_Y3A_Frailty_Mean.AdjBatchTechCoat	F7
31	cal_int_pheno_coat.q	F8
32	cal_int_pheno_param_nest	F8
33	cal_int_pheno_param_coat.q	F8
34	cal_int_pheno_ang	F9
35	cal_int_pheno_dpa	F9
36	cal_int_pheno_Avg.Temp	F9
37	cal_int_pheno_Breathing.rate.depth	F10
38	cal_int_pheno_Vision.loss	F10
39	cal_int_pheno_meta_DFIclust5_Ocular	F10
