# Supplementary material for: Genetic correlation-guided mega-analysis of DO mice provides mechanistic insight and candidate genes for age-related pathologies
Source: PLoS Genet. 2026 Feb 27;22(2):e1012037. doi: 10.1371/journal.pgen.1012037 (PMC12948109; doi:10.1371/journal.pgen.1012037)
Supplement: S16 Table — Lists each of the aorta phenotypes after filtering by h2. The ‘Cluster’ column specifies the meta-trait each trait comprises. Trait suffixes correspond to the type of stain from which the measurement was derived: H&E (‘_he’), trichrome (‘_tc’), or Verhoeff-Van Gieson (VVG; ‘_vvg’). (TXT) [file pgen.1012037.s044.txt]

Trait	Cluster
1	cal_int_pheno_nuc_area_aorta_he	A1
2	cal_int_pheno_collagen_in_aortic_wall_fraction_aorta_tc	A1
3	cal_int_pheno_cells_per_tissue_area_aorta_he	A2
4	cal_int_pheno_cell_area_per_tissue_area_aorta_he	A2
5	cal_int_pheno_collagen_ternal_thickness_std_aorta_tc	A3
6	cal_int_pheno_aorta_interior_perimeter_aorta_tc	A4
7	cal_int_pheno_aorta_terior_perimeter_aorta_tc	A4
8	cal_int_pheno_aorta_thickness_median_aorta_tc	A4
9	cal_int_pheno_aorta_thickness_mean_aorta_tc	A4
10	cal_int_pheno_aorta_thickness_std_aorta_tc	A4
11	cal_int_pheno_tissue_area_aorta_vvg	A4
12	cal_int_pheno_elastin_n_lers_std_aorta_vvg	A4
13	cal_int_pheno_elastin_area_aorta_vvg	A5
14	cal_int_pheno_elastin_n_lers_median_aorta_vvg	A5
15	cal_int_pheno_elastin_n_lers_mean_aorta_vvg	A5
16	cal_int_pheno_elastin_area_fraction_aorta_vvg	A6
17	cal_int_pheno_elastin_thickness_median_aorta_vvg	A6
18	cal_int_pheno_elastin_thickness_mean_aorta_vvg	A6
19	cal_int_pheno_elastin_thickness_std_aorta_vvg	A6
20	cal_int_pheno_elastin_break_fraction_aorta_vvg	A7
21	cal_int_pheno_elastin_tortuosi_mean_aorta_vvg	A7
