# Supplementary material for: Genetic correlation-guided mega-analysis of DO mice provides mechanistic insight and candidate genes for age-related pathologies
Source: PLoS Genet. 2026 Feb 27;22(2):e1012037. doi: 10.1371/journal.pgen.1012037 (PMC12948109; doi:10.1371/journal.pgen.1012037)
Supplement: S17 Table — For each meta-trait (‘Trait’), FDR rates are listed at the permutation-based ⍺ = 0.05 (‘alpha_05_FDR’) and LOD ≥ 6 (‘LOD6_FDR’) genome-wide significance thresholds. (TXT) [file pgen.1012037.s045.txt]

Trait	LOD6_fdr	alpha_05_fdr
1	nuc_area_collagen_in_aorta	0.438234126984127	0.064
2	cells_per_area	0.249140476190476	0.055
3	variation_in_external_collagen_thickness	0.764	0.071
4	area_and_perimeter_of_aorta	0.303753174603175	0.043
5	elastin_area_and_thickness	0.296919047619048	0.035
6	elastin_layers	0.251007892107892	0.083
7	elastin_breakage	0.19980786099865	0.0365214285714286
