# Supplementary material for: Genetic correlation-guided mega-analysis of DO mice provides mechanistic insight and candidate genes for age-related pathologies
Source: PLoS Genet. 2026 Feb 27;22(2):e1012037. doi: 10.1371/journal.pgen.1012037 (PMC12948109; doi:10.1371/journal.pgen.1012037)
Supplement: S18 Table — For each QTL, the following information is recorded: the meta-trait associated with the locus (‘Trait’), the chromosome (‘Chr’) and position information (‘Pos’, in megabases), the LOD score (‘LOD’), and the bounds of the 2LOD support interval (‘CI_start’ and ‘CI-end’). (TXT) [file pgen.1012037.s046.txt]

Cluster	Trait	Chr	Pos	LOD	CI_start	CI_end
7	A1	elastin_area_and_thickness	3	127.650546	7.74685043620622	20.531187	134.17477
8	A1	elastin_area_and_thickness	5	112.112205	6.58546922553927	66.78369	140.460427
9	A2	elastin_layers	9	124.013786	6.4521582558953	26.391374	124.58265
10	A2	elastin_layers	11	35.570225	6.90515816239484	20.414076	36.704637
11	A2	elastin_layers	19	50.392398	6.22417409721324	16.521667	61.41731
12	A3	elastin_breakage	2	101.801359	6.0104087322086	3.517666	170.499823
13	A3	elastin_breakage	4	89.21355	7.24219257700428	21.842501	94.573139
14	A3	elastin_breakage	5	137.377105	6.73995852279685	60.356373	139.808871
15	A3	elastin_breakage	9	123.917457	9.08721713379654	123.619467	123.935416
16	A3	elastin_breakage	11	59.280857	6.69692679815029	43.493264	104.969801
17	A3	elastin_breakage	14	81.511837	9.667914359069	81.05071	83.888348
5	A4	area_and_perimeter_of_aorta	5	121.517137	6.2464856628957	112.525892	147.968307
6	A4	area_and_perimeter_of_aorta	11	9.02307	6.2874330236388	5.160106	116.644525
2	A5	cells_per_area	9	57.610412	6.93203061496712	42.54428	115.576954
3	A5	cells_per_area	12	25.838805	6.79003410808183	9.867679	69.3159585
4	A5	cells_per_area	17	78.83716	6.35312889690823	48.554386	94.984432
1	A7	nuc_area_collagen_in_aorta	1	133.244101	6.03395856793894	41.247742	194.519851
