# Supplementary material for: Genetic correlation-guided mega-analysis of DO mice provides mechanistic insight and candidate genes for age-related pathologies
Source: PLoS Genet. 2026 Feb 27;22(2):e1012037. doi: 10.1371/journal.pgen.1012037 (PMC12948109; doi:10.1371/journal.pgen.1012037)
Supplement: S19 Table — Lists each of the frailty phenotypes after filtering by h2. The ‘Cluster’ column specifies the meta-trait each trait comprises. As in S16 Table, trait suffixes correspond to the type of stain from which a phenotypic measurement was derived, when present. (TXT) [file pgen.1012037.s047.txt]

Trait	Cluster
1	cal_int_pheno_BW_lung	L1
2	cal_int_pheno_BRhypOx	L1
3	cal_int_pheno_pO2	L2
4	cal_int_pheno_Ers	L2
5	cal_int_pheno_G	L2
6	cal_int_pheno_A	L2
7	cal_int_pheno_K	L2
8	cal_int_pheno_Cst	L2
9	cal_int_pheno_IC	L2
10	cal_int_pheno_FEV0.1	L2
11	cal_int_pheno_AccessoryEmInt	L2
12	cal_int_pheno_AccessoryVol	L3
13	cal_int_pheno_CaudalVol	L3
14	cal_int_pheno_LeftFib	L4
15	cal_int_pheno_AccessoryFib	L4
16	cal_int_pheno_CaudalFib	L4
17	cal_int_pheno_CranialFib	L4
18	cal_int_pheno_MiddelFib	L4
19	cal_int_pheno_LeftFibVol	L4
20	cal_int_pheno_AccessoryFibVol	L4
21	cal_int_pheno_CaudalFibVol	L4
22	cal_int_pheno_CranialFibVol	L4
23	cal_int_pheno_MiddelFibVol	L4
24	cal_int_pheno_FibrosisVol	L4
25	cal_int_pheno_CranialFibInt	L5
26	cal_int_pheno_MiddelFibInt	L5
27	cal_int_pheno_LeftEm	L6
28	cal_int_pheno_CaudalEm	L6
29	cal_int_pheno_LeftEmVol	L6
30	cal_int_pheno_CaudalEmVol	L6
31	cal_int_pheno_CaudalEmInt	L6
32	cal_int_pheno_MiddelEmInt	L6
33	cal_int_pheno_EmVol	L6
34	cal_int_pheno_HighResReg_score	L7
35	cal_int_pheno_LungTumor_score	L7
36	cal_int_pheno_Alveolar_Radii_Mean_lung_he	L8
37	cal_int_pheno_Alveolar_Radii_Std_lung_he	L8
38	cal_int_pheno_Alveolar_Radii_Median_lung_he	L8
39	cal_int_pheno_Num_Clusters_lung_he	L8
40	cal_int_pheno_Nuclear_NN_Mean_lung_he	L8
41	cal_int_pheno_Nuclear_NN_Std_lung_he	L8
42	cal_int_pheno_Nuclear_NN_Median_lung_he	L8
43	cal_int_pheno_Tissue_Area_lung_he	L8
44	cal_int_pheno_Total_Area_lung_he	L8
45	cal_int_pheno_Total_Area_lung_tc	L8
46	cal_int_pheno_Alveolar_Num_lung_he	L9
47	cal_int_pheno_Nuc_per_Alveolus_lung_he	L9
