# Supplementary material for: Genetic correlation-guided mega-analysis of DO mice provides mechanistic insight and candidate genes for age-related pathologies
Source: PLoS Genet. 2026 Feb 27;22(2):e1012037. doi: 10.1371/journal.pgen.1012037 (PMC12948109; doi:10.1371/journal.pgen.1012037)
Supplement: S20 Table — For each QTL, the following information is recorded: the meta-trait associated with the locus (‘Trait’), the chromosome (‘Chr’) and position information (‘Pos’, in megabases), the LOD score (‘LOD’), and the bounds of the 2LOD support interval (‘CI_start’ and ‘CI-end’). (TXT) [file pgen.1012037.s048.txt]

Cluster	Trait	Chr	Pos	LOD	CI_start	CI_end
13	L1	uCT_pct_high_density	1	158.661857	7.95784316896514	158.22209	159.154581
14	L1	uCT_pct_high_density	2	60.372805	8.21877918912151	59.282681	144.738349
15	L1	uCT_pct_high_density	5	24.900153	6.41080228156929	23.342932	101.634106
16	L1	uCT_pct_high_density	8	121.536869	6.39208373068748	16.285746	123.126868
17	L1	uCT_pct_high_density	15	71.062083	6.47547248017185	60.390063	71.860711
18	L1	uCT_pct_high_density	16	8.073166	6.27062276302209	3	95.378995
31	L2	Alveolar_number_and_cells_per_alv	11	110.580045	6.2572576548001	3	117.414986
32	L2	Alveolar_number_and_cells_per_alv	17	78.552885	6.46790348883323	10.056448	90.158002
5	L3	Lung_function_elasticity	2	172.206146	6.86267436519401	35.649941	172.82174
6	L3	Lung_function_elasticity	15	103.105621	6.26835860261298	66.786872	104.015452
23	L4	Emphysema	2	156.907618	6.47230415997366	4.16601	158.250056
7	L5	Lung_volume	2	135.651643	7.98895053390964	134.379858	165.276843
8	L5	Lung_volume	5	102.66155	6.91169296919552	21.646898	149.752436
9	L5	Lung_volume	11	107.935977	7.87193716245107	107.929036	108.15146
10	L5	Lung_volume	14	66.640658	6.04053630761804	17.5221175	115.724813
11	L5	Lung_volume	19	53.330205	7.42667952790325	42.421957	53.668564
12	L5	Lung_volume	X	96.10896	8.40317616885764	96.106365	96.129842
1	L6	BW_BRhypOx	4	31.852234	6.07036714632356	4.33542266666667	152.839493
2	L6	BW_BRhypOx	6	33.402719	6.0113147618325	3	136.653412
3	L6	BW_BRhypOx	8	92.61219	6.52275177748981	27.808565	119.443955
4	L6	BW_BRhypOx	14	92.723363	6.08987859299909	58.538288	93.466634
26	L7	Alveolar_Radii_and_immune_cell_presence	1	34.780627	8.065460654091	32.577217	35.234737
27	L7	Alveolar_Radii_and_immune_cell_presence	3	136.238537	6.66175574095251	36.483244	137.797736
28	L7	Alveolar_Radii_and_immune_cell_presence	4	100.744069	6.32218021299998	8.369726	135.37967
29	L7	Alveolar_Radii_and_immune_cell_presence	10	42.319097	6.13883165426729	17.800542	122.87979
30	L7	Alveolar_Radii_and_immune_cell_presence	17	31.804849	6.61241791359383	28.077598	49.489908
19	L8	uCT_intensity_in_high_dense	4	154.775235	6.29338506830419	7.203707	154.957165
20	L8	uCT_intensity_in_high_dense	8	69.03014	6.6247990341439	21.926749	107.974058
21	L8	uCT_intensity_in_high_dense	11	96.499055	6.68974591227191	3.767644	116.620128
22	L8	uCT_intensity_in_high_dense	17	52.469914	10.1160693065517	52.165526	52.699465
24	L9	Reg_Tumor_scores	5	22.102879	8.75317955635694	21.646898	22.440971
25	L9	Reg_Tumor_scores	12	54.8611	6.30189683862796	12.494375	112.536156
