# Supplementary material for: Genetic correlation-guided mega-analysis of DO mice provides mechanistic insight and candidate genes for age-related pathologies
Source: PLoS Genet. 2026 Feb 27;22(2):e1012037. doi: 10.1371/journal.pgen.1012037 (PMC12948109; doi:10.1371/journal.pgen.1012037)
Supplement: S21 Table — For each meta-trait (‘Trait’), FDR rates are listed at the permutation-based ⍺ = 0.05 (‘alpha_05_FDR’) and LOD ≥ 6 (‘LOD6_FDR’) genome-wide significance thresholds. (TXT) [file pgen.1012037.s049.txt]

Trait	LOD6_fdr	alpha_05_fdr
1	BW_BRhypOx	0.214501298701299	0.043
2	Lung_function_elasticity	0.330152380952381	0.047
3	Lung_volume	0.443592971346274	0.421112440749825
4	Fibrosis	0.242939726939727	0.0410166666666667
5	Fibrosis_intensity	0.32603127983128	0.0571666666666667
6	Emphysema	0.565801948051948	0.12
7	Reg_Tumor_scores	0.668972888371929	0.259590476190476
8	Alveolar_Radii_and_immune_cell_presence	0.212087842712843	0.0313333333333333
9	Alveolar_number_and_cells_per_alv	0.366900793650794	0.053
