# Supplementary material for: Genetic correlation-guided mega-analysis of DO mice provides mechanistic insight and candidate genes for age-related pathologies
Source: PLoS Genet. 2026 Feb 27;22(2):e1012037. doi: 10.1371/journal.pgen.1012037 (PMC12948109; doi:10.1371/journal.pgen.1012037)
Supplement: S3 Data — (ZIP) [file pgen.1012037.s052.zip]

Archive with 38 entries (38 files):
- area_and_perimeter_of_aorta_chr5_pos121.517137_genes.RData
- area_and_perimeter_of_aorta_chr11_pos9.02307_genes.RData
- cells_per_area_chr9_pos57.610412_genes.RData
- cells_per_area_chr12_pos25.838805_genes.RData
- cells_per_area_chr17_pos78.83716_genes.RData
- elastin_area_and_thickness_chr3_pos127.650546_genes.RData
- elastin_area_and_thickness_chr5_pos112.112205_genes.RData
- elastin_breakage_chr2_pos101.801359_genes.RData
- elastin_breakage_chr4_pos89.21355_genes.RData
- elastin_breakage_chr5_pos137.377105_genes.RData
- elastin_breakage_chr9_pos123.917457_genes.RData
- elastin_breakage_chr11_pos59.280857_genes.RData
- elastin_breakage_chr14_pos81.511837_genes.RData
- elastin_layers_chr9_pos124.013786_genes.RData
- elastin_layers_chr11_pos35.570225_genes.RData
- elastin_layers_chr19_pos50.392398_genes.RData
- meta_area_and_perimeter_of_aorta_chr5_pos121.517137.RData
- meta_area_and_perimeter_of_aorta_chr11_pos9.02307.RData
- meta_cells_per_area_chr9_pos57.610412.RData
- meta_cells_per_area_chr12_pos25.838805.RData
- meta_cells_per_area_chr17_pos78.83716.RData
- meta_elastin_area_and_thickness_chr3_pos127.650546.RData
- __MACOSX/._meta_elastin_area_and_thickness_chr3_pos127.650546.RData
- meta_elastin_area_and_thickness_chr5_pos112.112205.RData
- meta_elastin_breakage_chr2_pos101.801359.RData
- meta_elastin_breakage_chr4_pos89.21355.RData
- __MACOSX/._meta_elastin_breakage_chr4_pos89.21355.RData
- meta_elastin_breakage_chr5_pos137.377105.RData
- meta_elastin_breakage_chr9_pos123.917457.RData
- __MACOSX/._meta_elastin_breakage_chr9_pos123.917457.RData
- meta_elastin_breakage_chr11_pos59.280857.RData
- meta_elastin_breakage_chr14_pos81.511837.RData
- __MACOSX/._meta_elastin_breakage_chr14_pos81.511837.RData
- meta_elastin_layers_chr9_pos124.013786.RData
- meta_elastin_layers_chr11_pos35.570225.RData
- meta_elastin_layers_chr19_pos50.392398.RData
- meta_nuc_area_collagen_in_aorta_chr1_pos133.244101.RData
- nuc_area_collagen_in_aorta_chr1_pos133.244101_genes.RData
