# Supplementary material for: Genetic correlation-guided mega-analysis of DO mice provides mechanistic insight and candidate genes for age-related pathologies
Source: PLoS Genet. 2026 Feb 27;22(2):e1012037. doi: 10.1371/journal.pgen.1012037 (PMC12948109; doi:10.1371/journal.pgen.1012037)
Supplement: S5 Data — (ZIP) [file pgen.1012037.s054.zip]

Archive with 64 entries (64 files):
- Alveolar_number_and_cells_per_alv_chr11_pos110.580045_genes.RData
- Alveolar_number_and_cells_per_alv_chr17_pos78.552885_genes.RData
- Alveolar_Radii_and_immune_cell_presence_chr1_pos34.780627_genes.RData
- Alveolar_Radii_and_immune_cell_presence_chr3_pos136.238537_genes.RData
- Alveolar_Radii_and_immune_cell_presence_chr4_pos100.744069_genes.RData
- Alveolar_Radii_and_immune_cell_presence_chr10_pos42.319097_genes.RData
- Alveolar_Radii_and_immune_cell_presence_chr17_pos31.804849_genes.RData
- BW_BRhypOx_chr4_pos31.852234_genes.RData
- BW_BRhypOx_chr6_pos33.402719_genes.RData
- BW_BRhypOx_chr8_pos92.61219_genes.RData
- BW_BRhypOx_chr14_pos92.723363_genes.RData
- Emphysema_chr2_pos156.907618_genes.RData
- Fibrosis_chr1_pos158.661857_genes.RData
- Fibrosis_chr2_pos60.372805_genes.RData
- Fibrosis_chr5_pos24.900153_genes.RData
- Fibrosis_chr8_pos121.536869_genes.RData
- Fibrosis_chr15_pos71.062083_genes.RData
- Fibrosis_chr16_pos8.073166_genes.RData
- Fibrosis_intensity_chr4_pos154.775235_genes.RData
- Fibrosis_intensity_chr8_pos69.03014_genes.RData
- Fibrosis_intensity_chr11_pos96.499055_genes.RData
- Fibrosis_intensity_chr17_pos52.469914_genes.RData
- Lung_function_elasticity_chr2_pos172.206146_genes.RData
- Lung_function_elasticity_chr15_pos103.105621_genes.RData
- Lung_volume_chr2_pos135.651643_genes.RData
- Lung_volume_chr5_pos102.66155_genes.RData
- Lung_volume_chr11_pos107.935977_genes.RData
- Lung_volume_chr14_pos66.640658_genes.RData
- Lung_volume_chr19_pos53.330205_genes.RData
- Lung_volume_chrX_pos96.10896_genes.RData
- meta_Alveolar_number_and_cells_per_alv_chr11_pos110.580045.RData
- meta_Alveolar_number_and_cells_per_alv_chr17_pos78.552885.RData
- meta_Alveolar_Radii_and_immune_cell_presence_chr1_pos34.780627.RData
- meta_Alveolar_Radii_and_immune_cell_presence_chr3_pos136.238537.RData
- meta_Alveolar_Radii_and_immune_cell_presence_chr4_pos100.744069.RData
- meta_Alveolar_Radii_and_immune_cell_presence_chr10_pos42.319097.RData
- meta_Alveolar_Radii_and_immune_cell_presence_chr17_pos31.804849.RData
- meta_BW_BRhypOx_chr4_pos31.852234.RData
- meta_BW_BRhypOx_chr6_pos33.402719.RData
- meta_BW_BRhypOx_chr8_pos92.61219.RData
- meta_BW_BRhypOx_chr14_pos92.723363.RData
- meta_Emphysema_chr2_pos156.907618.RData
- meta_Fibrosis_chr1_pos158.661857.RData
- meta_Fibrosis_chr2_pos60.372805.RData
- meta_Fibrosis_chr5_pos24.900153.RData
- meta_Fibrosis_chr8_pos121.536869.RData
- meta_Fibrosis_chr15_pos71.062083.RData
- meta_Fibrosis_chr16_pos8.073166.RData
- meta_Fibrosis_intensity_chr4_pos154.775235.RData
- meta_Fibrosis_intensity_chr8_pos69.03014.RData
- meta_Fibrosis_intensity_chr11_pos96.499055.RData
- meta_Fibrosis_intensity_chr17_pos52.469914.RData
- meta_Lung_function_elasticity_chr2_pos172.206146.RData
- meta_Lung_function_elasticity_chr15_pos103.105621.RData
- meta_Lung_volume_chr2_pos135.651643.RData
- meta_Lung_volume_chr5_pos102.66155.RData
- meta_Lung_volume_chr11_pos107.935977.RData
- meta_Lung_volume_chr14_pos66.640658.RData
- meta_Lung_volume_chr19_pos53.330205.RData
- meta_Lung_volume_chrX_pos96.10896.RData
- meta_Reg_Tumor_scores_chr5_pos22.102879.RData
- meta_Reg_Tumor_scores_chr12_pos54.8611.RData
- Reg_Tumor_scores_chr5_pos22.102879_genes.RData
- Reg_Tumor_scores_chr12_pos54.8611_genes.RData
